# Supplementary material for: Characterization of Ultrasound Probe-Dependent Interference in Electromagnetic Tracking for Image-Guided Procedures
Source: Sensors (Basel). 2026 Jun 27;26(13):4096. doi: 10.3390/s26134096 (PMC13363777; doi:10.3390/s26134096)
Supplement: Supplementary file 1 [file sensors-26-04096-s001.zip]

Archive with 17 entries (13 files):
- Supplementary Material S1/
- Supplementary Material S1/S1 - Practical Setup Guidelines For EM-US integration in PCNL.pdf
- Supplementary Material S2/
- Supplementary Material S2/S2_Clarius_CouplingDevice.STEP
- Supplementary Material S2/S2_GE_CouplingDevice.STEP
- Supplementary Material S2/S2_Study1_AcquisitionSetup_Clarius.STEP
- Supplementary Material S2/S2_Study1_AcquisitionSetup_GE.STEP
- Supplementary Material S2/S2_Study2_AcquisitionSetup.STEP
- Supplementary Material S2/S2_Study3_AcquisitionSetup.STEP
- Supplementary Material S3/
- Supplementary Material S3/S3_Calibration_US_EM.rar
- Supplementary Material S3/S3_Study1.rar
- Supplementary Material S3/S3_Study2.rar
- Supplementary Material S3/S3_Study3_Accuracy.rar
- Supplementary Material S3/S3_Study3_Precision.rar
- Supplementary Material S4/
- Supplementary Material S4/S4-Complementary_Tracking_Variability_Metrics.pdf
