# Supplementary material for: Characterization of Ultrasound Probe-Dependent Interference in Electromagnetic Tracking for Image-Guided Procedures
Source: Sensors (Basel). 2026 Jun 27;26(13):4096. doi: 10.3390/s26134096 (PMC13363777; doi:10.3390/s26134096)
Supplement: Supplementary file 1 [file sensors-26-04096-s001.zip › Supplementary Material S2/S2_Clarius_CouplingDevice.STEP]

ISO-10303-21;
HEADER;
FILE_DESCRIPTION (( 'STEP AP203' ),
    '1' );
FILE_NAME ('Clarius_CouplingDevice.STEP',
    '2025-11-27T03:18:13',
    ( '' ),
    ( '' ),
    'SwSTEP 2.0',
    'SolidWorks 2025',
    '' );
FILE_SCHEMA (( 'CONFIG_CONTROL_DESIGN' ));
ENDSEC;

DATA;
#1 = CARTESIAN_POINT ( 'NONE',  ( 34.25703688881368691, -33.57992824787663722, -9.733546803539390169 ) ) ;
#2 = CARTESIAN_POINT ( 'NONE',  ( 31.28873003055903368, -32.64705123791683405, 14.08790883746389255 ) ) ;
#3 = CARTESIAN_POINT ( 'NONE',  ( 13.32952281898996461, -33.81458499513782101, -17.28385061328227579 ) ) ;
#4 = CARTESIAN_POINT ( 'NONE',  ( -30.60731868196974048, -29.41251509589935864, -5.827934306312379853 ) ) ;
#5 = CARTESIAN_POINT ( 'NONE',  ( -29.13557057324864985, -35.61499999999999488, -15.54277405843081361 ) ) ;
#6 = CARTESIAN_POINT ( 'NONE',  ( 32.70073869490066443, -32.26936298585801666, 11.95360902526788394 ) ) ;
#7 = ORIENTED_EDGE ( 'NONE', *, *, #7152, .T. ) ;
#8 = CARTESIAN_POINT ( 'NONE',  ( -34.28691407986736550, -31.43727988957110142, 5.489408193395008517 ) ) ;
#9 = CARTESIAN_POINT ( 'NONE',  ( 27.42258346622315202, -33.59079371143293002, -16.00574607118786474 ) ) ;
#10 = CARTESIAN_POINT ( 'NONE',  ( 32.79965298049567934, -32.07889716383819234, -11.89403785645734857 ) ) ;
#11 = CARTESIAN_POINT ( 'NONE',  ( -32.67910510262306190, -32.18327864254816717, -12.35183569170591156 ) ) ;
#12 = CARTESIAN_POINT ( 'NONE',  ( 30.88961411180713768, -35.61499999999998778, -14.90109638851056140 ) ) ;
#13 = CARTESIAN_POINT ( 'NONE',  ( 32.30686647282680468, -29.72128437647707244, 1.257692648753991005 ) ) ;
#14 = CARTESIAN_POINT ( 'NONE',  ( 32.97020397921172474, -33.91306331308586408, 12.94397235613941355 ) ) ;
#15 = CARTESIAN_POINT ( 'NONE',  ( 32.69243295708864139, -32.21883016028382940, -12.31245076502173852 ) ) ;
#16 = CARTESIAN_POINT ( 'NONE',  ( 2.467818897746645757, 58.34553763852807151, -0.6635429026706002320 ) ) ;
#17 = VERTEX_POINT ( 'NONE', #14535 ) ;
#18 = ADVANCED_FACE ( 'NONE', ( #5457 ), #12672, .F. ) ;
#19 = CARTESIAN_POINT ( 'NONE',  ( 33.35163426213650695, -31.60472938261646547, -10.51369723924301169 ) ) ;
#20 = CARTESIAN_POINT ( 'NONE',  ( -28.76924669465095619, -29.38824025058771383, 9.853545802480599747 ) ) ;
#21 = CARTESIAN_POINT ( 'NONE',  ( -32.69481756327306243, -33.55799390877611899, -13.07822011351519720 ) ) ;
#22 = ORIENTED_EDGE ( 'NONE', *, *, #11114, .F. ) ;
#23 = CARTESIAN_POINT ( 'NONE',  ( 30.20189408903312156, -29.39846393216137699, -7.222045266144180964 ) ) ;
#24 = CARTESIAN_POINT ( 'NONE',  ( -34.19184741995237431, -31.91874395852645918, 6.678492852026518989 ) ) ;
#25 = DIRECTION ( 'NONE',  ( 1.000000000000000000, 0.000000000000000000, 0.000000000000000000 ) ) ;
#26 = CARTESIAN_POINT ( 'NONE',  ( -32.69984878030945197, -33.56149069182808375, 13.01809370431105606 ) ) ;
#27 = CARTESIAN_POINT ( 'NONE',  ( -21.90407064507619239, -33.10282224406453366, -16.76447131736701834 ) ) ;
#28 = ADVANCED_FACE ( 'NONE', ( #7439 ), #219, .T. ) ;
#29 = CARTESIAN_POINT ( 'NONE',  ( -31.88942571227086731, -30.32461913768360162, 10.66043545440438400 ) ) ;
#30 = CARTESIAN_POINT ( 'NONE',  ( 26.63395980478367520, -33.59850484906801427, 16.19418990021797811 ) ) ;
#31 = CARTESIAN_POINT ( 'NONE',  ( -35.23075139718527282, -33.09628941989272732, 5.002222280140885324 ) ) ;
#32 = CARTESIAN_POINT ( 'NONE',  ( -23.13025241476538696, 30.60999999999999588, -4.849999999999999645 ) ) ;
#33 = CARTESIAN_POINT ( 'NONE',  ( 30.49203747921381691, -32.95371368752568486, 14.70415191662037380 ) ) ;
#34 = CARTESIAN_POINT ( 'NONE',  ( 3.943176710073228249E-05, -34.20447793987447938, -17.40313758144446155 ) ) ;
#35 = CARTESIAN_POINT ( 'NONE',  ( 19.95019087036600069, 35.95048999000403001, -9.999999999999987566 ) ) ;
#36 = CARTESIAN_POINT ( 'NONE',  ( -10.00000000000000178, -14.39000000000000234, 12.50000000000000000 ) ) ;
#37 = CARTESIAN_POINT ( 'NONE',  ( 26.05249087642711103, -29.38824025058770673, 11.08787652754509701 ) ) ;
#38 = LINE ( 'NONE', #3532, #19962 ) ;
#39 = APPROVAL_DATE_TIME ( #8887, #20318 ) ;
#40 = CARTESIAN_POINT ( 'NONE',  ( -32.80232431983706221, -31.74594160280366140, -11.79710397168446789 ) ) ;
#41 = CARTESIAN_POINT ( 'NONE',  ( 32.32166919088230372, -29.83763519382187113, 5.113149220978172593 ) ) ;
#42 = CARTESIAN_POINT ( 'NONE',  ( 28.56740770928985995, -29.38876346045152488, -10.21391423282612010 ) ) ;
#43 = CARTESIAN_POINT ( 'NONE',  ( -35.19018714310565343, -33.56499999156079639, 2.099429297023558405 ) ) ;
#44 = CARTESIAN_POINT ( 'NONE',  ( 31.99004302980912229, -35.48111178384463216, 14.12329493339010789 ) ) ;
#45 = CARTESIAN_POINT ( 'NONE',  ( 35.65924095307937591, -35.61500000000000199, -2.346896841964362768 ) ) ;
#46 = CARTESIAN_POINT ( 'NONE',  ( 34.31076430437737912, -31.51916208933398167, -5.721052777364064035 ) ) ;
#47 = CARTESIAN_POINT ( 'NONE',  ( -29.99588435683270760, -30.13661296204233153, 12.36858501637303931 ) ) ;
#48 = ORIENTED_EDGE ( 'NONE', *, *, #18344, .T. ) ;
#49 = CARTESIAN_POINT ( 'NONE',  ( 34.62492340220876486, -34.08587361575149544, -9.560191115973392328 ) ) ;
#50 = CARTESIAN_POINT ( 'NONE',  ( 35.11736335431367451, -32.48994023971673784, -3.149445229753936371 ) ) ;
#51 = CARTESIAN_POINT ( 'NONE',  ( -32.71070826321180647, -33.57048434337051646, 12.85154027564481716 ) ) ;
#52 = AXIS2_PLACEMENT_3D ( 'NONE', #13316, #4470, #22473 ) ;
#53 = CARTESIAN_POINT ( 'NONE',  ( -3.308641404303661382, -33.13951532931400124, -17.24346668300751872 ) ) ;
#54 = CARTESIAN_POINT ( 'NONE',  ( -32.36171639652768306, -32.06682922766224664, 12.74208042490017512 ) ) ;
#55 = VERTEX_POINT ( 'NONE', #2319 ) ;
#56 = CARTESIAN_POINT ( 'NONE',  ( 22.40638722984627762, -29.46164343809873642, 12.54499837847649779 ) ) ;
#57 = CARTESIAN_POINT ( 'NONE',  ( -31.07477464045356541, -29.51659240430889142, 7.206697679233886156 ) ) ;
#58 = CARTESIAN_POINT ( 'NONE',  ( -28.86691252748343928, -29.41163480423614374, -10.49682958123706911 ) ) ;
#59 = CARTESIAN_POINT ( 'NONE',  ( -34.41502125962060887, -31.99944933223964583, -1.843396512767823570 ) ) ;
#60 = CARTESIAN_POINT ( 'NONE',  ( -30.01164826485783621, -29.39320667388833641, -7.656807915155002142 ) ) ;
#61 = CARTESIAN_POINT ( 'NONE',  ( 34.93882874575142239, -33.56499999156081060, -5.375740846107276205 ) ) ;
#62 = CARTESIAN_POINT ( 'NONE',  ( -33.13025081029864083, -30.17976264320181912, -3.916666258124736011 ) ) ;
#63 = CARTESIAN_POINT ( 'NONE',  ( 30.07466099497957757, -29.46154510854341879, 9.529836177855143475 ) ) ;
#64 = CARTESIAN_POINT ( 'NONE',  ( 24.65285518608486726, -33.00375850097991304, -16.40510412538201024 ) ) ;
#65 = CARTESIAN_POINT ( 'NONE',  ( 34.80930979188356389, -32.77159551370478852, 7.299596556229348998 ) ) ;
#66 = CARTESIAN_POINT ( 'NONE',  ( 30.01048764663327972, -33.71434641306153424, -15.14402116424523470 ) ) ;
#67 = CARTESIAN_POINT ( 'NONE',  ( -18.20810005115431096, -29.43548321822893143, 12.70952495821094530 ) ) ;
#68 = CARTESIAN_POINT ( 'NONE',  ( -33.86273386443917133, -33.57025548417237815, 10.77116934099535328 ) ) ;
#69 = CARTESIAN_POINT ( 'NONE',  ( 35.62236152124746980, -33.23100824073471671, 1.256093029685661389 ) ) ;
#70 = CYLINDRICAL_SURFACE ( 'NONE', #18487, 2.500000000000000444 ) ;
#71 = EDGE_CURVE ( 'NONE', #14834, #2204, #19991, .T. ) ;
#72 = CARTESIAN_POINT ( 'NONE',  ( -29.43383677578310298, -30.74583194715229695, 13.62292036152720520 ) ) ;
#73 = B_SPLINE_CURVE_WITH_KNOTS ( 'NONE', 3,
 ( #7456, #3734, #2220, #16287, #5817, #21746, #10725, #3957 ),
 .UNSPECIFIED., .F., .F.,
 ( 4, 2, 2, 4 ),
 ( 0.004984214987556826945, 0.005470506234905987003, 0.005713651858580566165, 0.005956797482255146194 ),
 .UNSPECIFIED. ) ;
#74 = EDGE_LOOP ( 'NONE', ( #6732, #13902, #4766 ) ) ;
#75 = CARTESIAN_POINT ( 'NONE',  ( 35.70723172712111904, -33.91306418128256439, 2.232222487822316031E-08 ) ) ;
#76 = CARTESIAN_POINT ( 'NONE',  ( 33.66883041939009047, -32.08671914262757241, 9.049146172915483177 ) ) ;
#77 = CARTESIAN_POINT ( 'NONE',  ( 34.16489983855124990, -34.20040977284971717, -10.94996583937314760 ) ) ;
#78 = CARTESIAN_POINT ( 'NONE',  ( 25.66445926012919898, -29.38824025058771383, -11.17212752039419144 ) ) ;
#79 = CARTESIAN_POINT ( 'NONE',  ( 70.00000000000000000, 33.28024499500201472, -14.62499999999999289 ) ) ;
#80 = CARTESIAN_POINT ( 'NONE',  ( 10.00000000000000000, -19.73048999000404180, 10.00000000000000178 ) ) ;
#81 = CARTESIAN_POINT ( 'NONE',  ( -32.67909659344452677, -32.18326103464706023, 12.35185207259747031 ) ) ;
#82 = CARTESIAN_POINT ( 'NONE',  ( 22.93610602095472473, -35.61499999999999488, 16.91876012981161281 ) ) ;
#83 = CARTESIAN_POINT ( 'NONE',  ( 18.43510151921067930, -34.17821081635632652, 17.17163607886349652 ) ) ;
#84 = CARTESIAN_POINT ( 'NONE',  ( -16.10556366412766138, -29.38824025058770317, -12.06235701143242522 ) ) ;
#85 = CARTESIAN_POINT ( 'NONE',  ( -28.39800278166839576, -29.56175879954618679, -11.74555174215230480 ) ) ;
#86 = CARTESIAN_POINT ( 'NONE',  ( 34.58982582665617400, -33.56836970306891743, 8.108198969098081577 ) ) ;
#87 = CARTESIAN_POINT ( 'NONE',  ( 29.83109088329115011, -32.35741730173290875, 14.75440845536338408 ) ) ;
#88 = CARTESIAN_POINT ( 'NONE',  ( 32.68076805990106948, -33.52667925641654989, 13.12649226888998300 ) ) ;
#89 = CARTESIAN_POINT ( 'NONE',  ( -29.23640644716143200, -29.38824025058771383, -9.177882946973205947 ) ) ;
#90 = CARTESIAN_POINT ( 'NONE',  ( -35.12407751893454133, -33.73784308889823791, -6.510439138626484379 ) ) ;
#91 = CARTESIAN_POINT ( 'NONE',  ( 33.25660236051460572, -34.18439379174105852, 12.61063792739115819 ) ) ;
#92 = CARTESIAN_POINT ( 'NONE',  ( 20.78494857829073439, -29.59790012281374061, -13.32464151047263634 ) ) ;
#93 = CARTESIAN_POINT ( 'NONE',  ( -34.63917168971717331, -31.37648112601002026, -1.018096328914825082E-10 ) ) ;
#94 = CARTESIAN_POINT ( 'NONE',  ( -32.78536421297697956, -33.84679251664383770, 13.14996281049547733 ) ) ;
#95 = CARTESIAN_POINT ( 'NONE',  ( 3.312759830400421102, -33.05505469110186567, 17.19556472809533787 ) ) ;
#96 = CARTESIAN_POINT ( 'NONE',  ( 29.72286277589129710, -29.38824025058774225, 7.979696243924093935 ) ) ;
#97 = ORIENTED_EDGE ( 'NONE', *, *, #3491, .T. ) ;
#98 = CARTESIAN_POINT ( 'NONE',  ( 27.39294549121799349, -29.38824025058775291, -10.71685862615841955 ) ) ;
#99 = CARTESIAN_POINT ( 'NONE',  ( -6.613861004654332909, -29.71557953074642811, 14.03178851131662697 ) ) ;
#100 = CARTESIAN_POINT ( 'NONE',  ( -24.35410314055559411, -34.21884461004506051, 16.65864084169200510 ) ) ;
#101 = CARTESIAN_POINT ( 'NONE',  ( -27.68216984901199496, -31.51338441323072459, 14.99169594793820082 ) ) ;
#102 = DIRECTION ( 'NONE',  ( 0.000000000000000000, 0.000000000000000000, 1.000000000000000000 ) ) ;
#103 = CARTESIAN_POINT ( 'NONE',  ( 34.48872952612356357, -31.40331013866200749, 2.820603183443026296 ) ) ;
#104 = CARTESIAN_POINT ( 'NONE',  ( 30.50345110896163092, -29.59640270577433796, -10.05950281526859769 ) ) ;
#105 = CARTESIAN_POINT ( 'NONE',  ( 29.83176655863116977, -29.38824025058771738, -7.361026308006486829 ) ) ;
#106 = CARTESIAN_POINT ( 'NONE',  ( -37.49999999999999289, -34.61499999999999488, 9.500000000000005329 ) ) ;
#107 = CARTESIAN_POINT ( 'NONE',  ( -32.71624513451968141, -33.56942327218488487, -12.76098298820605237 ) ) ;
#108 = CARTESIAN_POINT ( 'NONE',  ( -32.71537479113802505, -32.26825399059223543, 11.28703108762100271 ) ) ;
#109 = CARTESIAN_POINT ( 'NONE',  ( 30.10591469478105608, -29.38824025058767475, -5.302534779359170614 ) ) ;
#110 = CARTESIAN_POINT ( 'NONE',  ( 32.70246838826796676, -33.57165300687686482, -13.03843098286675861 ) ) ;
#111 = CARTESIAN_POINT ( 'NONE',  ( -30.43859448448971960, -29.38824025058770317, -1.775740204504833386 ) ) ;
#112 = CARTESIAN_POINT ( 'NONE',  ( -25.94214745372231690, -29.38824025058769251, -11.07055595186900199 ) ) ;
#113 = CARTESIAN_POINT ( 'NONE',  ( 10.00000000000000178, -14.39000000000000234, 10.00000000000000000 ) ) ;
#114 = CARTESIAN_POINT ( 'NONE',  ( 27.21292048129847174, -29.59486946930879014, 12.31295736189048995 ) ) ;
#115 = B_SPLINE_CURVE_WITH_KNOTS ( 'NONE', 3,
 ( #6710, #17406, #1471, #8573, #1585, #6936, #15665, #14039, #17635, #7408, #10902, #3909, #5426, #3685, #14270, #308, #16127, #21356, #11014, #19489, #10670, #19838, #12526, #3568, #18099, #17755, #14505, #14385, #424, #21587, #1942, #188 ),
 .UNSPECIFIED., .F., .F.,
 ( 4, 2, 2, 2, 2, 2, 2, 2, 2, 2, 2, 2, 2, 2, 2, 4 ),
 ( 0.2556068445622627361, 0.2593810565811261459, 0.2631552685999895558, 0.2650423746094213162, 0.2669294806188530211, 0.2678730336235688458, 0.2688165866282847261, 0.2697601396330006063, 0.2707036926377164310, 0.2725907986471481914, 0.2735343516518640161, 0.2744779046565798963, 0.2763650106660116568, 0.2782521166754434172, 0.2820263286943068826, 0.2858005407131704034 ),
 .UNSPECIFIED. ) ;
#116 = CARTESIAN_POINT ( 'NONE',  ( -32.53779583032422096, -32.47787893046152874, -12.89366375122083319 ) ) ;
#117 = CARTESIAN_POINT ( 'NONE',  ( -33.19202040668966447, -33.60763833377213672, -12.31161944623090498 ) ) ;
#118 = CARTESIAN_POINT ( 'NONE',  ( 34.53701446463109903, -33.56499999156082481, -8.093050082409678936 ) ) ;
#119 = CARTESIAN_POINT ( 'NONE',  ( 31.59161726199589282, -31.49933034876363536, 13.01159310090590715 ) ) ;
#120 = CARTESIAN_POINT ( 'NONE',  ( 13.33031464816238021, -34.19266078499561701, -17.32678745517986840 ) ) ;
#121 = CARTESIAN_POINT ( 'NONE',  ( -30.39641761543873955, -29.39694174085800427, -5.800947434087497356 ) ) ;
#122 = CARTESIAN_POINT ( 'NONE',  ( -37.45774118103851436, -31.24139451839796067, -10.45105438776122853 ) ) ;
#123 = CARTESIAN_POINT ( 'NONE',  ( 32.70127010002998702, -32.21142065797719312, 12.23704780409355841 ) ) ;
#124 = FACE_OUTER_BOUND ( 'NONE', #6103, .T. ) ;
#125 = CARTESIAN_POINT ( 'NONE',  ( 60.00000000000000711, 30.60999999999999943, 12.50000000000000000 ) ) ;
#126 = CARTESIAN_POINT ( 'NONE',  ( 27.42862287130517629, -33.74166832424356954, -16.02989922905026177 ) ) ;
#127 = CARTESIAN_POINT ( 'NONE',  ( 32.70903205829688432, -32.23080740599022675, -12.14358775668691237 ) ) ;
#128 = CARTESIAN_POINT ( 'NONE',  ( 31.62528170710789155, -9.954532063872337133, -11.56754417928427259 ) ) ;
#129 = CARTESIAN_POINT ( 'NONE',  ( 23.32476019461727645, -35.48205588099765606, -16.87652228544757449 ) ) ;
#130 = CC_DESIGN_PERSON_AND_ORGANIZATION_ASSIGNMENT ( #3301, #3070, ( #22905 ) ) ;
#131 = CARTESIAN_POINT ( 'NONE',  ( 30.99182461945956391, -29.41701717489559442, 2.019016926101398379 ) ) ;
#132 = CARTESIAN_POINT ( 'NONE',  ( 32.78348374844994595, -33.60117753238726124, 12.82286817917600175 ) ) ;
#133 = CARTESIAN_POINT ( 'NONE',  ( -0.1668372888059663495, 58.10415743760648866, -2.550000000000052669 ) ) ;
#134 = CARTESIAN_POINT ( 'NONE',  ( -32.69524678353198510, -32.84603160289137946, 12.75419737461500347 ) ) ;
#135 = CARTESIAN_POINT ( 'NONE',  ( 32.93651090988406338, -31.64956455738587238, -11.43903431950619698 ) ) ;
#136 = CARTESIAN_POINT ( 'NONE',  ( -32.69416216387322294, -33.56458509514761346, -13.09134850693057928 ) ) ;
#137 = CARTESIAN_POINT ( 'NONE',  ( 34.91614397703738604, -34.22267008798621646, -8.399724510267192912 ) ) ;
#138 = CARTESIAN_POINT ( 'NONE',  ( -34.32818262512236629, -31.54621699451266181, 5.722373406227575288 ) ) ;
#139 = CARTESIAN_POINT ( 'NONE',  ( 3.548274604570861930E-05, -34.69115036334265767, 17.43251340740555122 ) ) ;
#140 = CARTESIAN_POINT ( 'NONE',  ( -32.69156011057868483, -33.57868445939195823, 13.12127011815491606 ) ) ;
#141 = CARTESIAN_POINT ( 'NONE',  ( 34.24426660033520164, -34.24180481390585129, 10.75790773882103402 ) ) ;
#142 = CARTESIAN_POINT ( 'NONE',  ( -21.61341423456484989, -29.66147076130077664, -13.42418164331743569 ) ) ;
#143 = CARTESIAN_POINT ( 'NONE',  ( -29.50104334283780005, -29.39397799570038217, 9.304957368023158537 ) ) ;
#144 = CARTESIAN_POINT ( 'NONE',  ( 25.66310396459833854, -29.40416463621634691, 11.59348020790327460 ) ) ;
#145 = CARTESIAN_POINT ( 'NONE',  ( -34.82482278811369980, -32.17552892665108999, 4.963136939503612233 ) ) ;
#146 = CARTESIAN_POINT ( 'NONE',  ( 33.35163114178570964, -33.56615175612771651, -11.75773116709839883 ) ) ;
#147 = EDGE_CURVE ( 'NONE', #7108, #12046, #10380, .T. ) ;
#148 = CARTESIAN_POINT ( 'NONE',  ( 28.30713392226424574, -29.41585302384212497, 10.89053721645447759 ) ) ;
#149 = CARTESIAN_POINT ( 'NONE',  ( 3.308089336065889174, -29.38824025058851674, -12.17491957942391778 ) ) ;
#150 = CARTESIAN_POINT ( 'NONE',  ( -33.68251023706439895, -18.98888102952743751, 12.32358411003424870 ) ) ;
#151 = CARTESIAN_POINT ( 'NONE',  ( 14.89613168998201154, -34.19918653840631606, -17.28586655778086723 ) ) ;
#152 = DIRECTION ( 'NONE',  ( 0.000000000000000000, 1.000000000000000000, 0.000000000000000000 ) ) ;
#153 = CARTESIAN_POINT ( 'NONE',  ( -35.00136137396853542, -35.61499999999998778, 8.419355268013900329 ) ) ;
#154 = CALENDAR_DATE ( 2025, 27, 11 ) ;
#155 = CARTESIAN_POINT ( 'NONE',  ( -32.82440971694573051, -31.91518892382073247, -11.86188391450764001 ) ) ;
#156 = EDGE_CURVE ( 'NONE', #4599, #21586, #3928, .T. ) ;
#157 = CARTESIAN_POINT ( 'NONE',  ( 35.34590599293185420, -34.14596653879726063, 5.426112892481498307 ) ) ;
#158 = CARTESIAN_POINT ( 'NONE',  ( 30.46923851999011390, -30.97260784243384535, -13.33219704815621753 ) ) ;
#159 = CARTESIAN_POINT ( 'NONE',  ( -35.22342120879160632, -33.57992592667368825, 3.203344806203447082 ) ) ;
#160 = CARTESIAN_POINT ( 'NONE',  ( 31.92214263410863495, -35.48111178384464637, 14.17853638341939160 ) ) ;
#161 = CARTESIAN_POINT ( 'NONE',  ( 10.00000000000000000, -17.06024499500202296, 5.375000000000001776 ) ) ;
#162 = CARTESIAN_POINT ( 'NONE',  ( 34.26447323177220028, -31.44112826360317214, -5.717641523348521382 ) ) ;
#163 = CARTESIAN_POINT ( 'NONE',  ( -30.93849649330600826, -31.22626953032792940, 13.27966382634435405 ) ) ;
#164 = ORIENTED_EDGE ( 'NONE', *, *, #16388, .F. ) ;
#165 = CARTESIAN_POINT ( 'NONE',  ( 34.52634550680756576, -33.96550316090437605, -9.867408655147251295 ) ) ;
#166 = CARTESIAN_POINT ( 'NONE',  ( 30.55419595084329387, -29.39147616974802801, -2.827551705438436258 ) ) ;
#167 = CARTESIAN_POINT ( 'NONE',  ( -32.69999261007517788, -33.56519107609114627, 12.83910135315774070 ) ) ;
#168 = CARTESIAN_POINT ( 'NONE',  ( -3.308455006458475456, -32.55812706259143852, -17.04427971570784095 ) ) ;
#169 = CARTESIAN_POINT ( 'NONE',  ( -29.09821338500467292, -29.39391599377701425, 9.934357447510420158 ) ) ;
#170 = ORIENTED_EDGE ( 'NONE', *, *, #1717, .T. ) ;
#171 = CARTESIAN_POINT ( 'NONE',  ( 22.56694761659430881, -29.97347649882302179, 14.08670279568472594 ) ) ;
#172 = CARTESIAN_POINT ( 'NONE',  ( -32.88011029153565801, -30.34560907177664291, 7.534112587496071711 ) ) ;
#173 = CARTESIAN_POINT ( 'NONE',  ( -30.89979484394280362, -30.92758873811289533, -13.01476936730511724 ) ) ;
#174 = CARTESIAN_POINT ( 'NONE',  ( -34.22684532316615247, -32.03065382997072419, -4.732226263170608682 ) ) ;
#175 = CARTESIAN_POINT ( 'NONE',  ( -30.03376398016801829, -29.39687020885695645, -7.879611867002689785 ) ) ;
#176 = CARTESIAN_POINT ( 'NONE',  ( 35.14356964838532349, -33.56615175610659207, -3.189723108693625964 ) ) ;
#177 = CARTESIAN_POINT ( 'NONE',  ( -31.23519309071024352, -29.42911458267105829, 0.4290387268335855708 ) ) ;
#178 = CARTESIAN_POINT ( 'NONE',  ( 30.85382895325212260, -29.71096644773618323, 10.06403380576940343 ) ) ;
#179 = CARTESIAN_POINT ( 'NONE',  ( 25.57887867698918427, -32.39062170707955346, -15.98950977167408460 ) ) ;
#180 = CARTESIAN_POINT ( 'NONE',  ( 35.10478160001249393, -34.16406251585202369, 7.345739726427900074 ) ) ;
#181 = CARTESIAN_POINT ( 'NONE',  ( 28.06775506431484146, -29.38824025058770673, -10.42163619347556391 ) ) ;
#182 = CARTESIAN_POINT ( 'NONE',  ( -19.90005656692877167, -29.51486509108384837, 13.06672741445526320 ) ) ;
#183 = CARTESIAN_POINT ( 'NONE',  ( -34.01782379357533870, -33.56572034016541295, 10.23311138708775836 ) ) ;
#184 = CARTESIAN_POINT ( 'NONE',  ( -32.69999999999999574, -33.56499999156078928, -13.00718970044770728 ) ) ;
#185 = CARTESIAN_POINT ( 'NONE',  ( -10.00000000000000000, 30.60999999999999943, -15.15000000000000036 ) ) ;
#186 = CARTESIAN_POINT ( 'NONE',  ( -28.16812138235493990, -29.41586624065345390, 10.96056153907772668 ) ) ;
#187 = ORIENTED_EDGE ( 'NONE', *, *, #20604, .T. ) ;
#188 = CARTESIAN_POINT ( 'NONE',  ( 17.40524907230897256, -35.61499999999999488, -17.28673693578820192 ) ) ;
#189 = CARTESIAN_POINT ( 'NONE',  ( 33.83479886711479168, -31.77013871770152065, 9.098628553077986680 ) ) ;
#190 = CARTESIAN_POINT ( 'NONE',  ( 30.17712859442210416, -29.46186443648698017, -9.301993588311470162 ) ) ;
#191 = CARTESIAN_POINT ( 'NONE',  ( 23.47958470544342191, -29.38824025058764278, -11.54296799989775302 ) ) ;
#192 = CARTESIAN_POINT ( 'NONE',  ( -33.98657318465524213, -33.56499999156081060, -10.24757470488595956 ) ) ;
#193 =( BOUNDED_CURVE ( )  B_SPLINE_CURVE ( 3, ( #22594, #19221, #19335, #3296 ),
 .UNSPECIFIED., .F., .T. ) 
 B_SPLINE_CURVE_WITH_KNOTS ( ( 4, 4 ),
 ( 1.943582428128190154, 2.159255449152993833 ),
 .UNSPECIFIED. ) 
 CURVE ( )  GEOMETRIC_REPRESENTATION_ITEM ( )  RATIONAL_B_SPLINE_CURVE ( ( 1.000000000000000000, 0.9961275171823840147, 0.9961275171823840147, 1.000000000000000000 ) ) 
 REPRESENTATION_ITEM ( '' )  );
#194 = CARTESIAN_POINT ( 'NONE',  ( -32.70084763188395982, -32.26200453919816624, 12.19460696981100511 ) ) ;
#195 = CARTESIAN_POINT ( 'NONE',  ( 23.64056732680309736, -35.61499999999998778, 16.84010383835504854 ) ) ;
#196 = CARTESIAN_POINT ( 'NONE',  ( 14.95305300816712801, -29.97815080287733025, 14.52733666099611476 ) ) ;
#197 = CARTESIAN_POINT ( 'NONE',  ( -23.61971930122994578, -33.45959013302519480, -16.64569819475367041 ) ) ;
#198 = CARTESIAN_POINT ( 'NONE',  ( -28.02979869465194085, -29.39307113998172483, -10.66966036123447736 ) ) ;
#199 = CARTESIAN_POINT ( 'NONE',  ( 35.20052121730985561, -33.57402704892627554, 3.197059007517223161 ) ) ;
#200 = CARTESIAN_POINT ( 'NONE',  ( 28.24286945796068693, -29.51255369877727475, 11.60273745764073716 ) ) ;
#201 = CARTESIAN_POINT ( 'NONE',  ( 32.69835127836267219, -33.55390485191620087, 13.04173180378728425 ) ) ;
#202 = CARTESIAN_POINT ( 'NONE',  ( -33.58254013951020767, -31.99218909575519376, -10.57455226134466209 ) ) ;
#203 = CARTESIAN_POINT ( 'NONE',  ( -34.66252562674402782, -33.56550367312176064, -7.558048174720454426 ) ) ;
#204 = CARTESIAN_POINT ( 'NONE',  ( 28.93142266068770851, -29.38824025058772094, 9.675211726655499334 ) ) ;
#205 = CARTESIAN_POINT ( 'NONE',  ( 20.66928435996141999, -29.38824025058777067, -11.78879411936606303 ) ) ;
#206 = CARTESIAN_POINT ( 'NONE',  ( -0.3340638415862211552, 58.10755753647596578, 2.533502536477250100 ) ) ;
#207 = CARTESIAN_POINT ( 'NONE',  ( -3.613498353241401245E-14, -34.49153262465393510, -17.28069929637303659 ) ) ;
#208 = CARTESIAN_POINT ( 'NONE',  ( 3.310106328842614687, -29.83183553288347056, 14.34428275369772621 ) ) ;
#209 = CARTESIAN_POINT ( 'NONE',  ( 34.79479093169191373, -34.25087089780929972, 8.960797227255582698 ) ) ;
#210 = ORIENTED_EDGE ( 'NONE', *, *, #8324, .T. ) ;
#211 = CARTESIAN_POINT ( 'NONE',  ( 28.56642033301167061, -34.17716380641930130, -15.76401777474310428 ) ) ;
#212 = CARTESIAN_POINT ( 'NONE',  ( 0.0007993869220189719340, -29.43575348088806720, 12.93623007640731970 ) ) ;
#213 = CARTESIAN_POINT ( 'NONE',  ( -24.67494306146695848, -34.21585387991656546, 16.61368637612562082 ) ) ;
#214 = CARTESIAN_POINT ( 'NONE',  ( -26.54189279142013902, -29.38824025058780620, 10.91266271650487241 ) ) ;
#215 = CARTESIAN_POINT ( 'NONE',  ( 32.58704508783693399, -33.54710067267276230, 13.29403567439789846 ) ) ;
#216 = CARTESIAN_POINT ( 'NONE',  ( 34.46197778001490519, -31.46179989683955114, 3.786903582085300091 ) ) ;
#217 = CARTESIAN_POINT ( 'NONE',  ( 30.96216873414349990, -29.82400882761249150, -10.50604548524971094 ) ) ;
#218 = CARTESIAN_POINT ( 'NONE',  ( 29.66527751941511681, -29.38824026321051974, -8.075976197372082055 ) ) ;
#219 = CYLINDRICAL_SURFACE ( 'NONE', #5251, 1.000000000000000888 ) ;
#220 = CARTESIAN_POINT ( 'NONE',  ( -32.58954611679173752, -33.52676324800189178, -13.28434133968354836 ) ) ;
#221 = CARTESIAN_POINT ( 'NONE',  ( 28.62260276541455184, -35.61500000000000909, 15.85881182873423789 ) ) ;
#222 = CARTESIAN_POINT ( 'NONE',  ( -32.70814701255088863, -32.26761591259605666, 11.45256510482042245 ) ) ;
#223 = CARTESIAN_POINT ( 'NONE',  ( 35.26589720523772797, -33.87455279565259758, -5.888000820825375570 ) ) ;
#224 = CARTESIAN_POINT ( 'NONE',  ( 32.70000918899243914, -33.56776513481487711, -13.04995049301660259 ) ) ;
#225 = CARTESIAN_POINT ( 'NONE',  ( -29.95197995428781823, -29.38824025058771738, -6.712220801012753313 ) ) ;
#226 = CARTESIAN_POINT ( 'NONE',  ( -26.43030098544182138, -29.39669308284060989, -11.30361047112451622 ) ) ;
#227 = CYLINDRICAL_SURFACE ( 'NONE', #12533, 2.500000000000000444 ) ;
#228 = CARTESIAN_POINT ( 'NONE',  ( 27.12304054305856127, -29.51305743815328242, 12.01322599392514157 ) ) ;
#229 = CARTESIAN_POINT ( 'NONE',  ( -32.27506704723425912, -31.42372559416228839, -12.23804509803080798 ) ) ;
#230 = CARTESIAN_POINT ( 'NONE',  ( -33.36214525572389533, -33.56728194103298790, -11.76421229641340815 ) ) ;
#231 = CARTESIAN_POINT ( 'NONE',  ( 34.65321851940383624, -33.62999497654517000, -8.682678486731832734 ) ) ;
#232 = CARTESIAN_POINT ( 'NONE',  ( 31.99454767475938510, -34.11895356631615073, 13.97996041262847555 ) ) ;
#233 = CARTESIAN_POINT ( 'NONE',  ( 13.27373617345872958, -29.83085526435948509, -14.26758105445789937 ) ) ;
#234 = CARTESIAN_POINT ( 'NONE',  ( -32.27311276763899173, -29.86431164680399064, -6.490344119126950417 ) ) ;
#235 = CARTESIAN_POINT ( 'NONE',  ( -37.06618899559859415, -32.07683513312901624, -12.43027914922691934 ) ) ;
#236 = CARTESIAN_POINT ( 'NONE',  ( 32.70838023615203838, -32.25148192515155898, 12.04786594460010818 ) ) ;
#237 = CARTESIAN_POINT ( 'NONE',  ( -22.74638507279254185, 31.98344702657656669, -5.024445985338028997 ) ) ;
#238 = CARTESIAN_POINT ( 'NONE',  ( 34.21541312324114159, -33.48990650542199887, 10.53829702224699894 ) ) ;
#239 = CARTESIAN_POINT ( 'NONE',  ( 26.46951827352110698, -29.39821806444349406, -11.32052003483380886 ) ) ;
#240 = CARTESIAN_POINT ( 'NONE',  ( 32.69998754039986011, -32.27072829455319436, -12.03307352376618233 ) ) ;
#241 = CARTESIAN_POINT ( 'NONE',  ( -10.00000000000000000, 30.60999999999999943, -10.00000000000000000 ) ) ;
#242 = CARTESIAN_POINT ( 'NONE',  ( 30.00232091594463668, -35.61499999999999488, -15.33309483429554021 ) ) ;
#243 = EDGE_CURVE ( 'NONE', #16691, #19896, #14485, .T. ) ;
#244 = CARTESIAN_POINT ( 'NONE',  ( 35.63405855875838313, -33.97206074226151173, 1.453652770475035494 ) ) ;
#245 = CARTESIAN_POINT ( 'NONE',  ( 32.80158290007360478, -33.72992489336157718, 13.07890187561071649 ) ) ;
#246 = CARTESIAN_POINT ( 'NONE',  ( -35.04603403155332586, -18.95572930952432955, -7.591617568575959929 ) ) ;
#247 = CARTESIAN_POINT ( 'NONE',  ( -32.64810855761232489, -32.32781875763388513, 12.58172038501585810 ) ) ;
#248 = ORIENTED_EDGE ( 'NONE', *, *, #16644, .T. ) ;
#249 = CARTESIAN_POINT ( 'NONE',  ( 33.34188784098997616, -31.58979447762682469, -10.51095587141522714 ) ) ;
#250 = CARTESIAN_POINT ( 'NONE',  ( -32.65220406016337051, -33.54830159627648101, -13.20974880261902484 ) ) ;
#251 = VERTEX_POINT ( 'NONE', #12120 ) ;
#252 = CARTESIAN_POINT ( 'NONE',  ( 34.98721888168811489, -33.92806579298173375, -7.864175914873484885 ) ) ;
#253 = AXIS2_PLACEMENT_3D ( 'NONE', #1242, #22514, #8798 ) ;
#254 = CARTESIAN_POINT ( 'NONE',  ( -34.41543500753286366, -31.81566660533126267, 4.750224737132731967 ) ) ;
#255 = CARTESIAN_POINT ( 'NONE',  ( -0.9619768573204013906, -35.01530258868297807, 17.45155692712672746 ) ) ;
#256 = CARTESIAN_POINT ( 'NONE',  ( -32.65189823269182767, -33.50461982975703989, 13.19511012408275086 ) ) ;
#257 = APPROVAL_PERSON_ORGANIZATION ( #16434, #12500, #3765 ) ;
#258 = CARTESIAN_POINT ( 'NONE',  ( 34.15902184578771283, -34.12434938902296722, 10.94749666556738532 ) ) ;
#259 = AXIS2_PLACEMENT_3D ( 'NONE', #8309, #11578, #4809 ) ;
#260 = CARTESIAN_POINT ( 'NONE',  ( -21.49572950576494534, -29.39677995304420577, -12.07178662299385863 ) ) ;
#261 = CARTESIAN_POINT ( 'NONE',  ( -29.23264581944192031, -29.38824025058762501, 9.176055290648362117 ) ) ;
#262 = CARTESIAN_POINT ( 'NONE',  ( 27.17724703089446336, -34.15720480298206496, 16.14250273453117401 ) ) ;
#263 = CARTESIAN_POINT ( 'NONE',  ( -30.47420610514238959, -29.38876932591762525, 2.867414494014598247 ) ) ;
#264 = CARTESIAN_POINT ( 'NONE',  ( 32.76888331277461930, -33.57402895153525435, -12.70026098025503991 ) ) ;
#265 = CARTESIAN_POINT ( 'NONE',  ( 31.01937692404926494, -33.96875594752524563, 14.64878977779904012 ) ) ;
#266 = CARTESIAN_POINT ( 'NONE',  ( 19.91372567640079794, -35.49902397627111839, -17.17094658997607581 ) ) ;
#267 = LINE ( 'NONE', #7719, #5450 ) ;
#268 = CARTESIAN_POINT ( 'NONE',  ( 60.00000000000000711, -14.39000000000000057, -10.00000000000000000 ) ) ;
#269 = CARTESIAN_POINT ( 'NONE',  ( 33.01110703611104924, -33.91312723217094316, 12.89129087494883308 ) ) ;
#270 = CARTESIAN_POINT ( 'NONE',  ( -35.30317936361501552, -35.49353420947408466, 6.521073391539807140 ) ) ;
#271 = CALENDAR_DATE ( 2025, 27, 11 ) ;
#272 = VECTOR ( 'NONE', #4308, 1000.000000000000000 ) ;
#273 = CARTESIAN_POINT ( 'NONE',  ( -32.71987938848511845, -32.23429343914470735, -11.97773155226373731 ) ) ;
#274 = CARTESIAN_POINT ( 'NONE',  ( 35.34239323810937350, -34.10790045194455899, 5.425749547990125876 ) ) ;
#275 = CARTESIAN_POINT ( 'NONE',  ( 30.22539533829817771, -30.13707805219607394, -12.19797807243635468 ) ) ;
#276 = CARTESIAN_POINT ( 'NONE',  ( -35.22207357970573582, -33.56615105339368910, 2.101398280674884766 ) ) ;
#277 = AXIS2_PLACEMENT_3D ( 'NONE', #5771, #12523, #2173 ) ;
#278 = CARTESIAN_POINT ( 'NONE',  ( 35.36071670155121183, -35.48111178384464637, 5.914647374974206784 ) ) ;
#279 = CARTESIAN_POINT ( 'NONE',  ( 29.04752370369467229, -29.38876602040904373, -9.765926620307833872 ) ) ;
#280 = CARTESIAN_POINT ( 'NONE',  ( 34.27714370702841506, -31.45881518151380618, -5.718634183305627339 ) ) ;
#281 = CARTESIAN_POINT ( 'NONE',  ( -30.13393089462918795, -30.51461700981868219, 12.94953417301805665 ) ) ;
#282 = ORIENTED_EDGE ( 'NONE', *, *, #6119, .F. ) ;
#283 = CARTESIAN_POINT ( 'NONE',  ( 29.88654264257243653, -29.39407697965445720, -8.242703412576437572 ) ) ;
#284 = EDGE_CURVE ( 'NONE', #21184, #9591, #19205, .T. ) ;
#285 = CARTESIAN_POINT ( 'NONE',  ( 35.42685516892532149, -33.42449328065361414, -3.171274587277126411 ) ) ;
#286 = CARTESIAN_POINT ( 'NONE',  ( -32.75156199761956799, -33.59870609025262667, 12.90069355952219965 ) ) ;
#287 = CARTESIAN_POINT ( 'NONE',  ( -9.915206675092063549, -29.39094328078159535, -12.35108891767558958 ) ) ;
#288 = CARTESIAN_POINT ( 'NONE',  ( -32.68119351755572666, -32.95734092065598020, 13.01693910869297177 ) ) ;
#289 = ORIENTED_EDGE ( 'NONE', *, *, #15792, .F. ) ;
#290 = CARTESIAN_POINT ( 'NONE',  ( 23.61782291707430304, -31.25846197287975770, 15.57370394744750008 ) ) ;
#291 = CARTESIAN_POINT ( 'NONE',  ( -33.24331547221654404, -30.55984972135220445, 7.101824316556030858 ) ) ;
#292 = B_SPLINE_CURVE_WITH_KNOTS ( 'NONE', 3,
 ( #8140, #12081, #3238, #8592, #6843, #13486 ),
 .UNSPECIFIED., .F., .F.,
 ( 4, 2, 4 ),
 ( 3.146823657726736310E-14, 0.5000000000000157652, 1.000000000000000000 ),
 .UNSPECIFIED. ) ;
#293 = VECTOR ( 'NONE', #8715, 1000.000000000000000 ) ;
#294 = CARTESIAN_POINT ( 'NONE',  ( -33.84541487011886574, -32.10474771238158098, -7.607046150730857548 ) ) ;
#295 = CARTESIAN_POINT ( 'NONE',  ( -29.99923099037330587, -29.38870183454680074, -7.011651897915010423 ) ) ;
#296 = CARTESIAN_POINT ( 'NONE',  ( 35.53029348381976149, -33.72943160943876961, -2.113501893924962349 ) ) ;
#297 = CARTESIAN_POINT ( 'NONE',  ( -34.33943397352099680, -31.00464827979683946, -0.5799299369148434025 ) ) ;
#298 = CARTESIAN_POINT ( 'NONE',  ( 31.92113406720600111, -30.32520774959515109, 10.59977949504270711 ) ) ;
#299 = CARTESIAN_POINT ( 'NONE',  ( 25.65812802132302650, -34.05914955450033688, -16.44298644649651919 ) ) ;
#300 = CARTESIAN_POINT ( 'NONE',  ( 35.11277149577251322, -34.27855642402683145, 7.347003917483993618 ) ) ;
#301 = CARTESIAN_POINT ( 'NONE',  ( 30.11484140759134220, -32.95648050948483387, -14.89774624399795400 ) ) ;
#302 = CARTESIAN_POINT ( 'NONE',  ( -18.31262011427964964, -30.33350811820165305, 14.99951911538637184 ) ) ;
#303 = CARTESIAN_POINT ( 'NONE',  ( -34.33842698403916671, -33.56615105315152903, 9.179030154622656923 ) ) ;
#304 = CARTESIAN_POINT ( 'NONE',  ( 35.67340469012899717, -34.00100151700046069, 1.007903025289266008 ) ) ;
#305 = CARTESIAN_POINT ( 'NONE',  ( 19.39592843138160561, 27.93975500499798770, 14.62499999999999822 ) ) ;
#306 = CARTESIAN_POINT ( 'NONE',  ( -29.54182735025898054, -30.97512331746581893, 13.85007129909064716 ) ) ;
#307 = VERTEX_POINT ( 'NONE', #1529 ) ;
#308 = CARTESIAN_POINT ( 'NONE',  ( 32.42201964380267754, -35.61500000000000199, -13.75043407608132995 ) ) ;
#309 = CARTESIAN_POINT ( 'NONE',  ( 33.49302369991531236, -31.57317538582493555, 10.03900207480191931 ) ) ;
#310 = CARTESIAN_POINT ( 'NONE',  ( 33.73636582895798597, -32.41064051720185546, -10.77287007444496503 ) ) ;
#311 = CARTESIAN_POINT ( 'NONE',  ( 26.56934087363847397, -29.38824025106029936, -10.94859825325428559 ) ) ;
#312 = PERSON ( 'NAUO-PER2', 'UNSPECIFIED', 'UNSPECIFIED', ('UNSPECIFIED'), ('UNSPECIFIED'), ('UNSPECIFIED') ) ;
#313 = CARTESIAN_POINT ( 'NONE',  ( 0.000000000000000000, -14.39000000000000234, 12.50000000000000000 ) ) ;
#314 = CARTESIAN_POINT ( 'NONE',  ( -32.70000000000002416, -32.27070252084503466, -11.27918010901525570 ) ) ;
#315 = CARTESIAN_POINT ( 'NONE',  ( 28.37535425423097024, -35.61500000000000199, 15.92999172174359934 ) ) ;
#316 = CARTESIAN_POINT ( 'NONE',  ( 18.42544038933482753, -33.03333797338790134, 16.96007125438775631 ) ) ;
#317 = CARTESIAN_POINT ( 'NONE',  ( -31.26158734405169781, -33.54329769275208406, -14.42106922965104765 ) ) ;
#318 = CARTESIAN_POINT ( 'NONE',  ( -28.31538010046735820, -29.42742530848711979, -10.99481819619689205 ) ) ;
#319 = CARTESIAN_POINT ( 'NONE',  ( 35.05861491067879143, -33.56572034012665284, 4.289129171282862529 ) ) ;
#320 = APPLICATION_CONTEXT ( 'configuration controlled 3d designs of mechanical parts and assemblies' ) ;
#321 = CARTESIAN_POINT ( 'NONE',  ( 27.87267577148736564, -29.39390740876025632, 10.76187739132003607 ) ) ;
#322 = CARTESIAN_POINT ( 'NONE',  ( -31.35053145200021518, -29.85408850048612450, -10.01756870322708082 ) ) ;
#323 = CARTESIAN_POINT ( 'NONE',  ( -35.44137183564905058, -33.73784308893034023, -3.215826273771402288 ) ) ;
#324 = CARTESIAN_POINT ( 'NONE',  ( 33.21209574577572710, -33.73643533980803966, 12.57912195641424269 ) ) ;
#325 = CARTESIAN_POINT ( 'NONE',  ( 20.83153315868950983, -29.82804860074576325, -13.94323757798544960 ) ) ;
#326 = CARTESIAN_POINT ( 'NONE',  ( -47.00000000000000711, -14.39000000000000234, 10.00000000000000000 ) ) ;
#327 = CARTESIAN_POINT ( 'NONE',  ( 3.309527211182042628, -29.59956857612346326, 13.72113143279053737 ) ) ;
#328 = CARTESIAN_POINT ( 'NONE',  ( 32.33699700272367750, -30.16026502703961398, 8.645056267151936424 ) ) ;
#329 = CARTESIAN_POINT ( 'NONE',  ( 28.82515451054972289, -33.27220560445397268, -15.51284352500196739 ) ) ;
#330 = CARTESIAN_POINT ( 'NONE',  ( -3.306571075737974041, -30.15997686567946801, 14.94245779958452403 ) ) ;
#331 = CARTESIAN_POINT ( 'NONE',  ( -29.50509196697828074, -34.16646160119446307, 15.42198650155502371 ) ) ;
#332 = CARTESIAN_POINT ( 'NONE',  ( -26.98444128592477753, -29.38875161527224833, 10.93598906061148490 ) ) ;
#333 = CARTESIAN_POINT ( 'NONE',  ( 32.69973142214059436, -33.56051022566288111, 13.02114076090126638 ) ) ;
#334 = CARTESIAN_POINT ( 'NONE',  ( 34.57158009177290836, -31.72279605727592511, 2.822475893393153967 ) ) ;
#335 = PERSON ( 'UNSPECIFIED', 'UNSPECIFIED', 'UNSPECIFIED', ('UNSPECIFIED'), ('UNSPECIFIED'), ('UNSPECIFIED') ) ;
#336 = CARTESIAN_POINT ( 'NONE',  ( 29.75729982492484282, -29.43505056543200027, -9.799653720947969049 ) ) ;
#337 = CARTESIAN_POINT ( 'NONE',  ( 29.58667720821662783, -29.38824025186288935, -8.352749390046762201 ) ) ;
#338 = CARTESIAN_POINT ( 'NONE',  ( 22.85873263373455089, 25.26951000999595820, -10.00000000000000888 ) ) ;
#339 = CARTESIAN_POINT ( 'NONE',  ( -32.71492486723207804, -33.56541030310334150, -12.65777213060324868 ) ) ;
#340 = CARTESIAN_POINT ( 'NONE',  ( -32.69831750249092295, -32.27129523323660010, 11.44726499902833261 ) ) ;
#341 = CARTESIAN_POINT ( 'NONE',  ( 32.70338079123465036, -33.57087019400805872, -13.00938902119302831 ) ) ;
#342 = CARTESIAN_POINT ( 'NONE',  ( -29.70530076617581727, -29.38824025058771383, -7.921263799345394929 ) ) ;
#343 = CARTESIAN_POINT ( 'NONE',  ( -27.41313940399021476, -31.42879273891685443, -15.04847145551446452 ) ) ;
#344 = CARTESIAN_POINT ( 'NONE',  ( 33.61370671583686232, -33.56836970307303858, 11.26428581276047680 ) ) ;
#345 = CARTESIAN_POINT ( 'NONE',  ( 26.94568917800884478, -29.41599210797516406, 11.42180305288362518 ) ) ;
#346 = CARTESIAN_POINT ( 'NONE',  ( -29.44699908164401236, -29.42755715618614332, -10.14217883038560153 ) ) ;
#347 = CARTESIAN_POINT ( 'NONE',  ( -33.98675581728872430, -33.56499999156082481, -10.22935487298759760 ) ) ;
#348 = CARTESIAN_POINT ( 'NONE',  ( 34.48294658224369158, -33.60439860255017663, -9.218125206649840919 ) ) ;
#349 = CARTESIAN_POINT ( 'NONE',  ( 28.56452997413434503, -29.38824025058771028, 10.03114242113280774 ) ) ;
#350 = CARTESIAN_POINT ( 'NONE',  ( 11.64999276995320976, -34.19575388636701518, -17.35190064626096174 ) ) ;
#351 = CARTESIAN_POINT ( 'NONE',  ( -35.11788801574719798, -33.74247838341960204, -6.892433635869157804 ) ) ;
#352 = DIRECTION ( 'NONE',  ( -1.000000000000000000, -0.000000000000000000, -0.000000000000000000 ) ) ;
#353 = CARTESIAN_POINT ( 'NONE',  ( 32.70106034680134854, -32.26683057487370121, 12.11900167896825842 ) ) ;
#354 = CARTESIAN_POINT ( 'NONE',  ( -19.87874189814221637, 35.76398083248930249, -10.24837362546940689 ) ) ;
#355 = CARTESIAN_POINT ( 'NONE',  ( 32.76233513769730621, -30.77526570377788318, 10.00039360178113412 ) ) ;
#356 = CARTESIAN_POINT ( 'NONE',  ( 27.43641731000470685, -33.96698616200327336, -16.06107211904987508 ) ) ;
#357 = CARTESIAN_POINT ( 'NONE',  ( 32.70689302178939784, -32.12847859773283687, -12.21346153904291398 ) ) ;
#358 = CARTESIAN_POINT ( 'NONE',  ( 32.69020725580987374, -33.53370829156038724, -13.10450402425135863 ) ) ;
#359 = CARTESIAN_POINT ( 'NONE',  ( 29.33041747505793495, -35.61500000000000199, -15.60501388324837180 ) ) ;
#360 = CARTESIAN_POINT ( 'NONE',  ( -23.91958461188618301, -29.38824025058765343, 11.45158312184594784 ) ) ;
#361 = CARTESIAN_POINT ( 'NONE',  ( 30.66141844921296311, -29.39145351071053369, 1.160782105231170425 ) ) ;
#362 = CARTESIAN_POINT ( 'NONE',  ( 32.72117359928644476, -33.58891903411062430, 12.98837169604156294 ) ) ;
#363 = CARTESIAN_POINT ( 'NONE',  ( 32.68742791980491802, -32.39201644407231129, -12.50320894253661130 ) ) ;
#364 = CARTESIAN_POINT ( 'NONE',  ( -32.67947263656267864, -32.37435712831543100, 12.52271319901196378 ) ) ;
#365 = ORIENTED_EDGE ( 'NONE', *, *, #11381, .T. ) ;
#366 = CARTESIAN_POINT ( 'NONE',  ( 33.08063379067145604, -32.17382107187597029, -10.91622332584200272 ) ) ;
#368 = CARTESIAN_POINT ( 'NONE',  ( -32.69658608071596717, -33.55394327555286793, -13.06061953250473451 ) ) ;
#367 = B_SPLINE_CURVE_WITH_KNOTS ( 'NONE', 3,
 ( #10396, #3413, #8647, #17247, #22942, #15737, #17597, #21201, #8883, #5275, #14231, #1662, #22705, #21318, #12259, #22820, #6897, #20852, #1314, #13996, #8536, #6783, #12485, #6672, #13881, #21086, #4920, #19104, #3179, #7487, #611, #12950, #2365, #16201, #8995, #498, #21897, #10866 ),
 .UNSPECIFIED., .F., .F.,
 ( 4, 2, 2, 2, 2, 2, 2, 2, 2, 2, 2, 2, 2, 2, 2, 2, 2, 2, 4 ),
 ( 0.004107837621236700570, 0.005147343199171872108, 0.006186848777107044513, 0.006706601566074631149, 0.007226354355042216918, 0.008265859932977391925, 0.009305365510912565197, 0.01034487108884774194, 0.01138437666678291521, 0.01242388224471809022, 0.01346338782265326349, 0.01450289340058843676, 0.01554239897852361003, 0.01606215176749119233, 0.01658190455645877637, 0.01762141013439393750, 0.01866091571232909863, 0.01970042129026425975, 0.02073992686819941741 ),
 .UNSPECIFIED. ) ;
#369 = FACE_OUTER_BOUND ( 'NONE', #4094, .T. ) ;
#370 = EDGE_LOOP ( 'NONE', ( #8896, #19125, #759, #11563 ) ) ;
#371 = VECTOR ( 'NONE', #17462, 1000.000000000000000 ) ;
#372 = CARTESIAN_POINT ( 'NONE',  ( 35.01613072978478414, -34.23135644691021184, -7.869354774802415520 ) ) ;
#373 = CARTESIAN_POINT ( 'NONE',  ( -34.22684532316088024, -32.03065382997066024, 4.732226263132084831 ) ) ;
#374 = CARTESIAN_POINT ( 'NONE',  ( -31.06967930665791400, -35.21584634785958912, 14.83834343308382664 ) ) ;
#375 = CARTESIAN_POINT ( 'NONE',  ( -32.58680249816828223, -33.47972996997428652, 13.27265787267178077 ) ) ;
#376 = CARTESIAN_POINT ( 'NONE',  ( 29.35574830773771282, -29.38824025058770673, 9.076508313612411172 ) ) ;
#377 = CARTESIAN_POINT ( 'NONE',  ( -19.84298294234140414, -29.39679607485804524, -12.19147450996209692 ) ) ;
#378 = CARTESIAN_POINT ( 'NONE',  ( -29.34032294002955155, -29.38824025058761436, 9.111099527387148456 ) ) ;
#379 = CARTESIAN_POINT ( 'NONE',  ( 25.63177227018662308, -29.39395056445010823, 11.44500459761564670 ) ) ;
#380 = CARTESIAN_POINT ( 'NONE',  ( -30.94771242482230633, -29.43635197118909375, 4.589823195130253275 ) ) ;
#381 = CARTESIAN_POINT ( 'NONE',  ( 33.08634429983486314, -33.56837090479850616, -12.24121389185183162 ) ) ;
#382 = CARTESIAN_POINT ( 'NONE',  ( 31.01197594142051628, -33.85717241258165444, 14.63666513434653105 ) ) ;
#383 = CARTESIAN_POINT ( 'NONE',  ( -0.0003159449649450711897, -30.55035510112683994, -15.51191117596070335 ) ) ;
#384 = CARTESIAN_POINT ( 'NONE',  ( -33.46207131059563977, -18.75008860907022878, 12.74554589224255707 ) ) ;
#385 = CARTESIAN_POINT ( 'NONE',  ( 32.96659721409153576, -33.73059187546753179, -12.85593534594986487 ) ) ;
#386 = DIRECTION ( 'NONE',  ( 0.000000000000000000, 0.8660254037844387076, -0.4999999999999998890 ) ) ;
#387 = AXIS2_PLACEMENT_3D ( 'NONE', #11018, #3574, #3913 ) ;
#388 = CARTESIAN_POINT ( 'NONE',  ( -27.37246252580171202, -35.61499999999999488, 16.22687050202884507 ) ) ;
#389 = PERSON_AND_ORGANIZATION_ROLE ( 'design_owner' ) ;
#390 = CARTESIAN_POINT ( 'NONE',  ( -32.73836691846465641, -32.22637656145105467, -11.81691648385417182 ) ) ;
#391 = CARTESIAN_POINT ( 'NONE',  ( 31.38094550957782403, -29.51742206379256217, 5.015790722996705142 ) ) ;
#392 = CARTESIAN_POINT ( 'NONE',  ( 28.82725849449350974, -29.41589525275325201, -10.58383335416863424 ) ) ;
#393 = CARTESIAN_POINT ( 'NONE',  ( -35.27331512563066696, -33.56541342936821337, 1.003666893825028827 ) ) ;
#394 = CARTESIAN_POINT ( 'NONE',  ( 35.72917352993408002, -35.48111178384463926, 1.229411259818019353 ) ) ;
#395 = CARTESIAN_POINT ( 'NONE',  ( 33.02891191695422179, -33.87884117804475892, -12.87619187527016251 ) ) ;
#396 = CARTESIAN_POINT ( 'NONE',  ( 34.28528408348889656, -31.47121786129993737, -5.719255247730481884 ) ) ;
#397 = CARTESIAN_POINT ( 'NONE',  ( -28.66806199667226807, -29.39132230331421169, 10.22965342362419072 ) ) ;
#398 = ORIENTED_EDGE ( 'NONE', *, *, #9815, .F. ) ;
#399 = CARTESIAN_POINT ( 'NONE',  ( 33.98780480281770622, -31.84268105307361907, -9.065227429256792036 ) ) ;
#400 = CARTESIAN_POINT ( 'NONE',  ( 33.99108686759557685, -30.81062033257544996, -2.213117717493110703 ) ) ;
#401 = CARTESIAN_POINT ( 'NONE',  ( -32.70540036534409012, -33.56702413839990129, 12.79816903217549928 ) ) ;
#402 = CARTESIAN_POINT ( 'NONE',  ( -3.304980819300409767, -29.49600484857674942, -13.30910918173010771 ) ) ;
#403 = CARTESIAN_POINT ( 'NONE',  ( -32.83431482200219165, -34.16974700660994557, 13.14867784937638007 ) ) ;
#404 = ORIENTED_EDGE ( 'NONE', *, *, #8035, .T. ) ;
#405 = CARTESIAN_POINT ( 'NONE',  ( 23.14936891866215163, -29.38875640097737119, 11.69792144011999468 ) ) ;
#406 = CARTESIAN_POINT ( 'NONE',  ( -33.10782232298732453, -30.55630411137998692, 7.824489671219422071 ) ) ;
#407 = CARTESIAN_POINT ( 'NONE',  ( -33.87014942002662821, -31.97065921981460335, -8.599251596806270825 ) ) ;
#408 = B_SPLINE_CURVE_WITH_KNOTS ( 'NONE', 3,
 ( #8254, #2784, #22314, #10218, #2904, #20569, #17304, #6616, #6729, #1155 ),
 .UNSPECIFIED., .F., .F.,
 ( 4, 2, 2, 2, 4 ),
 ( -6.474704350057981356E-15, 0.2499999999999951428, 0.4999999999999967248, 0.7499999999999984457, 1.000000000000000000 ),
 .UNSPECIFIED. ) ;
#409 = CARTESIAN_POINT ( 'NONE',  ( -30.16800475788907576, -29.39689852387162716, -7.256891428300376923 ) ) ;
#410 = CARTESIAN_POINT ( 'NONE',  ( 35.28496531554427662, -33.56615175610781421, -0.9978292454362889252 ) ) ;
#411 = CARTESIAN_POINT ( 'NONE',  ( -30.50429882083567534, -29.38824025058776357, -1.199023386591870244 ) ) ;
#412 = CARTESIAN_POINT ( 'NONE',  ( 32.82323589848176937, -31.25522308671919447, 11.05259291322046522 ) ) ;
#413 = CARTESIAN_POINT ( 'NONE',  ( -32.96995027997413530, -31.82564081900785169, -11.52007436288383779 ) ) ;
#414 = CARTESIAN_POINT ( 'NONE',  ( 25.92579463335016143, -31.24946402299688231, -15.20625303664480299 ) ) ;
#415 = CARTESIAN_POINT ( 'NONE',  ( 34.95479975895105440, -33.69799389665758582, 7.858368811297149925 ) ) ;
#416 = CARTESIAN_POINT ( 'NONE',  ( 30.37299441730887395, -33.56098260931727140, -14.93719409742984716 ) ) ;
#417 = CARTESIAN_POINT ( 'NONE',  ( -18.18709780133055887, -29.39401648972601677, 12.24932830292647523 ) ) ;
#418 = CARTESIAN_POINT ( 'NONE',  ( -34.16461716600441889, -33.56522546121706796, 9.702159642373832327 ) ) ;
#419 = AXIS2_PLACEMENT_3D ( 'NONE', #13931, #21018, #15912 ) ;
#420 = CARTESIAN_POINT ( 'NONE',  ( 35.53095563186830219, -33.26433759811712321, 2.722897400160366743 ) ) ;
#421 = CARTESIAN_POINT ( 'NONE',  ( 34.66671771605530239, -31.41043826897852753, 0.07046812474999104847 ) ) ;
#422 = CARTESIAN_POINT ( 'NONE',  ( -29.56214193932447998, -31.50160800566377617, 14.31384124772919897 ) ) ;
#423 = ORIENTED_EDGE ( 'NONE', *, *, #19465, .T. ) ;
#424 = CARTESIAN_POINT ( 'NONE',  ( 22.41766218583242676, -35.61500000000000199, -16.98037605635517977 ) ) ;
#425 = CARTESIAN_POINT ( 'NONE',  ( 33.39602377871365491, -31.69848495553105749, 10.52487089773389961 ) ) ;
#426 = CARTESIAN_POINT ( 'NONE',  ( 30.11915665706658984, -29.43551965977143325, -9.021936306757568858 ) ) ;
#427 = CARTESIAN_POINT ( 'NONE',  ( 23.11616200506648866, -29.38824025058762501, -11.58918722189285333 ) ) ;
#428 = CARTESIAN_POINT ( 'NONE',  ( -32.69991026150294289, -32.87063059062356984, -12.70808940552036859 ) ) ;
#429 = CARTESIAN_POINT ( 'NONE',  ( -32.70162541558516978, -32.25322419722593281, 12.20203451396112904 ) ) ;
#430 = CARTESIAN_POINT ( 'NONE',  ( 29.10425646476716821, -35.61499999999999488, 15.68915269397992418 ) ) ;
#431 = CARTESIAN_POINT ( 'NONE',  ( 20.17217242800390054, -33.02648798121243345, 16.84356490246451798 ) ) ;
#432 = CARTESIAN_POINT ( 'NONE',  ( -0.0002164109453730916010, -31.84867871009370432, 16.68628715963265918 ) ) ;
#433 = CARTESIAN_POINT ( 'NONE',  ( -30.31925229680907208, -29.43567886243997123, 8.406295274398534190 ) ) ;
#434 = CARTESIAN_POINT ( 'NONE',  ( -28.45826789971396309, -29.41164477498796259, -10.76156392564289099 ) ) ;
#435 = CARTESIAN_POINT ( 'NONE',  ( 34.95297889450029061, -33.56522546092723758, 5.385717161141729825 ) ) ;
#436 = CARTESIAN_POINT ( 'NONE',  ( 28.48722246255787027, -29.59393396763580242, 11.83595088292282860 ) ) ;
#437 = CARTESIAN_POINT ( 'NONE',  ( -34.12798615657968071, -33.11084155984944744, -10.58128006009862965 ) ) ;
#438 = CARTESIAN_POINT ( 'NONE',  ( -34.94264739946576981, -33.56499999156081060, -5.379726322891209556 ) ) ;
#439 = CARTESIAN_POINT ( 'NONE',  ( 33.44803409500988067, -34.04446759460384442, 12.31838823142833661 ) ) ;
#440 = EDGE_CURVE ( 'NONE', #14215, #8920, #20015, .T. ) ;
#441 = CARTESIAN_POINT ( 'NONE',  ( 21.94543302778689409, -33.93607713980163254, -16.90506535630137463 ) ) ;
#442 = DIRECTION ( 'NONE',  ( 1.000000000000000000, -0.000000000000000000, -0.000000000000000000 ) ) ;
#443 = CARTESIAN_POINT ( 'NONE',  ( -0.0007700431782320953013, -29.46245123849973879, 13.09255915712791740 ) ) ;
#444 = CARTESIAN_POINT ( 'NONE',  ( 34.68050965071910241, -33.82710148813060869, 9.241499062366404615 ) ) ;
#445 = CARTESIAN_POINT ( 'NONE',  ( 29.27525116049885767, -32.06481656610658604, -14.84762091283004182 ) ) ;
#446 = CARTESIAN_POINT ( 'NONE',  ( 7.106172764724606240E-05, -32.13755712785813046, 16.81556537462283174 ) ) ;
#447 = CARTESIAN_POINT ( 'NONE',  ( -33.54712997331154156, -34.19803331358713194, 12.17075135899445293 ) ) ;
#448 = CARTESIAN_POINT ( 'NONE',  ( -26.66249541707637505, -29.40411628101450958, 11.34408721543475984 ) ) ;
#449 = DIRECTION ( 'NONE',  ( -1.000000000000000000, 0.000000000000000000, 0.000000000000000000 ) ) ;
#450 = CARTESIAN_POINT ( 'NONE',  ( 34.38195296555462477, -31.45446589411445615, 4.752204415789116787 ) ) ;
#451 = CARTESIAN_POINT ( 'NONE',  ( 29.42733647279516163, -29.39824860666245954, -9.606195967946682401 ) ) ;
#452 = CARTESIAN_POINT ( 'NONE',  ( 30.12015359265758363, -29.38824026836387660, -5.521948671517080243 ) ) ;
#453 = CARTESIAN_POINT ( 'NONE',  ( 31.25517918465397926, -10.84619397004728647, 13.11194790395296650 ) ) ;
#454 = CARTESIAN_POINT ( 'NONE',  ( -28.96214451309147364, -35.50838760471061306, 15.74618222435369219 ) ) ;
#455 = CARTESIAN_POINT ( 'NONE',  ( -32.92862661399768598, -33.91306334343176587, -12.99677760783859348 ) ) ;
#456 = CARTESIAN_POINT ( 'NONE',  ( -32.73166948245577146, -32.25706465980162818, 11.46439564785140774 ) ) ;
#457 = CARTESIAN_POINT ( 'NONE',  ( 32.70479684224116568, -33.56882402030791468, -12.93172778785010379 ) ) ;
#458 = CARTESIAN_POINT ( 'NONE',  ( -29.42518476121285431, -29.38824025058772094, -8.830065923330575828 ) ) ;
#459 = CARTESIAN_POINT ( 'NONE',  ( -26.78096964153133186, -29.38869039104943326, -10.99022459998572820 ) ) ;
#460 = CARTESIAN_POINT ( 'NONE',  ( 34.31548129096561439, -33.72942824834980513, 10.33407461665590077 ) ) ;
#461 = CARTESIAN_POINT ( 'NONE',  ( 26.88025423306498851, -29.39815941360029328, 11.20359601933084726 ) ) ;
#462 = CARTESIAN_POINT ( 'NONE',  ( -29.04943613783332523, -29.38869004509063032, -9.746815640982395834 ) ) ;
#463 = CARTESIAN_POINT ( 'NONE',  ( -34.29538553957583247, -33.73784308617119621, -10.33667458418491236 ) ) ;
#464 = CARTESIAN_POINT ( 'NONE',  ( 34.45814860691928061, -33.56572091606953023, -8.639802704012950585 ) ) ;
#465 = CARTESIAN_POINT ( 'NONE',  ( 31.92240822338710160, -33.40675256591255504, 13.89353363226301319 ) ) ;
#466 = CARTESIAN_POINT ( 'NONE',  ( 16.54605614370470690, -29.38877486909252212, -12.16050623645697648 ) ) ;
#467 = CARTESIAN_POINT ( 'NONE',  ( -30.28569600661771588, -29.38870448595452700, -4.945537619331768830 ) ) ;
#468 = CARTESIAN_POINT ( 'NONE',  ( 37.49999999999998579, -26.85273092452801791, -4.810667640170170678 ) ) ;
#469 = CARTESIAN_POINT ( 'NONE',  ( 32.67909919896077753, -32.18326594809513352, 12.35184662590081395 ) ) ;
#470 = CARTESIAN_POINT ( 'NONE',  ( -20.35640179267317507, 35.72087864472312901, -9.288807943649208809 ) ) ;
#471 = CARTESIAN_POINT ( 'NONE',  ( 31.43472410007742823, -29.82850981560459047, 9.508935793176828355 ) ) ;
#472 = CARTESIAN_POINT ( 'NONE',  ( 27.43938350803540871, -34.07878235800833977, -16.07293581772524504 ) ) ;
#473 = CARTESIAN_POINT ( 'NONE',  ( 32.70827042823015063, -31.93813115406797465, -12.12073984707436125 ) ) ;
#474 = CARTESIAN_POINT ( 'NONE',  ( -37.50000000000002132, -25.64824891765183779, -0.9053362984303894301 ) ) ;
#475 = CARTESIAN_POINT ( 'NONE',  ( -32.70089839339618720, -33.56499999156081060, 12.64673156683522492 ) ) ;
#476 = CARTESIAN_POINT ( 'NONE',  ( -24.58486953838404432, -32.39690703599214316, 16.16508348522038219 ) ) ;
#477 = CARTESIAN_POINT ( 'NONE',  ( 35.75702794224298486, -34.31758610091640094, -0.2274151167265132667 ) ) ;
#478 = CARTESIAN_POINT ( 'NONE',  ( 32.71048622710195986, -33.57202453971062539, 12.89937038054500995 ) ) ;
#479 = CARTESIAN_POINT ( 'NONE',  ( 32.69704391635330154, -32.42477021643803425, -12.46172741594807754 ) ) ;
#480 = CARTESIAN_POINT ( 'NONE',  ( -32.64711361237964837, -32.13259391392933395, 12.40803382763713181 ) ) ;
#481 = ORIENTED_EDGE ( 'NONE', *, *, #14099, .T. ) ;
#482 = DIRECTION ( 'NONE',  ( 3.155451838406445053E-17, 1.387778780781446292E-17, 1.000000000000000000 ) ) ;
#483 = CARTESIAN_POINT ( 'NONE',  ( -32.67097478778522657, -33.55116983102937667, -13.16277306549508275 ) ) ;
#484 = CARTESIAN_POINT ( 'NONE',  ( -0.0001737491043783408293, -32.86445079558585292, -17.15442285460909133 ) ) ;
#485 = ORIENTED_EDGE ( 'NONE', *, *, #19888, .T. ) ;
#486 = CARTESIAN_POINT ( 'NONE',  ( 30.01284510056160570, -29.38824025058769607, -6.549930998409092986 ) ) ;
#487 = CARTESIAN_POINT ( 'NONE',  ( -33.37365109777088890, -31.63631968330718536, 10.51999933768904505 ) ) ;
#488 = CARTESIAN_POINT ( 'NONE',  ( -3.481851996668534177, -36.48815366416351225, 17.53587413851535359 ) ) ;
#489 = CARTESIAN_POINT ( 'NONE',  ( 32.70000000000000995, -32.27070252084502755, -12.25495613570309317 ) ) ;
#490 = CARTESIAN_POINT ( 'NONE',  ( 29.60769787482794158, -29.39399625003535022, 9.066676782347308006 ) ) ;
#491 = CARTESIAN_POINT ( 'NONE',  ( -24.23750710129428754, -29.85292716216255116, -13.70430734155640096 ) ) ;
#492 = CARTESIAN_POINT ( 'NONE',  ( -33.61561821610327172, -32.40436905738928175, 11.03888246794063122 ) ) ;
#493 = CARTESIAN_POINT ( 'NONE',  ( 26.00635719489330455, -29.38875317986318336, 11.20186409991132059 ) ) ;
#494 = CARTESIAN_POINT ( 'NONE',  ( -34.47010757969439254, -31.31653078084573139, 2.291908234890713825 ) ) ;
#495 = CARTESIAN_POINT ( 'NONE',  ( 33.04057843417675855, -33.56499999156081060, -12.21085943417508979 ) ) ;
#496 = CARTESIAN_POINT ( 'NONE',  ( 30.40375148620299939, -31.22653201442322768, 13.64024281838340080 ) ) ;
#497 = CARTESIAN_POINT ( 'NONE',  ( 3.308943182941628702, -29.46256407498725594, -13.09260169366765147 ) ) ;
#498 = CARTESIAN_POINT ( 'NONE',  ( -31.08433992007899604, -13.71666811050652512, 15.11755033616197075 ) ) ;
#499 = CARTESIAN_POINT ( 'NONE',  ( 32.84799649989898285, -33.59811836834211363, -12.76255247872362197 ) ) ;
#500 = CARTESIAN_POINT ( 'NONE',  ( 27.49999999999998224, 65.61499999999999488, 9.500000000000000000 ) ) ;
#501 = CARTESIAN_POINT ( 'NONE',  ( -35.63815233369624025, -35.61500000000000199, 2.707485161273661234 ) ) ;
#502 = APPROVAL_DATE_TIME ( #5740, #11508 ) ;
#503 = CARTESIAN_POINT ( 'NONE',  ( -32.71603608551536979, -32.24238731261566215, -11.97251369137760335 ) ) ;
#504 = CARTESIAN_POINT ( 'NONE',  ( 35.36301668764865980, -33.42128128904097650, 4.047744174186298061 ) ) ;
#505 = CARTESIAN_POINT ( 'NONE',  ( 31.44595652941383790, -32.35221980704925215, -13.79037417185901582 ) ) ;
#506 = CARTESIAN_POINT ( 'NONE',  ( -35.41571512194374094, -33.62999126493109969, 2.113358659250600624 ) ) ;
#507 = CARTESIAN_POINT ( 'NONE',  ( 35.35847422642089555, -35.61500000000002331, 5.934520484370879423 ) ) ;
#508 = CARTESIAN_POINT ( 'NONE',  ( 31.73348914543797861, -30.75158897641257738, -11.86437230168585799 ) ) ;
#509 = CARTESIAN_POINT ( 'NONE',  ( 34.01843663409536589, -31.99993572339931447, -7.635918544053295065 ) ) ;
#510 = CARTESIAN_POINT ( 'NONE',  ( -31.39526023924720022, -32.05623360980228398, 13.65321560860521544 ) ) ;
#511 = VERTEX_POINT ( 'NONE', #20928 ) ;
#512 = CARTESIAN_POINT ( 'NONE',  ( 32.11554918395705016, -29.98177425233301463, -8.329182388008179672 ) ) ;
#513 = LINE ( 'NONE', #1829, #22201 ) ;
#514 = CARTESIAN_POINT ( 'NONE',  ( 30.73831527788804152, -29.39417348199828339, -1.165310996994370907 ) ) ;
#515 = CARTESIAN_POINT ( 'NONE',  ( -32.69979769468304198, -33.56484041913125793, 12.92259308412026719 ) ) ;
#516 = CARTESIAN_POINT ( 'NONE',  ( -9.921467102249209802, -29.45089499974087488, -12.98820309457431321 ) ) ;
#517 = CARTESIAN_POINT ( 'NONE',  ( -33.14573673120213471, -33.59126045749447087, 12.68467644685794937 ) ) ;
#518 = ORIENTED_EDGE ( 'NONE', *, *, #15101, .T. ) ;
#519 = CARTESIAN_POINT ( 'NONE',  ( 23.75853069026549136, -34.14934597175368225, 16.73844416094906862 ) ) ;
#520 = CARTESIAN_POINT ( 'NONE',  ( -35.17961061502776232, -34.32017678770456115, 6.901134908655161659 ) ) ;
#521 = CARTESIAN_POINT ( 'NONE',  ( -33.96272534600697668, -32.04111462324088677, -7.626445952707577192 ) ) ;
#522 = CARTESIAN_POINT ( 'NONE',  ( -34.15063544669769868, -31.49270663809625148, -7.245279351789940314 ) ) ;
#523 = CARTESIAN_POINT ( 'NONE',  ( 35.71160255747619772, -33.91306330330820629, 0.07852267845485402797 ) ) ;
#524 = CARTESIAN_POINT ( 'NONE',  ( -31.33349241239184835, -29.45199799665039819, -0.4111747959870084013 ) ) ;
#525 = CARTESIAN_POINT ( 'NONE',  ( 34.06466079464766494, -34.08077281325506647, 11.15179657876932495 ) ) ;
#526 = CARTESIAN_POINT ( 'NONE',  ( -32.88733308254478516, -32.15436852066454065, -11.46740747411906014 ) ) ;
#527 = CARTESIAN_POINT ( 'NONE',  ( 25.62761007102814048, -29.97006725702576801, -13.64734422895231702 ) ) ;
#528 = CARTESIAN_POINT ( 'NONE',  ( 29.90194093523837893, -29.38824025058767830, 7.164866049348620258 ) ) ;
#529 = CARTESIAN_POINT ( 'NONE',  ( 30.03526410735712204, -31.22788536165300854, -13.85531427319977205 ) ) ;
#530 = CARTESIAN_POINT ( 'NONE',  ( -20.71210611390975842, -29.46182010261133399, 12.70131972372609575 ) ) ;
#531 = CARTESIAN_POINT ( 'NONE',  ( -34.00719538038316614, -33.56522546129342288, 10.22945593325476032 ) ) ;
#532 = PLANE ( 'NONE',  #16963 ) ;
#533 = CARTESIAN_POINT ( 'NONE',  ( 70.00000000000000000, -9.049510009995961113, -10.00000000000000355 ) ) ;
#534 = CARTESIAN_POINT ( 'NONE',  ( -28.44731108310327272, -29.59396262515908660, 11.85426541907021658 ) ) ;
#535 = EDGE_LOOP ( 'NONE', ( #583, #18002, #7271, #12322 ) ) ;
#536 = CARTESIAN_POINT ( 'NONE',  ( 32.97103223587671295, -32.23408750525479149, 10.86659650093242568 ) ) ;
#537 = CARTESIAN_POINT ( 'NONE',  ( 31.72160332184860465, -29.97619052342143320, -9.615133338844913169 ) ) ;
#538 = CARTESIAN_POINT ( 'NONE',  ( 21.99453319161479570, -29.38824025058761080, -11.71152272081569912 ) ) ;
#539 = CARTESIAN_POINT ( 'NONE',  ( -32.69999999999999574, -33.56533039601640667, -13.00616106382612713 ) ) ;
#540 = CARTESIAN_POINT ( 'NONE',  ( -32.65243333747640975, -32.08027191912588449, 12.34212528638401984 ) ) ;
#541 = CARTESIAN_POINT ( 'NONE',  ( 23.30575388760322042, -35.48111178384463926, 16.87858127063048030 ) ) ;
#542 = CARTESIAN_POINT ( 'NONE',  ( 20.12293746360840530, -31.54462898055503217, 16.09134948114126829 ) ) ;
#543 = CARTESIAN_POINT ( 'NONE',  ( -7.577707680138620378E-05, -29.49311890890150067, 13.44919026886945801 ) ) ;
#544 = CARTESIAN_POINT ( 'NONE',  ( -31.00745177896357418, -29.59887051545840819, 8.852828888317231915 ) ) ;
#545 = CARTESIAN_POINT ( 'NONE',  ( -28.25789787193802738, -29.39663723219207014, -10.63257719962817127 ) ) ;
#546 = CARTESIAN_POINT ( 'NONE',  ( 35.45409153882511077, -33.66313689017811583, 2.110579554901342192 ) ) ;
#547 = CARTESIAN_POINT ( 'NONE',  ( -29.52463062481411882, -29.38869628044825433, -8.843255904013664903 ) ) ;
#548 = CARTESIAN_POINT ( 'NONE',  ( -35.19449051564235731, -33.56499999156079639, -2.097913501309076167 ) ) ;
#549 = CARTESIAN_POINT ( 'NONE',  ( 29.16511725621463924, -29.39392348656775766, 9.857805125058950679 ) ) ;
#550 = CARTESIAN_POINT ( 'NONE',  ( 21.94351891507058028, -33.78454783968020791, -16.88316580935311606 ) ) ;
#551 = CARTESIAN_POINT ( 'NONE',  ( -8.226631091020287096E-13, 55.81175974941229612, 1.040858507015022898E-15 ) ) ;
#552 = CARTESIAN_POINT ( 'NONE',  ( 6.624438330552687937, -30.15967740840060074, 14.94139942742482141 ) ) ;
#553 = CARTESIAN_POINT ( 'NONE',  ( 33.19934165997449327, -30.78873496991399961, 8.584684576351367724 ) ) ;
#554 = CARTESIAN_POINT ( 'NONE',  ( 29.49560349974187190, -33.86953658068719619, -15.39758014037187017 ) ) ;
#555 = CARTESIAN_POINT ( 'NONE',  ( -11.61684811004832163, -31.01880553708881294, 15.96408252950702256 ) ) ;
#556 = CARTESIAN_POINT ( 'NONE',  ( -24.16731125145047088, -34.22056333063252964, 16.68407555074499982 ) ) ;
#557 = CARTESIAN_POINT ( 'NONE',  ( -27.03691989693857778, -29.70852962234503281, 12.68349106950227778 ) ) ;
#558 = CARTESIAN_POINT ( 'NONE',  ( -35.60643446110157129, -33.70511419468628844, 0.1671817196642902958 ) ) ;
#559 = CARTESIAN_POINT ( 'NONE',  ( 34.36098805074909279, -31.42443964354980324, 4.750902370355107429 ) ) ;
#560 = CARTESIAN_POINT ( 'NONE',  ( 33.87692743696879916, -34.18091120865447863, -11.58144568189510437 ) ) ;
#561 = CARTESIAN_POINT ( 'NONE',  ( 29.66306607894507508, -29.38824026296014225, -8.084234000882585036 ) ) ;
#562 = CARTESIAN_POINT ( 'NONE',  ( -27.49999999999999289, -34.61499999999999488, 9.500000000000001776 ) ) ;
#563 = CARTESIAN_POINT ( 'NONE',  ( -19.08550262733206893, -35.51039552855831261, 17.21035390447794811 ) ) ;
#564 = CARTESIAN_POINT ( 'NONE',  ( 35.08436063673327965, -35.61500000000000909, 7.900777706064600281 ) ) ;
#565 = CARTESIAN_POINT ( 'NONE',  ( -32.62470927364595497, -33.53921614971672938, -13.24578584847543716 ) ) ;
#566 = ADVANCED_FACE ( 'NONE', ( #19466, #1835 ), #9047, .F. ) ;
#567 = CARTESIAN_POINT ( 'NONE',  ( 32.75928963629799284, -33.66713640006117458, -13.06892657786390188 ) ) ;
#568 = CARTESIAN_POINT ( 'NONE',  ( -29.52809147735526807, -29.38824025058771738, -8.538804774097995320 ) ) ;
#569 = CARTESIAN_POINT ( 'NONE',  ( -26.72948977090969436, -29.42765103136992622, -11.58384440523384917 ) ) ;
#570 = CARTESIAN_POINT ( 'NONE',  ( 34.00762485562839288, -33.56522546138815954, 10.22823707427241402 ) ) ;
#571 = EDGE_CURVE ( 'NONE', #21224, #7762, #1484, .T. ) ;
#572 = CARTESIAN_POINT ( 'NONE',  ( 28.05588006052030181, -30.75170608302962094, 14.16975070199135800 ) ) ;
#573 = CARTESIAN_POINT ( 'NONE',  ( -29.26860499899349932, -29.40170304567686088, -9.916070038724225100 ) ) ;
#574 = CARTESIAN_POINT ( 'NONE',  ( -33.91970921663349969, -33.56646835078268509, -10.49914395685395618 ) ) ;
#575 = CARTESIAN_POINT ( 'NONE',  ( 34.90211219260498865, -33.66314048192185737, -7.595421763796232462 ) ) ;
#576 = CARTESIAN_POINT ( 'NONE',  ( 30.39708080774553878, -30.13700866675850065, 12.06623753778706742 ) ) ;
#577 = CARTESIAN_POINT ( 'NONE',  ( 14.99546513118970559, -31.27669416396791746, -16.12074584595825044 ) ) ;
#578 = CARTESIAN_POINT ( 'NONE',  ( -30.39547135306330716, -29.39097970748554545, -4.536659355769960378 ) ) ;
#579 = LINE ( 'NONE', #21287, #20650 ) ;
#580 = CARTESIAN_POINT ( 'NONE',  ( 28.21969226750751503, -12.63638631115010469, -19.50000000000021672 ) ) ;
#581 = LINE ( 'NONE', #2336, #2125 ) ;
#582 = CARTESIAN_POINT ( 'NONE',  ( 33.81137918060673542, -32.41448558296928439, 10.58902257926679269 ) ) ;
#583 = ORIENTED_EDGE ( 'NONE', *, *, #21317, .F. ) ;
#584 = CARTESIAN_POINT ( 'NONE',  ( 26.83725164767578875, -29.39136525930477006, -11.06019523264138549 ) ) ;
#585 = CARTESIAN_POINT ( 'NONE',  ( 32.70116073802859091, -32.26650124755866500, -12.11731106018676662 ) ) ;
#586 = CARTESIAN_POINT ( 'NONE',  ( -37.50000000000000000, -28.88001121447434372, -7.820783584686347822 ) ) ;
#587 = CARTESIAN_POINT ( 'NONE',  ( 17.66914306884410379, -35.48205588099765606, -17.27602247234080934 ) ) ;
#588 = CARTESIAN_POINT ( 'NONE',  ( -23.95066413783558801, -29.39136436786861495, 11.67181798796411840 ) ) ;
#589 = CARTESIAN_POINT ( 'NONE',  ( 35.27770535310065725, -32.49362572001476934, 0.5834961722790861227 ) ) ;
#590 = CARTESIAN_POINT ( 'NONE',  ( 32.71304867371011227, -33.57846017703185026, 12.96950038068641398 ) ) ;
#591 = DIRECTION ( 'NONE',  ( 1.000000000000000000, 9.655470867286908287E-15, 0.000000000000000000 ) ) ;
#592 = CARTESIAN_POINT ( 'NONE',  ( -32.69509980882254041, -32.41501919224690909, 12.47114967532792207 ) ) ;
#593 = CARTESIAN_POINT ( 'NONE',  ( 34.34137259399294351, -32.02456000871065100, -0.9554073417750812425 ) ) ;
#594 = CARTESIAN_POINT ( 'NONE',  ( -32.69856299055041404, -33.57842882560389342, -13.08904366948168985 ) ) ;
#595 = CARTESIAN_POINT ( 'NONE',  ( -33.64790053196904296, -11.82032742854498153, -5.524493696082971361 ) ) ;
#596 = EDGE_CURVE ( 'NONE', #9437, #16790, #14172, .T. ) ;
#597 = CARTESIAN_POINT ( 'NONE',  ( 31.78537003646655279, -29.71861507763150811, -6.826968400718681274 ) ) ;
#598 = CARTESIAN_POINT ( 'NONE',  ( -33.14725007901061105, -32.20895417256421922, 10.40944142750892887 ) ) ;
#599 = CARTESIAN_POINT ( 'NONE',  ( -4.448078200662980208, -36.47739082000271083, 17.53378825906944982 ) ) ;
#600 = CARTESIAN_POINT ( 'NONE',  ( 32.70000119947179940, -32.26978006294287837, -12.19847603025625737 ) ) ;
#601 = CARTESIAN_POINT ( 'NONE',  ( 34.14856849198005051, -34.01188582374043534, 10.94317994821513018 ) ) ;
#602 = CARTESIAN_POINT ( 'NONE',  ( -24.03727662822771194, -29.45013124684015438, -12.28572520145525182 ) ) ;
#603 = AXIS2_PLACEMENT_3D ( 'NONE', #14934, #22017, #11446 ) ;
#604 = CARTESIAN_POINT ( 'NONE',  ( -34.13716022430773478, -34.23394916380195241, 11.02236656342510024 ) ) ;
#605 = CARTESIAN_POINT ( 'NONE',  ( 25.72632969733718866, -29.43492627278417473, 11.89309423234938912 ) ) ;
#606 = CARTESIAN_POINT ( 'NONE',  ( -28.88029019035288059, -29.39663517290175321, -10.21986615617897343 ) ) ;
#607 = CARTESIAN_POINT ( 'NONE',  ( -30.58241823155906047, -29.38876981338894367, 1.203640697699594142 ) ) ;
#608 = CARTESIAN_POINT ( 'NONE',  ( 33.76217547025385812, -33.57402895146528010, -11.03481308637584490 ) ) ;
#609 = CARTESIAN_POINT ( 'NONE',  ( 30.80130134586038793, -34.00676737403663452, 14.78707962205520410 ) ) ;
#610 = CARTESIAN_POINT ( 'NONE',  ( 3.312959392700669525, -34.27907857586971829, -17.40736016724848767 ) ) ;
#611 = CARTESIAN_POINT ( 'NONE',  ( -30.89888255639777270, -11.18525892439908631, 14.04628312674120139 ) ) ;
#612 = CARTESIAN_POINT ( 'NONE',  ( 32.71401094543019639, -32.26514010500265073, 11.45548929500800206 ) ) ;
#613 = CARTESIAN_POINT ( 'NONE',  ( 10.00000000000000000, 0.000000000000000000, 0.000000000000000000 ) ) ;
#614 = CARTESIAN_POINT ( 'NONE',  ( -34.80339989309845095, -35.49353420947408466, 9.366827565551981039 ) ) ;
#615 = APPROVAL_ROLE ( '' ) ;
#616 = CARTESIAN_POINT ( 'NONE',  ( -32.79117646891702265, -31.93339183066702702, -11.94386947532439436 ) ) ;
#617 = CARTESIAN_POINT ( 'NONE',  ( -32.69886729842302486, -32.25006015463412012, -12.27783585617808448 ) ) ;
#618 = CARTESIAN_POINT ( 'NONE',  ( 34.26529599850158547, -31.31094835175380453, 4.862358099513512499 ) ) ;
#619 = CARTESIAN_POINT ( 'NONE',  ( 31.46910903233046142, -33.85590698453432879, -14.34467574287991809 ) ) ;
#620 = LINE ( 'NONE', #9804, #2237 ) ;
#621 = CARTESIAN_POINT ( 'NONE',  ( 35.58428964544241069, -35.61499999999998067, 3.441626653698166560 ) ) ;
#622 = VECTOR ( 'NONE', #13011, 1000.000000000000000 ) ;
#623 = CARTESIAN_POINT ( 'NONE',  ( 29.89149993017854712, -29.51307787906025126, -10.42532565608116357 ) ) ;
#624 = CARTESIAN_POINT ( 'NONE',  ( 33.86605076384091717, -31.53456756113859427, -8.611956022444873682 ) ) ;
#625 = CARTESIAN_POINT ( 'NONE',  ( -28.66708821245090633, -29.38874906639989959, 10.13724937924179947 ) ) ;
#626 = ORIENTED_EDGE ( 'NONE', *, *, #4843, .T. ) ;
#627 = LOCAL_TIME ( 3, 18, 13.00000000000000000, #14000 ) ;
#628 = CARTESIAN_POINT ( 'NONE',  ( 34.59216696111505485, -33.06153759086780042, -8.913018473298507161 ) ) ;
#629 = CARTESIAN_POINT ( 'NONE',  ( 35.17372798521216737, -32.49157594074193156, -2.289653731275351767 ) ) ;
#630 = CARTESIAN_POINT ( 'NONE',  ( -32.69959285117740677, -33.56461373267816839, 12.93999690060111973 ) ) ;
#631 = CARTESIAN_POINT ( 'NONE',  ( -14.99783780798729538, -32.54623129882068611, -16.91972714392816712 ) ) ;
#632 = CARTESIAN_POINT ( 'NONE',  ( -29.03137106763715281, -29.38824025058758238, 9.536523549856713799 ) ) ;
#633 = ORIENTED_EDGE ( 'NONE', *, *, #12654, .T. ) ;
#634 = CARTESIAN_POINT ( 'NONE',  ( -35.02833087644349064, -33.56499999156081060, 4.354662158889095025 ) ) ;
#635 = CARTESIAN_POINT ( 'NONE',  ( 23.35338057687538438, -29.71150257981386744, 13.38562722784242354 ) ) ;
#636 = CARTESIAN_POINT ( 'NONE',  ( -34.53156234858356299, -32.16007985528556645, 7.305473826216040578 ) ) ;
#637 = CARTESIAN_POINT ( 'NONE',  ( -33.78544932679527335, -31.57246318841414734, -9.094042263492646327 ) ) ;
#638 = VECTOR ( 'NONE', #7176, 1000.000000000000000 ) ;
#639 = CARTESIAN_POINT ( 'NONE',  ( 32.69709320838727962, -32.85259383734117478, 12.74295958979769239 ) ) ;
#640 = CARTESIAN_POINT ( 'NONE',  ( -32.20580704204496669, -29.86361727280525713, -6.937811237448237911 ) ) ;
#641 = CARTESIAN_POINT ( 'NONE',  ( 35.29627766031588010, -33.56701343686524552, -0.9984663016770410904 ) ) ;
#642 = CC_DESIGN_APPROVAL ( #9377, ( #6666 ) ) ;
#643 = ORIENTED_EDGE ( 'NONE', *, *, #16847, .T. ) ;
#644 = AXIS2_PLACEMENT_3D ( 'NONE', #2136, #386, #2021 ) ;
#645 = CARTESIAN_POINT ( 'NONE',  ( 34.06117607356837595, -34.04331054162401671, 11.15026081010130277 ) ) ;
#646 = CARTESIAN_POINT ( 'NONE',  ( -32.73349053305933865, -32.26152110680773433, -11.36022283646912712 ) ) ;
#647 = CARTESIAN_POINT ( 'NONE',  ( 26.12786033752418646, -33.45073910618173585, -16.26279201625638748 ) ) ;
#648 = CARTESIAN_POINT ( 'NONE',  ( 30.69616691989203972, -29.43611560486707290, 6.656727757968793568 ) ) ;
#649 = CARTESIAN_POINT ( 'NONE',  ( 30.59489457438134608, -33.97111015528659550, -14.89530549029765893 ) ) ;
#650 = CARTESIAN_POINT ( 'NONE',  ( -20.80530226683828587, -29.82782295317575105, 13.94467972415709589 ) ) ;
#651 = CARTESIAN_POINT ( 'NONE',  ( -34.17537781168126543, -33.56572033992189574, 9.705372172184540958 ) ) ;
#652 = DIRECTION ( 'NONE',  ( 0.000000000000000000, 0.000000000000000000, -1.000000000000000000 ) ) ;
#653 = CARTESIAN_POINT ( 'NONE',  ( 34.65566940000713458, -31.48937519236123705, -0.8938379375037859287 ) ) ;
#654 = CARTESIAN_POINT ( 'NONE',  ( -28.44752828689435020, -29.43449772523774044, 10.99163180594649170 ) ) ;
#655 = ORIENTED_EDGE ( 'NONE', *, *, #10960, .T. ) ;
#656 = CARTESIAN_POINT ( 'NONE',  ( 33.18106482108213129, -31.64724213611669867, 10.98914436927698191 ) ) ;
#657 = CARTESIAN_POINT ( 'NONE',  ( 33.40160773978758613, -31.54624320535723214, -10.23704085946245712 ) ) ;
#658 = CARTESIAN_POINT ( 'NONE',  ( 21.42456614876076770, -29.38824025058763567, -11.76437568562410263 ) ) ;
#659 = AXIS2_PLACEMENT_3D ( 'NONE', #14344, #7488, #18056 ) ;
#660 = ADVANCED_FACE ( 'NONE', ( #12976 ), #11775, .F. ) ;
#661 = CARTESIAN_POINT ( 'NONE',  ( -32.68045004227333550, -33.03893524627486045, -12.94049305953116757 ) ) ;
#662 = CARTESIAN_POINT ( 'NONE',  ( 34.92058795256653525, -32.48060861675820377, -5.382104993008268501 ) ) ;
#663 = CARTESIAN_POINT ( 'NONE',  ( 36.09771166075086057, -31.46541024972161082, 14.61435183468433152 ) ) ;
#664 = AXIS2_PLACEMENT_3D ( 'NONE', #7637, #21474, #7173 ) ;
#665 = CARTESIAN_POINT ( 'NONE',  ( 20.00593084625810647, -29.97556301067436380, 14.30371374266969298 ) ) ;
#666 = CARTESIAN_POINT ( 'NONE',  ( -33.65660345628734262, -31.28687257957941981, 8.745902413819424126 ) ) ;
#667 = CARTESIAN_POINT ( 'NONE',  ( -28.12769075848772005, -29.39306944722906323, -10.62052056348431606 ) ) ;
#668 = CARTESIAN_POINT ( 'NONE',  ( 34.94740823223104087, -33.56503749301764117, 5.385159292528445718 ) ) ;
#669 = CARTESIAN_POINT ( 'NONE',  ( -30.26902507625551308, -29.45066237711774093, -8.869000323283973586 ) ) ;
#670 = B_SPLINE_SURFACE_WITH_KNOTS ( 'NONE', 3, 3, ( 
 ( #16416, #7585, #14679, #11870 ),
 ( #17098, #11753, #4652, #20584 ),
 ( #18840, #10014, #6069, #16984 ),
 ( #1275, #2688, #20249, #16760 ),
 ( #20363, #15019, #2920, #4547 ),
 ( #1169, #8268, #9781, #18953 ),
 ( #15357, #11536, #9892, #22438 ),
 ( #6515, #18618, #21997, #16870 ),
 ( #13613, #3030, #9667, #13502 ),
 ( #20700, #4324, #15246, #4769 ),
 ( #936, #10126, #6179, #17207 ),
 ( #8378, #13163, #22221, #11425 ),
 ( #18508, #2582, #1057, #22329 ),
 ( #6404, #826, #7930, #20475 ),
 ( #22106, #13279, #4433, #8037 ),
 ( #15132, #6296, #13389, #11643 ),
 ( #18727, #8156, #2799, #17791 ),
 ( #1390, #20812, #17669, #5344 ),
 ( #22552, #21040, #12444, #8718 ),
 ( #1504, #19407, #15581, #10235 ),
 ( #5232, #1738, #5115, #21157 ),
 ( #1860, #22665, #4879, #15467 ),
 ( #3254, #12333, #6977, #3488 ),
 ( #22896, #12095, #11983, #6631 ),
 ( #13728, #6744, #17321, #13839 ),
 ( #12216, #14075, #10356, #10586 ),
 ( #19524, #3604, #8840, #19064 ),
 ( #19176, #15933, #3138, #20926 ),
 ( #8495, #23019, #17438, #4995 ),
 ( #8605, #15699, #15812, #19294 ),
 ( #22780, #6857, #13953, #3370 ) ),
 .UNSPECIFIED., .F., .F., .F.,
 ( 4, 3, 3, 3, 3, 3, 3, 3, 3, 3, 4 ),
 ( 4, 4 ),
 ( 0.1721213901204249330, 0.3803802348114231902, 0.4845096571569222910, 0.5886390795024214473, 0.6927685018479206036, 0.7968979241934196489, 0.9010273465389186942, 0.9530920577116682724, 0.9791244132980430059, 0.9921405910912304282, 1.005156768884417851 ),
 ( 0.2824502262694764121, 0.3170516415058927118 ),
 .UNSPECIFIED. ) ;
#671 = CARTESIAN_POINT ( 'NONE',  ( -35.12554207594197919, -33.56512815379370096, -3.193052150551982660 ) ) ;
#672 = CARTESIAN_POINT ( 'NONE',  ( 29.17517729044740094, -29.38875318970638872, 9.584728541099533317 ) ) ;
#673 = CARTESIAN_POINT ( 'NONE',  ( 22.83062093882729826, -33.01435162685123714, -16.61849992173409518 ) ) ;
#674 = CARTESIAN_POINT ( 'NONE',  ( 10.00000000000000178, -14.39000000000000234, 12.50000000000000000 ) ) ;
#675 = CARTESIAN_POINT ( 'NONE',  ( 9.976974793127748597, -34.19806865029221399, 17.36855921002520375 ) ) ;
#676 = CARTESIAN_POINT ( 'NONE',  ( 29.81703614560525395, -29.38824025058770673, 7.573031837195000726 ) ) ;
#677 = CARTESIAN_POINT ( 'NONE',  ( 29.18134342504266598, -34.09625367904779836, -15.54446235487710659 ) ) ;
#678 = CARTESIAN_POINT ( 'NONE',  ( -9.914657497677897169, -29.38876152444786172, 12.28905975463479727 ) ) ;
#679 = FACE_OUTER_BOUND ( 'NONE', #3437, .T. ) ;
#680 = CARTESIAN_POINT ( 'NONE',  ( -27.92798126421721250, -29.96574426974696337, 13.04525372991425414 ) ) ;
#681 = CYLINDRICAL_SURFACE ( 'NONE', #5839, 12.75000000000000178 ) ;
#682 = CARTESIAN_POINT ( 'NONE',  ( 34.16795841280244161, -31.45781688365612538, 6.684380676276102662 ) ) ;
#683 = CARTESIAN_POINT ( 'NONE',  ( 31.40306738146036380, -29.97191636887143318, -10.33972978559944522 ) ) ;
#684 = CARTESIAN_POINT ( 'NONE',  ( 28.89260205921925717, -29.38824025058769962, -9.783231848253990393 ) ) ;
#685 = CARTESIAN_POINT ( 'NONE',  ( 32.65103629015910514, -33.50421530189839814, 13.19637134816353452 ) ) ;
#686 = DIRECTION ( 'NONE',  ( 1.000000000000000000, 0.000000000000000000, 0.000000000000000000 ) ) ;
#687 = CARTESIAN_POINT ( 'NONE',  ( -32.69905276612409750, -32.27161183860768290, 11.78617791859817387 ) ) ;
#688 = CARTESIAN_POINT ( 'NONE',  ( 32.72067223861074581, -33.57732798580713762, -12.86512763324525999 ) ) ;
#689 = CARTESIAN_POINT ( 'NONE',  ( -29.09800031577652035, -29.38824025058771738, -9.510548052430403132 ) ) ;
#690 = CARTESIAN_POINT ( 'NONE',  ( -27.79205936469393023, -30.14861383863204480, -13.48633589985329806 ) ) ;
#691 = CARTESIAN_POINT ( 'NONE',  ( 33.57287238909965765, -33.56503749306607176, 11.24472628781512817 ) ) ;
#692 = CARTESIAN_POINT ( 'NONE',  ( 28.71771959355001158, -32.36637411737275016, 15.20156709035489584 ) ) ;
#693 = CARTESIAN_POINT ( 'NONE',  ( -32.70195677916977672, -31.43428376283605274, -11.63375287343914444 ) ) ;
#694 = CARTESIAN_POINT ( 'NONE',  ( -34.01032729634827234, -33.56587919262217667, -10.23755142154192654 ) ) ;
#695 = CARTESIAN_POINT ( 'NONE',  ( 29.75904899206976495, -29.59375314956338343, 11.02461185283186929 ) ) ;
#696 = CARTESIAN_POINT ( 'NONE',  ( 15.01794861213651266, -32.73198286555578562, -16.96544265685865227 ) ) ;
#697 = CARTESIAN_POINT ( 'NONE',  ( -31.57209932295901211, -29.56867355414042464, -5.079926178607077070 ) ) ;
#698 = CARTESIAN_POINT ( 'NONE',  ( -10.00000000000000178, 30.60999999999999943, -10.00000000000000000 ) ) ;
#699 = CARTESIAN_POINT ( 'NONE',  ( 36.49937829928895638, -31.87921043370734608, -13.87057952750226519 ) ) ;
#700 = CARTESIAN_POINT ( 'NONE',  ( -31.17110750322354207, -33.38780361107135519, -14.57396495541584436 ) ) ;
#701 = CARTESIAN_POINT ( 'NONE',  ( 34.43831073641268148, -34.10796782702276175, 10.20339209017253523 ) ) ;
#702 = ORIENTED_EDGE ( 'NONE', *, *, #16733, .T. ) ;
#703 = CARTESIAN_POINT ( 'NONE',  ( 26.81572722538209064, -29.38876651135088025, -10.98841782173852977 ) ) ;
#704 = CARTESIAN_POINT ( 'NONE',  ( 32.65211202025039938, -32.07934026466975297, -12.34204339785143567 ) ) ;
#705 = EDGE_CURVE ( 'NONE', #13679, #3027, #3389, .T. ) ;
#706 = CARTESIAN_POINT ( 'NONE',  ( -28.04432842027991057, -35.61500000000000909, 16.03193451080971599 ) ) ;
#707 = CARTESIAN_POINT ( 'NONE',  ( -33.04462695175374876, -33.56499999156081060, 12.21017983368463966 ) ) ;
#708 = CARTESIAN_POINT ( 'NONE',  ( -25.30541177094766780, -29.46122358580713652, 12.13486210488418315 ) ) ;
#709 = CARTESIAN_POINT ( 'NONE',  ( 31.72150869898132797, -29.51794897212363011, 0.3842951343301767575 ) ) ;
#710 = CARTESIAN_POINT ( 'NONE',  ( 32.71182755258452346, -33.57522094047369166, 12.94406973267415495 ) ) ;
#711 = CARTESIAN_POINT ( 'NONE',  ( -31.51533189926859890, -15.23066048717805465, -15.08359095327798549 ) ) ;
#712 = CARTESIAN_POINT ( 'NONE',  ( -0.000000000000000000, -31.02753502938061203, 16.02092906361031410 ) ) ;
#713 = EDGE_LOOP ( 'NONE', ( #4378, #18432, #18827, #1166 ) ) ;
#714 = VECTOR ( 'NONE', #17890, 1000.000000000000000 ) ;
#715 = CARTESIAN_POINT ( 'NONE',  ( -33.76994128726196465, -32.11609276041470906, -7.582639889041756120 ) ) ;
#716 = CARTESIAN_POINT ( 'NONE',  ( -32.69992715931783067, -33.56485313089130074, -13.01967903110191749 ) ) ;
#717 = CARTESIAN_POINT ( 'NONE',  ( -2.979015245256420158E-05, -29.38824025058769962, -12.74002605219929585 ) ) ;
#718 = CARTESIAN_POINT ( 'NONE',  ( 34.96333581397409773, -34.15193584224758894, -8.129645210185104887 ) ) ;
#719 = CARTESIAN_POINT ( 'NONE',  ( -33.83479886700569494, -31.77013872241985126, 9.098628552888907706 ) ) ;
#720 = CARTESIAN_POINT ( 'NONE',  ( -16.77614597986615408, -36.31554813676940086, 17.38535925252309866 ) ) ;
#721 = CARTESIAN_POINT ( 'NONE',  ( -1.439631755532189790E-15, -35.61499999999999488, 17.48069929923305921 ) ) ;
#722 = CARTESIAN_POINT ( 'NONE',  ( 13.32854315055077876, -33.50812239770753820, 17.23079498446196567 ) ) ;
#723 = CARTESIAN_POINT ( 'NONE',  ( -22.34199261069173303, -29.41202668563946077, -12.19547601963681771 ) ) ;
#724 = CARTESIAN_POINT ( 'NONE',  ( -29.42342639886332378, -29.38824025058768186, 8.917747421866630830 ) ) ;
#725 = CARTESIAN_POINT ( 'NONE',  ( 27.71014094070789113, -34.07582163247602836, 16.00342184841770532 ) ) ;
#726 = CARTESIAN_POINT ( 'NONE',  ( -29.19850081912813522, -29.44928969014726050, -10.59378266656266199 ) ) ;
#727 = CARTESIAN_POINT ( 'NONE',  ( -31.93535991008932839, -29.60296892991043194, 2.127044580475837776 ) ) ;
#728 = CARTESIAN_POINT ( 'NONE',  ( 33.56153343827126179, -33.56499999156081060, -11.24651866076685280 ) ) ;
#729 = CARTESIAN_POINT ( 'NONE',  ( 28.21865911780125558, -29.38824025058767120, 10.26040581704049082 ) ) ;
#730 = CARTESIAN_POINT ( 'NONE',  ( 6.629755794315657980, -32.43990596135400040, -16.95150901048965508 ) ) ;
#731 = CARTESIAN_POINT ( 'NONE',  ( 24.74397503870402559, -35.50652184444948034, 16.69923759817523745 ) ) ;
#732 = FACE_OUTER_BOUND ( 'NONE', #3684, .T. ) ;
#733 = DIRECTION ( 'NONE',  ( 1.000000000000000000, 0.000000000000000000, 0.000000000000000000 ) ) ;
#734 = CARTESIAN_POINT ( 'NONE',  ( 32.83130168551313233, -32.22415784763504831, -11.34793540040760540 ) ) ;
#735 = APPROVAL_ROLE ( '' ) ;
#736 = EDGE_CURVE ( 'NONE', #18724, #16149, #13542, .T. ) ;
#737 = CARTESIAN_POINT ( 'NONE',  ( -32.69915024135240600, -32.27172118267481693, -11.86884705331788581 ) ) ;
#738 = CARTESIAN_POINT ( 'NONE',  ( 32.70107967112847547, -33.56499999156080349, 12.64687429982396338 ) ) ;
#739 = CARTESIAN_POINT ( 'NONE',  ( 31.82185156508194623, -29.60269432256950495, 3.766585227525605539 ) ) ;
#740 = CARTESIAN_POINT ( 'NONE',  ( 31.47729598011864738, -33.96745894354037887, -14.35632884379024077 ) ) ;
#741 = CARTESIAN_POINT ( 'NONE',  ( 32.69895634856006694, -33.55595401401519950, -13.03535222409040628 ) ) ;
#742 = CARTESIAN_POINT ( 'NONE',  ( 35.18967421218984271, -35.61499999999999488, 7.232803277801563624 ) ) ;
#743 = CARTESIAN_POINT ( 'NONE',  ( 30.62391640420505468, -29.82139786276271920, -10.99753799241926089 ) ) ;
#744 = CARTESIAN_POINT ( 'NONE',  ( 33.77171311865166103, -31.98623614452004205, -9.076497556418770429 ) ) ;
#745 = CARTESIAN_POINT ( 'NONE',  ( -28.70251184513820064, -29.38824025058770673, 10.01093220891880442 ) ) ;
#746 = EDGE_LOOP ( 'NONE', ( #1326, #19209, #2386, #1455 ) ) ;
#747 = CARTESIAN_POINT ( 'NONE',  ( 34.28549166229495171, -32.44215686298140611, -9.140987886989812239 ) ) ;
#748 = CARTESIAN_POINT ( 'NONE',  ( 35.60238098796495620, -34.23695307206361349, -2.317394515527502197 ) ) ;
#749 = CARTESIAN_POINT ( 'NONE',  ( -32.72225666680996170, -33.61231850126732468, 13.07096747726525088 ) ) ;
#750 = CARTESIAN_POINT ( 'NONE',  ( -14.91420294890008336, -29.66320169875354296, -13.76684310893846508 ) ) ;
#751 = CARTESIAN_POINT ( 'NONE',  ( -32.38364914678606965, -31.51194127265909017, 12.12535055193110622 ) ) ;
#752 = VERTEX_POINT ( 'NONE', #10277 ) ;
#753 = CARTESIAN_POINT ( 'NONE',  ( 23.27847924890681242, -29.51427346029025856, 12.76596301173791126 ) ) ;
#754 = CARTESIAN_POINT ( 'NONE',  ( -34.24025433386110961, -31.58418348767182948, 6.768387748982580554 ) ) ;
#755 = CARTESIAN_POINT ( 'NONE',  ( -33.19347331808026524, -31.66317907002726173, -10.99343809514993353 ) ) ;
#756 = CARTESIAN_POINT ( 'NONE',  ( 32.67947246196623468, -32.37435682020032601, 12.52271358970698145 ) ) ;
#757 = CARTESIAN_POINT ( 'NONE',  ( -30.27540581075609083, -29.40207537976514729, -7.061739324400246431 ) ) ;
#758 = CARTESIAN_POINT ( 'NONE',  ( 35.34022883007040150, -33.56572091572907368, 0.09914965416122030473 ) ) ;
#759 = ORIENTED_EDGE ( 'NONE', *, *, #13447, .F. ) ;
#760 = CARTESIAN_POINT ( 'NONE',  ( -32.94982909560521733, -31.82668468567751674, -11.56085880214684281 ) ) ;
#761 = CARTESIAN_POINT ( 'NONE',  ( 26.14517798561869810, -34.01744600749972847, -16.35337134067773235 ) ) ;
#762 = CARTESIAN_POINT ( 'NONE',  ( 34.74672092718759586, -32.47045105361797823, 6.791305288607884627 ) ) ;
#763 = CARTESIAN_POINT ( 'NONE',  ( 30.40199185356398814, -33.97268341756061716, -14.99399497011397209 ) ) ;
#764 = CARTESIAN_POINT ( 'NONE',  ( -21.62592598824297951, -29.71240874669528864, 13.56752501441813941 ) ) ;
#765 = CARTESIAN_POINT ( 'NONE',  ( -34.73835405950603672, -33.56522546128152840, 7.022877638458031591 ) ) ;
#766 = CARTESIAN_POINT ( 'NONE',  ( 32.96541233847032260, -33.72777378800508075, 12.85498771255618600 ) ) ;
#767 = CARTESIAN_POINT ( 'NONE',  ( 34.60326021936730712, -31.39422584196994848, -0.8920143870158463439 ) ) ;
#768 = CARTESIAN_POINT ( 'NONE',  ( -29.22816216136526890, -30.13769115446749325, 12.81503674769646572 ) ) ;
#769 = ORIENTED_EDGE ( 'NONE', *, *, #14099, .F. ) ;
#770 = CARTESIAN_POINT ( 'NONE',  ( 32.70285443299275840, -30.77378719900637805, -10.15648116359444586 ) ) ;
#771 = CARTESIAN_POINT ( 'NONE',  ( 19.61429502699451533, -29.38824025058771028, -11.89908954330259938 ) ) ;
#772 = CARTESIAN_POINT ( 'NONE',  ( -32.62134738579203486, -33.23430152960637685, -13.15675860149019982 ) ) ;
#773 = CARTESIAN_POINT ( 'NONE',  ( 35.30435677078995127, -34.25568613017227193, -5.892360201731652758 ) ) ;
#774 = CARTESIAN_POINT ( 'NONE',  ( 34.04003772778913373, -33.91306327805441612, -11.17060606032914016 ) ) ;
#775 = ORIENTED_EDGE ( 'NONE', *, *, #21042, .F. ) ;
#776 = CARTESIAN_POINT ( 'NONE',  ( 20.13598150222316718, -31.82128624337114076, 16.29063726617365404 ) ) ;
#777 = CARTESIAN_POINT ( 'NONE',  ( -34.67714011800115514, -33.68243599389779064, 9.300005918219980572 ) ) ;
#778 = CARTESIAN_POINT ( 'NONE',  ( -28.61951509325962562, -29.49309350785842554, -11.31738824844836344 ) ) ;
#779 = FACE_OUTER_BOUND ( 'NONE', #3400, .T. ) ;
#780 = CARTESIAN_POINT ( 'NONE',  ( -32.63139845304658593, -30.56503742626461673, -9.664812264702742794 ) ) ;
#781 = CARTESIAN_POINT ( 'NONE',  ( -34.96748195561929862, -33.56587919216063653, -5.382214598820757701 ) ) ;
#782 = CARTESIAN_POINT ( 'NONE',  ( 31.83926709449512416, -30.52579544155037894, 11.28924585660792523 ) ) ;
#783 = CARTESIAN_POINT ( 'NONE',  ( 21.53129438328886280, -29.40434740336211661, -12.17197112715340346 ) ) ;
#784 = EDGE_CURVE ( 'NONE', #21455, #18647, #18363, .T. ) ;
#785 = CARTESIAN_POINT ( 'NONE',  ( 9.955595000779787540, -30.33808062102229286, 15.19868901485538792 ) ) ;
#786 = CARTESIAN_POINT ( 'NONE',  ( 34.11830847995001648, -31.84920109195154581, 8.518235578730003255 ) ) ;
#787 = CARTESIAN_POINT ( 'NONE',  ( 29.17242918006916597, -33.87313333700824103, -15.52038772963867252 ) ) ;
#788 = CARTESIAN_POINT ( 'NONE',  ( -9.958780872964393183, -32.13338028529230428, 16.77936727120140503 ) ) ;
#789 = CARTESIAN_POINT ( 'NONE',  ( 8.502043129480947314, -34.17622901440304162, 17.40026112176133211 ) ) ;
#790 = CARTESIAN_POINT ( 'NONE',  ( -28.33065156099076276, -32.07195402143247520, 15.18694618432312460 ) ) ;
#791 = FACE_OUTER_BOUND ( 'NONE', #1965, .T. ) ;
#792 = CARTESIAN_POINT ( 'NONE',  ( 34.26876812957945617, -31.44687132090260562, 5.717982054342447995 ) ) ;
#793 = CARTESIAN_POINT ( 'NONE',  ( 33.74591843163155147, -34.17330486982923787, -11.82128820833396254 ) ) ;
#794 = CARTESIAN_POINT ( 'NONE',  ( 29.22423570308738761, -29.38824025146714902, -9.284612137068982918 ) ) ;
#795 = DIRECTION ( 'NONE',  ( 0.000000000000000000, 1.000000000000000000, 0.000000000000000000 ) ) ;
#796 = CARTESIAN_POINT ( 'NONE',  ( 34.33626368394514117, -35.61499999999999488, 10.77079676680678411 ) ) ;
#797 = CARTESIAN_POINT ( 'NONE',  ( -32.73120688951117074, -31.80007107775442776, 11.97119474101409331 ) ) ;
#798 = CARTESIAN_POINT ( 'NONE',  ( 32.70992767775381083, -33.63812473334569830, -13.13750637754882433 ) ) ;
#799 = CARTESIAN_POINT ( 'NONE',  ( -28.35603446014579276, -29.38824025058770673, -10.22567924705987785 ) ) ;
#800 = CARTESIAN_POINT ( 'NONE',  ( -28.11804701566352804, -32.48616453861942688, -15.49521329878048803 ) ) ;
#801 = CARTESIAN_POINT ( 'NONE',  ( 34.09993317550610215, -33.57992593751914256, 10.25997281891874024 ) ) ;
#802 = CARTESIAN_POINT ( 'NONE',  ( 27.26680806669907042, -29.39392061861739691, 10.99777024926713409 ) ) ;
#803 = CARTESIAN_POINT ( 'NONE',  ( -32.03230502035901139, -30.93835622615636893, -11.86755692209207957 ) ) ;
#804 = B_SPLINE_SURFACE_WITH_KNOTS ( 'NONE', 3, 3, ( 
 ( #22243, #6320, #9917, #9579, #14937, #2486, #20500, #18532, #16671, #17009, #741, #6092, #18749, #9691, #13186, #2821 ),
 ( #4348, #7953, #11449, #10259, #10037, #3050, #13978, #4902, #13636, #1643, #17119, #20724, #22803, #11777, #19202, #21066 ),
 ( #21182, #6766, #19317, #10378, #1190, #8291, #6538, #2942, #12005, #13863, #15491, #14101, #17460, #19086, #5020, #3278 ),
 ( #6879, #3395, #12118, #10147, #1527, #22688, #3161, #17347, #15380, #18863, #1414, #11891, #8630, #12240, #8517, #13750 ),
 ( #20949, #15721, #5141, #17229, #10494, #22460, #4791, #17578, #18974, #8742, #15835, #22922, #7003, #1296, #8398, #6653 ),
 ( #22574, #20833, #15604, #10734, #12467, #363, #12700, #8977, #479, #21533, #17816, #16298, #7351, #19894, #12810, #1764 ),
 ( #2002, #19779, #14327, #8866, #15958, #5485, #15, #10610, #19547, #7467, #21413, #16411, #3628, #9322, #21644, #1887 ) ),
 .UNSPECIFIED., .F., .F., .F.,
 ( 4, 3, 4 ),
 ( 4, 3, 3, 3, 3, 4 ),
 ( 0.003814125294194579963, 0.004566036502060924832, 0.005317947709927269700 ),
 ( -1.398881011027697241E-14, 0.5035902138448226095, 0.7553853207672409642, 0.8812828742284500860, 0.9442316509590547025, 1.007180427689659208 ),
 .UNSPECIFIED. ) ;
#805 = CARTESIAN_POINT ( 'NONE',  ( -33.90001223218190063, -33.58191096577660062, -10.79004511220077767 ) ) ;
#806 = CARTESIAN_POINT ( 'NONE',  ( 32.52944141735817851, -34.05171900454677569, 13.46634053809033560 ) ) ;
#807 = CARTESIAN_POINT ( 'NONE',  ( 15.02459196407495590, -33.65797447685958588, -17.21503115306307308 ) ) ;
#808 = CARTESIAN_POINT ( 'NONE',  ( -30.10460555230247337, -29.38824025058772804, -5.344845644676073704 ) ) ;
#809 = DIRECTION ( 'NONE',  ( 0.000000000000000000, 0.000000000000000000, 1.000000000000000000 ) ) ;
#810 = CARTESIAN_POINT ( 'NONE',  ( 32.84729420359229835, -25.36054923779015624, -17.96683819904756163 ) ) ;
#811 = CARTESIAN_POINT ( 'NONE',  ( -35.69595008402376379, -33.38780361107135519, 1.754301525701490005 ) ) ;
#812 = CARTESIAN_POINT ( 'NONE',  ( 33.33971990270566010, -31.27394682310235297, 9.839957279229448517 ) ) ;
#813 = ORIENTED_EDGE ( 'NONE', *, *, #19979, .T. ) ;
#814 = CARTESIAN_POINT ( 'NONE',  ( 27.70468201200427671, -33.88936940643236539, -15.98281061287532623 ) ) ;
#815 = CARTESIAN_POINT ( 'NONE',  ( 32.59609566091284449, -32.08970161200027604, -12.45557545652382636 ) ) ;
#816 = CARTESIAN_POINT ( 'NONE',  ( 4.839372479154474327, 44.99127614597635727, -19.50000000000000355 ) ) ;
#817 = CARTESIAN_POINT ( 'NONE',  ( 17.40524907230889085, -35.48205588099764896, -17.28673693578820547 ) ) ;
#818 = CARTESIAN_POINT ( 'NONE',  ( -26.36223415879731391, -29.70920249666794888, 12.85827808522869375 ) ) ;
#819 = CARTESIAN_POINT ( 'NONE',  ( 34.39449056785212377, -31.05194836746418119, -0.3031025131879418466 ) ) ;
#820 = CARTESIAN_POINT ( 'NONE',  ( 32.72398979374602135, -33.62803345380932996, 13.09557358702596019 ) ) ;
#821 = CARTESIAN_POINT ( 'NONE',  ( -13.20240648181967380, 30.97106512967469882, -19.50000000000000000 ) ) ;
#822 = CARTESIAN_POINT ( 'NONE',  ( -0.000000000000000000, -31.80397034341524787, 16.62130172702535091 ) ) ;
#823 = ORIENTED_EDGE ( 'NONE', *, *, #18078, .F. ) ;
#824 = DIRECTION ( 'NONE',  ( 1.000000000000000000, 9.655470867286908287E-15, 0.000000000000000000 ) ) ;
#825 = CARTESIAN_POINT ( 'NONE',  ( -32.70084122894966328, -33.56674631924038010, -13.01941709553662108 ) ) ;
#826 = CARTESIAN_POINT ( 'NONE',  ( 34.37199562310281209, -34.38050713198141750, -10.58041259406654788 ) ) ;
#827 = CARTESIAN_POINT ( 'NONE',  ( 33.75208839905376124, -31.03661701018191366, -7.134373087439548122 ) ) ;
#828 = B_SPLINE_CURVE_WITH_KNOTS ( 'NONE', 3,
 ( #8683, #10197, #8456, #8796, #20776, #15663 ),
 .UNSPECIFIED., .F., .F.,
 ( 4, 2, 4 ),
 ( -0.0001491554179529101733, 0.0002628310156963971898, 0.0006748174493457046071 ),
 .UNSPECIFIED. ) ;
#829 = CARTESIAN_POINT ( 'NONE',  ( -33.66889766337160239, -31.59108883558080194, 9.572012989937345395 ) ) ;
#830 = CARTESIAN_POINT ( 'NONE',  ( -19.23354535654495479, -36.27220470862756940, 17.25006732167127055 ) ) ;
#831 = CARTESIAN_POINT ( 'NONE',  ( 3.845366462577226585, -35.61499999999998778, 17.47772068457640771 ) ) ;
#832 = CARTESIAN_POINT ( 'NONE',  ( 13.29995579632238822, -30.78213059714835964, 15.68504043995673136 ) ) ;
#833 = CARTESIAN_POINT ( 'NONE',  ( -23.93906575870610709, -29.38869368839644380, -11.58986288583925983 ) ) ;
#834 = CARTESIAN_POINT ( 'NONE',  ( -29.96537996928548253, -29.43522407222810600, 9.392951034447364123 ) ) ;
#835 = CARTESIAN_POINT ( 'NONE',  ( 27.71264981926504234, -34.18691393664006739, 16.01289563032348795 ) ) ;
#836 = CARTESIAN_POINT ( 'NONE',  ( -30.79590221191992683, -30.53638962295543635, -12.47082361964039521 ) ) ;
#837 = CARTESIAN_POINT ( 'NONE',  ( -30.68055902536324098, -29.39413425959801174, 2.045430031620675937 ) ) ;
#838 = CARTESIAN_POINT ( 'NONE',  ( 33.72006203768987831, -33.56701343684799355, -11.01622552036302238 ) ) ;
#839 = CARTESIAN_POINT ( 'NONE',  ( 31.24621616976390115, -34.07891438904555770, 14.52441447384116735 ) ) ;
#840 = CARTESIAN_POINT ( 'NONE',  ( 6.630118888569763058, -32.74318960328751871, -17.08910255789564658 ) ) ;
#841 = PRODUCT_RELATED_PRODUCT_CATEGORY ( 'detail', '', ( #19974 ) ) ;
#842 = CARTESIAN_POINT ( 'NONE',  ( 33.42447000089728704, -35.50635269699421315, 12.55136530609694212 ) ) ;
#843 = CARTESIAN_POINT ( 'NONE',  ( 32.96592313749793135, -31.69531979057449433, 11.45065609038834076 ) ) ;
#844 = CARTESIAN_POINT ( 'NONE',  ( -25.25464338565134170, -29.38824025058780265, 11.26110528547810041 ) ) ;
#845 = CARTESIAN_POINT ( 'NONE',  ( 32.90312473981842345, -32.07717580538978552, -11.56964024978856287 ) ) ;
#846 = CARTESIAN_POINT ( 'NONE',  ( -32.70231145335859679, -32.26586526155241330, -12.03659348283502339 ) ) ;
#847 = CARTESIAN_POINT ( 'NONE',  ( -32.69990588559109312, -32.26338748368172560, -12.26306402381519511 ) ) ;
#848 = CARTESIAN_POINT ( 'NONE',  ( 35.20288899246553171, -33.10370931720345311, 4.951846341414348096 ) ) ;
#849 = CARTESIAN_POINT ( 'NONE',  ( 31.98724790729189138, -34.00667939744779034, -13.97120286241656650 ) ) ;
#850 = CARTESIAN_POINT ( 'NONE',  ( 70.00000000000000000, 27.93975500499798770, 14.62499999999999822 ) ) ;
#851 = CARTESIAN_POINT ( 'NONE',  ( -34.51188907483970780, -31.98311394249012807, -0.08275667229261587932 ) ) ;
#852 = CARTESIAN_POINT ( 'NONE',  ( 31.89272500545797939, -30.75442205957389064, -11.64485062729587561 ) ) ;
#853 = CARTESIAN_POINT ( 'NONE',  ( 33.83479886710117768, -31.77013871770320463, -9.098628553095725380 ) ) ;
#854 = CARTESIAN_POINT ( 'NONE',  ( -30.51975652215799073, -30.31097239493017526, 12.33431671937017882 ) ) ;
#855 = EDGE_LOOP ( 'NONE', ( #289, #16352, #11422, #18715 ) ) ;
#856 = CARTESIAN_POINT ( 'NONE',  ( 30.14376692254479195, -29.40452409445959603, -7.864324572198790442 ) ) ;
#857 = CARTESIAN_POINT ( 'NONE',  ( 35.51882149736132988, -33.58278326212935383, -2.311986864623415183 ) ) ;
#858 = CARTESIAN_POINT ( 'NONE',  ( -32.74546598204090486, -33.75431277985781975, 13.17535688060302590 ) ) ;
#859 = CARTESIAN_POINT ( 'NONE',  ( -11.62230272571314238, -31.47067276555383941, -16.37496069517381159 ) ) ;
#860 = EDGE_CURVE ( 'NONE', #14713, #19554, #11696, .T. ) ;
#861 = CARTESIAN_POINT ( 'NONE',  ( -30.70029932227878078, -29.82172682091803040, 10.88988557774597687 ) ) ;
#862 = CARTESIAN_POINT ( 'NONE',  ( 32.70000000000005258, -32.27070252084501334, 11.27918252469178029 ) ) ;
#863 = CARTESIAN_POINT ( 'NONE',  ( 24.16488633452172863, -29.59658868531790787, 12.96909355925627771 ) ) ;
#864 = CARTESIAN_POINT ( 'NONE',  ( -30.14225769372032815, -29.38876645960283085, 6.189092720446687679 ) ) ;
#865 = CARTESIAN_POINT ( 'NONE',  ( -33.22923118986636837, -31.79243551445934557, -11.00095873051983020 ) ) ;
#866 = CARTESIAN_POINT ( 'NONE',  ( 27.97357391095210843, -29.38824025058773159, 10.46894403274632168 ) ) ;
#867 = CARTESIAN_POINT ( 'NONE',  ( 32.70000000000000995, -32.45319764925637429, 12.42273286510973662 ) ) ;
#868 = ADVANCED_FACE ( 'NONE', ( #21662 ), #4346, .F. ) ;
#869 = CARTESIAN_POINT ( 'NONE',  ( 32.70000000000005258, -32.27070252084501334, 11.27918252469178029 ) ) ;
#870 = ORIENTED_EDGE ( 'NONE', *, *, #10271, .T. ) ;
#871 =( NAMED_UNIT ( * ) SI_UNIT ( $, .STERADIAN. ) SOLID_ANGLE_UNIT ( ) );
#872 = CARTESIAN_POINT ( 'NONE',  ( -32.74051452536619422, -32.25061324537259111, -11.51340209961299443 ) ) ;
#873 = CARTESIAN_POINT ( 'NONE',  ( 26.64378840120494729, -33.90037895607419927, -16.24079853438249899 ) ) ;
#874 = CARTESIAN_POINT ( 'NONE',  ( 35.17667207662067597, -34.17013778812385993, 6.851412343605503885 ) ) ;
#875 = CARTESIAN_POINT ( 'NONE',  ( 28.16163444799288484, -29.38824025058769962, -10.37370412713579171 ) ) ;
#876 = CARTESIAN_POINT ( 'NONE',  ( -21.67925537721430018, -29.97432696063427926, 14.18034935214746994 ) ) ;
#877 = CARTESIAN_POINT ( 'NONE',  ( -34.72619763718689967, -33.56499999156081060, 7.021094648293904505 ) ) ;
#878 = CARTESIAN_POINT ( 'NONE',  ( 32.76571562918395841, -33.57313712715069443, 12.69775393042480083 ) ) ;
#879 = CARTESIAN_POINT ( 'NONE',  ( 34.61586209394216240, -31.41254810882875859, -0.8924905998168448651 ) ) ;
#880 = CARTESIAN_POINT ( 'NONE',  ( -28.68792462638525720, -29.59379901359466913, 11.73769217823242172 ) ) ;
#881 = ORIENTED_EDGE ( 'NONE', *, *, #5488, .F. ) ;
#882 = CARTESIAN_POINT ( 'NONE',  ( 34.29803973771844738, -34.06018239918321200, -10.56888391289196250 ) ) ;
#883 = CARTESIAN_POINT ( 'NONE',  ( 16.67869603397618761, -29.38824025058769962, -12.04287820949254417 ) ) ;
#884 = DIRECTION ( 'NONE',  ( 1.000000000000000000, -0.000000000000000000, 0.000000000000000000 ) ) ;
#885 = CARTESIAN_POINT ( 'NONE',  ( 33.99339761846830044, -31.04466506800746117, -5.286155941440469519 ) ) ;
#886 = CARTESIAN_POINT ( 'NONE',  ( 37.01773733857572779, -32.07825110686671621, 12.57197106855924140 ) ) ;
#887 = CARTESIAN_POINT ( 'NONE',  ( 19.85936703945486670, -29.39138244311725856, 12.06450108192237458 ) ) ;
#888 = CARTESIAN_POINT ( 'NONE',  ( -34.18317600019376812, -32.43581140098051208, 9.497794884257592329 ) ) ;
#889 = CARTESIAN_POINT ( 'NONE',  ( -29.14322571540245121, -29.65630600772226799, -11.67552894011138598 ) ) ;
#890 = CARTESIAN_POINT ( 'NONE',  ( 35.19050991967782238, -33.56499999156079639, 2.094308477477278441 ) ) ;
#891 = CARTESIAN_POINT ( 'NONE',  ( -34.07821871348092202, -32.54097721657380049, -10.15213399379820025 ) ) ;
#892 = CARTESIAN_POINT ( 'NONE',  ( -35.49468245267610200, -33.60763833424080360, 0.08440313889910033840 ) ) ;
#893 = CARTESIAN_POINT ( 'NONE',  ( 30.69516626338161203, -29.70981276641576940, 10.34950903218692631 ) ) ;
#894 = EDGE_CURVE ( 'NONE', #19424, #13112, #1776, .T. ) ;
#895 = CARTESIAN_POINT ( 'NONE',  ( 22.77306896055637608, -31.81283945283378856, -16.06588454140538857 ) ) ;
#896 = CARTESIAN_POINT ( 'NONE',  ( 6.619126800377707731, -29.43573533458733849, 12.93486101477767214 ) ) ;
#897 = CARTESIAN_POINT ( 'NONE',  ( 34.82550497748880503, -33.53533844819618537, 8.381255827394022972 ) ) ;
#898 = CARTESIAN_POINT ( 'NONE',  ( 27.70156511207975925, -29.39817414960306863, -10.92042802343552665 ) ) ;
#899 = CARTESIAN_POINT ( 'NONE',  ( -11.60244175473145489, -30.15838199090655891, 14.89028387928205177 ) ) ;
#900 = CARTESIAN_POINT ( 'NONE',  ( 19.77696547020092055, -33.99654812289467998, 17.07116875519849586 ) ) ;
#901 = CARTESIAN_POINT ( 'NONE',  ( -27.25786917865985259, -29.39814591492413243, 11.08059493580942600 ) ) ;
#902 = CARTESIAN_POINT ( 'NONE',  ( -23.63677857168337937, 26.29225008183179924, 7.169563500559867464 ) ) ;
#903 = CARTESIAN_POINT ( 'NONE',  ( 34.33889951641209137, -31.94710677813408140, 4.742346812872017203 ) ) ;
#904 = CARTESIAN_POINT ( 'NONE',  ( 33.72959488069349021, -33.98544032841445528, -11.81237431471946664 ) ) ;
#905 = CARTESIAN_POINT ( 'NONE',  ( 28.95755509650944859, -29.38824025058769962, -9.705872996299493849 ) ) ;
#906 = CARTESIAN_POINT ( 'NONE',  ( -27.49999999999999645, -35.61499999999999488, -19.50000000000000000 ) ) ;
#907 = DIRECTION ( 'NONE',  ( 0.000000000000000000, -0.4999999999999998335, -0.8660254037844387076 ) ) ;
#908 = CARTESIAN_POINT ( 'NONE',  ( -32.74044422233919249, -32.20814156533047168, 11.91270826219520451 ) ) ;
#909 = CARTESIAN_POINT ( 'NONE',  ( 32.86148503292466927, -33.68181076041724253, -12.90038944097004503 ) ) ;
#910 = CARTESIAN_POINT ( 'NONE',  ( -24.47877239014985307, -29.38824025058771383, -11.39590148377849133 ) ) ;
#911 = CARTESIAN_POINT ( 'NONE',  ( -26.56062492749336457, -29.38824025058780620, -10.97977010781736418 ) ) ;
#912 = CARTESIAN_POINT ( 'NONE',  ( 34.51927440920717771, -33.57402705287504574, 8.654858102586427293 ) ) ;
#913 = CARTESIAN_POINT ( 'NONE',  ( 28.41864179381602895, -30.31461725622926551, 13.48542850887366029 ) ) ;
#914 = CARTESIAN_POINT ( 'NONE',  ( 32.53471853750373555, -34.12709464098947620, -13.47150843485990102 ) ) ;
#915 = CARTESIAN_POINT ( 'NONE',  ( -29.73246050175708177, -29.44975987626050440, -10.00016072657203736 ) ) ;
#916 = CARTESIAN_POINT ( 'NONE',  ( -34.09049513767254069, -33.56550367330756046, -9.973265384376555076 ) ) ;
#917 = CARTESIAN_POINT ( 'NONE',  ( 29.66433963424398357, -29.51254796184215579, 10.67571311143523438 ) ) ;
#918 = CARTESIAN_POINT ( 'NONE',  ( 16.54341654724117916, -29.38824025058778133, -12.08453151256938618 ) ) ;
#919 = CARTESIAN_POINT ( 'NONE',  ( -30.99334669753732996, -29.45173893262860432, -5.019465103080047008 ) ) ;
#920 = DIRECTION ( 'NONE',  ( 0.000000000000000000, 1.000000000000000000, 3.248247781053318717E-16 ) ) ;
#921 = CARTESIAN_POINT ( 'NONE',  ( 32.66844392848187795, -32.16637960926657058, 12.37056669539956033 ) ) ;
#922 = CARTESIAN_POINT ( 'NONE',  ( -20.35278379129063708, 35.72202507972000518, 9.296141358192477000 ) ) ;
#923 = CARTESIAN_POINT ( 'NONE',  ( 34.44711654742418006, -34.22169101204808328, 10.20633605761274865 ) ) ;
#924 = VERTEX_POINT ( 'NONE', #19789 ) ;
#925 = CARTESIAN_POINT ( 'NONE',  ( 27.97199899391427635, -33.58511528287206005, -15.85668042775219355 ) ) ;
#926 = CARTESIAN_POINT ( 'NONE',  ( -21.76257104994027003, 7.975263150201503670, 19.50000000000001066 ) ) ;
#927 = CARTESIAN_POINT ( 'NONE',  ( 21.77035766769627045, 7.951670542672777842, -19.50000000000000000 ) ) ;
#928 = CARTESIAN_POINT ( 'NONE',  ( -32.87624795635569086, -33.62999127160774293, 12.78479688172721751 ) ) ;
#929 = CARTESIAN_POINT ( 'NONE',  ( -25.85378910131106167, -29.59573570674340104, 12.66181791847561655 ) ) ;
#930 = CARTESIAN_POINT ( 'NONE',  ( 32.72308902087292637, -33.64519132476639385, 13.11904486247321522 ) ) ;
#931 = CARTESIAN_POINT ( 'NONE',  ( -33.60327913488090701, -18.91162173238327071, -12.48658388149978471 ) ) ;
#932 = CARTESIAN_POINT ( 'NONE',  ( 32.70000000000000995, -33.08443512378391205, -12.85282928765044019 ) ) ;
#933 = ORIENTED_EDGE ( 'NONE', *, *, #1997, .T. ) ;
#934 = CARTESIAN_POINT ( 'NONE',  ( 0.000000000000000000, 65.36782716902158086, 1.040858507015023293E-15 ) ) ;
#935 = CARTESIAN_POINT ( 'NONE',  ( -32.69292450160961749, -33.61132967108198955, -13.15324779655285603 ) ) ;
#936 = CARTESIAN_POINT ( 'NONE',  ( 32.95409844207716077, -33.77163761156960931, -13.05269081614583371 ) ) ;
#937 = CARTESIAN_POINT ( 'NONE',  ( 35.08175050573082387, -33.93592454134557101, -7.342147460077910637 ) ) ;
#938 = CARTESIAN_POINT ( 'NONE',  ( -33.09411421345403426, -32.21648767512578360, 10.38995980455865720 ) ) ;
#940 = CARTESIAN_POINT ( 'NONE',  ( -37.50000000000000000, -35.61499999999999488, -19.50000000000000000 ) ) ;
#939 =( BOUNDED_CURVE ( )  B_SPLINE_CURVE ( 3, ( #6900, #8763, #10399, #1908 ),
 .UNSPECIFIED., .F., .F. ) 
 B_SPLINE_CURVE_WITH_KNOTS ( ( 4, 4 ),
 ( 4.722085718916464003, 4.853419141289023742 ),
 .UNSPECIFIED. ) 
 CURVE ( )  GEOMETRIC_REPRESENTATION_ITEM ( )  RATIONAL_B_SPLINE_CURVE ( ( 1.000000000000000000, 0.9985631441162192701, 0.9985631441162192701, 1.000000000000000000 ) ) 
 REPRESENTATION_ITEM ( '' )  );
#941 = DIRECTION ( 'NONE',  ( 0.000000000000000000, 0.000000000000000000, 1.000000000000000000 ) ) ;
#942 = CARTESIAN_POINT ( 'NONE',  ( 15.02378782407565438, -33.50413526814890020, 17.18481988394203697 ) ) ;
#943 = CARTESIAN_POINT ( 'NONE',  ( -25.50586442141820953, -31.97257145171587212, -15.78038769826302357 ) ) ;
#944 = CARTESIAN_POINT ( 'NONE',  ( -29.46721013921313315, -29.38824025058772449, 8.598879113437190469 ) ) ;
#945 = CARTESIAN_POINT ( 'NONE',  ( 26.97546869454889062, -30.52498219464004947, 14.21786826010567850 ) ) ;
#946 = CARTESIAN_POINT ( 'NONE',  ( -28.74638323051042477, -29.38868801391547692, -10.06251742023477824 ) ) ;
#947 = CARTESIAN_POINT ( 'NONE',  ( -35.03520760707372261, -32.18362977676353154, 2.328662999730776839 ) ) ;
#948 = CARTESIAN_POINT ( 'NONE',  ( 33.58015117681855344, -33.56541387644627861, -11.25545369984901356 ) ) ;
#949 = CARTESIAN_POINT ( 'NONE',  ( 31.18663798049466607, -33.40518136385590253, 14.43299092955343355 ) ) ;
#950 = CARTESIAN_POINT ( 'NONE',  ( 6.630883715557906122, -33.97654976544389172, -17.38050736113340378 ) ) ;
#951 = CARTESIAN_POINT ( 'NONE',  ( 35.41424675313080428, -35.51049828577333045, 5.441679468696635880 ) ) ;
#952 = CARTESIAN_POINT ( 'NONE',  ( 32.90478569134546660, -31.76001681893509598, 11.62423151569577406 ) ) ;
#953 = CARTESIAN_POINT ( 'NONE',  ( -29.38131662783658982, -29.38824025058770673, 8.953598801733580359 ) ) ;
#954 = CARTESIAN_POINT ( 'NONE',  ( 32.72901408985401162, -32.25836774375227378, -11.46440946658037596 ) ) ;
#955 = PERSON_AND_ORGANIZATION_ROLE ( 'classification_officer' ) ;
#956 = CARTESIAN_POINT ( 'NONE',  ( -32.70656234042399291, -32.24598551900810861, -12.13116575532613339 ) ) ;
#957 = CARTESIAN_POINT ( 'NONE',  ( -32.66849858487003644, -32.16647600511127791, -12.37047940767369703 ) ) ;
#958 = CARTESIAN_POINT ( 'NONE',  ( 34.35311251301374824, -31.31388798513712857, 3.967574764022772094 ) ) ;
#959 = CARTESIAN_POINT ( 'NONE',  ( 31.68422294052848542, -32.35298327854073364, -13.60820267046006116 ) ) ;
#960 = CARTESIAN_POINT ( 'NONE',  ( -35.44896954140492085, -33.58808238037438798, -0.08700704689043009532 ) ) ;
#961 = CARTESIAN_POINT ( 'NONE',  ( -34.62494257644434725, -31.84512865131542014, 0.8893601161890961615 ) ) ;
#962 = CARTESIAN_POINT ( 'NONE',  ( 32.44819049861055760, -31.51371859680480370, -12.03818623412981736 ) ) ;
#963 = ORIENTED_EDGE ( 'NONE', *, *, #5696, .T. ) ;
#964 = CARTESIAN_POINT ( 'NONE',  ( 34.05111924339239948, -31.48771144936820932, -7.652953868853117569 ) ) ;
#965 = CARTESIAN_POINT ( 'NONE',  ( -31.65532369647483435, -34.15290343682752905, 14.24261135858940186 ) ) ;
#966 = VERTEX_POINT ( 'NONE', #7238 ) ;
#967 = CARTESIAN_POINT ( 'NONE',  ( 34.11845075840347619, -31.84944157978158330, -8.518266844393261650 ) ) ;
#968 = CARTESIAN_POINT ( 'NONE',  ( 35.18907061963719229, -32.18626578816083139, 0.2589645186954614431 ) ) ;
#969 = CARTESIAN_POINT ( 'NONE',  ( -32.71700229939288818, -33.58741078815738490, 13.00615148978422830 ) ) ;
#970 = CARTESIAN_POINT ( 'NONE',  ( -13.22757492560784520, -29.41221878947771273, -12.66106404199761393 ) ) ;
#971 = CARTESIAN_POINT ( 'NONE',  ( -29.29378253533961995, -29.40409258971989459, 9.935482141972821424 ) ) ;
#972 = CARTESIAN_POINT ( 'NONE',  ( -34.71864611129104361, -33.56499999156081060, 7.063919854600990256 ) ) ;
#973 = CARTESIAN_POINT ( 'NONE',  ( 25.64706917944344156, -33.60715289671430384, 16.37970608883728829 ) ) ;
#974 = CARTESIAN_POINT ( 'NONE',  ( -30.04773161011588911, -29.38824025058770317, 5.756317132530124780 ) ) ;
#975 = CARTESIAN_POINT ( 'NONE',  ( -33.56159201104402712, -31.88875134880207085, -10.04617936250474841 ) ) ;
#976 = CARTESIAN_POINT ( 'NONE',  ( 30.11482442359539036, -32.95635572468817998, 14.89771111591924857 ) ) ;
#977 = CARTESIAN_POINT ( 'NONE',  ( 32.68735893891433619, -32.39052885882075827, 12.50220606726059103 ) ) ;
#978 = CARTESIAN_POINT ( 'NONE',  ( -32.58055076854265764, -32.48524474310293186, 12.79853086057233824 ) ) ;
#979 = ORIENTED_EDGE ( 'NONE', *, *, #15667, .F. ) ;
#980 = AXIS2_PLACEMENT_3D ( 'NONE', #9876, #11627, #809 ) ;
#981 = CARTESIAN_POINT ( 'NONE',  ( -32.76753063685543310, -32.24171197652985654, -11.44244772413082956 ) ) ;
#982 = CARTESIAN_POINT ( 'NONE',  ( 25.97268738266420485, -29.38824025058769962, -11.05979054895515468 ) ) ;
#983 = B_SPLINE_CURVE_WITH_KNOTS ( 'NONE', 3,
 ( #13062, #20150, #10752, #21663, #9109, #7370, #11095, #16088, #14463, #5621, #7599, #5736, #384, #14580, #150, #20038, #21432, #12718, #5504, #14693, #12604, #3761, #21777, #13822, #8252, #17302, #22876, #15796, #12200, #11854, #4977, #3355, #1604, #17081, #6614, #3014, #8703, #21023, #22532, #1153, #13596, #8590, #15564, #3236 ),
 .UNSPECIFIED., .F., .F.,
 ( 4, 2, 2, 2, 2, 2, 2, 2, 2, 2, 2, 2, 2, 2, 2, 2, 2, 2, 2, 2, 2, 4 ),
 ( 0.02073992686819941741, 0.02179407165142855513, 0.02284821643465769631, 0.02390236121788683402, 0.02495650600111597173, 0.02601065078434510944, 0.02653772317595968350, 0.02706479556757425409, 0.02811894035080340221, 0.02864601274241797974, 0.02917308513403255726, 0.03022722991726171926, 0.03128137470049088126, 0.03233551948372004325, 0.03286259187533462078, 0.03338966426694919831, 0.03444380905017836725, 0.03497088144179294478, 0.03549795383340752924, 0.03655209861663668430, 0.03707917100825125489, 0.03760624339986583242 ),
 .UNSPECIFIED. ) ;
#984 = CARTESIAN_POINT ( 'NONE',  ( 29.94086094366583950, -29.38824025058761080, 6.538682602818101763 ) ) ;
#985 = AXIS2_PLACEMENT_3D ( 'NONE', #19351, #12816, #19900 ) ;
#986 = CARTESIAN_POINT ( 'NONE',  ( 30.69148034886183396, -32.95264040580396880, -14.59459383968881774 ) ) ;
#987 = CARTESIAN_POINT ( 'NONE',  ( -21.48488392500340893, -29.39137664525167182, 11.94672570130620137 ) ) ;
#988 = CARTESIAN_POINT ( 'NONE',  ( -34.71379794348121095, -33.60439528775841467, 8.134544193438138393 ) ) ;
#989 = CARTESIAN_POINT ( 'NONE',  ( 34.59127595667904842, -31.38327395891544214, -0.9573636438311940999 ) ) ;
#990 = ADVANCED_FACE ( 'NONE', ( #2009 ), #21540, .F. ) ;
#991 = CARTESIAN_POINT ( 'NONE',  ( 34.34549841402043313, -32.02387550824197859, -0.8739542161242941365 ) ) ;
#992 = CARTESIAN_POINT ( 'NONE',  ( -28.10293965823991158, -29.39132567304447363, 10.57110712458243285 ) ) ;
#993 = EDGE_LOOP ( 'NONE', ( #20277, #12971, #398, #4706 ) ) ;
#994 = CARTESIAN_POINT ( 'NONE',  ( 29.90181544234819810, -29.39838663857964818, -8.471395521519223593 ) ) ;
#995 = CARTESIAN_POINT ( 'NONE',  ( 19.96713112735756823, -29.38824025061485656, -11.87630437077516632 ) ) ;
#996 = ADVANCED_FACE ( 'NONE', ( #5265 ), #22811, .F. ) ;
#997 = CARTESIAN_POINT ( 'NONE',  ( -32.69269510962813285, -32.61408044797989447, -12.63388549078882406 ) ) ;
#998 = CARTESIAN_POINT ( 'NONE',  ( 30.37417439308259048, -29.39146747455832198, -4.911594641814685858 ) ) ;
#999 = CARTESIAN_POINT ( 'NONE',  ( 33.32191741197618029, -26.45053544095117104, 17.65649763642435488 ) ) ;
#1000 = AXIS2_PLACEMENT_3D ( 'NONE', #10786, #17868, #21472 ) ;
#1001 = ORIENTED_EDGE ( 'NONE', *, *, #5989, .F. ) ;
#1002 = CARTESIAN_POINT ( 'NONE',  ( 21.05988426370213418, -33.94069399339804249, 16.97591290193345159 ) ) ;
#1003 = APPROVAL_PERSON_ORGANIZATION ( #1549, #16617, #10400 ) ;
#1004 = CARTESIAN_POINT ( 'NONE',  ( -29.88293855460601023, -29.38876343684207981, 7.628115059479700477 ) ) ;
#1005 = AXIS2_PLACEMENT_3D ( 'NONE', #4693, #18882, #14955 ) ;
#1006 = CARTESIAN_POINT ( 'NONE',  ( -28.44083723426991739, -29.38868778677661453, -10.28825165622328264 ) ) ;
#1007 = DIRECTION ( 'NONE',  ( 0.000000000000000000, -1.000000000000000000, -0.000000000000000000 ) ) ;
#1008 = CARTESIAN_POINT ( 'NONE',  ( -31.86128070243247379, -29.85980637873853638, -8.572457551313206636 ) ) ;
#1009 = CARTESIAN_POINT ( 'NONE',  ( 34.81134474464074913, -33.56522577810819996, -6.466400033357089683 ) ) ;
#1010 = CARTESIAN_POINT ( 'NONE',  ( -35.37349977927345890, -33.58191096505813533, -1.008468890966623066 ) ) ;
#1011 = CARTESIAN_POINT ( 'NONE',  ( 32.76641319571080402, -31.52219828419729097, 11.56377237305174255 ) ) ;
#1012 = CARTESIAN_POINT ( 'NONE',  ( 23.17662744766125726, -29.39829628916954718, -11.92340474470086953 ) ) ;
#1013 = CARTESIAN_POINT ( 'NONE',  ( 9.932964146739507783, -29.43568736644227712, 12.90184651755594203 ) ) ;
#1014 = CARTESIAN_POINT ( 'NONE',  ( 30.95016399413120567, -29.51621367610168534, 7.822036457087809147 ) ) ;
#1015 = EDGE_CURVE ( 'NONE', #16149, #4490, #4489, .T. ) ;
#1016 = CARTESIAN_POINT ( 'NONE',  ( 29.83112718535488028, -32.35760003962544573, -14.75448729445414031 ) ) ;
#1017 = CARTESIAN_POINT ( 'NONE',  ( -9.957112733066761479, -31.83785379934608883, 16.60960558710793222 ) ) ;
#1018 = AXIS2_PLACEMENT_3D ( 'NONE', #551, #7655, #21838 ) ;
#1019 = CARTESIAN_POINT ( 'NONE',  ( -10.18175827522973975, -34.27247733661110374, 17.37142177368999896 ) ) ;
#1020 = CARTESIAN_POINT ( 'NONE',  ( -27.64727993494331670, -29.46068823875062037, 11.51331494074094230 ) ) ;
#1021 = SECURITY_CLASSIFICATION ( '', '', #4115 ) ;
#1022 = FACE_OUTER_BOUND ( 'NONE', #15606, .T. ) ;
#1023 = CARTESIAN_POINT ( 'NONE',  ( 34.04481734751581712, -31.47897460423033777, 7.652196964232722110 ) ) ;
#1024 = CARTESIAN_POINT ( 'NONE',  ( 33.45801099436661730, -32.39681019789089333, -11.37119743514470116 ) ) ;
#1025 = CARTESIAN_POINT ( 'NONE',  ( 29.56012279069276261, -29.38824025049510169, -8.439313147953221517 ) ) ;
#1026 = VECTOR ( 'NONE', #10583, 1000.000000000000000 ) ;
#1027 = DIRECTION ( 'NONE',  ( 0.000000000000000000, 1.000000000000000000, 0.000000000000000000 ) ) ;
#1028 = CYLINDRICAL_SURFACE ( 'NONE', #5582, 5.150000000000001243 ) ;
#1029 = CARTESIAN_POINT ( 'NONE',  ( -32.70109572865079883, -32.26992350153203404, 11.61895286562606522 ) ) ;
#1030 = CARTESIAN_POINT ( 'NONE',  ( -22.08346336447719338, -29.38824025058771383, -11.70274499894198605 ) ) ;
#1031 = CARTESIAN_POINT ( 'NONE',  ( -27.50002623013878278, -29.49351488093775231, -11.79064820981962747 ) ) ;
#1032 = CARTESIAN_POINT ( 'NONE',  ( 34.36714705336704867, -33.62999127150745693, 9.760989183557031268 ) ) ;
#1033 = CARTESIAN_POINT ( 'NONE',  ( 28.15700410291000111, -30.31542739383344909, 13.57697870748316582 ) ) ;
#1034 = CARTESIAN_POINT ( 'NONE',  ( 32.52364321746316023, -33.97756323023645564, -13.46069305414614803 ) ) ;
#1035 = CARTESIAN_POINT ( 'NONE',  ( -32.46101786648003440, -30.94781470644475618, -11.21632328264382039 ) ) ;
#1036 = CARTESIAN_POINT ( 'NONE',  ( -34.17666407040950816, -33.56587919266270603, -9.711143631774655560 ) ) ;
#1037 = VECTOR ( 'NONE', #9888, 1000.000000000000000 ) ;
#1038 = CARTESIAN_POINT ( 'NONE',  ( 29.23323084422617768, -29.43450464783536091, 10.45452548988638242 ) ) ;
#1039 = CARTESIAN_POINT ( 'NONE',  ( 19.86434128746164163, -29.39404178570243431, -12.14049801021585395 ) ) ;
#1040 = CARTESIAN_POINT ( 'NONE',  ( -30.73121042541003334, -29.39698640753876191, -2.048729138884702206 ) ) ;
#1041 = CARTESIAN_POINT ( 'NONE',  ( 7.420789866403914914, 41.84935183141346471, 19.49999999999999645 ) ) ;
#1042 = CARTESIAN_POINT ( 'NONE',  ( 13.36544167118574933, -35.61499999999999488, -17.28533558265080217 ) ) ;
#1043 = CARTESIAN_POINT ( 'NONE',  ( -21.11594041392597987, 35.25096749980614419, 7.743943110118144624 ) ) ;
#1044 = CARTESIAN_POINT ( 'NONE',  ( 30.34911861173274872, -29.46209753779563556, 8.850279841492353583 ) ) ;
#1045 = ORIENTED_EDGE ( 'NONE', *, *, #16798, .F. ) ;
#1046 = CARTESIAN_POINT ( 'NONE',  ( 27.98220711344828615, -33.81122809184086719, -15.89283971354030989 ) ) ;
#1047 = CARTESIAN_POINT ( 'NONE',  ( 32.69988097276652184, -32.26416442207811741, -12.26219912386429378 ) ) ;
#1048 = CARTESIAN_POINT ( 'NONE',  ( 1.364232156412414021, 47.18748234577709155, -19.50000000000000355 ) ) ;
#1049 = CARTESIAN_POINT ( 'NONE',  ( -33.36469751080839075, -33.56701248110870495, 11.75750993684284218 ) ) ;
#1050 = CARTESIAN_POINT ( 'NONE',  ( -26.57092907959801309, -32.98125287534776362, 16.08678806390992477 ) ) ;
#1051 = CARTESIAN_POINT ( 'NONE',  ( 32.72629074597600862, -33.73835801760478148, 13.19306767369880973 ) ) ;
#1052 = CARTESIAN_POINT ( 'NONE',  ( -11.49096921171222974, 34.68805905538359013, -19.50000000000000000 ) ) ;
#1053 = PLANE ( 'NONE',  #15847 ) ;
#1054 = ORIENTED_EDGE ( 'NONE', *, *, #6201, .F. ) ;
#1055 = CARTESIAN_POINT ( 'NONE',  ( -33.83247629252596766, -32.10637340489730462, -7.166350498313105888 ) ) ;
#1056 = CARTESIAN_POINT ( 'NONE',  ( -32.70272242214999636, -33.57318179763061039, -13.04392138296961257 ) ) ;
#1057 = CARTESIAN_POINT ( 'NONE',  ( 33.98880997082590483, -35.12988583047216196, -11.49633597388427830 ) ) ;
#1058 = CARTESIAN_POINT ( 'NONE',  ( 30.07295099317561693, -29.38824025058767830, -6.137700505232384529 ) ) ;
#1059 = CARTESIAN_POINT ( 'NONE',  ( 32.69850293832941901, -33.55783317735227911, -13.04290940561367762 ) ) ;
#1060 = CARTESIAN_POINT ( 'NONE',  ( -35.47605953774316134, -34.83259963305490459, 5.052866602925882411 ) ) ;
#1061 = CARTESIAN_POINT ( 'NONE',  ( 13.32645385282397399, -33.04534736063854439, 17.11772447559174637 ) ) ;
#1062 = CARTESIAN_POINT ( 'NONE',  ( -24.77769310387941459, -29.39312102344535305, -11.58447403603668668 ) ) ;
#1063 = CARTESIAN_POINT ( 'NONE',  ( -30.24906804604528432, -29.46189657825794939, 9.116751334581328692 ) ) ;
#1064 = CARTESIAN_POINT ( 'NONE',  ( 27.67403612140254765, -33.28370862502993077, 15.86711905826357416 ) ) ;
#1065 = CARTESIAN_POINT ( 'NONE',  ( -31.91159414940479522, -32.46818323325280886, -13.52823766273923844 ) ) ;
#1066 = CARTESIAN_POINT ( 'NONE',  ( -35.68231899572057841, -33.75137635003510894, 0.6553203491760666299 ) ) ;
#1067 = CARTESIAN_POINT ( 'NONE',  ( 33.57006126726061979, -33.56503767977154951, -11.25061134343073910 ) ) ;
#1068 = CARTESIAN_POINT ( 'NONE',  ( 31.46910658892454649, -33.85587632649864531, 14.34467226494942871 ) ) ;
#1069 = CARTESIAN_POINT ( 'NONE',  ( 11.64391139621838356, -32.43492665498374095, -16.89984111679535772 ) ) ;
#1070 = APPLICATION_CONTEXT ( 'configuration controlled 3d designs of mechanical parts and assemblies' ) ;
#1071 = CARTESIAN_POINT ( 'NONE',  ( 32.29727231569133750, -35.50659801425603490, 13.86349591749084098 ) ) ;
#1072 = CARTESIAN_POINT ( 'NONE',  ( 32.73213569877297857, -32.23497163326904058, 11.81260019535625005 ) ) ;
#1073 = CARTESIAN_POINT ( 'NONE',  ( -28.70328528854989258, -29.38824025058770673, 9.983086513136900209 ) ) ;
#1074 = CARTESIAN_POINT ( 'NONE',  ( 32.80285380390041183, -32.16649190440303130, -11.68684351515714326 ) ) ;
#1075 = B_SPLINE_CURVE_WITH_KNOTS ( 'NONE', 3,
 ( #15327, #11614, #17289, #4516, #6375, #8463, #22410, #10327, #20555, #3220, #15550, #15438, #16950, #4624, #22635, #2768, #6487, #3001, #22519, #20782, #9863, #8125, #11949, #17177, #6601, #8577, #9982, #11722, #17068, #1140, #19145, #1475 ),
 .UNSPECIFIED., .F., .F.,
 ( 4, 2, 2, 2, 2, 2, 2, 2, 2, 2, 2, 2, 2, 2, 2, 4 ),
 ( 2.797379451685118040E-07, 0.0009382240029049597821, 0.001876168267864751103, 0.002814112532824542857, 0.003283084665304443397, 0.003752056797784343936, 0.004690001062744155423, 0.005627945327703967777, 0.006565889592663780132, 0.007503833857623592486, 0.009379722387543212858, 0.01125561091746283236, 0.01500738797730207137, 0.01875916503714130865, 0.02251094209698054766, 0.03001449621665902567 ),
 .UNSPECIFIED. ) ;
#1076 = COORDINATED_UNIVERSAL_TIME_OFFSET ( 0, 0, .AHEAD. ) ;
#1077 = CARTESIAN_POINT ( 'NONE',  ( -32.70225266512270679, -32.23551423980755715, -12.21655386864855508 ) ) ;
#1078 = CARTESIAN_POINT ( 'NONE',  ( 32.81093996135155777, -35.61500000000000199, -13.34034005221843167 ) ) ;
#1079 = CARTESIAN_POINT ( 'NONE',  ( 35.52193983653623377, -33.96767561411711966, 3.177980467993876346 ) ) ;
#1080 = CARTESIAN_POINT ( 'NONE',  ( 31.97538473864817377, -33.85799639348769574, -13.95699294785571887 ) ) ;
#1081 = DIRECTION ( 'NONE',  ( 0.000000000000000000, -0.4999999999999996114, 0.8660254037844389297 ) ) ;
#1082 = CARTESIAN_POINT ( 'NONE',  ( -34.65999531109412146, -31.48715655343844233, 0.8940718830037894804 ) ) ;
#1083 = VERTEX_POINT ( 'NONE', #3403 ) ;
#1084 = CARTESIAN_POINT ( 'NONE',  ( 34.06132708152671285, -31.50287856854058788, -7.654156098858742041 ) ) ;
#1085 = CARTESIAN_POINT ( 'NONE',  ( -28.69540963956794144, -29.38824025058770317, 9.923792414116343608 ) ) ;
#1086 = CARTESIAN_POINT ( 'NONE',  ( 33.42037359740723446, -31.83431777794629980, 10.52669806897826810 ) ) ;
#1087 = ORIENTED_EDGE ( 'NONE', *, *, #5856, .F. ) ;
#1088 = CARTESIAN_POINT ( 'NONE',  ( 34.85127816160342462, -34.17969378098370470, -8.679305519927872581 ) ) ;
#1089 = CARTESIAN_POINT ( 'NONE',  ( 30.67900023287990408, -29.38878508809785117, 0.5094982643924570453 ) ) ;
#1090 = CARTESIAN_POINT ( 'NONE',  ( -32.69256388491896104, -33.64932881279273857, 13.19260908410086230 ) ) ;
#1091 = CARTESIAN_POINT ( 'NONE',  ( -13.23811954074012753, -29.49572577628422820, -13.23371363303330384 ) ) ;
#1092 = CARTESIAN_POINT ( 'NONE',  ( -33.52492110952532300, -33.60695402547273858, 12.13091001693088700 ) ) ;
#1093 = CARTESIAN_POINT ( 'NONE',  ( 17.71852896791983767, 33.28024499500201472, -14.62499999999999289 ) ) ;
#1094 = CARTESIAN_POINT ( 'NONE',  ( 25.37377026469941654, -30.76200273502005089, 14.81584857089712592 ) ) ;
#1095 = CARTESIAN_POINT ( 'NONE',  ( -30.52108141360975324, -29.39848602281599810, 4.970117449962303091 ) ) ;
#1096 = CARTESIAN_POINT ( 'NONE',  ( -33.71746074656704195, -31.78883839782499621, -9.577223239050741910 ) ) ;
#1097 = CARTESIAN_POINT ( 'NONE',  ( 28.74090047517650603, -29.70663538692028638, 12.05606797186917767 ) ) ;
#1098 = CARTESIAN_POINT ( 'NONE',  ( 32.57727165876248421, -32.07757437669972944, 12.46901675138509802 ) ) ;
#1099 = CARTESIAN_POINT ( 'NONE',  ( -35.59700519766417415, -33.68591457838362402, 5.605288565289912230E-08 ) ) ;
#1100 = CARTESIAN_POINT ( 'NONE',  ( 25.44043694292746238, -34.20990574254575023, -16.49863224478242074 ) ) ;
#1101 = CARTESIAN_POINT ( 'NONE',  ( 32.64141104670301274, -34.16451945348292440, 13.36775333030790414 ) ) ;
#1102 = CARTESIAN_POINT ( 'NONE',  ( -32.91463291687601611, -31.89376707405874001, -11.65852772590794650 ) ) ;
#1103 = CARTESIAN_POINT ( 'NONE',  ( 27.17646470338914710, -34.11873088725862146, -16.13926403817734467 ) ) ;
#1104 = CARTESIAN_POINT ( 'NONE',  ( 35.27648414642413854, -33.95143792687223794, 5.889201218251503001 ) ) ;
#1105 = CARTESIAN_POINT ( 'NONE',  ( 30.60371302290947071, -34.15587190409215168, -14.91169551916160785 ) ) ;
#1106 = CARTESIAN_POINT ( 'NONE',  ( -22.77515263674056811, -32.40594723502453434, 16.37668397836196377 ) ) ;
#1107 = CARTESIAN_POINT ( 'NONE',  ( -34.64903548236136999, -33.56503749305846185, 7.564019618003529288 ) ) ;
#1108 = CARTESIAN_POINT ( 'NONE',  ( 34.56743396936341384, -31.42133371095366101, -1.856783269917466006 ) ) ;
#1109 = CARTESIAN_POINT ( 'NONE',  ( -29.01788365216710019, -29.51227456444862085, 11.19524691605641742 ) ) ;
#1110 = VERTEX_POINT ( 'NONE', #8637 ) ;
#1111 = CARTESIAN_POINT ( 'NONE',  ( 30.20163327801468611, -29.43562677294270102, -8.801475963345312792 ) ) ;
#1112 = DIRECTION ( 'NONE',  ( 0.000000000000000000, 0.5000000000000003331, -0.8660254037844384856 ) ) ;
#1113 = CARTESIAN_POINT ( 'NONE',  ( -32.69888814749931782, -32.43705787190854295, -12.44616564850163520 ) ) ;
#1114 = CARTESIAN_POINT ( 'NONE',  ( 31.82246913902628904, -29.60288443169836725, -3.766634263702548502 ) ) ;
#1115 = CARTESIAN_POINT ( 'NONE',  ( 35.11392795290149138, -33.91306321927607570, -7.102664516393072169 ) ) ;
#1116 = AXIS2_PLACEMENT_3D ( 'NONE', #8874, #21306, #16078 ) ;
#1117 = B_SPLINE_CURVE_WITH_KNOTS ( 'NONE', 3,
 ( #13769, #4922, #19106, #15514, #1547, #3416, #5040, #3649, #22944, #8649, #17599, #8885, #10630, #37, #19223, #1664, #22708, #15857, #8762, #15739, #6899, #21320, #7139, #21203, #15625, #8538, #10280, #12138, #12376, #5388, #12487, #19570, #10398, #21088 ),
 .UNSPECIFIED., .F., .F.,
 ( 4, 2, 2, 2, 2, 2, 2, 2, 2, 2, 2, 2, 2, 2, 2, 2, 4 ),
 ( 0.000000000000000000, 0.009798120430770539471, 0.01469718064615579967, 0.01959624086154104772, 0.02204577096923369950, 0.02449530107692635128, 0.02572006613077270493, 0.02694483118461899959, 0.02816959623846530120, 0.02878197876538849884, 0.02939436129231165484, 0.03000674381923480044, 0.03061912634615794951, 0.03184389140000424417, 0.03429342150769689596, 0.03674295161538954774, 0.03919248172308214401 ),
 .UNSPECIFIED. ) ;
#1118 = CARTESIAN_POINT ( 'NONE',  ( -32.44367905527665386, -34.16069403352791767, 13.56716621274868295 ) ) ;
#1119 = ORIENTED_EDGE ( 'NONE', *, *, #20339, .F. ) ;
#1120 = CARTESIAN_POINT ( 'NONE',  ( 21.94455288476758170, -33.86043253012768872, 16.89499418711340084 ) ) ;
#1121 = CARTESIAN_POINT ( 'NONE',  ( -31.44345309263685806, -29.71572718132815183, 8.464474866829922561 ) ) ;
#1122 = CARTESIAN_POINT ( 'NONE',  ( -29.12128133960721499, -29.56141250029006073, -11.35783389909577501 ) ) ;
#1123 = CARTESIAN_POINT ( 'NONE',  ( -34.69993587833584314, -31.76592341197598302, 0.07174644106108132857 ) ) ;
#1124 = CARTESIAN_POINT ( 'NONE',  ( -33.76317821683171161, -31.47520463305557925, -9.063904079810651382 ) ) ;
#1125 = CARTESIAN_POINT ( 'NONE',  ( 34.82809700290788868, -33.56615175610408386, -6.468591293969460310 ) ) ;
#1126 = CARTESIAN_POINT ( 'NONE',  ( 31.96110647098207025, -30.52815504521335654, 11.09168011134110010 ) ) ;
#1127 = CARTESIAN_POINT ( 'NONE',  ( 22.85331264913126148, -34.19385952443492016, -16.83629960244296697 ) ) ;
#1128 = CC_DESIGN_PERSON_AND_ORGANIZATION_ASSIGNMENT ( #2138, #2255, ( #10287 ) ) ;
#1129 = CARTESIAN_POINT ( 'NONE',  ( 11.62450890013566784, -30.54758065875816797, 15.45804183470917970 ) ) ;
#1130 = CARTESIAN_POINT ( 'NONE',  ( 34.82473655393302181, -33.91452044632286800, 8.673473007014226965 ) ) ;
#1131 = CARTESIAN_POINT ( 'NONE',  ( 29.53746280692461212, -31.77398928170549652, -14.54328423219211963 ) ) ;
#1132 = CARTESIAN_POINT ( 'NONE',  ( -13.27866220464704128, -30.54671135739224752, 15.43247769356903731 ) ) ;
#1133 = CARTESIAN_POINT ( 'NONE',  ( 0.000000000000000000, -14.39000000000000057, -7.500000000000000000 ) ) ;
#1134 = EDGE_LOOP ( 'NONE', ( #15271, #11997, #14364, #15382, #18788, #10250 ) ) ;
#1135 = CARTESIAN_POINT ( 'NONE',  ( -28.15803513571233196, -31.23754402854768841, 14.64186632145070988 ) ) ;
#1136 = FACE_OUTER_BOUND ( 'NONE', #6239, .T. ) ;
#1137 = CARTESIAN_POINT ( 'NONE',  ( 34.06527128196531606, -31.50920836186358542, 7.654609617352919670 ) ) ;
#1138 = CARTESIAN_POINT ( 'NONE',  ( 30.12619847194270761, -29.46176169889501395, -9.416057242668260940 ) ) ;
#1139 = CARTESIAN_POINT ( 'NONE',  ( 29.16361254488560562, -29.38824025360734993, -9.397243531433627339 ) ) ;
#1140 = CARTESIAN_POINT ( 'NONE',  ( -28.97909166218310162, -15.00010366328965539, 19.42496941575055658 ) ) ;
#1141 = CARTESIAN_POINT ( 'NONE',  ( -33.29173847754863402, -32.18789435986915493, 9.758884690046334853 ) ) ;
#1142 = CARTESIAN_POINT ( 'NONE',  ( -32.73829876338931655, -32.22631418497334721, 11.81810936364982290 ) ) ;
#1143 = CARTESIAN_POINT ( 'NONE',  ( -23.05426078914855026, -29.38824025058771383, -11.59695276492947258 ) ) ;
#1144 = CARTESIAN_POINT ( 'NONE',  ( -27.47839790022082340, -29.40168369552799987, -11.05180798126752606 ) ) ;
#1145 = CARTESIAN_POINT ( 'NONE',  ( 34.71423886904094758, -33.60439528771122752, 8.132265471884650765 ) ) ;
#1146 = EDGE_CURVE ( 'NONE', #6512, #9493, #12308, .T. ) ;
#1147 = CARTESIAN_POINT ( 'NONE',  ( 29.17242773785976340, -33.87310260452457555, 15.52038383491713525 ) ) ;
#1148 = CARTESIAN_POINT ( 'NONE',  ( 29.20308606438037557, -29.40411518972378602, -10.05046058546226817 ) ) ;
#1149 = CARTESIAN_POINT ( 'NONE',  ( -33.60689009606677047, -32.51544302684970233, -11.27673466431585325 ) ) ;
#1150 = CARTESIAN_POINT ( 'NONE',  ( -34.37903803710511141, -33.57143612002253974, -9.193581028873110128 ) ) ;
#1151 = CARTESIAN_POINT ( 'NONE',  ( 28.79429857197087728, -29.38824025058769962, 9.828287566194072511 ) ) ;
#1152 = CARTESIAN_POINT ( 'NONE',  ( 18.43464160743345914, -34.06576142337252833, -17.16152280646061712 ) ) ;
#1153 = CARTESIAN_POINT ( 'NONE',  ( -34.59515798513098161, -15.24763421351634030, 4.918974458050423770 ) ) ;
#1154 = CARTESIAN_POINT ( 'NONE',  ( -32.69827686949259515, -32.27093335785741601, -11.27775358253250459 ) ) ;
#1155 = CARTESIAN_POINT ( 'NONE',  ( 32.70000000000005258, -32.27070252084501334, 11.27918252469178029 ) ) ;
#1156 = CARTESIAN_POINT ( 'NONE',  ( -3.620235539956421911E-14, -33.38780361107135519, -17.28069929637303659 ) ) ;
#1157 = CARTESIAN_POINT ( 'NONE',  ( 31.53583978212739325, -29.82959297637862761, 9.242991842917922085 ) ) ;
#1158 = CARTESIAN_POINT ( 'NONE',  ( 27.64310715340148406, -30.31729012632272102, -13.74757384029113361 ) ) ;
#1159 = CARTESIAN_POINT ( 'NONE',  ( 32.69968039804269466, -32.25976521957400678, -12.26707282805399402 ) ) ;
#1160 = CARTESIAN_POINT ( 'NONE',  ( -20.97304751950740709, -35.61499999999999488, 17.11924264487887726 ) ) ;
#1161 = CARTESIAN_POINT ( 'NONE',  ( -33.81515586291413200, -33.56522546117934525, 10.75197862235383539 ) ) ;
#1162 = CARTESIAN_POINT ( 'NONE',  ( -25.91707885169683934, -29.70962419002917443, 12.96407548386600084 ) ) ;
#1163 = CARTESIAN_POINT ( 'NONE',  ( 32.71269235110666784, -33.58087503380577488, 12.99364518005308256 ) ) ;
#1164 = CARTESIAN_POINT ( 'NONE',  ( 34.52029135422129968, -31.94896564295455477, 0.8832849776389066765 ) ) ;
#1165 = CARTESIAN_POINT ( 'NONE',  ( 32.70000000000000995, -32.64530106399969611, -12.59292359042849974 ) ) ;
#1166 = ORIENTED_EDGE ( 'NONE', *, *, #19677, .F. ) ;
#1167 = CARTESIAN_POINT ( 'NONE',  ( -2.550000000000724576, 45.61175974941227906, 1.040858507015022898E-15 ) ) ;
#1168 = CARTESIAN_POINT ( 'NONE',  ( -32.71042558985032400, -33.58973729678711351, -13.05202125647246802 ) ) ;
#1169 = CARTESIAN_POINT ( 'NONE',  ( 28.71528083266245090, -33.95654077950798921, -15.74357677446833570 ) ) ;
#1170 = CARTESIAN_POINT ( 'NONE',  ( 33.32053684364203860, -30.56208747788099700, -6.591873177204727874 ) ) ;
#1171 = CARTESIAN_POINT ( 'NONE',  ( 32.69975643788541220, -33.56339484451796551, -13.02993305183923312 ) ) ;
#1172 = CARTESIAN_POINT ( 'NONE',  ( -33.92833456446847151, -31.49783161849370572, -8.203797386354063192 ) ) ;
#1173 = CARTESIAN_POINT ( 'NONE',  ( 13.25059908987216062, -29.46225735776854648, 13.01655452389423040 ) ) ;
#1174 = CARTESIAN_POINT ( 'NONE',  ( -25.17444638580807137, -29.39090446802597256, -11.44538074255410010 ) ) ;
#1175 = CARTESIAN_POINT ( 'NONE',  ( -30.63095749836366366, -29.51518302673407490, 8.990901324707099462 ) ) ;
#1176 = CARTESIAN_POINT ( 'NONE',  ( 26.31921285359480578, -29.41604855669846685, 11.59382975434524710 ) ) ;
#1177 = CARTESIAN_POINT ( 'NONE',  ( -30.02682399429339810, -29.65689125306224838, -10.98897193900320879 ) ) ;
#1178 = CARTESIAN_POINT ( 'NONE',  ( -33.31324424005913443, -30.17383712417245079, -0.3135387702324856640 ) ) ;
#1179 = CARTESIAN_POINT ( 'NONE',  ( 34.20420886096981405, -33.72943163418688783, -10.60517906743258187 ) ) ;
#1180 = CARTESIAN_POINT ( 'NONE',  ( 28.47625765582765567, -29.38874899016947140, 10.27433694595400659 ) ) ;
#1181 = CARTESIAN_POINT ( 'NONE',  ( 9.976974798550253709, -34.19807634227068149, -17.36855976040342142 ) ) ;
#1182 = CARTESIAN_POINT ( 'NONE',  ( 29.07359484772594627, -35.50823716648016415, 15.70955714511027956 ) ) ;
#1183 = CARTESIAN_POINT ( 'NONE',  ( 32.75059344754763657, -32.20904346291808906, 11.82909959050300586 ) ) ;
#1184 = LINE ( 'NONE', #2479, #7710 ) ;
#1185 = CARTESIAN_POINT ( 'NONE',  ( 32.71148455201721106, -32.26618535550100120, -11.45560977909935119 ) ) ;
#1186 = CARTESIAN_POINT ( 'NONE',  ( -32.68854670715280974, -32.15038450144937343, -12.28642064601396200 ) ) ;
#1187 = CARTESIAN_POINT ( 'NONE',  ( 33.16414066929420557, -35.48205588099765606, -12.90968295050215886 ) ) ;
#1188 = CARTESIAN_POINT ( 'NONE',  ( 30.26840061229578183, -29.38824025058769962, 3.643246844095384684 ) ) ;
#1189 = CARTESIAN_POINT ( 'NONE',  ( 30.01872756522961438, -29.81916337623431090, -11.61297602609407420 ) ) ;
#1190 = CARTESIAN_POINT ( 'NONE',  ( 32.68045004213045246, -33.03893524609009091, -12.94049305990634835 ) ) ;
#1191 = CARTESIAN_POINT ( 'NONE',  ( -34.67283534658282917, -31.55621827571988902, 0.8941397198374000377 ) ) ;
#1192 = ORIENTED_EDGE ( 'NONE', *, *, #18768, .T. ) ;
#1193 = CARTESIAN_POINT ( 'NONE',  ( 33.50467507978090254, -31.59150976715182324, -10.04181753850460446 ) ) ;
#1194 = CARTESIAN_POINT ( 'NONE',  ( -29.24326741383275063, -29.46043875521791477, 10.64633991436281768 ) ) ;
#1195 = CARTESIAN_POINT ( 'NONE',  ( 33.31211570193280380, -32.10813255862927917, 10.47383411509544615 ) ) ;
#1196 = VERTEX_POINT ( 'NONE', #5376 ) ;
#1197 = CARTESIAN_POINT ( 'NONE',  ( 34.77927402837730853, -34.06120553344055679, -8.957113451739811438 ) ) ;
#1198 = CARTESIAN_POINT ( 'NONE',  ( 30.53005199889602750, -29.38824025058770673, 0.5177722816646154191 ) ) ;
#1199 = CARTESIAN_POINT ( 'NONE',  ( -32.69987371849659752, -33.56481662416095446, 12.97528570404993609 ) ) ;
#1200 = CARTESIAN_POINT ( 'NONE',  ( -18.19896419544218702, -29.41214463746041119, -12.51030287956702303 ) ) ;
#1201 = CARTESIAN_POINT ( 'NONE',  ( -32.73759734415421008, -31.78945165278442175, 11.98719045496844160 ) ) ;
#1202 = CARTESIAN_POINT ( 'NONE',  ( 33.36601378456429501, -33.82532440615531044, 12.42270245816281715 ) ) ;
#1203 = CARTESIAN_POINT ( 'NONE',  ( 24.07701352436329501, -29.46143441994748713, 12.35033084872360831 ) ) ;
#1204 = CARTESIAN_POINT ( 'NONE',  ( -30.63827012645072756, -29.40464232108045906, 4.560027922721882732 ) ) ;
#1205 = CARTESIAN_POINT ( 'NONE',  ( -33.41304619070136539, -31.91139534540140943, -10.52013600686630035 ) ) ;
#1206 = CARTESIAN_POINT ( 'NONE',  ( 29.13189635025301172, -30.13788559106212261, 12.86476145703998242 ) ) ;
#1207 = CARTESIAN_POINT ( 'NONE',  ( 34.42631962990105166, -33.56499999156081060, 8.668570999851079151 ) ) ;
#1208 = CARTESIAN_POINT ( 'NONE',  ( -32.57897329241590967, -32.27068155542090722, -12.64014451794909277 ) ) ;
#1209 = CARTESIAN_POINT ( 'NONE',  ( 30.88550790133332669, -34.15395421768864281, -14.75579885533377222 ) ) ;
#1210 = DIRECTION ( 'NONE',  ( 0.000000000000000000, 0.000000000000000000, 1.000000000000000000 ) ) ;
#1211 = CARTESIAN_POINT ( 'NONE',  ( 34.86998261193166115, -34.29313333565037425, 8.640877928421682341 ) ) ;
#1212 = CARTESIAN_POINT ( 'NONE',  ( -32.72510998681299554, -32.26054814922775194, -11.46229990677359822 ) ) ;
#1213 = CARTESIAN_POINT ( 'NONE',  ( 27.16543432431549121, -33.74431995246190041, -16.09272011553238713 ) ) ;
#1214 = CARTESIAN_POINT ( 'NONE',  ( 32.52274952264279051, -29.98700883703057229, 6.027773630846795960 ) ) ;
#1215 = CARTESIAN_POINT ( 'NONE',  ( 28.77949049419055783, -29.46052220748963180, -10.97930102700217425 ) ) ;
#1216 = CARTESIAN_POINT ( 'NONE',  ( -22.56816304625937875, -30.15086376751868613, 14.37849240546620067 ) ) ;
#1217 = CARTESIAN_POINT ( 'NONE',  ( -34.76628393549739116, -33.56701248134604754, 7.026975163718278239 ) ) ;
#1218 = CARTESIAN_POINT ( 'NONE',  ( 34.17745782455502024, -32.05147426382734466, -3.760811352445801337 ) ) ;
#1219 = CARTESIAN_POINT ( 'NONE',  ( -29.79487382513411475, -30.51519777897461694, 13.15288378453897877 ) ) ;
#1220 = ORIENTED_EDGE ( 'NONE', *, *, #7620, .T. ) ;
#1221 = CARTESIAN_POINT ( 'NONE',  ( 29.62037419483846890, -29.38877476682711531, -8.609143796073388089 ) ) ;
#1222 = CARTESIAN_POINT ( 'NONE',  ( 14.70603333304597271, -29.38824025058772094, -12.10318485950210210 ) ) ;
#1223 = CARTESIAN_POINT ( 'NONE',  ( 34.96483080489817752, -32.48287550965245885, -4.929124959320605015 ) ) ;
#1224 = CARTESIAN_POINT ( 'NONE',  ( -32.71587558089805725, -33.56546976791144488, 12.65852080334601126 ) ) ;
#1225 = CARTESIAN_POINT ( 'NONE',  ( -32.00338002678696370, -32.06099979288014623, 13.12217047054632246 ) ) ;
#1226 = ORIENTED_EDGE ( 'NONE', *, *, #12024, .F. ) ;
#1227 = CARTESIAN_POINT ( 'NONE',  ( 20.91877298640952887, -30.53909580646597988, 15.10173529438229423 ) ) ;
#1228 = CARTESIAN_POINT ( 'NONE',  ( -31.30137099852311167, -29.60040871719201405, 7.707221695078419366 ) ) ;
#1229 = CARTESIAN_POINT ( 'NONE',  ( -28.92599037592878375, -29.44924739909316003, -10.80459726410992438 ) ) ;
#1230 = CARTESIAN_POINT ( 'NONE',  ( 35.38013111762025176, -33.57025548502830503, -0.09699810636718393664 ) ) ;
#1231 = CARTESIAN_POINT ( 'NONE',  ( -29.59781575080991445, -29.38824025058762146, -8.420147963971146510 ) ) ;
#1232 = CARTESIAN_POINT ( 'NONE',  ( 34.66749531235392112, -33.56572091538600944, -7.556269764084281526 ) ) ;
#1233 = CARTESIAN_POINT ( 'NONE',  ( 32.88419693590176252, -31.52616195241387942, 11.35304142639390435 ) ) ;
#1234 = CARTESIAN_POINT ( 'NONE',  ( 22.84827951797486634, -33.77898105664081640, -16.78805799312423730 ) ) ;
#1235 = CARTESIAN_POINT ( 'NONE',  ( 11.63708629225797786, -31.55817862338526680, 16.39263615151100595 ) ) ;
#1236 = CARTESIAN_POINT ( 'NONE',  ( 31.31028619536543189, -29.60045366758387431, 7.664623082512910912 ) ) ;
#1237 = CARTESIAN_POINT ( 'NONE',  ( 29.85116548997974206, -33.97776203946508389, -15.25583031618461582 ) ) ;
#1238 = CARTESIAN_POINT ( 'NONE',  ( -13.23418000731612487, -29.46225791079626077, 13.01684975699255098 ) ) ;
#1239 = CARTESIAN_POINT ( 'NONE',  ( 30.38051591479230140, -36.03728958620362732, 15.19645633350925706 ) ) ;
#1240 = CARTESIAN_POINT ( 'NONE',  ( 34.97437880761249573, -31.88510633186383814, 0.5665051926295604501 ) ) ;
#1241 = CARTESIAN_POINT ( 'NONE',  ( -29.06195952781217073, -32.95807555543129297, 15.38001434728391636 ) ) ;
#1242 = CARTESIAN_POINT ( 'NONE',  ( 60.00000000000000711, -14.39000000000000234, 10.00000000000000000 ) ) ;
#1243 = CARTESIAN_POINT ( 'NONE',  ( 34.19184742167857394, -31.91874395601905334, 6.678492852283260284 ) ) ;
#1244 = CARTESIAN_POINT ( 'NONE',  ( 29.65658547139950230, -29.40430625237772588, -9.333847296956749418 ) ) ;
#1245 = CARTESIAN_POINT ( 'NONE',  ( 28.02138926865609747, -29.38824025060021228, -10.41165954669187954 ) ) ;
#1246 = CARTESIAN_POINT ( 'NONE',  ( 0.000000000000000000, -34.61499999999999488, -19.50000000000000000 ) ) ;
#1247 = CARTESIAN_POINT ( 'NONE',  ( -33.45399474306692866, -32.16407620330067374, 9.175771316845571235 ) ) ;
#1248 = CARTESIAN_POINT ( 'NONE',  ( -32.75721066162314798, -31.95205955179468305, 12.02770923535308611 ) ) ;
#1249 = CARTESIAN_POINT ( 'NONE',  ( -27.48245936366985021, -29.38824025058771028, -10.64877929849279603 ) ) ;
#1250 = CARTESIAN_POINT ( 'NONE',  ( -27.58208375684032632, -29.38868908731064522, -10.71690671719200161 ) ) ;
#1251 = CARTESIAN_POINT ( 'NONE',  ( 34.33338474462284751, -33.56572033937381150, 9.175895380513914290 ) ) ;
#1252 = CARTESIAN_POINT ( 'NONE',  ( 28.47314648870160880, -29.96464604811992416, 12.84596691653265310 ) ) ;
#1253 = CARTESIAN_POINT ( 'NONE',  ( 28.91961101407444090, -29.38824025058769607, -9.802425383599295827 ) ) ;
#1254 = CARTESIAN_POINT ( 'NONE',  ( -29.19755994129648968, -29.38824025058770673, -9.392755916983306363 ) ) ;
#1255 = CARTESIAN_POINT ( 'NONE',  ( -34.07036004883071456, -33.56499999156081060, -9.966787875572830302 ) ) ;
#1256 = CARTESIAN_POINT ( 'NONE',  ( 30.70881984761805938, -29.96486712011935083, 11.36776547350099342 ) ) ;
#1257 = CARTESIAN_POINT ( 'NONE',  ( 18.41425120728170128, -32.42240217397880286, -16.71556490069913892 ) ) ;
#1258 = CARTESIAN_POINT ( 'NONE',  ( 35.70723172712111904, -33.91306418128256439, 2.232222487822316031E-08 ) ) ;
#1259 = CARTESIAN_POINT ( 'NONE',  ( -32.79908502869125186, -32.23856611878168366, -11.35381954482777367 ) ) ;
#1260 = CARTESIAN_POINT ( 'NONE',  ( 37.49999999999999289, -30.64138752464984705, -9.724096607162952211 ) ) ;
#1261 = CARTESIAN_POINT ( 'NONE',  ( -17.90202627413048120, 33.31359006365745756, 14.38691717385701807 ) ) ;
#1262 = CARTESIAN_POINT ( 'NONE',  ( 34.71833715324065395, -34.16828743706343374, 9.251117198661328089 ) ) ;
#1263 = CARTESIAN_POINT ( 'NONE',  ( 27.24937333942258988, -29.46090654290656374, -11.65122336879454856 ) ) ;
#1264 = CARTESIAN_POINT ( 'NONE',  ( -32.63989129177993931, -31.83877930660424482, 12.14958754822767517 ) ) ;
#1265 = CARTESIAN_POINT ( 'NONE',  ( 0.000000000000000000, 45.61175974941232880, 12.75000000000000178 ) ) ;
#1266 = CARTESIAN_POINT ( 'NONE',  ( -33.32927494295110904, -33.56499999156079639, 11.73768651166941090 ) ) ;
#1267 = CARTESIAN_POINT ( 'NONE',  ( -26.96465971730480859, -29.96758728978898390, 13.33953258261250241 ) ) ;
#1268 = CARTESIAN_POINT ( 'NONE',  ( 32.70038927599387790, -33.56550947488853609, 12.99311919264597748 ) ) ;
#1269 = CARTESIAN_POINT ( 'NONE',  ( 34.39312947322785163, -32.01593592534933208, -0.08885609298009904122 ) ) ;
#1270 = CARTESIAN_POINT ( 'NONE',  ( 34.97959124005156895, -17.06024499500202296, -5.375000000000007105 ) ) ;
#1271 = VERTEX_POINT ( 'NONE', #21421 ) ;
#1272 = ADVANCED_FACE ( 'NONE', ( #12475 ), #8751, .F. ) ;
#1273 = CARTESIAN_POINT ( 'NONE',  ( -33.86519814003349182, -32.10126987817547928, -6.937133887165808588 ) ) ;
#1274 = CARTESIAN_POINT ( 'NONE',  ( -32.70043624996431220, -33.56571245042585616, -12.99642215522671762 ) ) ;
#1275 = CARTESIAN_POINT ( 'NONE',  ( 26.10654934602690247, -34.03149592235008214, -16.36091066451616882 ) ) ;
#1276 = CARTESIAN_POINT ( 'NONE',  ( 35.12177891859737855, -33.71136471503793786, -6.843741518794026035 ) ) ;
#1277 = ADVANCED_FACE ( 'NONE', ( #5494 ), #16783, .F. ) ;
#1278 = DIRECTION ( 'NONE',  ( 0.000000000000000000, 0.000000000000000000, 1.000000000000000000 ) ) ;
#1279 = CARTESIAN_POINT ( 'NONE',  ( -32.05053704516138424, -35.92482250694229151, 14.22635321891580773 ) ) ;
#1280 = CARTESIAN_POINT ( 'NONE',  ( -26.09713851477146562, -33.63463447322449440, -16.30453559989383905 ) ) ;
#1281 = CARTESIAN_POINT ( 'NONE',  ( -31.91790445307773183, -30.15271653795153739, 9.911431463922477647 ) ) ;
#1282 = CARTESIAN_POINT ( 'NONE',  ( 26.73670235064221856, -29.41601131367929867, 11.48100243382822505 ) ) ;
#1283 = CARTESIAN_POINT ( 'NONE',  ( -32.44343349780784536, -33.04180829875161862, -13.30644181082171329 ) ) ;
#1284 = CARTESIAN_POINT ( 'NONE',  ( -34.09161281520406561, -30.81138481064161638, 0.5660159626570790969 ) ) ;
#1285 = CARTESIAN_POINT ( 'NONE',  ( 34.01260411659166039, -33.58808504094621128, -10.53292805354255890 ) ) ;
#1286 = CARTESIAN_POINT ( 'NONE',  ( 28.54017583193957819, -29.40401098122409351, 10.58724433916512808 ) ) ;
#1287 = CARTESIAN_POINT ( 'NONE',  ( 9.977003971303810559, -34.23692322788435405, -17.37132382591710211 ) ) ;
#1288 = CARTESIAN_POINT ( 'NONE',  ( 9.750618200028559058E-09, -35.61499999999999488, -17.28069929637641877 ) ) ;
#1289 = CARTESIAN_POINT ( 'NONE',  ( 32.72597164446877827, -32.23407167165115794, 11.89661999706138218 ) ) ;
#1290 = CARTESIAN_POINT ( 'NONE',  ( -33.84198783720530201, -31.51182394575430123, 8.647726522762125612 ) ) ;
#1291 = CARTESIAN_POINT ( 'NONE',  ( 32.69997148494792327, -32.27072982546556545, -11.78610813111571076 ) ) ;
#1292 = CARTESIAN_POINT ( 'NONE',  ( -32.71222684222223620, -32.15956209482904171, -12.19189105729107681 ) ) ;
#1293 = CARTESIAN_POINT ( 'NONE',  ( 34.93875946567103341, -35.48205588099766317, -8.634014874547631280 ) ) ;
#1294 = CARTESIAN_POINT ( 'NONE',  ( 35.56761092385530532, -33.89273613957048781, 2.315144329853863869 ) ) ;
#1295 = CARTESIAN_POINT ( 'NONE',  ( 31.73826348239385808, -34.07958446983492706, -14.17173028169783677 ) ) ;
#1296 = CARTESIAN_POINT ( 'NONE',  ( 32.69990903623913425, -32.65105584758062918, -12.57978891886017081 ) ) ;
#1297 = CARTESIAN_POINT ( 'NONE',  ( -32.69540443208531144, -33.54609000913467298, 13.06606147179470945 ) ) ;
#1298 = ORIENTED_EDGE ( 'NONE', *, *, #21204, .T. ) ;
#1299 = CARTESIAN_POINT ( 'NONE',  ( 33.55240362262609466, -32.10454206046016168, -9.520639071018061728 ) ) ;
#1300 = CARTESIAN_POINT ( 'NONE',  ( -31.39429091077717970, -31.49839010663861671, 13.17386957412935189 ) ) ;
#1301 = CARTESIAN_POINT ( 'NONE',  ( 32.94482460934581525, -31.66315500849009013, 11.44227336187996968 ) ) ;
#1302 = VERTEX_POINT ( 'NONE', #6634 ) ;
#1303 = CARTESIAN_POINT ( 'NONE',  ( 34.55187022809236197, -32.75451238620816952, -8.613510686520980286 ) ) ;
#1304 = CARTESIAN_POINT ( 'NONE',  ( 34.14118838360162300, -30.81184219194778962, 0.3171733519977429916 ) ) ;
#1305 = CARTESIAN_POINT ( 'NONE',  ( -32.70640670510669423, -33.58898707206025591, 13.07355543417578936 ) ) ;
#1306 = CARTESIAN_POINT ( 'NONE',  ( -16.53982223763455295, -29.41217361176707712, -12.57270143673998319 ) ) ;
#1307 = CARTESIAN_POINT ( 'NONE',  ( -29.86533329441084916, -29.46113691536675105, 9.919511716786303168 ) ) ;
#1308 = CARTESIAN_POINT ( 'NONE',  ( 33.05038343448082827, -33.56503749306610729, 12.21368171098884403 ) ) ;
#1309 = CARTESIAN_POINT ( 'NONE',  ( 25.65934612663267700, -34.13362099746739631, 16.44995662842163142 ) ) ;
#1310 = CARTESIAN_POINT ( 'NONE',  ( -33.15763520160375322, -30.35134399236861569, 5.694743856318285502 ) ) ;
#1311 = CARTESIAN_POINT ( 'NONE',  ( -22.88377392361259055, 25.45122244894340824, -9.836342405970635028 ) ) ;
#1312 = CARTESIAN_POINT ( 'NONE',  ( 28.47123517727394315, -29.51245255085970953, 11.49831217596889843 ) ) ;
#1313 = CARTESIAN_POINT ( 'NONE',  ( 35.72655575254267291, -35.50255684208332241, -1.256347202214982195 ) ) ;
#1314 = CARTESIAN_POINT ( 'NONE',  ( -32.06896015887939200, -9.247557154922215972, 9.565395679098822157 ) ) ;
#1315 = CARTESIAN_POINT ( 'NONE',  ( -10.00000000000000178, 30.60999999999999943, 7.500000000000000000 ) ) ;
#1316 = CARTESIAN_POINT ( 'NONE',  ( 35.74601672999393287, -34.35362868029753258, 6.913525267136962082E-14 ) ) ;
#1317 = PERSON_AND_ORGANIZATION_ROLE ( 'design_supplier' ) ;
#1318 = CARTESIAN_POINT ( 'NONE',  ( -47.00000000000000000, -14.39000000000000057, -10.00000000000000000 ) ) ;
#1319 = CARTESIAN_POINT ( 'NONE',  ( -32.75366110126370955, -32.24602684879975811, -11.47773629197411971 ) ) ;
#1320 = CARTESIAN_POINT ( 'NONE',  ( 33.69123724503013051, -30.80373590388281357, 5.709348006275012821 ) ) ;
#1321 = CARTESIAN_POINT ( 'NONE',  ( 30.78022219285121963, -33.70826843668685768, -14.75013261465920600 ) ) ;
#1322 = CARTESIAN_POINT ( 'NONE',  ( -21.83450330720011578, -31.54003964714755526, 15.96440698692710214 ) ) ;
#1323 = CARTESIAN_POINT ( 'NONE',  ( -35.17831012585789097, -33.82532440640640203, 6.526683379042382604 ) ) ;
#1324 = CARTESIAN_POINT ( 'NONE',  ( 34.38195296555231550, -31.45446589411445615, -4.752204415827407047 ) ) ;
#1325 = CARTESIAN_POINT ( 'NONE',  ( -29.08236044892116468, -29.70631664795349991, 11.87810921601461622 ) ) ;
#1326 = ORIENTED_EDGE ( 'NONE', *, *, #11980, .F. ) ;
#1327 = CARTESIAN_POINT ( 'NONE',  ( 32.64209160946278843, -30.54422738720277053, -9.609092609414489061 ) ) ;
#1328 = CARTESIAN_POINT ( 'NONE',  ( -32.71327996779315583, -9.789510741916357617, -7.661652805256990995 ) ) ;
#1329 = CARTESIAN_POINT ( 'NONE',  ( 35.47739615404987745, -34.15533538483733622, -4.056813872265617071 ) ) ;
#1330 = CARTESIAN_POINT ( 'NONE',  ( -32.71336742828515298, -33.56841120980528359, 12.75795055677881784 ) ) ;
#1331 = CARTESIAN_POINT ( 'NONE',  ( 0.0005931270849328287159, -29.85978686203121768, -14.46479880625742176 ) ) ;
#1332 = CARTESIAN_POINT ( 'NONE',  ( -29.90787575566175960, -29.59404017634350836, 10.87485053646741662 ) ) ;
#1333 = ORIENTED_EDGE ( 'NONE', *, *, #7985, .T. ) ;
#1334 = CARTESIAN_POINT ( 'NONE',  ( 21.94771191207564698, -34.19974032277116294, 16.93106316955532975 ) ) ;
#1335 = CARTESIAN_POINT ( 'NONE',  ( -30.07715089489429161, -29.39406954345611211, 7.454310116484995419 ) ) ;
#1336 = CARTESIAN_POINT ( 'NONE',  ( -30.31825098628981863, -30.53551033453812025, -12.83991460980023014 ) ) ;
#1337 = CARTESIAN_POINT ( 'NONE',  ( -34.65999531112225185, -31.48715655342799380, -0.8940718830584171162 ) ) ;
#1338 = CIRCLE ( 'NONE', #21788, 2.500000000000000444 ) ;
#1339 = CARTESIAN_POINT ( 'NONE',  ( -29.93198680790025179, -29.40195603919718437, -8.522729609109797266 ) ) ;
#1340 = CARTESIAN_POINT ( 'NONE',  ( 34.75264352397059042, -33.57992824108922036, -7.570478668171915615 ) ) ;
#1341 = CARTESIAN_POINT ( 'NONE',  ( 33.45510592646102310, -32.69042916199442317, 11.66323531765350552 ) ) ;
#1342 = CARTESIAN_POINT ( 'NONE',  ( 23.39060175662865504, -29.82632378610879442, -13.69356805595892190 ) ) ;
#1343 = CARTESIAN_POINT ( 'NONE',  ( 11.64870672104481386, -33.51092670457402534, 17.25626430072080097 ) ) ;
#1344 = CARTESIAN_POINT ( 'NONE',  ( 34.61394109016792697, -32.75850693451462803, 8.338133420544997065 ) ) ;
#1345 = CARTESIAN_POINT ( 'NONE',  ( 28.61663421697957688, -29.82002685884771154, -12.45170887865106657 ) ) ;
#1346 = CARTESIAN_POINT ( 'NONE',  ( -13.28797450483491538, -31.01757290672034628, 15.93822042055799493 ) ) ;
#1347 = CARTESIAN_POINT ( 'NONE',  ( 24.33514937302640391, -35.45071702610703568, 16.79710535145333239 ) ) ;
#1348 = CARTESIAN_POINT ( 'NONE',  ( 31.29563406637272394, -29.43651745388041618, -0.4752443274803172524 ) ) ;
#1349 = ADVANCED_FACE ( 'NONE', ( #13505 ), #22555, .T. ) ;
#1350 = CARTESIAN_POINT ( 'NONE',  ( -27.86080476292392660, -29.59439855467503477, 12.09691662251745825 ) ) ;
#1351 = DIRECTION ( 'NONE',  ( -1.000000000000000000, -0.000000000000000000, -0.000000000000000000 ) ) ;
#1352 = CARTESIAN_POINT ( 'NONE',  ( 33.88813712623415597, -31.57447837625699449, 8.615248019097855092 ) ) ;
#1353 = CARTESIAN_POINT ( 'NONE',  ( 29.79476015510397602, -29.41632680091366936, -9.398622314984487858 ) ) ;
#1354 = CARTESIAN_POINT ( 'NONE',  ( 27.48023399712556980, -29.38824027200920241, -10.64970261690658937 ) ) ;
#1355 = CARTESIAN_POINT ( 'NONE',  ( -35.31001509067304767, -33.56499999156081060, 5.117434254131580929E-14 ) ) ;
#1356 = CARTESIAN_POINT ( 'NONE',  ( -33.60960625979087979, -32.14064921652293805, 8.468274832579147926 ) ) ;
#1357 = CARTESIAN_POINT ( 'NONE',  ( -32.71383744097084190, -32.23667024473724041, 12.05810556751747242 ) ) ;
#1358 = CC_DESIGN_SECURITY_CLASSIFICATION ( #9171, ( #22905 ) ) ;
#1359 = AXIS2_PLACEMENT_3D ( 'NONE', #3995, #2252, #12952 ) ;
#1360 = CARTESIAN_POINT ( 'NONE',  ( 11.65354428711376045, -35.61500000000000199, 17.42884662004149376 ) ) ;
#1361 = CARTESIAN_POINT ( 'NONE',  ( -15.97365466949726276, -29.38824025058771028, -12.06665105910491498 ) ) ;
#1362 = CARTESIAN_POINT ( 'NONE',  ( -27.18273916779241617, -29.38868975653457483, -10.86040425891789063 ) ) ;
#1363 = CARTESIAN_POINT ( 'NONE',  ( 34.34987070542145915, -33.56701247925065701, 9.180085022140382023 ) ) ;
#1364 = CARTESIAN_POINT ( 'NONE',  ( 27.64541465634230022, -29.39133110620576161, 10.78029324529382116 ) ) ;
#1365 = CARTESIAN_POINT ( 'NONE',  ( 30.32881959867856381, -29.82000587107221534, -11.32292083586798803 ) ) ;
#1366 = CARTESIAN_POINT ( 'NONE',  ( -29.37893630815393919, -29.39311901369823588, -9.494108440477138089 ) ) ;
#1367 = CARTESIAN_POINT ( 'NONE',  ( -34.52012415755132224, -33.57492773836872857, -8.655550661898496756 ) ) ;
#1368 = CARTESIAN_POINT ( 'NONE',  ( 32.79316445642595568, -34.01999771947438944, 13.19091885775571882 ) ) ;
#1369 = AXIS2_PLACEMENT_3D ( 'NONE', #21551, #17946, #19569 ) ;
#1370 = CARTESIAN_POINT ( 'NONE',  ( 18.43310292287985064, -33.80085162596106585, -17.12776794920598888 ) ) ;
#1371 = CARTESIAN_POINT ( 'NONE',  ( -37.50000000000000000, -35.61499999999999488, -19.50000000000000000 ) ) ;
#1372 = CARTESIAN_POINT ( 'NONE',  ( -32.71529530357484106, -32.26826868165684203, -11.28698808278151411 ) ) ;
#1373 = CARTESIAN_POINT ( 'NONE',  ( -27.49999999999999289, -35.61499999999999488, 9.500000000000001776 ) ) ;
#1374 = CARTESIAN_POINT ( 'NONE',  ( -18.13859357201543432, 30.61000000000000654, 15.15000000000000213 ) ) ;
#1375 = CARTESIAN_POINT ( 'NONE',  ( 34.61351791031201941, -33.97252561350146749, 9.557019864927124075 ) ) ;
#1376 = EDGE_LOOP ( 'NONE', ( #518, #7150, #5604, #6540, #15726 ) ) ;
#1377 = CARTESIAN_POINT ( 'NONE',  ( 27.47714581034299997, -29.96688921867639266, -13.19410825337619819 ) ) ;
#1378 = CARTESIAN_POINT ( 'NONE',  ( 0.0009288405974747708342, -29.38824025058770673, 12.24670730755979164 ) ) ;
#1379 = CIRCLE ( 'NONE', #17333, 5.150000000000000355 ) ;
#1380 = CYLINDRICAL_SURFACE ( 'NONE', #5064, 2.500000000000000444 ) ;
#1381 = CARTESIAN_POINT ( 'NONE',  ( -33.68624520823819068, -33.58808238037252636, 11.29989759624350931 ) ) ;
#1382 = CARTESIAN_POINT ( 'NONE',  ( -26.73107657316180408, -29.59519532739159686, 12.44953178151150297 ) ) ;
#1383 = CARTESIAN_POINT ( 'NONE',  ( 32.69341074564074034, -33.55552728884855185, 13.08286422939671390 ) ) ;
#1384 = CARTESIAN_POINT ( 'NONE',  ( 34.59453933370308931, -31.38268196546154698, 0.8916754275975418143 ) ) ;
#1385 = CARTESIAN_POINT ( 'NONE',  ( 31.12008695387149970, -29.96860166281063798, -10.82909694887776197 ) ) ;
#1386 = CARTESIAN_POINT ( 'NONE',  ( -34.63917168971717331, -31.37648112601002026, -1.018096328914825082E-10 ) ) ;
#1387 = ORIENTED_EDGE ( 'NONE', *, *, #4210, .F. ) ;
#1388 = CARTESIAN_POINT ( 'NONE',  ( -0.000000000000000000, -29.48602807980200780, -13.37771875560328816 ) ) ;
#1389 = CARTESIAN_POINT ( 'NONE',  ( -32.83665798547308867, -33.88998720684944033, -13.10251930109005158 ) ) ;
#1390 = CARTESIAN_POINT ( 'NONE',  ( 35.27162911494998809, -33.51945511525027399, -5.993230269199545823 ) ) ;
#1391 = CARTESIAN_POINT ( 'NONE',  ( 35.23113726854554528, -34.09920111034681867, -6.370734619599881299 ) ) ;
#1392 = FACE_OUTER_BOUND ( 'NONE', #9541, .T. ) ;
#1393 = CARTESIAN_POINT ( 'NONE',  ( -32.66269165669157104, -33.61217807790620782, 13.27420227011805665 ) ) ;
#1394 = AXIS2_PLACEMENT_3D ( 'NONE', #17281, #10317, #19257 ) ;
#1395 = CARTESIAN_POINT ( 'NONE',  ( -25.29242804679144641, -29.44995017303649121, -12.06665271561610275 ) ) ;
#1396 = CARTESIAN_POINT ( 'NONE',  ( -29.81549889238642237, -29.40432486927108968, 8.953054806879642058 ) ) ;
#1397 = CARTESIAN_POINT ( 'NONE',  ( 28.27069719682840443, -34.03242323732770558, 15.84065459916634744 ) ) ;
#1398 = CARTESIAN_POINT ( 'NONE',  ( -29.46040382474273045, -29.44943919998194914, -10.34329448458409750 ) ) ;
#1399 = CARTESIAN_POINT ( 'NONE',  ( -30.93568758910922867, -29.40469607992304546, 0.3888403381595189612 ) ) ;
#1400 = CARTESIAN_POINT ( 'NONE',  ( 33.88578203341913309, -33.56499999156081060, -10.48510552512819771 ) ) ;
#1401 = CARTESIAN_POINT ( 'NONE',  ( 31.74045474954989032, -34.11787214381306654, 14.17459693865115966 ) ) ;
#1402 = CARTESIAN_POINT ( 'NONE',  ( 9.929929999835405141, -29.40447586940561919, -12.59390597151985070 ) ) ;
#1403 = CARTESIAN_POINT ( 'NONE',  ( 32.58688996579484609, -33.47976677604780349, 13.27233322976118579 ) ) ;
#1404 = CARTESIAN_POINT ( 'NONE',  ( 32.73828828169786220, -32.22632890981872578, 11.81809999373850140 ) ) ;
#1405 = VERTEX_POINT ( 'NONE', #9895 ) ;
#1406 = CARTESIAN_POINT ( 'NONE',  ( -34.42393626713023735, -31.41417964670439744, 3.830091847141696260 ) ) ;
#1407 = CARTESIAN_POINT ( 'NONE',  ( 32.72077609883834981, -32.24879250917587115, -11.80204419849713737 ) ) ;
#1408 = CARTESIAN_POINT ( 'NONE',  ( -32.69999970226257346, -32.27111925203862342, -12.25397906140527660 ) ) ;
#1409 = CARTESIAN_POINT ( 'NONE',  ( 32.96682064496585696, -35.61500000000000199, -13.15748177050624612 ) ) ;
#1410 = CC_DESIGN_PERSON_AND_ORGANIZATION_ASSIGNMENT ( #17250, #1317, ( #22905 ) ) ;
#1411 = CARTESIAN_POINT ( 'NONE',  ( 30.70620647811391990, -29.39851469309287779, 2.838275108459489715 ) ) ;
#1412 = CARTESIAN_POINT ( 'NONE',  ( 32.82635368265702880, -33.61261927688731532, 12.80252251441684308 ) ) ;
#1413 = CARTESIAN_POINT ( 'NONE',  ( 32.25410206213442166, -33.93506929035130781, -13.72977956107616571 ) ) ;
#1414 = CARTESIAN_POINT ( 'NONE',  ( 32.69892084509568519, -32.86082970882570464, -12.72485163460858715 ) ) ;
#1415 = CARTESIAN_POINT ( 'NONE',  ( 0.6634526772455696664, 58.12069395159809204, -2.467828552161388966 ) ) ;
#1416 = ORIENTED_EDGE ( 'NONE', *, *, #1429, .F. ) ;
#1417 = CARTESIAN_POINT ( 'NONE',  ( 33.40516399363374234, -31.73096697293650692, -10.52650002865600420 ) ) ;
#1418 = CARTESIAN_POINT ( 'NONE',  ( -30.12066703052008876, -29.81915336488969004, 11.52106620106372858 ) ) ;
#1419 = CARTESIAN_POINT ( 'NONE',  ( -32.58680249816946173, -33.47972996997523865, -13.27265787266901853 ) ) ;
#1420 = VERTEX_POINT ( 'NONE', #22224 ) ;
#1421 = CARTESIAN_POINT ( 'NONE',  ( 34.84838215593199351, -34.14207043091570171, -8.678669123271342656 ) ) ;
#1422 = CARTESIAN_POINT ( 'NONE',  ( 31.13990718294116888, -29.41711666792514279, 0.4838949612236110864 ) ) ;
#1423 = CARTESIAN_POINT ( 'NONE',  ( -32.70539386352348288, -33.57901620063447012, 13.04893661145069750 ) ) ;
#1424 = CARTESIAN_POINT ( 'NONE',  ( -19.96863804370368456, -29.85596477283181471, -14.11983237453179818 ) ) ;
#1425 = CARTESIAN_POINT ( 'NONE',  ( -29.08634177791091702, -29.38824025058767475, 9.448730830694321625 ) ) ;
#1426 = CARTESIAN_POINT ( 'NONE',  ( 25.23614521217526274, -29.39820767970012483, 11.60093800282522558 ) ) ;
#1427 = CARTESIAN_POINT ( 'NONE',  ( -32.26893628971295414, -29.83718235377605055, 5.592884645959671275 ) ) ;
#1428 = CARTESIAN_POINT ( 'NONE',  ( -19.43917865508324994, 28.09601604879918568, -14.50531370936839437 ) ) ;
#1429 = EDGE_CURVE ( 'NONE', #20530, #10261, #10585, .T. ) ;
#1430 = CARTESIAN_POINT ( 'NONE',  ( 30.59489350694947163, -33.97109107314236098, 14.89530350640883327 ) ) ;
#1431 = CARTESIAN_POINT ( 'NONE',  ( 27.37534200867846224, -35.50606345993597301, -16.20826631676676044 ) ) ;
#1432 = CARTESIAN_POINT ( 'NONE',  ( -6.202479164384695817E-06, -35.50850023878923167, 17.48069930032669106 ) ) ;
#1433 = DIRECTION ( 'NONE',  ( 0.000000000000000000, 0.000000000000000000, 1.000000000000000000 ) ) ;
#1434 = CARTESIAN_POINT ( 'NONE',  ( 34.63393227238415051, -19.73048999000404180, -10.00000000000000888 ) ) ;
#1435 = CARTESIAN_POINT ( 'NONE',  ( 32.70000000000000995, -32.27070252084502044, 12.25495613570311804 ) ) ;
#1436 = CALENDAR_DATE ( 2025, 27, 11 ) ;
#1437 = CARTESIAN_POINT ( 'NONE',  ( 34.46418713373781628, -34.25877638730068497, 10.15569740124144360 ) ) ;
#1438 = CARTESIAN_POINT ( 'NONE',  ( -32.84386296645455161, -31.84906923778610377, -11.78779287281748722 ) ) ;
#1439 = CARTESIAN_POINT ( 'NONE',  ( 32.58041854489971456, -29.98772243492705059, 5.583306022782436706 ) ) ;
#1440 = CARTESIAN_POINT ( 'NONE',  ( 28.38405150886182682, -29.38876360515787667, -10.33147403046414325 ) ) ;
#1441 = CARTESIAN_POINT ( 'NONE',  ( -23.32391360918104439, -29.71151984274767344, 13.38919492577544723 ) ) ;
#1442 = CARTESIAN_POINT ( 'NONE',  ( -35.06391952117927957, -33.56615105368535978, 4.293687643499855433 ) ) ;
#1443 = CARTESIAN_POINT ( 'NONE',  ( 29.42070281728933168, -35.61499999999999488, 15.57045116417766550 ) ) ;
#1444 = DESIGN_CONTEXT ( 'detailed design', #3885, 'design' ) ;
#1445 = CARTESIAN_POINT ( 'NONE',  ( 34.37375021221161120, -31.44208719191372126, -4.751703137859703219 ) ) ;
#1446 = CARTESIAN_POINT ( 'NONE',  ( -28.55453951204348328, -29.43448210023558431, 10.93375801295148975 ) ) ;
#1447 = EDGE_LOOP ( 'NONE', ( #14384, #4679, #5222, #14245, #1649, #12498, #11181, #9015, #21338, #11979 ) ) ;
#1448 = CARTESIAN_POINT ( 'NONE',  ( 32.88217322109630203, -30.77908962123818881, -9.688543007149576169 ) ) ;
#1449 = CARTESIAN_POINT ( 'NONE',  ( -31.16078186716756804, -14.05292200511907552, -15.15000000000000746 ) ) ;
#1450 = AXIS2_PLACEMENT_3D ( 'NONE', #14178, #16032, #10456 ) ;
#1451 = CARTESIAN_POINT ( 'NONE',  ( 30.34124024327384461, -29.38824025058783462, -3.649027570381333074 ) ) ;
#1452 = CARTESIAN_POINT ( 'NONE',  ( -32.72930638146650040, -33.56657891032654106, 12.66909308133121037 ) ) ;
#1453 = CARTESIAN_POINT ( 'NONE',  ( 0.0008637937695664632499, -29.45098313182310790, -13.02253138536222821 ) ) ;
#1454 = CARTESIAN_POINT ( 'NONE',  ( -28.94867887952636920, -29.38875041560209667, 9.878654932218610796 ) ) ;
#1455 = ORIENTED_EDGE ( 'NONE', *, *, #13231, .T. ) ;
#1456 = CARTESIAN_POINT ( 'NONE',  ( 21.70680060346161255, -29.97430382817574213, 14.17790762104623603 ) ) ;
#1457 = CARTESIAN_POINT ( 'NONE',  ( -29.95694003903594904, -29.39141316554859173, 7.644602335191360787 ) ) ;
#1458 = CARTESIAN_POINT ( 'NONE',  ( -31.53794524528183274, -32.46583653920547619, -13.83720645453809972 ) ) ;
#1459 = CARTESIAN_POINT ( 'NONE',  ( -34.63679407301355440, -31.63409177716031806, -1.858639882032232515 ) ) ;
#1460 = CARTESIAN_POINT ( 'NONE',  ( -32.33090450750970035, -30.16619922567228684, -8.974586120854759486 ) ) ;
#1461 = CARTESIAN_POINT ( 'NONE',  ( 35.15487060637889982, -33.56701343686310679, -3.190537515632253740 ) ) ;
#1462 = CARTESIAN_POINT ( 'NONE',  ( -30.94394657783145064, -29.41264171154352880, -2.062565915800358418 ) ) ;
#1463 = CARTESIAN_POINT ( 'NONE',  ( 33.71272828759820328, -33.83514156328147493, 11.80321013297040267 ) ) ;
#1464 = CARTESIAN_POINT ( 'NONE',  ( 24.48608543252639791, -30.99781960554297200, -15.23061774696706649 ) ) ;
#1465 = CARTESIAN_POINT ( 'NONE',  ( 33.56391640288566691, -31.02956851976220420, 8.124074637805488663 ) ) ;
#1466 = CARTESIAN_POINT ( 'NONE',  ( 28.48747609435779538, -29.59411594827852454, -11.83650167838685263 ) ) ;
#1467 = CARTESIAN_POINT ( 'NONE',  ( -13.22141980314461840, -29.39139751119478916, 12.32387703803733814 ) ) ;
#1468 = CARTESIAN_POINT ( 'NONE',  ( 35.46859640735975461, -34.85716391271580505, 4.591660134639033330 ) ) ;
#1469 = CARTESIAN_POINT ( 'NONE',  ( 19.39311920429834046, 35.00998259401507795, 11.62900659474719411 ) ) ;
#1470 = CARTESIAN_POINT ( 'NONE',  ( -29.01282063329855276, -31.23263124378795652, 14.33624569658220338 ) ) ;
#1471 = CARTESIAN_POINT ( 'NONE',  ( 35.65642277326610099, -35.61499999999997357, -2.511176268909686371 ) ) ;
#1472 = CARTESIAN_POINT ( 'NONE',  ( 34.09510604779990928, -31.86971025290271342, 7.650690380953141023 ) ) ;
#1473 = CARTESIAN_POINT ( 'NONE',  ( 33.95828900026491226, -33.92455738226423279, -11.35029803538603410 ) ) ;
#1474 = CARTESIAN_POINT ( 'NONE',  ( 28.45892537815697665, -29.38824025067723511, -10.15872569601470765 ) ) ;
#1475 = CARTESIAN_POINT ( 'NONE',  ( -27.49999999999999289, -10.25598617116068745, 19.50000000000000355 ) ) ;
#1476 = CARTESIAN_POINT ( 'NONE',  ( -34.31787586287155278, -32.02843722977630847, 1.393952015255816468 ) ) ;
#1477 = CARTESIAN_POINT ( 'NONE',  ( -32.72069645462876508, -32.21365747604703955, 12.07355708204527289 ) ) ;
#1478 = CARTESIAN_POINT ( 'NONE',  ( 5.905200720396131864, -35.61500000000000909, 17.47279173053395240 ) ) ;
#1479 = CARTESIAN_POINT ( 'NONE',  ( -12.25864021235135404, -29.38824025058771738, -12.15368119325056284 ) ) ;
#1480 = CARTESIAN_POINT ( 'NONE',  ( -27.35949301458843053, -29.38824025058769962, -10.72681899201086253 ) ) ;
#1481 = CARTESIAN_POINT ( 'NONE',  ( 35.03304680227987689, -33.91306329331218450, 7.625631318850759399 ) ) ;
#1482 = CARTESIAN_POINT ( 'NONE',  ( 29.85741269338135595, -34.12729366225362071, 15.26998760732258376 ) ) ;
#1483 = EDGE_CURVE ( 'NONE', #18215, #752, #9756, .T. ) ;
#1484 = LINE ( 'NONE', #1955, #8178 ) ;
#1485 = CARTESIAN_POINT ( 'NONE',  ( -30.04960255339318564, -29.49408689346605428, -10.03090528370661616 ) ) ;
#1486 = CARTESIAN_POINT ( 'NONE',  ( -34.68562405495985956, -33.59279920358345350, -8.124139022457244508 ) ) ;
#1487 = CARTESIAN_POINT ( 'NONE',  ( 32.42811457914150708, -31.78146183150101933, 12.40699402991319289 ) ) ;
#1488 = CARTESIAN_POINT ( 'NONE',  ( 18.42057462176433802, -32.72420208957438348, -16.85371299210608953 ) ) ;
#1489 = CARTESIAN_POINT ( 'NONE',  ( 10.00000000000000000, 33.28024499500201472, -14.62499999999999289 ) ) ;
#1490 = CARTESIAN_POINT ( 'NONE',  ( -32.84797384732880232, -32.20070557722150539, -11.40052891451954764 ) ) ;
#1491 = CARTESIAN_POINT ( 'NONE',  ( 37.45774118103849304, -31.24139451839792514, -10.45105438776123563 ) ) ;
#1492 = CARTESIAN_POINT ( 'NONE',  ( 32.70000000000000995, -32.27070252084502755, -12.25495613570309317 ) ) ;
#1493 = CARTESIAN_POINT ( 'NONE',  ( 30.03320273873503155, -29.40442157173958293, 8.283481662244472687 ) ) ;
#1494 = CARTESIAN_POINT ( 'NONE',  ( 27.20224790714237173, -29.43480404743646162, -11.50405073803258205 ) ) ;
#1495 = CARTESIAN_POINT ( 'NONE',  ( -0.3471327148258516182, 47.35949915870588001, 19.50000000000000000 ) ) ;
#1496 = CARTESIAN_POINT ( 'NONE',  ( -34.46196120911356786, -34.25873811783279876, 10.14846097364850586 ) ) ;
#1497 = CARTESIAN_POINT ( 'NONE',  ( -27.11146129869221255, -30.31856647349419021, 13.89887639809298925 ) ) ;
#1498 = CARTESIAN_POINT ( 'NONE',  ( 32.69156011057860667, -33.57868445939143243, 13.12127011815474908 ) ) ;
#1499 = CARTESIAN_POINT ( 'NONE',  ( 34.64131478468167558, -31.37414205804207157, -0.07141829048962146376 ) ) ;
#1500 = CARTESIAN_POINT ( 'NONE',  ( 32.75119195838350095, -32.07646427742415085, -12.25274728915633027 ) ) ;
#1501 = CARTESIAN_POINT ( 'NONE',  ( 30.28393995466356614, -29.38824025147677332, -3.903313842293631097 ) ) ;
#1502 = CARTESIAN_POINT ( 'NONE',  ( -34.17507882323736368, -32.05183155702574993, -3.745843553385370228 ) ) ;
#1503 = CARTESIAN_POINT ( 'NONE',  ( -32.70002789627343986, -33.56508623489735754, -12.99244554077113634 ) ) ;
#1504 = CARTESIAN_POINT ( 'NONE',  ( 35.46220291008638981, -33.46458804988351687, -3.838231328845305157 ) ) ;
#1505 = CARTESIAN_POINT ( 'NONE',  ( 30.81281077550369574, -29.43632824434271100, -5.811245445419357836 ) ) ;
#1506 = CARTESIAN_POINT ( 'NONE',  ( 32.70204901446746959, -33.57001928748994146, -13.03231008652918455 ) ) ;
#1507 = CARTESIAN_POINT ( 'NONE',  ( -30.31414031765702077, -29.38824025058770673, -3.534613205953339055 ) ) ;
#1508 = CARTESIAN_POINT ( 'NONE',  ( -26.81111638042593981, -30.94284061591200441, -14.76880909705639588 ) ) ;
#1509 = CARTESIAN_POINT ( 'NONE',  ( -33.99114644932336660, -32.42436921457627363, 10.12277327195898380 ) ) ;
#1510 = CARTESIAN_POINT ( 'NONE',  ( 28.24241346432187783, -33.43026030416681493, 15.74630789573858181 ) ) ;
#1511 = CARTESIAN_POINT ( 'NONE',  ( -28.81811518529635308, -29.38824025058770673, -9.902965569063688633 ) ) ;
#1512 = CARTESIAN_POINT ( 'NONE',  ( -31.45029524077486727, -29.46366497316055444, -0.4170827403176987636 ) ) ;
#1513 = CARTESIAN_POINT ( 'NONE',  ( 34.28542884938558899, -33.62999497020011574, -10.03446031803620109 ) ) ;
#1514 = CARTESIAN_POINT ( 'NONE',  ( 31.02772077317775512, -31.76764431880205919, 13.71635178481497164 ) ) ;
#1515 = CARTESIAN_POINT ( 'NONE',  ( 11.57965420018088665, -29.38824025058780620, -12.12543301100123649 ) ) ;
#1516 = CARTESIAN_POINT ( 'NONE',  ( -35.54057710045752572, -30.69463496690168469, -15.44967892130533649 ) ) ;
#1517 = CARTESIAN_POINT ( 'NONE',  ( 32.78870133086488892, -32.12828260659658497, 11.87311613620184936 ) ) ;
#1518 = ORIENTED_EDGE ( 'NONE', *, *, #19491, .F. ) ;
#1519 = DIRECTION ( 'NONE',  ( 1.000000000000000000, -0.000000000000000000, -0.000000000000000000 ) ) ;
#1520 = CARTESIAN_POINT ( 'NONE',  ( 32.67015856687105213, -31.79767052214199552, -12.06034991524894373 ) ) ;
#1521 = CARTESIAN_POINT ( 'NONE',  ( -32.70205848456020448, -32.24744792255119563, -12.20656609260078440 ) ) ;
#1522 = CARTESIAN_POINT ( 'NONE',  ( 33.89081603890793559, -35.48205588099764896, -11.75126800870793886 ) ) ;
#1523 = VECTOR ( 'NONE', #9817, 1000.000000000000000 ) ;
#1524 = CARTESIAN_POINT ( 'NONE',  ( 35.54683437627129905, -33.73847206233283202, 2.313799751092676882 ) ) ;
#1525 = CARTESIAN_POINT ( 'NONE',  ( 32.72848517266496060, -33.57654038622698778, 12.82134724834693706 ) ) ;
#1526 = CARTESIAN_POINT ( 'NONE',  ( 31.45581666345872307, -31.22842760949411556, -12.86435479745326838 ) ) ;
#1527 = CARTESIAN_POINT ( 'NONE',  ( 32.68016706641907376, -32.81179625714572268, -12.80871245077601017 ) ) ;
#1528 = CARTESIAN_POINT ( 'NONE',  ( -32.69962790763995741, -33.31826455554259070, 12.94605409650208294 ) ) ;
#1529 = CARTESIAN_POINT ( 'NONE',  ( -36.50000000000000000, -35.61499999999999488, -9.499999999999998224 ) ) ;
#1530 = CARTESIAN_POINT ( 'NONE',  ( 33.56891717204503323, -31.81157808553263777, -10.05196065412678408 ) ) ;
#1531 = CARTESIAN_POINT ( 'NONE',  ( -28.94594654071493167, -29.40401702268763273, 10.29697700916938885 ) ) ;
#1532 = CARTESIAN_POINT ( 'NONE',  ( 32.75048351718066897, -32.26392156962910462, 11.30486010079123105 ) ) ;
#1533 = ORIENTED_EDGE ( 'NONE', *, *, #12157, .F. ) ;
#1534 = CARTESIAN_POINT ( 'NONE',  ( 34.92065065999590701, -34.29757461676456387, -8.400642115779485053 ) ) ;
#1535 = CARTESIAN_POINT ( 'NONE',  ( 35.75231608510692638, -34.24048440384653702, 0.2276775941358230582 ) ) ;
#1536 = CARTESIAN_POINT ( 'NONE',  ( -32.70038927599402001, -33.56550947488873504, 12.99311919264537352 ) ) ;
#1537 = CARTESIAN_POINT ( 'NONE',  ( -18.36694386316719019, -31.46175732023888472, -16.19083013542592298 ) ) ;
#1538 = CARTESIAN_POINT ( 'NONE',  ( -29.66151972678834881, -29.41614648417504796, 9.651987262762622422 ) ) ;
#1539 = CARTESIAN_POINT ( 'NONE',  ( 26.61931033893127108, -33.29367884448870285, 16.12473992132075651 ) ) ;
#1540 = CARTESIAN_POINT ( 'NONE',  ( -31.01729899249534839, -29.46328507979021794, 5.449432845878382281 ) ) ;
#1541 = CARTESIAN_POINT ( 'NONE',  ( -33.00308276473270297, -31.97038196349378936, -11.45076279881753223 ) ) ;
#1542 = CARTESIAN_POINT ( 'NONE',  ( 28.55683509486098259, -29.46044888987360011, 11.10803681409044863 ) ) ;
#1543 = CARTESIAN_POINT ( 'NONE',  ( 35.76249376787465906, -35.51065823108974229, -0.6282208878260475693 ) ) ;
#1544 = DIRECTION ( 'NONE',  ( 0.000000000000000000, 0.000000000000000000, -1.000000000000000000 ) ) ;
#1545 = CARTESIAN_POINT ( 'NONE',  ( -35.55361098576704393, -33.63731659553761233, 0.08112985342491188523 ) ) ;
#1546 =( BOUNDED_CURVE ( )  B_SPLINE_CURVE ( 3, ( #12855, #19944, #4023, #11121 ),
 .UNSPECIFIED., .F., .F. ) 
 B_SPLINE_CURVE_WITH_KNOTS ( ( 4, 4 ),
 ( 4.123929858026592399, 4.339602879051396300 ),
 .UNSPECIFIED. ) 
 CURVE ( )  GEOMETRIC_REPRESENTATION_ITEM ( )  RATIONAL_B_SPLINE_CURVE ( ( 1.000000000000000000, 0.9961275171823840147, 0.9961275171823840147, 1.000000000000000000 ) ) 
 REPRESENTATION_ITEM ( '' )  );
#1547 = CARTESIAN_POINT ( 'NONE',  ( 13.06340872390662966, -29.38824025058770673, 12.14536862766459713 ) ) ;
#1548 = LINE ( 'NONE', #20855, #2504 ) ;
#1549 = PERSON_AND_ORGANIZATION ( #335, #16969 ) ;
#1550 = CARTESIAN_POINT ( 'NONE',  ( -32.76071800380935173, -32.21006338207465802, -11.74508966480931527 ) ) ;
#1551 = CARTESIAN_POINT ( 'NONE',  ( 30.81212439166232642, -29.43623084313143679, 5.811158529177591348 ) ) ;
#1552 = CARTESIAN_POINT ( 'NONE',  ( 30.19468125670150727, -30.51483992064282091, -12.91091967496321224 ) ) ;
#1553 = CARTESIAN_POINT ( 'NONE',  ( -22.28448523636041401, -29.38824025058771383, 11.63998003008381232 ) ) ;
#1554 = CARTESIAN_POINT ( 'NONE',  ( -35.01887486871790856, -33.62999127157408452, 6.505773370483539431 ) ) ;
#1555 = CARTESIAN_POINT ( 'NONE',  ( 31.76041492888005635, -35.48111178384463216, 14.30540717870027656 ) ) ;
#1556 = CARTESIAN_POINT ( 'NONE',  ( 35.50052296410700592, -35.61499999999998778, -4.524448143633422958 ) ) ;
#1557 = CARTESIAN_POINT ( 'NONE',  ( 34.23385587579480216, -32.04230694466726703, -3.764782541346661571 ) ) ;
#1558 = CARTESIAN_POINT ( 'NONE',  ( -30.04028156930829141, -30.97323417117272371, 13.59194653483668525 ) ) ;
#1559 = VERTEX_POINT ( 'NONE', #5666 ) ;
#1560 = CARTESIAN_POINT ( 'NONE',  ( 34.54725486074013929, -34.19135424436659321, -9.873713496131390599 ) ) ;
#1561 = DIRECTION ( 'NONE',  ( 1.000000000000000000, 0.000000000000000000, 0.000000000000000000 ) ) ;
#1562 = EDGE_CURVE ( 'NONE', #19088, #3135, #18071, .T. ) ;
#1563 = CARTESIAN_POINT ( 'NONE',  ( 33.87149331582341460, -30.80862204936374837, -3.929333491823984392 ) ) ;
#1564 = CARTESIAN_POINT ( 'NONE',  ( -32.82635368265714249, -33.61261927688759954, 12.80252251441744527 ) ) ;
#1565 = PRODUCT_DEFINITION_SHAPE ( 'NONE', 'NONE',  #6666 ) ;
#1566 = CARTESIAN_POINT ( 'NONE',  ( 32.70012201430978394, -33.56519480166349467, -12.74777045280512056 ) ) ;
#1567 = CARTESIAN_POINT ( 'NONE',  ( -28.89293862539550872, -29.38824025058769962, 9.828047555890378817 ) ) ;
#1568 = ORIENTED_EDGE ( 'NONE', *, *, #18352, .F. ) ;
#1569 = EDGE_CURVE ( 'NONE', #1420, #15610, #16475, .T. ) ;
#1570 = CARTESIAN_POINT ( 'NONE',  ( 22.47118885116499243, -29.59720250920031859, 13.16722499271230262 ) ) ;
#1571 = CARTESIAN_POINT ( 'NONE',  ( -34.46887224844348907, -32.45332067717544078, 8.361602239933050740 ) ) ;
#1572 = CARTESIAN_POINT ( 'NONE',  ( -29.96160898587835675, -29.84595147705063312, -11.80564918204261993 ) ) ;
#1573 = CARTESIAN_POINT ( 'NONE',  ( -34.57761419846834627, -31.64462602245073697, -2.823630577004870190 ) ) ;
#1574 = CARTESIAN_POINT ( 'NONE',  ( -33.89486281979951343, -31.48115773034882636, -8.521969913097210636 ) ) ;
#1575 = CARTESIAN_POINT ( 'NONE',  ( 34.97063482889885222, -33.56615175463326750, -5.378920998473607717 ) ) ;
#1576 = CARTESIAN_POINT ( 'NONE',  ( -34.90039939674843339, -32.05936451630268635, -3.181445889721918441 ) ) ;
#1577 = CARTESIAN_POINT ( 'NONE',  ( 33.87922847860522069, -34.21652314515519322, 11.58255405653815195 ) ) ;
#1578 = CARTESIAN_POINT ( 'NONE',  ( 24.67361340618703380, -33.61540740583347997, -16.55143992180727963 ) ) ;
#1579 = CARTESIAN_POINT ( 'NONE',  ( 33.36597286449069344, -30.79398073210256115, 7.825186093016038846 ) ) ;
#1580 = CARTESIAN_POINT ( 'NONE',  ( 28.20415260281870928, -29.39815536277960106, -10.68881494888138128 ) ) ;
#1581 = CARTESIAN_POINT ( 'NONE',  ( -13.23130564622073280, -29.43563178912541289, 12.86075351842014669 ) ) ;
#1582 = CARTESIAN_POINT ( 'NONE',  ( 33.11612050840382437, -35.90639855885189746, 13.02078398305381768 ) ) ;
#1583 = CARTESIAN_POINT ( 'NONE',  ( -37.49999999999999289, -34.61499999999999488, 9.500000000000005329 ) ) ;
#1584 = CARTESIAN_POINT ( 'NONE',  ( -29.13284003438697667, -30.74704413914751200, 13.75909306256201781 ) ) ;
#1585 = CARTESIAN_POINT ( 'NONE',  ( 35.34480147111078452, -35.61500000000000199, -6.270673848113230697 ) ) ;
#1586 = CARTESIAN_POINT ( 'NONE',  ( 33.49790405129326842, -32.14494629428490668, 9.504469348424619213 ) ) ;
#1587 = EDGE_CURVE ( 'NONE', #9723, #20503, #2555, .T. ) ;
#1588 = CARTESIAN_POINT ( 'NONE',  ( 29.98396409481658864, -29.43534293376862365, -9.353372421910046697 ) ) ;
#1589 = CARTESIAN_POINT ( 'NONE',  ( 28.00692142387626760, -29.38824025058884715, -10.41886332917764335 ) ) ;
#1590 = CARTESIAN_POINT ( 'NONE',  ( -33.99423740907107572, -33.91305655844994504, 11.26226147285060541 ) ) ;
#1591 = CARTESIAN_POINT ( 'NONE',  ( -33.83583228623359673, -32.10585000987458670, 7.142772438881597630 ) ) ;
#1592 = CARTESIAN_POINT ( 'NONE',  ( -32.72405857271417062, -32.19761407313450974, 12.08392799903944770 ) ) ;
#1593 = CARTESIAN_POINT ( 'NONE',  ( 17.70812534106278946, -35.48111178384464637, 17.27439639023754836 ) ) ;
#1594 = CARTESIAN_POINT ( 'NONE',  ( 16.71139899810549778, -32.72841640545089348, 16.91899674746069238 ) ) ;
#1595 = CARTESIAN_POINT ( 'NONE',  ( -16.94938359512923043, -29.38824025058770673, -12.03227335808771414 ) ) ;
#1596 = CARTESIAN_POINT ( 'NONE',  ( -29.51993032991892463, -31.94492238409897666, -14.65179934242328130 ) ) ;
#1597 = CARTESIAN_POINT ( 'NONE',  ( 34.67165492407136895, -33.56615105302034152, 7.565206280334169087 ) ) ;
#1598 = CARTESIAN_POINT ( 'NONE',  ( 29.50520600929369053, -34.09254120686492939, 15.42155583120285911 ) ) ;
#1599 = CARTESIAN_POINT ( 'NONE',  ( 32.69962374502819813, -33.08814557762051578, 12.84284743754079550 ) ) ;
#1600 = CARTESIAN_POINT ( 'NONE',  ( -29.46564529672352251, -29.39091784361100324, -9.167632309215690611 ) ) ;
#1601 = CARTESIAN_POINT ( 'NONE',  ( -34.64166075239485565, -33.56499999156081060, -7.554564491104681423 ) ) ;
#1602 = CARTESIAN_POINT ( 'NONE',  ( 32.56334195863789915, -32.07082889844365781, 12.51262052600440988 ) ) ;
#1603 = CARTESIAN_POINT ( 'NONE',  ( 20.17716423356696254, -33.33396628757377300, -16.91983007649350057 ) ) ;
#1604 = CARTESIAN_POINT ( 'NONE',  ( -35.02194671622131494, -17.61147770863385986, 5.966813972055581061 ) ) ;
#1605 = CARTESIAN_POINT ( 'NONE',  ( -32.94404947367386427, -31.69807588080329097, -11.49387397291307344 ) ) ;
#1606 = CARTESIAN_POINT ( 'NONE',  ( -34.30210809472374223, -33.56499999156081060, 9.197980808747809434 ) ) ;
#1607 = CARTESIAN_POINT ( 'NONE',  ( -18.08349651469874431, 30.78146026852335737, 15.15000000000000391 ) ) ;
#1608 = CARTESIAN_POINT ( 'NONE',  ( 29.82818600515831875, -29.39403242817938633, 8.449166471948329260 ) ) ;
#1609 = CARTESIAN_POINT ( 'NONE',  ( 28.54192888138034689, -33.57907638022335561, -15.68751686308171500 ) ) ;
#1610 = DIRECTION ( 'NONE',  ( 0.000000000000000000, 0.000000000000000000, -1.000000000000000000 ) ) ;
#1611 = CARTESIAN_POINT ( 'NONE',  ( 60.00000000000000711, 30.60999999999999943, -10.00000000000000000 ) ) ;
#1612 = CARTESIAN_POINT ( 'NONE',  ( -26.65157632967022394, -29.51325064952618860, 12.14661802127576173 ) ) ;
#1613 = CARTESIAN_POINT ( 'NONE',  ( 32.65039713190894588, -33.70937593070218696, 13.26973511960567720 ) ) ;
#1614 = CARTESIAN_POINT ( 'NONE',  ( 34.34549841393908309, -32.02387550825562101, 0.8739542160601334597 ) ) ;
#1615 = CARTESIAN_POINT ( 'NONE',  ( 30.49252117146174612, -29.70875153423063608, -10.65333983832265652 ) ) ;
#1616 = CARTESIAN_POINT ( 'NONE',  ( 30.38659992357014517, -29.38824025058763567, -2.558099947026516663 ) ) ;
#1617 = CARTESIAN_POINT ( 'NONE',  ( 0.000000000000000000, 65.61499999999999488, 1.621875902621182419 ) ) ;
#1618 = CARTESIAN_POINT ( 'NONE',  ( -32.75449467162951578, -33.64395966539243688, -13.04498186349640143 ) ) ;
#1619 = DIRECTION ( 'NONE',  ( 0.000000000000000000, 0.000000000000000000, -1.000000000000000000 ) ) ;
#1620 = CARTESIAN_POINT ( 'NONE',  ( 31.96326241893492082, -29.71985607590321621, -5.513278693856811685 ) ) ;
#1621 = CARTESIAN_POINT ( 'NONE',  ( 32.63773871793775072, -33.60345845386341068, -13.25517648431626050 ) ) ;
#1622 = CARTESIAN_POINT ( 'NONE',  ( -30.40425637940888492, -29.38824025058771383, -2.298864420711332457 ) ) ;
#1623 = CARTESIAN_POINT ( 'NONE',  ( -26.34339390119419377, -29.38824025058780265, -10.97246689985395385 ) ) ;
#1624 = CARTESIAN_POINT ( 'NONE',  ( -30.70527325193032198, -29.51542888838426038, 8.760077104040876250 ) ) ;
#1625 = CARTESIAN_POINT ( 'NONE',  ( 27.53944756044932873, -30.75391426121291971, 14.32449315795554057 ) ) ;
#1626 = CARTESIAN_POINT ( 'NONE',  ( -32.18855430026384568, -31.94671619506116045, -12.82010251218479446 ) ) ;
#1627 = CARTESIAN_POINT ( 'NONE',  ( -32.74543913226121816, -33.56890912149259520, -12.68180169188917539 ) ) ;
#1628 = CARTESIAN_POINT ( 'NONE',  ( 34.23271595008275625, -33.66314050596006524, -10.31348646283590753 ) ) ;
#1629 = CARTESIAN_POINT ( 'NONE',  ( 31.72800738868464165, -33.93130746491732452, 14.15834974378214994 ) ) ;
#1630 = CARTESIAN_POINT ( 'NONE',  ( 11.65003246954554683, -34.23459012375431598, -17.35468137117658571 ) ) ;
#1631 = CARTESIAN_POINT ( 'NONE',  ( -30.49125272332732095, -29.41245677023788119, -6.666742937346578302 ) ) ;
#1632 = CARTESIAN_POINT ( 'NONE',  ( -35.43747141372052312, -35.61499999999999488, -2.828547855093068719 ) ) ;
#1633 = CARTESIAN_POINT ( 'NONE',  ( 32.68846766925879876, -32.15056091551799966, 12.28688086202642893 ) ) ;
#1634 = ORIENTED_EDGE ( 'NONE', *, *, #4772, .F. ) ;
#1635 = CARTESIAN_POINT ( 'NONE',  ( -34.32463666369185518, -31.43091760843888594, 5.079255283288043543 ) ) ;
#1636 = CARTESIAN_POINT ( 'NONE',  ( 26.02382406817483940, -29.39137332311052475, -11.27556753175641546 ) ) ;
#1637 = CARTESIAN_POINT ( 'NONE',  ( 32.73388711805671392, -32.23278685035925406, -11.81287395921989436 ) ) ;
#1638 = FACE_OUTER_BOUND ( 'NONE', #3542, .T. ) ;
#1639 = CARTESIAN_POINT ( 'NONE',  ( 23.54992182215426411, -35.48205588099764896, -16.85070854458967204 ) ) ;
#1640 = CARTESIAN_POINT ( 'NONE',  ( 33.45962066035237825, -30.35590213420660533, 2.178723255493374200 ) ) ;
#1641 = CARTESIAN_POINT ( 'NONE',  ( 32.88472492741942688, -33.81855716931204370, 13.02806471540180944 ) ) ;
#1642 = CARTESIAN_POINT ( 'NONE',  ( 31.72766938366090272, -31.77073480914367920, -13.15910411184983708 ) ) ;
#1643 = CARTESIAN_POINT ( 'NONE',  ( 32.69836613544467241, -33.31230082441604878, -12.96395568900408080 ) ) ;
#1644 = CARTESIAN_POINT ( 'NONE',  ( -32.69893237956993204, -33.55585612659698569, 13.03565697049746319 ) ) ;
#1645 = ORIENTED_EDGE ( 'NONE', *, *, #17397, .T. ) ;
#1646 = CARTESIAN_POINT ( 'NONE',  ( 33.67366465371176076, -31.60901705865919098, -9.572582886649739109 ) ) ;
#1647 = CARTESIAN_POINT ( 'NONE',  ( -32.30976170029773442, -34.15828098115007805, 13.69935581113797518 ) ) ;
#1648 = CARTESIAN_POINT ( 'NONE',  ( 32.97571437254196525, -31.72782991225483329, 11.45336624309548057 ) ) ;
#1649 = ORIENTED_EDGE ( 'NONE', *, *, #5722, .T. ) ;
#1650 = CARTESIAN_POINT ( 'NONE',  ( 33.11743359644438556, -30.55684452957057573, -7.777811115355034666 ) ) ;
#1651 = ORIENTED_EDGE ( 'NONE', *, *, #15359, .F. ) ;
#1652 = CARTESIAN_POINT ( 'NONE',  ( -34.23114991781568506, -31.56308099404351353, 6.690022764123091825 ) ) ;
#1653 = CARTESIAN_POINT ( 'NONE',  ( 35.73662898546648137, -34.05010742212748198, 0.2285489787624085389 ) ) ;
#1654 = CARTESIAN_POINT ( 'NONE',  ( -32.67684805954231564, -33.58689718651467615, 13.16900681758205671 ) ) ;
#1655 = CARTESIAN_POINT ( 'NONE',  ( -20.14936105033349989, -33.11036426348846362, -16.89328144725843117 ) ) ;
#1656 = CARTESIAN_POINT ( 'NONE',  ( -30.27347114258016703, -29.51400023607478573, 9.828212052567785406 ) ) ;
#1657 = CARTESIAN_POINT ( 'NONE',  ( 26.35776959071622016, -30.99032577119798049, 14.88525816777815436 ) ) ;
#1658 = CARTESIAN_POINT ( 'NONE',  ( -34.91405174837765202, -32.17974087928993754, 4.059325284036808590 ) ) ;
#1659 = CARTESIAN_POINT ( 'NONE',  ( -23.21955422341176600, 30.25561762648554520, -4.850000000000000533 ) ) ;
#1660 = CARTESIAN_POINT ( 'NONE',  ( 28.26779199213153149, -29.39389917180414358, 10.57095563253234971 ) ) ;
#1661 = CARTESIAN_POINT ( 'NONE',  ( 35.66869477451605519, -35.50514277909946514, -2.198231067192625954 ) ) ;
#1662 = CARTESIAN_POINT ( 'NONE',  ( -33.13696607651753112, -10.53516433755547155, 6.568880704608170973 ) ) ;
#1663 = CARTESIAN_POINT ( 'NONE',  ( 32.70000000000000995, -33.56499999156081060, -12.64602116960293543 ) ) ;
#1664 = CARTESIAN_POINT ( 'NONE',  ( 27.23823280532931079, -29.38824025058761080, 10.74702776633327694 ) ) ;
#1665 = CARTESIAN_POINT ( 'NONE',  ( -32.93560107145800941, -31.64809352134360765, -11.43861440556318776 ) ) ;
#1666 = CALENDAR_DATE ( 2025, 27, 11 ) ;
#1667 = CARTESIAN_POINT ( 'NONE',  ( -32.80774026065198967, -31.86494283827822471, -11.87081947566838203 ) ) ;
#1668 = CARTESIAN_POINT ( 'NONE',  ( 35.27477200499640020, -33.41569797334175718, 4.958707190892910788 ) ) ;
#1669 = CARTESIAN_POINT ( 'NONE',  ( 30.99944708878809863, -33.70739370028576332, -14.61613976950718374 ) ) ;
#1670 = CARTESIAN_POINT ( 'NONE',  ( -24.34456200733364994, -30.32529857702423826, 14.46246660590247757 ) ) ;
#1671 = CARTESIAN_POINT ( 'NONE',  ( -34.94704026137456054, -33.62999128668178628, 7.053492594642028379 ) ) ;
#1672 = CARTESIAN_POINT ( 'NONE',  ( 33.72107655415447169, -35.48111178384464637, 12.06785655329421125 ) ) ;
#1673 = CARTESIAN_POINT ( 'NONE',  ( 35.35793827644450715, -35.48205588099766317, -5.939230035118068685 ) ) ;
#1674 = CARTESIAN_POINT ( 'NONE',  ( 34.10841886227599673, -32.06270791325144387, -4.722261898545913716 ) ) ;
#1675 = CARTESIAN_POINT ( 'NONE',  ( -28.62345329973587482, -29.38874902675928169, 10.16972673805628347 ) ) ;
#1676 = ORIENTED_EDGE ( 'NONE', *, *, #10109, .T. ) ;
#1677 = CARTESIAN_POINT ( 'NONE',  ( 34.48404065342803904, -33.66084874055170673, -9.854647243051829264 ) ) ;
#1678 = LINE ( 'NONE', #17613, #12877 ) ;
#1679 = CARTESIAN_POINT ( 'NONE',  ( 32.25243273870773919, -29.72132792490553754, -2.100598666329862585 ) ) ;
#1680 = CARTESIAN_POINT ( 'NONE',  ( -32.83792070105084093, -33.64672912796698512, 12.87685064439729210 ) ) ;
#1681 = CARTESIAN_POINT ( 'NONE',  ( 0.0001086259065940015285, -32.55823940383682924, -17.04494776473106299 ) ) ;
#1682 = CARTESIAN_POINT ( 'NONE',  ( -32.46820877020369522, -32.36366645866015546, 12.83369998616444008 ) ) ;
#1683 = EDGE_LOOP ( 'NONE', ( #16188, #10183 ) ) ;
#1684 = CARTESIAN_POINT ( 'NONE',  ( 22.65563996466120500, -30.53608182439506891, 14.93832870150028924 ) ) ;
#1685 = CARTESIAN_POINT ( 'NONE',  ( -31.03477405328163030, -29.51647379484186118, 7.424232167817622852 ) ) ;
#1686 = B_SPLINE_CURVE_WITH_KNOTS ( 'NONE', 3,
 ( #13939, #17193, #8362, #12430, #21144, #6960, #17777, #21025, #12319, #5219, #94, #19510, #8823, #3588, #5099, #14289, #19393, #21374, #3474, #22879, #14060, #3357, #10571 ),
 .UNSPECIFIED., .F., .F.,
 ( 4, 2, 2, 2, 2, 1, 2, 2, 2, 2, 2, 4 ),
 ( 0.000000000000000000, 0.1249999999999930334, 0.1874999999999815425, 0.2499999999999700240, 0.3749999999999420464, 0.4374999999999362732, 0.4687499999999249489, 0.4999999999999136802, 0.6249999999999141798, 0.6874999999999216183, 0.7499999999999290567, 1.000000000000000000 ),
 .UNSPECIFIED. ) ;
#1687 = CARTESIAN_POINT ( 'NONE',  ( -29.54511885271288207, -29.65624832350585649, -11.40792556781767075 ) ) ;
#1688 = CARTESIAN_POINT ( 'NONE',  ( -34.52270680296658156, -31.44717212160048803, -2.822245549237013762 ) ) ;
#1689 = CARTESIAN_POINT ( 'NONE',  ( -33.83340714806458038, -31.47837425194831340, -8.788200778606212182 ) ) ;
#1690 = CARTESIAN_POINT ( 'NONE',  ( 35.50890320273733636, -33.91306330328719554, -3.216050988543630584 ) ) ;
#1691 = CARTESIAN_POINT ( 'NONE',  ( -32.10333280110441478, -29.66874225668802367, -2.137974495960701660 ) ) ;
#1692 = CARTESIAN_POINT ( 'NONE',  ( 29.81828478517952874, -29.43503389572769180, 9.687229097967392732 ) ) ;
#1693 = EDGE_CURVE ( 'NONE', #14448, #5833, #8642, .T. ) ;
#1694 = CARTESIAN_POINT ( 'NONE',  ( 24.82465515398644484, -29.39826247177043328, -11.67372927600503374 ) ) ;
#1695 = CARTESIAN_POINT ( 'NONE',  ( 31.04291373749442329, -29.51649829678228443, 7.382365725588883265 ) ) ;
#1696 = CARTESIAN_POINT ( 'NONE',  ( 29.00658437430634251, -29.96389802192830842, -12.60558205239487251 ) ) ;
#1697 = CARTESIAN_POINT ( 'NONE',  ( -18.22942196209857002, -29.51509928586294151, 13.17670491655198006 ) ) ;
#1698 = CARTESIAN_POINT ( 'NONE',  ( 22.32691477884433340, -36.25928778195708446, 17.06464113716081599 ) ) ;
#1699 = EDGE_CURVE ( 'NONE', #9591, #3591, #16099, .T. ) ;
#1700 = CARTESIAN_POINT ( 'NONE',  ( 30.52933847490157504, -29.38824025058770673, -0.5178119176388341627 ) ) ;
#1701 = CARTESIAN_POINT ( 'NONE',  ( -28.20600147857837214, -29.70722394565857982, 12.29524474544390777 ) ) ;
#1702 = CARTESIAN_POINT ( 'NONE',  ( 32.93556934811861225, -31.64809800710455789, 11.43865971456700414 ) ) ;
#1703 = CARTESIAN_POINT ( 'NONE',  ( 33.49696575753154804, -31.57917087527066613, 10.03996403244289048 ) ) ;
#1704 = CARTESIAN_POINT ( 'NONE',  ( 32.14794433945562702, -30.32996874840069879, -10.11645414038041046 ) ) ;
#1705 = CARTESIAN_POINT ( 'NONE',  ( 25.20655164712201568, -29.38824025058770317, -11.26634952560096359 ) ) ;
#1706 = LINE ( 'NONE', #10554, #7358 ) ;
#1707 = CARTESIAN_POINT ( 'NONE',  ( 10.00000000000000000, 33.28024499500201472, -5.374999999999999112 ) ) ;
#1708 = CARTESIAN_POINT ( 'NONE',  ( -32.70671016219656480, -32.13022557779765975, 12.21446409381350584 ) ) ;
#1709 = CARTESIAN_POINT ( 'NONE',  ( 7.067409260243868729, -35.48111178384465347, 17.46888959538248187 ) ) ;
#1710 = CARTESIAN_POINT ( 'NONE',  ( 14.96080198771741721, -30.15698055633023245, 14.81846321418480450 ) ) ;
#1711 = CARTESIAN_POINT ( 'NONE',  ( -9.852773986035785470, -29.38824025058771738, -12.18404742096038973 ) ) ;
#1712 = CARTESIAN_POINT ( 'NONE',  ( -27.99829235215790746, -29.42747056008487050, -11.14294866455882627 ) ) ;
#1713 = CARTESIAN_POINT ( 'NONE',  ( 35.10657329697446016, -33.82532444849773867, 7.074010909590596974 ) ) ;
#1714 = CARTESIAN_POINT ( 'NONE',  ( 27.39270430666813283, -29.38824025058770317, 10.71620772335250216 ) ) ;
#1715 = CARTESIAN_POINT ( 'NONE',  ( 32.70000000000000995, -33.32509015472329139, 12.92917658886618071 ) ) ;
#1716 = CARTESIAN_POINT ( 'NONE',  ( -29.91343436048104110, -29.42802390058043116, -9.369552254243719958 ) ) ;
#1717 = EDGE_CURVE ( 'NONE', #14504, #21057, #21445, .T. ) ;
#1718 = CARTESIAN_POINT ( 'NONE',  ( -34.81010582886739257, -33.56512815379362991, -6.469343206073385311 ) ) ;
#1719 = CARTESIAN_POINT ( 'NONE',  ( 29.31684243672847856, -29.41591577079124775, 10.14999231545693092 ) ) ;
#1720 = CARTESIAN_POINT ( 'NONE',  ( 20.80824086849012389, -29.71297436177975015, -13.63393954422904386 ) ) ;
#1721 = PLANE ( 'NONE',  #6222 ) ;
#1722 = CARTESIAN_POINT ( 'NONE',  ( -32.92551808697696458, -32.09660286091565240, -11.49240161806381266 ) ) ;
#1723 = DIRECTION ( 'NONE',  ( -0.000000000000000000, 0.9709076209321810813, -0.2394543622818599282 ) ) ;
#1724 = CARTESIAN_POINT ( 'NONE',  ( 6.630770127782039225, -33.67135554121708907, 17.33690631090399847 ) ) ;
#1725 = CARTESIAN_POINT ( 'NONE',  ( 33.71082107527403338, -31.55968294803031426, 9.306028643589696614 ) ) ;
#1726 = ORIENTED_EDGE ( 'NONE', *, *, #18898, .T. ) ;
#1727 = CARTESIAN_POINT ( 'NONE',  ( 28.86760479083893571, -33.95113989875967064, -15.63583679706749940 ) ) ;
#1728 = DIRECTION ( 'NONE',  ( 1.000000000000000000, 0.000000000000000000, -0.000000000000000000 ) ) ;
#1729 = CARTESIAN_POINT ( 'NONE',  ( -34.42833915523397792, -34.25605899264927245, 10.24835837114346582 ) ) ;
#1730 = CARTESIAN_POINT ( 'NONE',  ( -27.02770618559412341, -32.38014709539167058, 15.69043829415553759 ) ) ;
#1731 = VECTOR ( 'NONE', #14538, 1000.000000000000000 ) ;
#1732 = CARTESIAN_POINT ( 'NONE',  ( 32.63505723026362659, -33.67931019901730849, 13.27855043473477714 ) ) ;
#1733 = CARTESIAN_POINT ( 'NONE',  ( 34.41156400373710511, -31.96732808396524916, 2.810208787415207077 ) ) ;
#1734 = CARTESIAN_POINT ( 'NONE',  ( 30.42915007681472872, -29.59603845976499414, -10.19355081133349650 ) ) ;
#1735 = CARTESIAN_POINT ( 'NONE',  ( 32.93560107145950155, -31.64809352134327014, -11.43861440556166009 ) ) ;
#1736 = DIRECTION ( 'NONE',  ( -1.000000000000000000, -0.000000000000000000, -0.000000000000000000 ) ) ;
#1737 = CARTESIAN_POINT ( 'NONE',  ( -32.71236572027501666, -33.56825725377476743, -12.75762067590868476 ) ) ;
#1738 = CARTESIAN_POINT ( 'NONE',  ( 35.55057603248859976, -34.16312705007960204, -3.091473059247655364 ) ) ;
#1739 = CARTESIAN_POINT ( 'NONE',  ( 32.21766338081955183, -29.83694615153598306, -5.989140815027470310 ) ) ;
#1740 = CARTESIAN_POINT ( 'NONE',  ( 32.69850646490030499, -33.57855610584707051, -13.08959008915388011 ) ) ;
#1741 = CARTESIAN_POINT ( 'NONE',  ( -30.05182381675404812, -29.38824025058771028, -6.054827336416134465 ) ) ;
#1742 = CARTESIAN_POINT ( 'NONE',  ( -25.95714557941330014, -29.38824025058771738, -11.13438734342680014 ) ) ;
#1743 = CARTESIAN_POINT ( 'NONE',  ( 33.37498023478939757, -33.56836970433412404, 11.76267481135793069 ) ) ;
#1744 = AXIS2_PLACEMENT_3D ( 'NONE', #20778, #20891, #15777 ) ;
#1745 = CARTESIAN_POINT ( 'NONE',  ( -31.37417554283605625, -29.71516095103704558, 8.704300017247437182 ) ) ;
#1746 = CARTESIAN_POINT ( 'NONE',  ( 27.31790959185702405, -30.14240405206835405, 13.53975953230295737 ) ) ;
#1747 = CARTESIAN_POINT ( 'NONE',  ( -28.89181409482903362, -29.38824025058770317, -9.827055437229548218 ) ) ;
#1748 = CARTESIAN_POINT ( 'NONE',  ( -32.73352172169398955, -33.56728194101936680, -12.67241825798915933 ) ) ;
#1749 = CARTESIAN_POINT ( 'NONE',  ( 34.47523330638582451, -33.72943163406397815, -9.798752954727955711 ) ) ;
#1750 = VECTOR ( 'NONE', #9111, 1000.000000000000000 ) ;
#1751 = CARTESIAN_POINT ( 'NONE',  ( 29.67915454177822099, -29.70619333559160680, 11.48532907731982533 ) ) ;
#1752 = CARTESIAN_POINT ( 'NONE',  ( 13.29017185523493616, -30.33711647504349074, -15.15612793405884595 ) ) ;
#1753 = CARTESIAN_POINT ( 'NONE',  ( -31.17912957001142971, -29.49710554768769910, -5.901102992369597011 ) ) ;
#1754 = CARTESIAN_POINT ( 'NONE',  ( -34.92455026285602315, -35.61499999999999488, -7.827402937520776760 ) ) ;
#1755 = CARTESIAN_POINT ( 'NONE',  ( 32.57641128731309266, -32.00029152337235416, 12.40040563685736608 ) ) ;
#1756 = ORIENTED_EDGE ( 'NONE', *, *, #2994, .T. ) ;
#1757 = CARTESIAN_POINT ( 'NONE',  ( -34.27227580366512427, -31.43977631018944763, 5.639526961044796671 ) ) ;
#1758 = CARTESIAN_POINT ( 'NONE',  ( 27.15328711315444110, -31.24335981811973895, -14.92889340231379336 ) ) ;
#1759 = CARTESIAN_POINT ( 'NONE',  ( 32.72749794731959838, -32.23179448197614505, -11.89607933756985680 ) ) ;
#1760 = CARTESIAN_POINT ( 'NONE',  ( -32.70000067793490928, -32.27043884758445103, -12.25557731483286794 ) ) ;
#1761 = CARTESIAN_POINT ( 'NONE',  ( 23.53391600298624908, -35.48205588099764185, -16.85256299204864305 ) ) ;
#1762 = CARTESIAN_POINT ( 'NONE',  ( 35.65282446725360188, -34.16328679810801106, 1.454757610101891308 ) ) ;
#1763 = CARTESIAN_POINT ( 'NONE',  ( 32.77741007575483678, -33.58573251247332081, 12.76061204134103200 ) ) ;
#1764 = CARTESIAN_POINT ( 'NONE',  ( 32.70000000000000995, -32.45671191969949376, -12.42127474224397865 ) ) ;
#1765 = CARTESIAN_POINT ( 'NONE',  ( 0.000000000000000000, -14.39000000000000234, 7.500000000000000000 ) ) ;
#1766 = ORIENTED_EDGE ( 'NONE', *, *, #22099, .T. ) ;
#1767 = VECTOR ( 'NONE', #22945, 1000.000000000000000 ) ;
#1768 = CARTESIAN_POINT ( 'NONE',  ( 32.97721131527497818, -32.03875962848309911, -11.43324818199439008 ) ) ;
#1769 = CARTESIAN_POINT ( 'NONE',  ( -31.16017664598615156, -30.74536425653755600, 12.47484234697297367 ) ) ;
#1771 = DIRECTION ( 'NONE',  ( 0.000000000000000000, 0.000000000000000000, 1.000000000000000000 ) ) ;
#1770 = B_SPLINE_CURVE_WITH_KNOTS ( 'NONE', 3,
 ( #10461, #8832, #13718, #3245, #17546, #15691, #20803, #15803, #6849, #5106, #21266, #17310, #8484, #21149, #6735, #15925, #14183, #3021, #10348, #12325, #17430, #1496, #22772, #3480, #1729, #7085, #11861, #18944, #19634, #7548, #21500, #19745, #4059, #447, #8945, #16378, #5335, #12778, #14640, #21612, #21725, #5451, #2313, #7660, #11039, #14294, #10703, #5795, #18238, #1852, #2198, #9289, #9403, #3595, #17783, #18125, #331, #5681, #14753, #21380, #12553, #5569, #3710, #19985, #12436, #19516, #12892, #3821, #11155, #213, #10815, #16037, #12666, #16490, #10924, #100, #17895, #556, #18005, #2078, #7200, #7313, #1968, #9059, #16152, #14414, #9169, #16266, #7433, #14529, #19861, #3933, #4510, #7783, #4174, #1019, #11716, #18351, #18692, #2762, #18801 ),
 .UNSPECIFIED., .F., .F.,
 ( 4, 2, 2, 2, 1, 1, 1, 1, 2, 2, 1, 2, 2, 2, 2, 1, 1, 1, 1, 1, 2, 1, 1, 2, 2, 1, 1, 2, 2, 2, 2, 1, 1, 1, 1, 2, 2, 1, 2, 2, 1, 1, 1, 1, 2, 2, 1, 1, 1, 2, 2, 1, 1, 2, 2, 2, 2, 2, 2, 1, 1, 2, 2, 1, 1, 1, 4 ),
 ( 0.02247882619803027310, 0.08357389956072160120, 0.1446689729234129362, 0.1752165096047585968, 0.1904902779454314132, 0.1981271621157679741, 0.1990817726370598395, 0.1995590778977058000, 0.1997977305280287663, 0.2000363831583517327, 0.2019456042009350749, 0.2057640462861018427, 0.2210378146267691635, 0.2248562567119360145, 0.2250949093422588976, 0.2253335619725818084, 0.2258108672332275746, 0.2267654777545190237, 0.2286746987971020051, 0.2363115829674337920, 0.2439484671377655789, 0.2477669092229313752, 0.2496761302655143566, 0.2499147828958372397, 0.2501534355261600950, 0.2506307407868058612, 0.2515853513080973380, 0.2668591196487610229, 0.2744960038190928375, 0.2749733090797385482, 0.2750926353948999203, 0.2752119617100613480, 0.2754506143403841478, 0.2764052248616751251, 0.2783144459042571905, 0.2821328879894212660, 0.2974066563300779564, 0.2993158773726600219, 0.2997931826333055660, 0.3000318352636283104, 0.3002704878939510547, 0.3012250984152417543, 0.3050435405004054412, 0.3126804246707329260, 0.3279541930113879511, 0.3890492663740082735, 0.3966861505443357583, 0.3985953715869177127, 0.3995499821082087455, 0.3997886347385314898, 0.4000272873688541231, 0.4005045926294993897, 0.4043230347146614667, 0.4195968030553107186, 0.4501443397366097221, 0.5112394130992070629, 0.6334295598244024106, 0.6945246331870001955, 0.7250721698682989214, 0.7403459382089483398, 0.7422551592515295171, 0.7427324645121747837, 0.7432097697728200503, 0.7441643802941105834, 0.7479828223792731601, 0.7556197065495982024, 1.000000000000000000 ),
 .UNSPECIFIED. ) ;
#1772 = SECURITY_CLASSIFICATION ( '', '', #8174 ) ;
#1773 = CARTESIAN_POINT ( 'NONE',  ( 34.90745245328425739, -33.69425668543198782, -8.118997062926244013 ) ) ;
#1774 = CIRCLE ( 'NONE', #3244, 2.500000000000000444 ) ;
#1775 = CARTESIAN_POINT ( 'NONE',  ( -34.29900452134926070, -31.48666728661974545, 5.720389621815660242 ) ) ;
#1776 = LINE ( 'NONE', #14453, #22325 ) ;
#1777 = CARTESIAN_POINT ( 'NONE',  ( -32.69746472207132371, -33.55067215173004769, 13.05172370808933913 ) ) ;
#1778 = CARTESIAN_POINT ( 'NONE',  ( -20.89276574634827099, -30.56063967286949534, -15.11213791271435447 ) ) ;
#1779 = CARTESIAN_POINT ( 'NONE',  ( -30.33498908419470652, -29.51420014296659744, 9.705462259475796216 ) ) ;
#1780 = CARTESIAN_POINT ( 'NONE',  ( 25.27905648066643707, -29.41612939270847704, 11.82525100511818650 ) ) ;
#1781 = ADVANCED_FACE ( 'NONE', ( #3657 ), #9729, .F. ) ;
#1782 = CARTESIAN_POINT ( 'NONE',  ( -33.61426803692926768, -30.56839966128554664, 3.955371490841631310 ) ) ;
#1783 = DIRECTION ( 'NONE',  ( 1.000000000000000000, 9.655470867286908287E-15, 0.000000000000000000 ) ) ;
#1784 = CARTESIAN_POINT ( 'NONE',  ( 28.37681546657773524, -29.43450889021951156, 11.02703108931501141 ) ) ;
#1785 = CARTESIAN_POINT ( 'NONE',  ( -0.0001029227802540226756, -31.84186029550247099, -16.64605447898241763 ) ) ;
#1786 = ADVANCED_FACE ( 'NONE', ( #7922 ), #11185, .F. ) ;
#1787 = CARTESIAN_POINT ( 'NONE',  ( -1.240495832506290251E-05, -35.61499999999998067, 17.48069930142031225 ) ) ;
#1788 = CARTESIAN_POINT ( 'NONE',  ( 14.44121933543633851, -34.07007429981381819, -17.28570875499666926 ) ) ;
#1789 = DIRECTION ( 'NONE',  ( 0.000000000000000000, 0.000000000000000000, 1.000000000000000000 ) ) ;
#1790 = CARTESIAN_POINT ( 'NONE',  ( 23.56298932629817955, 27.03523840840474435, -6.941668701588779022 ) ) ;
#1791 = AXIS2_PLACEMENT_3D ( 'NONE', #4383, #18568, #14860 ) ;
#1792 = PERSON_AND_ORGANIZATION_ROLE ( 'classification_officer' ) ;
#1793 = CARTESIAN_POINT ( 'NONE',  ( -32.72299965158318713, -32.25859983644900097, -11.54649834242544593 ) ) ;
#1794 = CARTESIAN_POINT ( 'NONE',  ( 35.23064966367027750, -33.41290631549214396, 5.414188699246216707 ) ) ;
#1795 = CARTESIAN_POINT ( 'NONE',  ( 31.24981307186494561, -34.15255131664434884, -14.52993430241659567 ) ) ;
#1796 = CARTESIAN_POINT ( 'NONE',  ( -35.17721193993548212, -33.57025548502722501, 3.200011264192364369 ) ) ;
#1797 = CARTESIAN_POINT ( 'NONE',  ( 31.32016027364624478, -35.61500000000000199, 14.61661649905875215 ) ) ;
#1798 = CARTESIAN_POINT ( 'NONE',  ( 35.25111753208965837, -35.61499999999998067, -6.818719453731104885 ) ) ;
#1799 = CARTESIAN_POINT ( 'NONE',  ( 34.09510604782047238, -31.86971025290234039, -7.650690380978859118 ) ) ;
#1800 = CARTESIAN_POINT ( 'NONE',  ( -29.48881476661096812, -29.70611237920466863, 11.62732618648101379 ) ) ;
#1801 = EDGE_LOOP ( 'NONE', ( #18551, #9329, #17754 ) ) ;
#1802 = CARTESIAN_POINT ( 'NONE',  ( 34.59328207025644986, -33.82024542138823620, -9.551393371136718713 ) ) ;
#1803 = CARTESIAN_POINT ( 'NONE',  ( 30.63027111142615411, -29.39416788069597430, -2.832918337968719946 ) ) ;
#1804 = CARTESIAN_POINT ( 'NONE',  ( -32.71920576292684757, -33.57520113476086721, 12.86127635546949755 ) ) ;
#1805 = CARTESIAN_POINT ( 'NONE',  ( -3.303930111619437948, -29.38824025058844924, -12.17841605205471112 ) ) ;
#1806 = CARTESIAN_POINT ( 'NONE',  ( -32.70982713562516864, -34.16619264782521270, 13.29319873825222231 ) ) ;
#1807 = ORIENTED_EDGE ( 'NONE', *, *, #784, .T. ) ;
#1808 = CARTESIAN_POINT ( 'NONE',  ( 21.88033115521730210, -31.81604549262711501, 16.16091160376208080 ) ) ;
#1809 = CARTESIAN_POINT ( 'NONE',  ( -31.38721250713089006, -29.60083478755847608, 7.263361379929466288 ) ) ;
#1810 = CARTESIAN_POINT ( 'NONE',  ( -28.53867532738407675, -29.38824025058770317, -10.05587301238075604 ) ) ;
#1811 = CARTESIAN_POINT ( 'NONE',  ( -34.52029135297413376, -31.94896564395225624, -0.8832849776184199531 ) ) ;
#1812 = CARTESIAN_POINT ( 'NONE',  ( -30.10240841842921355, -29.40201759854239683, -7.896027370470816820 ) ) ;
#1813 = CARTESIAN_POINT ( 'NONE',  ( 35.06464003255883455, -33.56615175643168669, -4.284942985393549009 ) ) ;
#1814 = CARTESIAN_POINT ( 'NONE',  ( -35.20544712481873262, -32.60881285246203731, -3.203085214448408546 ) ) ;
#1815 = CARTESIAN_POINT ( 'NONE',  ( 30.64085449929989124, -29.59691372753269079, 9.795258409412138434 ) ) ;
#1816 = CARTESIAN_POINT ( 'NONE',  ( 25.07781181233981371, -29.71051524175992142, -13.12232977019825597 ) ) ;
#1817 = CARTESIAN_POINT ( 'NONE',  ( 30.01384785754588336, -29.38876501869884805, 6.973316494214890859 ) ) ;
#1818 = CARTESIAN_POINT ( 'NONE',  ( 30.21263284862103049, -34.04839171702096934, -15.10001470795771894 ) ) ;
#1819 = CARTESIAN_POINT ( 'NONE',  ( -18.28608334820753356, -29.97674094707317138, 14.41811654689373867 ) ) ;
#1820 = CARTESIAN_POINT ( 'NONE',  ( -33.83085600405591720, -33.56615105334802962, 10.75831126564047580 ) ) ;
#1821 = CARTESIAN_POINT ( 'NONE',  ( 35.74161543723278811, -35.54548747454197155, 1.015638410250120582 ) ) ;
#1822 = CARTESIAN_POINT ( 'NONE',  ( 34.70268913354369289, -31.48075662949595355, 0.06927749842161148863 ) ) ;
#1823 = CARTESIAN_POINT ( 'NONE',  ( -28.83060895236156540, -29.81948127941387838, 12.35407121177365397 ) ) ;
#1824 = ORIENTED_EDGE ( 'NONE', *, *, #6406, .F. ) ;
#1825 = LINE ( 'NONE', #8921, #638 ) ;
#1826 = CARTESIAN_POINT ( 'NONE',  ( 33.52595201226247923, -31.63164544815597168, 10.04665799863182230 ) ) ;
#1827 = CARTESIAN_POINT ( 'NONE',  ( 32.40285259604635826, -30.53821933188897120, -10.22179817009024916 ) ) ;
#1828 = CARTESIAN_POINT ( 'NONE',  ( 25.69713406886217655, -29.38824025058771028, -11.16500241147199368 ) ) ;
#1829 = CARTESIAN_POINT ( 'NONE',  ( 70.00000000000000000, 27.93975500499798770, 14.62499999999999822 ) ) ;
#1830 = CARTESIAN_POINT ( 'NONE',  ( -35.02874097370374784, -33.56499999156081060, -4.349564386290455609 ) ) ;
#1831 = CARTESIAN_POINT ( 'NONE',  ( -32.57727165876251973, -32.07757437669975786, 12.46901675138506960 ) ) ;
#1832 = CARTESIAN_POINT ( 'NONE',  ( 5.912489870314320051, -35.48111178384463926, 17.47276733709890806 ) ) ;
#1833 = CARTESIAN_POINT ( 'NONE',  ( 16.54089854006254612, -29.38824025058780975, 12.01214946369099934 ) ) ;
#1834 = CARTESIAN_POINT ( 'NONE',  ( -6.375169689630613590, -29.38824025058771383, -12.20763389824813672 ) ) ;
#1835 = FACE_BOUND ( 'NONE', #14594, .T. ) ;
#1836 = CARTESIAN_POINT ( 'NONE',  ( -29.71772206868260113, -31.41488448491382002, -14.22015064009184826 ) ) ;
#1837 = CARTESIAN_POINT ( 'NONE',  ( 35.17871436461517476, -33.82532440623646153, 6.523600176004166862 ) ) ;
#1838 = CC_DESIGN_PERSON_AND_ORGANIZATION_ASSIGNMENT ( #8999, #389, ( #14599 ) ) ;
#1839 = CARTESIAN_POINT ( 'NONE',  ( 30.02635011813143251, -33.97597478075612543, 15.17847334982667817 ) ) ;
#1840 = CARTESIAN_POINT ( 'NONE',  ( 32.65096522188402872, -33.24994565835726235, 13.11498329737483459 ) ) ;
#1841 = CARTESIAN_POINT ( 'NONE',  ( -29.51034426186586401, -29.39092147391512810, -9.068752165830995082 ) ) ;
#1842 = CARTESIAN_POINT ( 'NONE',  ( -34.87502528866281182, -33.59279921089794385, -7.033583321729802940 ) ) ;
#1843 = CARTESIAN_POINT ( 'NONE',  ( 33.45110431643341542, -34.08164193540972775, 12.32034939183896327 ) ) ;
#1844 = CARTESIAN_POINT ( 'NONE',  ( 21.06050948143325385, -34.01595314781256718, -16.98422346034301356 ) ) ;
#1845 = CARTESIAN_POINT ( 'NONE',  ( -2.550000000000847145, 58.36175974941227196, 1.040858507015022898E-15 ) ) ;
#1846 = CARTESIAN_POINT ( 'NONE',  ( 10.00000000000000000, -11.71975500499798351, 14.62500000000000533 ) ) ;
#1847 = CARTESIAN_POINT ( 'NONE',  ( 3.312060651148781343, -31.56269005984752596, 16.44575299254983136 ) ) ;
#1848 = CARTESIAN_POINT ( 'NONE',  ( 31.15292393631282764, -29.59964298408445416, 8.343674961974613780 ) ) ;
#1849 = EDGE_LOOP ( 'NONE', ( #18537, #18188, #15498, #7619 ) ) ;
#1850 = CARTESIAN_POINT ( 'NONE',  ( 28.87047074391739443, -34.02562131506971355, -15.64414046307290462 ) ) ;
#1851 = CARTESIAN_POINT ( 'NONE',  ( -6.612195761039102671, -29.51579666525435997, 13.40376616312813951 ) ) ;
#1852 = CARTESIAN_POINT ( 'NONE',  ( -31.17718116420646624, -34.15295543402277190, 14.57228470508572116 ) ) ;
#1853 = CARTESIAN_POINT ( 'NONE',  ( -27.65769255707121133, -33.59678980049960728, 15.98018236733402375 ) ) ;
#1854 = CARTESIAN_POINT ( 'NONE',  ( 32.63481358711820945, -33.60671043876997288, 13.25963257452992217 ) ) ;
#1855 = CARTESIAN_POINT ( 'NONE',  ( 34.57577297666842497, -31.85369136852173000, 1.853385572105324286 ) ) ;
#1856 = CARTESIAN_POINT ( 'NONE',  ( 29.68344514154982150, -29.41623851382833266, -9.613966222057229061 ) ) ;
#1857 = CARTESIAN_POINT ( 'NONE',  ( 29.94574308721584188, -29.38824027957775087, -6.749326756367397984 ) ) ;
#1858 = CARTESIAN_POINT ( 'NONE',  ( -16.22418572427744365, -35.51228674936985641, 17.33221890172559654 ) ) ;
#1859 = CARTESIAN_POINT ( 'NONE',  ( 9.912229760734417638, -35.61499999999999488, 17.45383742918245673 ) ) ;
#1860 = CARTESIAN_POINT ( 'NONE',  ( 35.56827007063849777, -33.42786792984587407, -2.279545428415152397 ) ) ;
#1861 = CARTESIAN_POINT ( 'NONE',  ( 35.22401103861579941, -34.02316064862890954, -6.369832230771938164 ) ) ;
#1862 = ADVANCED_FACE ( 'NONE', ( #2454 ), #22727, .F. ) ;
#1863 = CARTESIAN_POINT ( 'NONE',  ( 32.68429855608891188, -33.59815510917976411, -13.16164244189574006 ) ) ;
#1864 = CARTESIAN_POINT ( 'NONE',  ( -30.04191009997314410, -29.38824025058771738, -6.126098100280323422 ) ) ;
#1865 = AXIS2_PLACEMENT_3D ( 'NONE', #10264, #18979, #15497 ) ;
#1866 = CARTESIAN_POINT ( 'NONE',  ( -27.89993743815727001, -33.05957077617106421, -15.77083381899742420 ) ) ;
#1867 = CARTESIAN_POINT ( 'NONE',  ( 32.87624795635571928, -33.62999127160775004, 12.78479688172722106 ) ) ;
#1868 = EDGE_CURVE ( 'NONE', #6623, #22929, #16678, .T. ) ;
#1869 = CARTESIAN_POINT ( 'NONE',  ( 28.41966023387069029, -32.36888101402929863, 15.30569355526921882 ) ) ;
#1870 = CARTESIAN_POINT ( 'NONE',  ( -29.17553480680826183, -29.39666776647149149, -9.920938849832896977 ) ) ;
#1871 = CARTESIAN_POINT ( 'NONE',  ( -33.09012562159450255, -33.56890912147165551, -12.24403333528294091 ) ) ;
#1872 = CARTESIAN_POINT ( 'NONE',  ( 34.30961923584503381, -33.56499999156081060, -9.174060411460109421 ) ) ;
#1873 = CARTESIAN_POINT ( 'NONE',  ( 31.69190677446396265, -33.55700293816369850, 14.11125134206599618 ) ) ;
#1874 = CARTESIAN_POINT ( 'NONE',  ( 13.31939798726624069, -32.13004179678993921, -16.73613102142178732 ) ) ;
#1875 = CARTESIAN_POINT ( 'NONE',  ( -34.83075608895050834, -32.58845048698817948, -6.851861829174946905 ) ) ;
#1876 = CARTESIAN_POINT ( 'NONE',  ( 37.49999999999998579, -26.28769246224401002, -3.556199942696826266 ) ) ;
#1877 = CARTESIAN_POINT ( 'NONE',  ( 32.70694796673039662, -32.25513288344366458, 12.04531734637637541 ) ) ;
#1878 = CARTESIAN_POINT ( 'NONE',  ( -18.03868248228701177, 33.89149633893696034, -13.98503883003637327 ) ) ;
#1879 = CARTESIAN_POINT ( 'NONE',  ( 27.49999999999998224, -10.25598617116065547, 19.50000000000000000 ) ) ;
#1880 = ORIENTED_EDGE ( 'NONE', *, *, #19626, .F. ) ;
#1881 = CARTESIAN_POINT ( 'NONE',  ( 26.54532194137555479, -29.59549799897163069, -12.49791690456989102 ) ) ;
#1882 = CARTESIAN_POINT ( 'NONE',  ( 32.66651660723564987, -31.86769291630250223, -12.14290450173397318 ) ) ;
#1883 = CARTESIAN_POINT ( 'NONE',  ( -37.49999999999998579, -26.64870644793160892, -4.400202108855213012 ) ) ;
#1884 = CARTESIAN_POINT ( 'NONE',  ( 23.49386022908780092, -35.61500000000000199, -16.85719344129890374 ) ) ;
#1885 = CARTESIAN_POINT ( 'NONE',  ( 30.73759124639068929, -29.39413719931162206, 1.165268354627628344 ) ) ;
#1886 = CARTESIAN_POINT ( 'NONE',  ( 32.70497649559283815, -33.56756991110133015, 12.84508596499427568 ) ) ;
#1887 = CARTESIAN_POINT ( 'NONE',  ( 32.70000000000000995, -32.27145610095441697, -12.25412087773022662 ) ) ;
#1888 = CARTESIAN_POINT ( 'NONE',  ( -32.69999999999996732, -32.65837220317445144, 12.57446401208675724 ) ) ;
#1889 = CARTESIAN_POINT ( 'NONE',  ( 32.94116206062380314, -31.65704376959442001, -11.44085360047491839 ) ) ;
#1890 = CARTESIAN_POINT ( 'NONE',  ( -32.69987327788183507, -33.56278053556471264, -13.02094434496934561 ) ) ;
#1891 = VERTEX_POINT ( 'NONE', #20607 ) ;
#1892 = CARTESIAN_POINT ( 'NONE',  ( 34.85430048114614010, -33.68997446185748856, -8.387124293675910280 ) ) ;
#1893 = CARTESIAN_POINT ( 'NONE',  ( -34.10733130008951974, -31.58446300002885820, 7.659264210445153154 ) ) ;
#1894 = CARTESIAN_POINT ( 'NONE',  ( 35.74681846982421263, -34.16455878381561462, 0.2279829763189966940 ) ) ;
#1895 = CARTESIAN_POINT ( 'NONE',  ( -32.70000884745275016, -33.56229746858026886, 13.02426507236171993 ) ) ;
#1896 = CARTESIAN_POINT ( 'NONE',  ( 30.41007753844942485, -29.51444787274445503, 9.541166999961056661 ) ) ;
#1897 = CARTESIAN_POINT ( 'NONE',  ( -20.66458266918483488, -29.39315434399965810, -12.06781913573429676 ) ) ;
#1898 = CARTESIAN_POINT ( 'NONE',  ( -29.29706996968965171, -29.38824025058763212, 9.206996764028488656 ) ) ;
#1899 = CARTESIAN_POINT ( 'NONE',  ( 26.63905565901592709, -33.74957662428345628, 16.21835443731293935 ) ) ;
#1900 = CARTESIAN_POINT ( 'NONE',  ( -30.62635800612576276, -29.39413142149382097, 2.878210408373310436 ) ) ;
#1901 = B_SPLINE_CURVE_WITH_KNOTS ( 'NONE', 3,
 ( #19405, #5342, #21386, #23016, #19522, #7091, #14189, #3602, #1858, #19640, #10822, #563, #6039, #4066, #20219, #16614, #2205, #16497, #7789, #8007, #11276, #19992, #5802, #454, #7667, #18475, #4294, #16729, #18358, #13132, #2320, #9296, #19868, #7554, #3941, #12901, #14647, #11163, #16839, #11505, #11392, #15098, #9635, #16384, #21966, #2430, #18245, #5925, #14761, #11047, #5688, #21732, #14883, #9410, #21850, #2549 ),
 .UNSPECIFIED., .F., .F.,
 ( 4, 2, 2, 2, 2, 2, 2, 2, 2, 2, 2, 2, 2, 2, 2, 2, 2, 2, 2, 2, 2, 2, 2, 2, 2, 2, 2, 4 ),
 ( 0.08741602426474325005, 0.09314290736118017999, 0.09886979045761709606, 0.1017332320058355610, 0.1045966735540540260, 0.1060283943281632446, 0.1074601151022724910, 0.1103235566504909421, 0.1117552774246001746, 0.1131869981987094209, 0.1146187189728186534, 0.1160504397469278859, 0.1174821605210371323, 0.1189138812951463647, 0.1196297416822009740, 0.1203456020692555695, 0.1210614624563101926, 0.1217773228433648020, 0.1224931832304194113, 0.1232090436174740344, 0.1246407643915832392, 0.1253566247786378485, 0.1260724851656924717, 0.1275042059398016625, 0.1289359267139109089, 0.1303676474880200997, 0.1317993682621293183, 0.1332310890362385369 ),
 .UNSPECIFIED. ) ;
#1902 = CARTESIAN_POINT ( 'NONE',  ( 33.06255577916786592, -33.56572091572626704, -12.22543605342090522 ) ) ;
#1903 = CARTESIAN_POINT ( 'NONE',  ( 30.03515830566534817, -31.22761715402023341, 13.85511766120595389 ) ) ;
#1904 = CARTESIAN_POINT ( 'NONE',  ( 3.308368800650364427, -29.39408400692897416, -12.47439942955651482 ) ) ;
#1905 = CARTESIAN_POINT ( 'NONE',  ( 0.000000000000000000, -14.39000000000000057, -10.00000000000000000 ) ) ;
#1906 = LINE ( 'NONE', #10977, #15493 ) ;
#1907 = CARTESIAN_POINT ( 'NONE',  ( -32.93556934812598769, -31.64809800711559973, 11.43865971456860109 ) ) ;
#1908 = CARTESIAN_POINT ( 'NONE',  ( 34.63393227238415051, -19.73048999000404180, -10.00000000000000888 ) ) ;
#1909 = COORDINATED_UNIVERSAL_TIME_OFFSET ( 0, 0, .AHEAD. ) ;
#1910 = CARTESIAN_POINT ( 'NONE',  ( -32.82812417170756447, -31.79480385983232082, -11.79528143145343577 ) ) ;
#1911 = CARTESIAN_POINT ( 'NONE',  ( 30.25308344677164030, -29.38876757334417533, 5.319232531076642623 ) ) ;
#1912 = CARTESIAN_POINT ( 'NONE',  ( 31.02162543437624009, -34.00586986694236913, -14.65247339490892919 ) ) ;
#1913 = CARTESIAN_POINT ( 'NONE',  ( -35.15429758509397828, -33.56701248077450117, 3.198358220007934793 ) ) ;
#1914 = CARTESIAN_POINT ( 'NONE',  ( 33.28273517096711487, -35.48111178384464637, 12.75567235790643394 ) ) ;
#1915 = CARTESIAN_POINT ( 'NONE',  ( 35.44498312170534859, -35.61500000000000199, -5.134366451451748858 ) ) ;
#1916 = CARTESIAN_POINT ( 'NONE',  ( 34.35209563313233616, -31.68414602502634381, -5.722568285657500198 ) ) ;
#1917 = CARTESIAN_POINT ( 'NONE',  ( -30.50172941077510558, -30.51465230728190647, 12.69293300327288065 ) ) ;
#1918 = ORIENTED_EDGE ( 'NONE', *, *, #22061, .T. ) ;
#1919 = CARTESIAN_POINT ( 'NONE',  ( 32.54412782322025777, -30.33849415452314702, -8.981634279510130270 ) ) ;
#1920 = CARTESIAN_POINT ( 'NONE',  ( 33.11144710248523637, -30.17302994132651506, -3.007948484799657596 ) ) ;
#1921 = CARTESIAN_POINT ( 'NONE',  ( -32.77239749361433496, -33.60492508791715949, 12.86832880459993511 ) ) ;
#1922 = CARTESIAN_POINT ( 'NONE',  ( -3.303993465259384532, -29.38824025058715961, -12.24456976084501569 ) ) ;
#1923 = CARTESIAN_POINT ( 'NONE',  ( -32.95880250837921466, -34.17330136539467134, 13.00415696050053604 ) ) ;
#1924 = VERTEX_POINT ( 'NONE', #9463 ) ;
#1925 = CARTESIAN_POINT ( 'NONE',  ( 22.84259045197814331, -33.47419112988816181, 16.73343145433307200 ) ) ;
#1926 = CARTESIAN_POINT ( 'NONE',  ( -30.53549119142369506, -29.41679761559783302, 6.673722333904962944 ) ) ;
#1927 = CARTESIAN_POINT ( 'NONE',  ( -28.87904299408149456, -29.40163541894260391, -10.31221297527109826 ) ) ;
#1928 = CARTESIAN_POINT ( 'NONE',  ( -34.26447323340644147, -31.44112826575869235, -5.717641523480729404 ) ) ;
#1929 = CARTESIAN_POINT ( 'NONE',  ( -30.23969729495160053, -29.41231237791327047, -7.928858377407070002 ) ) ;
#1930 = CARTESIAN_POINT ( 'NONE',  ( 35.14500419151319477, -33.57992825194203590, -4.291566787038735953 ) ) ;
#1931 = CARTESIAN_POINT ( 'NONE',  ( -35.06141790457300544, -32.06284872862346447, -0.6204626947634028777 ) ) ;
#1932 = CARTESIAN_POINT ( 'NONE',  ( 29.58685440167107217, -29.39825047485577869, 9.301158013664577950 ) ) ;
#1933 = CARTESIAN_POINT ( 'NONE',  ( 24.89051453945125303, -29.43511719030065166, -12.05058659016968292 ) ) ;
#1934 = CARTESIAN_POINT ( 'NONE',  ( 33.16163946119464612, -30.55771221235765367, 7.537167409998701828 ) ) ;
#1935 = CARTESIAN_POINT ( 'NONE',  ( 29.99977344671225410, -33.56409771247392371, -15.12075106336940777 ) ) ;
#1936 = CARTESIAN_POINT ( 'NONE',  ( -18.18021173741901819, -29.38875944474814617, 12.09843685970203531 ) ) ;
#1937 = CARTESIAN_POINT ( 'NONE',  ( -34.16055669954890561, -33.82532439765767407, 10.89130749370922580 ) ) ;
#1938 = CARTESIAN_POINT ( 'NONE',  ( 35.68797221027522681, -33.99544214209638682, 0.7506395907312645166 ) ) ;
#1939 = CARTESIAN_POINT ( 'NONE',  ( 34.66270806845204078, -31.40397506626935353, 0.07061209318664619927 ) ) ;
#1940 = CARTESIAN_POINT ( 'NONE',  ( -29.81204223955421995, -31.77201347029615874, 14.41845229734322231 ) ) ;
#1941 = EDGE_LOOP ( 'NONE', ( #12505, #18445, #11254, #11893, #15353, #12246, #423, #16062 ) ) ;
#1942 = CARTESIAN_POINT ( 'NONE',  ( 18.65938446086151714, -35.61500000000000199, -17.23701774717769197 ) ) ;
#1943 = CARTESIAN_POINT ( 'NONE',  ( 33.72373576018998165, -32.04609144991526648, 9.063292150397110447 ) ) ;
#1944 = CARTESIAN_POINT ( 'NONE',  ( 34.13148641909860714, -33.86110839354022062, -10.93612485090226372 ) ) ;
#1945 = CARTESIAN_POINT ( 'NONE',  ( 23.36371373810271024, -29.38824025058764278, -11.55797787070401128 ) ) ;
#1946 = CARTESIAN_POINT ( 'NONE',  ( -32.69999999999999574, -33.56499999156081060, -12.64602419713838088 ) ) ;
#1947 = CARTESIAN_POINT ( 'NONE',  ( -32.69998709113782098, -32.26761715480689929, 12.25837377084798696 ) ) ;
#1948 = CARTESIAN_POINT ( 'NONE',  ( 25.45954648964110945, -35.61499999999999488, 16.58598703059043444 ) ) ;
#1949 = CARTESIAN_POINT ( 'NONE',  ( 16.72128991652758501, -33.88234714734734609, 17.20389045009338247 ) ) ;
#1950 = CARTESIAN_POINT ( 'NONE',  ( -2.703949730777469943E-05, -33.40469423089774637, -17.28069929625725010 ) ) ;
#1951 = CARTESIAN_POINT ( 'NONE',  ( -27.77687977232730177, -29.38868875394477342, -10.63237116959297168 ) ) ;
#1952 = CARTESIAN_POINT ( 'NONE',  ( 34.81571876197101290, -33.56541342936688466, 6.476024696504612876 ) ) ;
#1953 = CARTESIAN_POINT ( 'NONE',  ( 29.53291804879600946, -31.22988737647436608, 14.10685790707326248 ) ) ;
#1954 = EDGE_CURVE ( 'NONE', #21184, #2236, #19713, .T. ) ;
#1955 = CARTESIAN_POINT ( 'NONE',  ( 60.00000000000000711, -14.39000000000000057, -12.50000000000000000 ) ) ;
#1956 = CARTESIAN_POINT ( 'NONE',  ( -29.40251618362803399, -29.38869466001328234, -9.139165594574100382 ) ) ;
#1957 = PRODUCT_DEFINITION_SHAPE ( 'NONE', 'NONE',  #23029 ) ;
#1958 = CARTESIAN_POINT ( 'NONE',  ( -34.65514949346631113, -33.56512815376636638, -7.556816531244499480 ) ) ;
#1959 = CARTESIAN_POINT ( 'NONE',  ( 30.74358635324686517, -29.82203051432218288, 10.83112383755003449 ) ) ;
#1960 = CARTESIAN_POINT ( 'NONE',  ( 20.67466122249707539, -29.38824025058768541, -11.86017714309799054 ) ) ;
#1961 = FACE_OUTER_BOUND ( 'NONE', #4829, .T. ) ;
#1962 = DIRECTION ( 'NONE',  ( -0.000000000000000000, 1.000000000000000000, 0.000000000000000000 ) ) ;
#1963 = CARTESIAN_POINT ( 'NONE',  ( 3.312865155985016408, -33.51870268297027877, 17.30786323231200896 ) ) ;
#1964 = CARTESIAN_POINT ( 'NONE',  ( 33.98766345845171344, -31.84244116885735920, 9.065191456062997588 ) ) ;
#1965 = EDGE_LOOP ( 'NONE', ( #19433, #18895, #22567, #5943 ) ) ;
#1966 = CARTESIAN_POINT ( 'NONE',  ( 28.87292868892950892, -34.09978340398575369, -15.65126198737734242 ) ) ;
#1967 = CARTESIAN_POINT ( 'NONE',  ( -6.609527766326467990, -29.39140416409702894, 12.39730749879717919 ) ) ;
#1968 = CARTESIAN_POINT ( 'NONE',  ( -21.92356388367711872, -34.23714801770014304, 16.93181876416980458 ) ) ;
#1969 = CARTESIAN_POINT ( 'NONE',  ( -27.17681214502738385, -29.59489472096271712, 12.32380512696621011 ) ) ;
#1970 = CARTESIAN_POINT ( 'NONE',  ( -35.65203810202403645, -33.91314810802466440, 0.9753976645387590905 ) ) ;
#1971 = CARTESIAN_POINT ( 'NONE',  ( 34.35550855171929641, -32.00933953676602073, 2.806349642608962025 ) ) ;
#1972 = CARTESIAN_POINT ( 'NONE',  ( 33.61490942629430378, -34.16569853100399712, -12.06113073477282072 ) ) ;
#1973 = CARTESIAN_POINT ( 'NONE',  ( 30.06082593797338731, -29.38824031376378798, -5.989561072428577049 ) ) ;
#1974 = VERTEX_POINT ( 'NONE', #6428 ) ;
#1975 = CARTESIAN_POINT ( 'NONE',  ( 10.00000000000000178, 30.60999999999999943, 10.00000000000000000 ) ) ;
#1976 = CARTESIAN_POINT ( 'NONE',  ( 27.18755227675293185, -35.61499999999998778, 16.24977809180813537 ) ) ;
#1977 = B_SPLINE_CURVE_WITH_KNOTS ( 'NONE', 3,
 ( #2794, #20468, #20132, #2684, #4542, #9776, #18271, #13157, #16755, #2346, #7696, #20244, #14791, #21876, #5951, #9887, #14908, #16979, #13043, #1052, #8150, #821, #21758, #5831, #18385, #9549, #16642, #4319, #7926, #13274, #15014, #22101 ),
 .UNSPECIFIED., .F., .F.,
 ( 4, 2, 2, 2, 2, 2, 2, 2, 2, 2, 2, 2, 2, 2, 2, 4 ),
 ( 0.2005193624543854525, 0.2015490097113207535, 0.2025786569682560823, 0.2036083042251913833, 0.2046379514821266843, 0.2066972459959973141, 0.2087565405098679439, 0.2108158350237385736, 0.2128751295376092312, 0.2169937185653504907, 0.2211123075930917781, 0.2252308966208330654, 0.2334680746763156400, 0.2417052527317982147, 0.2499424307872807893, 0.2664167868982459386 ),
 .UNSPECIFIED. ) ;
#1978 = CARTESIAN_POINT ( 'NONE',  ( -32.99114839635380036, -31.75630733896122493, 11.45917303207173354 ) ) ;
#1979 = CARTESIAN_POINT ( 'NONE',  ( 34.41959715065664227, -31.59209712119612945, -5.330261351370266354 ) ) ;
#1980 = CARTESIAN_POINT ( 'NONE',  ( 32.67836355881703980, -33.58351996473393086, -13.16491694074241714 ) ) ;
#1981 = CARTESIAN_POINT ( 'NONE',  ( -30.02325390031920449, -29.38824025058771738, -6.257825671093038444 ) ) ;
#1982 = CARTESIAN_POINT ( 'NONE',  ( -26.06843524380456500, -29.41184008673561578, -11.60802754619808930 ) ) ;
#1983 = CARTESIAN_POINT ( 'NONE',  ( 33.23149183504644100, -33.62999127156861334, 12.33362014008394070 ) ) ;
#1984 = CARTESIAN_POINT ( 'NONE',  ( 27.34342884770125082, -29.51296202764936183, 11.94495854822247338 ) ) ;
#1985 = CARTESIAN_POINT ( 'NONE',  ( -29.35541581862173643, -29.42749575685170171, -10.24797481916559683 ) ) ;
#1986 = CARTESIAN_POINT ( 'NONE',  ( -33.85947278582619191, -33.73784308894670403, -11.39039317170801269 ) ) ;
#1987 = CARTESIAN_POINT ( 'NONE',  ( 34.55179603394086030, -33.56522577810850549, -8.095905962575148607 ) ) ;
#1988 = CARTESIAN_POINT ( 'NONE',  ( 29.02961010594723135, -29.41583387245547598, 10.42802885702669258 ) ) ;
#1989 = CARTESIAN_POINT ( 'NONE',  ( 13.24485638252533093, -29.41659229765042483, -12.70600820383991447 ) ) ;
#1990 = CARTESIAN_POINT ( 'NONE',  ( -31.41346570162635743, -29.56810270239634875, -6.368819515680010035 ) ) ;
#1991 = CARTESIAN_POINT ( 'NONE',  ( 37.49999999999999289, -28.32592730030107120, 7.121321281887316168 ) ) ;
#1992 = CARTESIAN_POINT ( 'NONE',  ( 32.65243589698588522, -32.08027550608148459, 12.34212255582652773 ) ) ;
#1993 = CARTESIAN_POINT ( 'NONE',  ( -20.66805623360233923, 35.59193091484241478, -8.655664096350555781 ) ) ;
#1994 = CARTESIAN_POINT ( 'NONE',  ( 33.15137589241293625, -31.26677501279447569, 10.33149642155305514 ) ) ;
#1995 = CARTESIAN_POINT ( 'NONE',  ( 27.51037532848557987, -31.78804904276035614, -15.24935118022949965 ) ) ;
#1996 = CARTESIAN_POINT ( 'NONE',  ( 32.64195711708134695, -31.91457059698209875, -12.22531127826617947 ) ) ;
#1997 = EDGE_CURVE ( 'NONE', #20841, #1405, #620, .T. ) ;
#1998 = CARTESIAN_POINT ( 'NONE',  ( -35.40750646288037728, -35.61500000000002331, 5.552797242679820222 ) ) ;
#1999 = CARTESIAN_POINT ( 'NONE',  ( 26.47893198060082298, -35.61500000000000199, -16.39858478414110365 ) ) ;
#2000 = CARTESIAN_POINT ( 'NONE',  ( 33.73734288503896295, -30.57012790972667915, 2.196696376591668276 ) ) ;
#2001 = CARTESIAN_POINT ( 'NONE',  ( 32.73095126845272773, -33.59746956095434456, 12.98216381945589504 ) ) ;
#2002 = CARTESIAN_POINT ( 'NONE',  ( 32.57727165876248421, -32.07757437669973655, -12.46901675138510690 ) ) ;
#2003 = CARTESIAN_POINT ( 'NONE',  ( -32.69999999999998863, -32.87658714266931526, 12.70187120681898207 ) ) ;
#2004 = CARTESIAN_POINT ( 'NONE',  ( 33.18106482108372290, -31.64724213612064219, -10.98914436927967841 ) ) ;
#2005 = CARTESIAN_POINT ( 'NONE',  ( -32.69794131706918705, -33.56062838635644141, -13.05367663582262416 ) ) ;
#2006 = VERTEX_POINT ( 'NONE', #7730 ) ;
#2007 = CARTESIAN_POINT ( 'NONE',  ( 30.58166672532749431, -29.43608587136408872, -7.294440206494291701 ) ) ;
#2008 = CARTESIAN_POINT ( 'NONE',  ( -34.13015592316246227, -31.72228828385081911, 7.659510506052897405 ) ) ;
#2009 = FACE_OUTER_BOUND ( 'NONE', #8432, .T. ) ;
#2010 = CARTESIAN_POINT ( 'NONE',  ( -32.70012741973367554, -33.57090518249255950, 13.06026465165596839 ) ) ;
#2011 = CARTESIAN_POINT ( 'NONE',  ( 34.22575059801678776, -34.01743133650761308, 10.75068690470991761 ) ) ;
#2012 = CARTESIAN_POINT ( 'NONE',  ( -21.83287620980574317, -31.45306145536544307, -15.94614577346148465 ) ) ;
#2013 = CARTESIAN_POINT ( 'NONE',  ( -32.58298387372364147, -30.99646802716325666, 11.01761123937476761 ) ) ;
#2014 = CARTESIAN_POINT ( 'NONE',  ( 26.25354903966205811, -29.51340094381263057, 12.24491782730814471 ) ) ;
#2015 = CARTESIAN_POINT ( 'NONE',  ( -34.26071623438716074, -31.31079459650524299, 4.908821207974876089 ) ) ;
#2016 = CARTESIAN_POINT ( 'NONE',  ( 33.26137511973748673, -33.66314051112313166, -12.35729984359632105 ) ) ;
#2017 = CARTESIAN_POINT ( 'NONE',  ( 31.02365714568958310, -34.04284525264618821, 14.65580184153035326 ) ) ;
#2018 = CARTESIAN_POINT ( 'NONE',  ( 17.40524907230888374, -35.50854427937188973, -17.28673693578820547 ) ) ;
#2019 = CARTESIAN_POINT ( 'NONE',  ( 32.70000000000000995, -32.23571945544345141, 12.29373089046769074 ) ) ;
#2020 = CARTESIAN_POINT ( 'NONE',  ( -27.49999999999999289, -10.25598617116068745, 19.50000000000000355 ) ) ;
#2021 = DIRECTION ( 'NONE',  ( 0.000000000000000000, 0.4999999999999998890, 0.8660254037844387076 ) ) ;
#2022 = EDGE_CURVE ( 'NONE', #21586, #12388, #22128, .T. ) ;
#2023 = CARTESIAN_POINT ( 'NONE',  ( -35.40605920521112893, -35.49353420947406335, 5.567630731272959821 ) ) ;
#2024 = PERSON_AND_ORGANIZATION ( #335, #16969 ) ;
#2025 = CARTESIAN_POINT ( 'NONE',  ( -32.74900586971391903, -32.18944741892919126, -11.92157527764199365 ) ) ;
#2026 = CARTESIAN_POINT ( 'NONE',  ( 34.22138774124550764, -31.30947853506214074, 5.309749767258883146 ) ) ;
#2027 = CARTESIAN_POINT ( 'NONE',  ( 29.88772505495629161, -30.13695557710289918, -12.43993544345280711 ) ) ;
#2028 = CARTESIAN_POINT ( 'NONE',  ( -35.30734647991649666, -33.56836970307439572, 1.005583548595246457 ) ) ;
#2029 = CARTESIAN_POINT ( 'NONE',  ( 35.61414279218557510, -35.48111178384463926, 3.021606852678093702 ) ) ;
#2030 = CARTESIAN_POINT ( 'NONE',  ( 35.36999144254492933, -35.48205588099764896, -5.832169169337117154 ) ) ;
#2031 = CARTESIAN_POINT ( 'NONE',  ( 34.29694736908371766, -31.49073664705277764, -5.720117015608420452 ) ) ;
#2032 = CARTESIAN_POINT ( 'NONE',  ( -29.81360212299713908, -29.81878358836612009, 11.76853505731361871 ) ) ;
#2033 = ORIENTED_EDGE ( 'NONE', *, *, #13677, .F. ) ;
#2034 = CARTESIAN_POINT ( 'NONE',  ( 31.68741981669779406, -29.83147912389779677, -8.743430065265775042 ) ) ;
#2035 = CARTESIAN_POINT ( 'NONE',  ( 32.56583199671818107, -29.83949035630595148, -2.120880668692688431 ) ) ;
#2036 = CARTESIAN_POINT ( 'NONE',  ( -32.70207678609608593, -33.56585666618776287, 12.79488902638050440 ) ) ;
#2037 = CARTESIAN_POINT ( 'NONE',  ( -9.945988937364138138, -30.56990987149360350, -15.48375227929978237 ) ) ;
#2038 = CARTESIAN_POINT ( 'NONE',  ( -31.75484079332273879, -30.97908321000621257, 12.21996315897981411 ) ) ;
#2039 = ORIENTED_EDGE ( 'NONE', *, *, #4133, .T. ) ;
#2040 = CARTESIAN_POINT ( 'NONE',  ( 23.70292738702670832, -32.40163389237631009, 16.27806395438300058 ) ) ;
#2041 = CARTESIAN_POINT ( 'NONE',  ( -31.46880110659833818, -29.60123534514049481, 6.821275674698569880 ) ) ;
#2042 = CARTESIAN_POINT ( 'NONE',  ( -34.23114991780882832, -31.56308099404503409, -6.690022764152190327 ) ) ;
#2043 = CARTESIAN_POINT ( 'NONE',  ( -30.79794215642472111, -29.49616140721337132, -8.062354638036838494 ) ) ;
#2044 = CARTESIAN_POINT ( 'NONE',  ( 35.40313701035432103, -33.57402895153524724, 0.09565558495154903584 ) ) ;
#2045 = CARTESIAN_POINT ( 'NONE',  ( -30.90333930867168988, -29.40221422715783817, -0.3870254800944967766 ) ) ;
#2046 = CARTESIAN_POINT ( 'NONE',  ( 32.48113728553548896, -30.76730449861067029, 10.65792837506245228 ) ) ;
#2047 = CARTESIAN_POINT ( 'NONE',  ( 25.57050766702425904, -29.82422140006658751, -13.34882695491852544 ) ) ;
#2048 = CARTESIAN_POINT ( 'NONE',  ( 29.97693049106930729, -29.38876458978116446, 7.179160878220237407 ) ) ;
#2049 = CARTESIAN_POINT ( 'NONE',  ( 30.20704388900797710, -33.93703830333257798, -15.08845390598532532 ) ) ;
#2050 = CARTESIAN_POINT ( 'NONE',  ( -16.69526697462454479, -33.03063957817740715, 17.05777644335959309 ) ) ;
#2051 = CARTESIAN_POINT ( 'NONE',  ( -34.16997922947011546, -33.56541342936806416, 9.703760456040818383 ) ) ;
#2052 = CARTESIAN_POINT ( 'NONE',  ( 33.93660610960942137, -18.80908362596394667, 11.59592263693471459 ) ) ;
#2053 = FACE_BOUND ( 'NONE', #17235, .T. ) ;
#2054 = CARTESIAN_POINT ( 'NONE',  ( -29.64480641172741215, -31.77305518920721994, 14.49622098677448889 ) ) ;
#2055 = VERTEX_POINT ( 'NONE', #14823 ) ;
#2056 = CARTESIAN_POINT ( 'NONE',  ( 27.49999999999998224, -35.61499999999999488, 18.50000000000000000 ) ) ;
#2057 = CARTESIAN_POINT ( 'NONE',  ( 33.65455679650780496, -32.00450977332994995, 9.551904904081332859 ) ) ;
#2058 = CARTESIAN_POINT ( 'NONE',  ( 34.06466214872890674, -34.08078819161762851, -11.15179717553552585 ) ) ;
#2059 = CARTESIAN_POINT ( 'NONE',  ( 25.07404580632318769, -29.38824025060135980, -11.29158052112270560 ) ) ;
#2060 = CARTESIAN_POINT ( 'NONE',  ( 10.00000000000000000, -9.049510009995961113, -10.00000000000000355 ) ) ;
#2061 = CARTESIAN_POINT ( 'NONE',  ( -32.70203852162617153, -32.24734412248810145, 12.20699956704499378 ) ) ;
#2062 = CARTESIAN_POINT ( 'NONE',  ( 24.72602685207784745, -35.61499999999999488, 16.70182093147098712 ) ) ;
#2063 = CARTESIAN_POINT ( 'NONE',  ( 18.30897022799629070, -29.97672879723105765, 14.41706300634604077 ) ) ;
#2064 = CARTESIAN_POINT ( 'NONE',  ( -2.456270610288073364, -29.38824025058770317, -12.21622019424454919 ) ) ;
#2065 = CARTESIAN_POINT ( 'NONE',  ( -30.31039227977906592, -33.59248638374144491, -14.97332463284825366 ) ) ;
#2066 = CARTESIAN_POINT ( 'NONE',  ( 35.14332882993392815, -33.56615105353854034, 3.192935636369758967 ) ) ;
#2067 = CARTESIAN_POINT ( 'NONE',  ( 29.60655315706003066, -32.06227799977265391, 14.70021645129901167 ) ) ;
#2068 = CARTESIAN_POINT ( 'NONE',  ( -33.50646304410928167, -31.98858030010613618, -10.75614767060400823 ) ) ;
#2069 = CARTESIAN_POINT ( 'NONE',  ( -35.20446779845999430, -33.56512815377739400, -2.098530366906005362 ) ) ;
#2070 = CARTESIAN_POINT ( 'NONE',  ( 29.28449476539805474, -29.40408798309508498, 9.951076160267486870 ) ) ;
#2071 = CARTESIAN_POINT ( 'NONE',  ( 21.05988454707842550, -33.94072501403183395, -16.97591666823590728 ) ) ;
#2072 = CARTESIAN_POINT ( 'NONE',  ( -10.00000000000000000, -14.39000000000000234, 10.00000000000000000 ) ) ;
#2073 = ADVANCED_FACE ( 'NONE', ( #2375 ), #13071, .F. ) ;
#2074 = CARTESIAN_POINT ( 'NONE',  ( 3.310933505536085342, -30.33952694602375288, 15.23413959018235531 ) ) ;
#2075 = CARTESIAN_POINT ( 'NONE',  ( 33.44577392302076646, -31.02528052431763328, 8.642779635803648830 ) ) ;
#2076 = CARTESIAN_POINT ( 'NONE',  ( 27.36589659068441804, -29.41602505733791162, -11.28486426985272573 ) ) ;
#2077 = CARTESIAN_POINT ( 'NONE',  ( -3.305143196091218982, -29.51584245787811156, 13.40458127041919489 ) ) ;
#2078 = CARTESIAN_POINT ( 'NONE',  ( -23.63382918343160810, -34.22512429192605055, 16.75196963684284412 ) ) ;
#2079 = CARTESIAN_POINT ( 'NONE',  ( -26.84725168553370622, -29.39816053946357499, 11.21344971781241817 ) ) ;
#2080 = FACE_BOUND ( 'NONE', #13555, .T. ) ;
#2081 = CARTESIAN_POINT ( 'NONE',  ( 34.54820760323821105, -31.50876462834503045, 2.823191057119633474 ) ) ;
#2082 = CARTESIAN_POINT ( 'NONE',  ( 33.59864889503634799, -33.97801332164507926, -12.05156356380419602 ) ) ;
#2083 = CARTESIAN_POINT ( 'NONE',  ( 29.76272891622853933, -29.38824025455262756, -7.681086331587632543 ) ) ;
#2084 = ORIENTED_EDGE ( 'NONE', *, *, #12696, .T. ) ;
#2085 = CARTESIAN_POINT ( 'NONE',  ( 32.70000000000000995, -33.09617016335293016, 12.82732141327190689 ) ) ;
#2086 = CARTESIAN_POINT ( 'NONE',  ( -32.70855260324044878, -33.57000617649417507, -12.85149198055578346 ) ) ;
#2087 = CARTESIAN_POINT ( 'NONE',  ( -33.00268802546780478, -31.97274947593048466, 11.45044626833125179 ) ) ;
#2088 = CARTESIAN_POINT ( 'NONE',  ( 34.61758456791007177, -31.87443600608624905, -5.350749962507967972 ) ) ;
#2089 = CARTESIAN_POINT ( 'NONE',  ( 32.70281290901912996, -33.58446224472403685, -13.08137370325226279 ) ) ;
#2090 = CARTESIAN_POINT ( 'NONE',  ( -28.73734135624654584, -29.38824025058771738, -9.941705909071254510 ) ) ;
#2091 = CARTESIAN_POINT ( 'NONE',  ( -27.30732514579418080, -30.94063305269624209, -14.64529113153987261 ) ) ;
#2092 = CARTESIAN_POINT ( 'NONE',  ( 33.92350475217104133, -33.91306330330366592, 11.41267821023347118 ) ) ;
#2093 = CARTESIAN_POINT ( 'NONE',  ( 27.79417140289083932, -30.75284336123648288, 14.25136743062530087 ) ) ;
#2094 = CARTESIAN_POINT ( 'NONE',  ( -31.47174732386828921, -30.54152245089447604, -11.79234583390164737 ) ) ;
#2095 = CARTESIAN_POINT ( 'NONE',  ( -32.81800352798835263, -33.59279920359239213, -12.73893685622694427 ) ) ;
#2096 = CARTESIAN_POINT ( 'NONE',  ( 34.36003077997119703, -33.56837090244264488, -9.186876284263517434 ) ) ;
#2097 = CARTESIAN_POINT ( 'NONE',  ( 32.24769945414654160, -33.86062182521564523, 13.72284309142631997 ) ) ;
#2098 = CARTESIAN_POINT ( 'NONE',  ( 14.89323943742578038, -29.39141980203751814, -12.28016094328405750 ) ) ;
#2099 = CARTESIAN_POINT ( 'NONE',  ( -29.99923568141966967, -29.38824025058768541, -6.168885385188040082 ) ) ;
#2100 = CARTESIAN_POINT ( 'NONE',  ( 37.49999999999999289, -28.03213172318466562, -6.749530423860243822 ) ) ;
#2101 = CARTESIAN_POINT ( 'NONE',  ( 32.67378219468133693, -32.04188151938831197, 12.26796093082595362 ) ) ;
#2102 = FACE_OUTER_BOUND ( 'NONE', #18162, .T. ) ;
#2103 = CARTESIAN_POINT ( 'NONE',  ( 34.24410100295271775, -33.64331740941919691, 10.54891676083349061 ) ) ;
#2104 = CARTESIAN_POINT ( 'NONE',  ( 26.24572705440639098, -29.39397539877959886, -11.30000201684828021 ) ) ;
#2105 = CARTESIAN_POINT ( 'NONE',  ( 32.72854944590918791, -32.11124757665265150, -12.13460956671037394 ) ) ;
#2106 = CARTESIAN_POINT ( 'NONE',  ( -37.50000000000000711, -26.63350802326891653, 4.418289139195629822 ) ) ;
#2107 = CARTESIAN_POINT ( 'NONE',  ( 26.55425922452891641, -35.61499999999998778, -16.38329168080217002 ) ) ;
#2108 = CARTESIAN_POINT ( 'NONE',  ( -24.73024631499094639, -29.38824025058770317, 11.31089699851070485 ) ) ;
#2109 = CARTESIAN_POINT ( 'NONE',  ( 32.62050303649366612, -29.83948339493640844, 1.276164785584841921 ) ) ;
#2110 = CARTESIAN_POINT ( 'NONE',  ( 32.70818479708019311, -33.57035150019608238, 12.89617658770424669 ) ) ;
#2111 = CARTESIAN_POINT ( 'NONE',  ( -34.96345032230268401, -17.18020554988811810, -5.667776275518526141 ) ) ;
#2112 = CARTESIAN_POINT ( 'NONE',  ( -32.69989780258782730, -32.44770642831467455, 12.42969912695123647 ) ) ;
#2113 = ORIENTED_EDGE ( 'NONE', *, *, #2414, .F. ) ;
#2114 = CARTESIAN_POINT ( 'NONE',  ( 33.35730581954909724, -31.61404679634342330, -10.51526053455037335 ) ) ;
#2115 = CARTESIAN_POINT ( 'NONE',  ( -32.70010571904473551, -33.56489493417186765, -13.02707475456814024 ) ) ;
#2116 = CARTESIAN_POINT ( 'NONE',  ( 27.49999999999998224, -34.61499999999999488, 19.50000000000000000 ) ) ;
#2117 = ORIENTED_EDGE ( 'NONE', *, *, #19047, .F. ) ;
#2118 = CARTESIAN_POINT ( 'NONE',  ( 34.81739880148547428, -33.07768980042772711, -7.833756745129797139 ) ) ;
#2119 = AXIS2_PLACEMENT_3D ( 'NONE', #6727, #19046, #11964 ) ;
#2120 = CARTESIAN_POINT ( 'NONE',  ( -34.39576019936497886, -31.46986800555688646, 4.753118518047606322 ) ) ;
#2121 = CARTESIAN_POINT ( 'NONE',  ( -5.362552947007315218, -34.96614260075707392, 17.44250324808901453 ) ) ;
#2122 = CARTESIAN_POINT ( 'NONE',  ( -32.68128611840899111, -33.52711969918760815, 13.12502022459402617 ) ) ;
#2123 = LOCAL_TIME ( 3, 18, 13.00000000000000000, #1909 ) ;
#2124 = CARTESIAN_POINT ( 'NONE',  ( 34.17568753998057218, -33.63850507203569862, 10.73115889275830348 ) ) ;
#2125 = VECTOR ( 'NONE', #10727, 1000.000000000000000 ) ;
#2126 = CARTESIAN_POINT ( 'NONE',  ( -19.83844072953042925, -29.39315861275207098, -12.12176768638892455 ) ) ;
#2127 = CARTESIAN_POINT ( 'NONE',  ( -31.37375752945921548, -29.97129609608796841, 10.39486579415209633 ) ) ;
#2128 = CARTESIAN_POINT ( 'NONE',  ( 25.75832037548816089, -29.46113749239803425, 12.04468974575318541 ) ) ;
#2129 = CARTESIAN_POINT ( 'NONE',  ( -30.93440783620901868, -29.41700221609193378, 2.900067817674381043 ) ) ;
#2130 = CARTESIAN_POINT ( 'NONE',  ( 33.32370610316914394, -33.56499999156081060, -11.74207489509832492 ) ) ;
#2131 = CARTESIAN_POINT ( 'NONE',  ( 28.51507972631745602, -29.41583450631459229, 10.78000090301169678 ) ) ;
#2132 = CARTESIAN_POINT ( 'NONE',  ( 2.163876359963158336E-05, -33.51891638655841632, -17.30852927043348899 ) ) ;
#2133 = CC_DESIGN_PERSON_AND_ORGANIZATION_ASSIGNMENT ( #11911, #17140, ( #6666 ) ) ;
#2134 = FACE_OUTER_BOUND ( 'NONE', #13756, .T. ) ;
#2135 = DIRECTION ( 'NONE',  ( 1.000000000000000000, -0.000000000000000000, 0.000000000000000000 ) ) ;
#2136 = CARTESIAN_POINT ( 'NONE',  ( 70.00000000000000000, -9.049510009995962889, 10.00000000000000533 ) ) ;
#2137 = CARTESIAN_POINT ( 'NONE',  ( 32.69994932614527983, -32.27070932683553650, -11.27914056576700652 ) ) ;
#2138 = PERSON_AND_ORGANIZATION ( #335, #16969 ) ;
#2139 = CIRCLE ( 'NONE', #5095, 9.000000000000001776 ) ;
#2140 = CARTESIAN_POINT ( 'NONE',  ( -32.80050166214110163, -31.98339824917768937, -11.92918509237446933 ) ) ;
#2141 = CARTESIAN_POINT ( 'NONE',  ( 35.33536772846440499, -34.03176827823914863, 5.425022859007380127 ) ) ;
#2142 = CARTESIAN_POINT ( 'NONE',  ( 28.56495584280337496, -29.38824025058770673, -10.03169802753206241 ) ) ;
#2143 = CARTESIAN_POINT ( 'NONE',  ( -35.34184661062423061, -33.57402704893506495, 1.007526604976139994 ) ) ;
#2144 = AXIS2_PLACEMENT_3D ( 'NONE', #18951, #3136, #17096 ) ;
#2145 = CARTESIAN_POINT ( 'NONE',  ( 34.88692340374078071, -35.61500000000000199, 8.869237299878761860 ) ) ;
#2146 = CARTESIAN_POINT ( 'NONE',  ( 32.80371462101010138, -34.16788926581891417, -13.20013683201025856 ) ) ;
#2147 = CARTESIAN_POINT ( 'NONE',  ( 34.13015592326279091, -31.72228827911685656, -7.659510506202315661 ) ) ;
#2148 = CARTESIAN_POINT ( 'NONE',  ( -28.79141584445218172, -29.41582083179136475, 10.60781269969294982 ) ) ;
#2149 = ORIENTED_EDGE ( 'NONE', *, *, #18509, .F. ) ;
#2150 = CARTESIAN_POINT ( 'NONE',  ( 34.70069724637503583, -33.97961037440756371, -9.246633002280157498 ) ) ;
#2151 = CARTESIAN_POINT ( 'NONE',  ( 35.53054818598921827, -34.04444260475185047, -3.178587503393502711 ) ) ;
#2152 = CARTESIAN_POINT ( 'NONE',  ( -32.71533816338983058, -33.57079409974736706, 12.80805510253803092 ) ) ;
#2153 = B_SPLINE_SURFACE_WITH_KNOTS ( 'NONE', 3, 1, ( 
 ( #11179, #16515 ),
 ( #16745, #11739 ),
 ( #5941, #15005 ),
 ( #6054, #1156 ),
 ( #8023, #11409 ),
 ( #22091, #22207 ),
 ( #18493, #7804 ),
 ( #2675, #8141 ),
 ( #15232, #22315 ),
 ( #2566, #13147 ),
 ( #13033, #17085 ),
 ( #20459, #700 ),
 ( #16968, #4639 ),
 ( #11629, #18713 ),
 ( #20122, #10000 ),
 ( #2785, #14898 ),
 ( #9650, #4533 ),
 ( #9878, #7916 ),
 ( #18824, #6390 ),
 ( #20234, #21982 ),
 ( #14779, #4196 ),
 ( #4309, #21866 ),
 ( #15116, #811 ) ),
 .UNSPECIFIED., .F., .F., .F.,
 ( 4, 3, 1, 1, 1, 1, 1, 1, 1, 1, 1, 1, 1, 1, 1, 3, 4 ),
 ( 2, 2 ),
 ( -0.006224436509779399107, 0.000000000000000000, 0.1631815286610956983, 0.2977692734154420151, 0.4074874358086479353, 0.4958722051997364599, 0.5663882204534362863, 0.6226113998521872750, 0.6684688681440952296, 0.7083597289290873844, 0.7467392810942080628, 0.7871941958140505902, 0.8319435340725637174, 0.8820908781450866876, 0.9380770770033469708, 1.000000000000000000, 1.037178044095967699 ),
 ( 0.000000000000000000, 1.000000000000000000 ),
 .UNSPECIFIED. ) ;
#2154 = CARTESIAN_POINT ( 'NONE',  ( -9.950816595802161046, -30.97346149631507828, -15.97505549386013790 ) ) ;
#2155 = EDGE_CURVE ( 'NONE', #6400, #12046, #7844, .T. ) ;
#2156 = CARTESIAN_POINT ( 'NONE',  ( -30.33120300398439184, -29.70770800413587409, 10.86275015437632518 ) ) ;
#2157 = ORIENTED_EDGE ( 'NONE', *, *, #19599, .F. ) ;
#2158 = CARTESIAN_POINT ( 'NONE',  ( 23.75015564180791117, -33.62175585944877554, 16.66905721770720916 ) ) ;
#2159 = CARTESIAN_POINT ( 'NONE',  ( -31.34641820739717133, -29.60063450876746671, 7.484404232544913604 ) ) ;
#2160 = VECTOR ( 'NONE', #18698, 1000.000000000000000 ) ;
#2161 = CARTESIAN_POINT ( 'NONE',  ( -33.88322930361385943, -31.55656389492446223, -8.614797474957375911 ) ) ;
#2162 = CARTESIAN_POINT ( 'NONE',  ( -30.13663473992038533, -29.39322151825781404, -7.036571627636797110 ) ) ;
#2163 = CARTESIAN_POINT ( 'NONE',  ( 35.57764675265796939, -33.66314051246511241, 0.08596290087381135148 ) ) ;
#2164 = FACE_OUTER_BOUND ( 'NONE', #993, .T. ) ;
#2165 = CARTESIAN_POINT ( 'NONE',  ( 29.53740337484025957, -29.39823573244542487, 9.403261029673830151 ) ) ;
#2166 = CARTESIAN_POINT ( 'NONE',  ( -32.77129009703156726, -32.24623672167330568, -11.38008926115294095 ) ) ;
#2167 = CARTESIAN_POINT ( 'NONE',  ( 26.13380003684404684, -33.60311931040175182, -16.29385617155280386 ) ) ;
#2168 = CARTESIAN_POINT ( 'NONE',  ( 30.77373584661040340, -29.46289249273399236, 7.109432092875603182 ) ) ;
#2169 = CARTESIAN_POINT ( 'NONE',  ( 30.43992263264999210, -32.65005945591883574, -14.60730302164637351 ) ) ;
#2170 = CARTESIAN_POINT ( 'NONE',  ( -18.20103578080923157, -29.41642839959155609, 12.55473750555391810 ) ) ;
#2171 = CARTESIAN_POINT ( 'NONE',  ( -34.31012275212504647, -33.56499999156081060, 9.171833147221716942 ) ) ;
#2172 = CARTESIAN_POINT ( 'NONE',  ( 35.66729795668860703, -35.57282108570026224, 2.275822344929693042 ) ) ;
#2173 = DIRECTION ( 'NONE',  ( 0.000000000000000000, 0.000000000000000000, -1.000000000000000000 ) ) ;
#2174 = CARTESIAN_POINT ( 'NONE',  ( -28.57422922534219722, -29.70681466067284759, 12.13427368686229890 ) ) ;
#2175 = ORIENTED_EDGE ( 'NONE', *, *, #20882, .T. ) ;
#2176 = CARTESIAN_POINT ( 'NONE',  ( 35.74601672999393287, -34.35362868029753258, 6.913525267136962082E-14 ) ) ;
#2177 = CARTESIAN_POINT ( 'NONE',  ( 33.35163426213343740, -31.60472938260738118, 10.51369723923457578 ) ) ;
#2178 = CARTESIAN_POINT ( 'NONE',  ( 29.57906224294311670, -29.39140584315841664, -8.937489358651482974 ) ) ;
#2179 = CARTESIAN_POINT ( 'NONE',  ( 22.85029498827938710, -29.38824025086611869, -11.62058901228883734 ) ) ;
#2180 = CARTESIAN_POINT ( 'NONE',  ( 10.00000000000000178, 30.60999999999999943, -10.00000000000000000 ) ) ;
#2181 = CARTESIAN_POINT ( 'NONE',  ( -32.68782172296233313, -32.07092634007838683, 12.25111191543571287 ) ) ;
#2182 = CARTESIAN_POINT ( 'NONE',  ( 23.30575388760322042, -35.61499999999999488, 16.87858127063048030 ) ) ;
#2183 = CARTESIAN_POINT ( 'NONE',  ( 20.18567069161862904, -34.09514360794046439, 17.04979237080565113 ) ) ;
#2184 = CARTESIAN_POINT ( 'NONE',  ( -17.38843915997190592, -33.42658135092923288, -17.08909015733135561 ) ) ;
#2185 = CARTESIAN_POINT ( 'NONE',  ( -33.88720366515422455, -31.83735818432369769, 9.414188725947338909 ) ) ;
#2186 = CARTESIAN_POINT ( 'NONE',  ( -28.87420143183064170, -29.56149534834312576, -11.50574632378618922 ) ) ;
#2187 = CARTESIAN_POINT ( 'NONE',  ( 35.05299964521466194, -33.56541342948566609, 4.288666037453692681 ) ) ;
#2188 = CARTESIAN_POINT ( 'NONE',  ( 29.11217312930887857, -30.31253325310351698, 13.19312902919558006 ) ) ;
#2189 = CARTESIAN_POINT ( 'NONE',  ( -29.87636468269120726, -29.41207798765948667, -9.098202493009516445 ) ) ;
#2190 = CARTESIAN_POINT ( 'NONE',  ( -35.11895351696492185, -33.60763831373355259, -5.397379005374284944 ) ) ;
#2191 = CARTESIAN_POINT ( 'NONE',  ( 29.64725102446993077, -29.46077457613379025, 10.23449680971676479 ) ) ;
#2192 = CARTESIAN_POINT ( 'NONE',  ( 21.92872425611752618, -33.01921511697375422, -16.71399157663603319 ) ) ;
#2193 = CYLINDRICAL_SURFACE ( 'NONE', #20323, 5.150000000000001243 ) ;
#2194 = CARTESIAN_POINT ( 'NONE',  ( 3.312948831960603080, -34.12918755844030017, 17.39639387055622066 ) ) ;
#2195 = CARTESIAN_POINT ( 'NONE',  ( 32.88806898638104315, -30.55045576910515592, 8.785320775503498325 ) ) ;
#2196 = CARTESIAN_POINT ( 'NONE',  ( 29.21141553338582142, -31.77608780426083968, -14.68831419711415265 ) ) ;
#2197 = CARTESIAN_POINT ( 'NONE',  ( -3.307334175845003887, -30.78612021309065838, 15.76394266227802277 ) ) ;
#2198 = CARTESIAN_POINT ( 'NONE',  ( -31.11987218181296200, -34.15312824671310210, 14.60875306558553177 ) ) ;
#2199 = CARTESIAN_POINT ( 'NONE',  ( -26.80444745216611935, -29.39134081361480355, 11.06923401534440465 ) ) ;
#2200 = CARTESIAN_POINT ( 'NONE',  ( 10.00000000000000000, 0.000000000000000000, 0.000000000000000000 ) ) ;
#2201 = CARTESIAN_POINT ( 'NONE',  ( 34.26555219894501647, -31.44255137962496249, 5.717728747073230089 ) ) ;
#2202 = CARTESIAN_POINT ( 'NONE',  ( 31.96141333001138563, -30.52844409560646710, -11.09186000562116092 ) ) ;
#2203 = CARTESIAN_POINT ( 'NONE',  ( 29.72068001992938591, -29.38824026098030728, -7.860150738626690448 ) ) ;
#2204 = VERTEX_POINT ( 'NONE', #20159 ) ;
#2205 = CARTESIAN_POINT ( 'NONE',  ( -23.83593376304355971, -35.51425240466430466, 16.81972099652466568 ) ) ;
#2206 = CARTESIAN_POINT ( 'NONE',  ( -32.78424288377220819, -33.60217791203082527, -12.82235854353479887 ) ) ;
#2207 = LINE ( 'NONE', #21620, #1731 ) ;
#2208 = AXIS2_PLACEMENT_3D ( 'NONE', #4638, #8478, #17425 ) ;
#2209 = CARTESIAN_POINT ( 'NONE',  ( 32.73264471576113266, -33.63629313839429358, -13.08340728190955460 ) ) ;
#2210 = CARTESIAN_POINT ( 'NONE',  ( -28.90050113317845160, -29.38824025058771028, -9.775995303965471450 ) ) ;
#2211 = CARTESIAN_POINT ( 'NONE',  ( -26.63511592043012044, -29.39668739221426108, -11.24624415469360450 ) ) ;
#2212 = CARTESIAN_POINT ( 'NONE',  ( 34.17165025218466212, -33.91306329647142803, 10.89462534213155998 ) ) ;
#2213 = CARTESIAN_POINT ( 'NONE',  ( 28.54961603537123338, -33.72963045738342203, 15.71152632330454679 ) ) ;
#2214 = CARTESIAN_POINT ( 'NONE',  ( -32.69441791976896639, -33.04739180001974574, -13.02841515354842983 ) ) ;
#2215 = CARTESIAN_POINT ( 'NONE',  ( -33.88931380084608236, -33.56499999156082481, -10.48767853734738154 ) ) ;
#2216 = CARTESIAN_POINT ( 'NONE',  ( 34.81031652270708321, -33.82532602674348965, -8.717206771015224120 ) ) ;
#2217 = CARTESIAN_POINT ( 'NONE',  ( 28.78775269255404012, -29.39132322549088983, 10.13828846640748438 ) ) ;
#2218 = CARTESIAN_POINT ( 'NONE',  ( 15.02378825806237472, -33.50421434188799452, -17.18483618868454954 ) ) ;
#2219 = CARTESIAN_POINT ( 'NONE',  ( -31.81304924901284181, -29.66749210889348731, -5.540646044899312450 ) ) ;
#2220 = CARTESIAN_POINT ( 'NONE',  ( -32.70000000000000995, -32.27067811580110401, 11.60445606044353362 ) ) ;
#2221 = CARTESIAN_POINT ( 'NONE',  ( 35.54057710045751151, -30.69463496690167048, -15.44967892130535070 ) ) ;
#2222 = CARTESIAN_POINT ( 'NONE',  ( -17.89431204828434829, 33.31311851341510533, -14.39794304212625242 ) ) ;
#2223 = CARTESIAN_POINT ( 'NONE',  ( 29.50811876564202052, -29.38875829660857519, 8.909803562699902812 ) ) ;
#2224 = CARTESIAN_POINT ( 'NONE',  ( 26.69496618213903716, -29.82283665033128983, -13.09626826659563115 ) ) ;
#2225 = CARTESIAN_POINT ( 'NONE',  ( 32.72457190924395576, -32.22319688979169428, -11.98334488353741989 ) ) ;
#2226 = CARTESIAN_POINT ( 'NONE',  ( -34.36990771692970981, -35.61500000000000909, 10.68262405111190816 ) ) ;
#2227 = CARTESIAN_POINT ( 'NONE',  ( -47.00000000000000711, -14.39000000000000057, -10.00000000000000000 ) ) ;
#2228 = CARTESIAN_POINT ( 'NONE',  ( -24.85943803046261635, -29.43502567638603296, 12.05533247879493075 ) ) ;
#2229 = CARTESIAN_POINT ( 'NONE',  ( 30.63200011263580436, -29.38876990931256472, 0.3232649814308374281 ) ) ;
#2230 = CARTESIAN_POINT ( 'NONE',  ( 32.72889335922940290, -33.80382010600774834, 13.20543140630497625 ) ) ;
#2231 = CARTESIAN_POINT ( 'NONE',  ( -34.94071693651153510, -17.02903352526974246, -5.574074859758278322 ) ) ;
#2232 = CARTESIAN_POINT ( 'NONE',  ( -32.57948420935423428, -32.27701700271025942, 12.64609045796778020 ) ) ;
#2233 = CYLINDRICAL_SURFACE ( 'NONE', #2529, 54.08468508234020078 ) ;
#2234 = CARTESIAN_POINT ( 'NONE',  ( -32.69239199369042126, -33.55683099035675099, -13.09046806354201387 ) ) ;
#2235 = DIRECTION ( 'NONE',  ( 1.000000000000000000, -0.000000000000000000, 0.000000000000000000 ) ) ;
#2236 = VERTEX_POINT ( 'NONE', #6204 ) ;
#2237 = VECTOR ( 'NONE', #1081, 1000.000000000000000 ) ;
#2238 = CARTESIAN_POINT ( 'NONE',  ( 32.09448922214673416, -29.83577376202159215, -6.875284387378146178 ) ) ;
#2239 = CARTESIAN_POINT ( 'NONE',  ( -33.78544932680127033, -31.57246318841395194, 9.094042263478586463 ) ) ;
#2240 = CARTESIAN_POINT ( 'NONE',  ( -13.93728742129272824, -36.35879260628510679, 17.45642708564873757 ) ) ;
#2241 = CARTESIAN_POINT ( 'NONE',  ( 32.70000202053483207, -32.26980492024420499, -12.17072725132995714 ) ) ;
#2242 = CARTESIAN_POINT ( 'NONE',  ( 32.63593937237025955, -30.77157111607078832, 10.31812333364189627 ) ) ;
#2243 = CARTESIAN_POINT ( 'NONE',  ( -24.51095790377840800, -31.44364463872653559, -15.64155800461589152 ) ) ;
#2244 = CARTESIAN_POINT ( 'NONE',  ( -33.57924492132475081, -32.10823428147030256, 10.78683842773583024 ) ) ;
#2245 = CARTESIAN_POINT ( 'NONE',  ( 27.43750764083469562, -34.00433674590878041, 16.06543293176973108 ) ) ;
#2246 = CARTESIAN_POINT ( 'NONE',  ( -35.38454750544659078, -33.10467572415900150, 3.215782928653416750 ) ) ;
#2247 = CARTESIAN_POINT ( 'NONE',  ( 32.80522059160565362, -33.58808504095419778, -12.72887193163593267 ) ) ;
#2248 = CARTESIAN_POINT ( 'NONE',  ( 30.50808829105174169, -31.49747836342041296, 13.81117234755200052 ) ) ;
#2249 = CARTESIAN_POINT ( 'NONE',  ( 3.308298456091809392, -29.39143054516827647, -12.39868369819715888 ) ) ;
#2250 = DIRECTION ( 'NONE',  ( 1.000000000000000000, -0.000000000000000000, -0.000000000000000000 ) ) ;
#2251 = CARTESIAN_POINT ( 'NONE',  ( 10.00000000000000000, 27.93975500499798414, 5.375000000000003553 ) ) ;
#2252 = DIRECTION ( 'NONE',  ( -1.000000000000000000, -1.267432339635554683E-16, 3.155451838406445053E-17 ) ) ;
#2253 = CIRCLE ( 'NONE', #9519, 2.500000000000000444 ) ;
#2254 = CARTESIAN_POINT ( 'NONE',  ( -1.634863798795763046, -35.49353420947408466, 17.48011446115432932 ) ) ;
#2255 = PERSON_AND_ORGANIZATION_ROLE ( 'design_supplier' ) ;
#2256 = CARTESIAN_POINT ( 'NONE',  ( -32.77439810222966088, -32.08612556949944405, -11.97436488405152666 ) ) ;
#2257 = CARTESIAN_POINT ( 'NONE',  ( 32.05144862501303749, -29.72017817096426029, 4.651058195674813156 ) ) ;
#2258 = CARTESIAN_POINT ( 'NONE',  ( 31.45525173922132112, -33.70612619167868473, -14.32495099530551563 ) ) ;
#2259 = CARTESIAN_POINT ( 'NONE',  ( -35.30255816789872370, -33.57992592485906869, 2.106369389722001273 ) ) ;
#2260 = CARTESIAN_POINT ( 'NONE',  ( 35.30552358079016528, -35.61499999999997357, 6.383692532506265671 ) ) ;
#2261 = CARTESIAN_POINT ( 'NONE',  ( 32.68792411328087155, -33.26722986019356654, -13.09891094644556020 ) ) ;
#2262 = CARTESIAN_POINT ( 'NONE',  ( 34.22685514397358020, -31.56520131912731486, -6.689462663537057985 ) ) ;
#2263 = CARTESIAN_POINT ( 'NONE',  ( -29.32143086892273232, -29.51228878342825013, 10.98054359571667149 ) ) ;
#2264 = ORIENTED_EDGE ( 'NONE', *, *, #2579, .T. ) ;
#2265 = CARTESIAN_POINT ( 'NONE',  ( 33.44603366866704164, -31.02556883885001326, -8.642840868727121872 ) ) ;
#2266 = CARTESIAN_POINT ( 'NONE',  ( -33.93109809699988944, -33.91305128420187742, 11.39701811969937140 ) ) ;
#2267 = CARTESIAN_POINT ( 'NONE',  ( 35.53929922036776645, -33.42852060770098888, -1.448072672618705425 ) ) ;
#2268 = CARTESIAN_POINT ( 'NONE',  ( -32.76882483150626513, -33.71281423404993660, 13.11576446255931216 ) ) ;
#2269 = CARTESIAN_POINT ( 'NONE',  ( -6.617734572462468989, -30.57124923756082069, -15.51809687057483700 ) ) ;
#2270 = CARTESIAN_POINT ( 'NONE',  ( -29.11466728730304254, -29.39133834397003397, 9.797161453614940285 ) ) ;
#2271 = VERTEX_POINT ( 'NONE', #18413 ) ;
#2272 = CARTESIAN_POINT ( 'NONE',  ( 24.63768946179652275, -32.69637625238967615, 16.29825048943730081 ) ) ;
#2273 = CARTESIAN_POINT ( 'NONE',  ( -34.52270261078927405, -32.45666956519357882, 8.097656752244484224 ) ) ;
#2274 = CARTESIAN_POINT ( 'NONE',  ( -34.24104827506346282, -31.96327205263530757, -5.706898071064577138 ) ) ;
#2275 = CARTESIAN_POINT ( 'NONE',  ( -34.31099267194020541, -32.03044445442518651, -8.056803746567197777 ) ) ;
#2276 = CARTESIAN_POINT ( 'NONE',  ( 35.65066697811301566, -33.91306330334439423, -1.018423784519309816 ) ) ;
#2277 = CARTESIAN_POINT ( 'NONE',  ( -30.99831371923403012, -29.41265369608552760, -1.228238385160868029 ) ) ;
#2278 = CARTESIAN_POINT ( 'NONE',  ( 32.25260525903851772, -30.53438256652566452, 10.55080217267237153 ) ) ;
#2279 = CARTESIAN_POINT ( 'NONE',  ( -32.93918072184675339, -32.02860366368152256, -11.52980534783575273 ) ) ;
#2280 = CARTESIAN_POINT ( 'NONE',  ( 25.16622715858765602, -29.38824025058756106, -11.23545832165418368 ) ) ;
#2281 = CARTESIAN_POINT ( 'NONE',  ( 30.08859503228215004, -29.39142315566852659, 6.986705647068436775 ) ) ;
#2282 = CARTESIAN_POINT ( 'NONE',  ( 30.33990177383803655, -33.25816994923049208, -14.87237143565562292 ) ) ;
#2283 = CARTESIAN_POINT ( 'NONE',  ( -20.64379425614296082, -29.38824025058779910, 11.78997772200713889 ) ) ;
#2284 = CARTESIAN_POINT ( 'NONE',  ( -34.36052907123713851, -33.56836970194479619, 9.184649850998498621 ) ) ;
#2285 = VECTOR ( 'NONE', #16136, 1000.000000000000000 ) ;
#2286 = CARTESIAN_POINT ( 'NONE',  ( 32.69931670397235735, -33.56499851996027672, 12.64505196150210686 ) ) ;
#2287 = ADVANCED_FACE ( 'NONE', ( #15158 ), #804, .F. ) ;
#2288 = CARTESIAN_POINT ( 'NONE',  ( 22.33710520159256419, 33.28024499500202893, 5.375000000000004441 ) ) ;
#2289 = CARTESIAN_POINT ( 'NONE',  ( -29.80028817582972422, -34.16328672995425819, 15.29818220212465718 ) ) ;
#2290 = VERTEX_POINT ( 'NONE', #16070 ) ;
#2291 = CARTESIAN_POINT ( 'NONE',  ( 33.17840040704593463, -32.07556844883709601, 10.96308275962554113 ) ) ;
#2292 = CARTESIAN_POINT ( 'NONE',  ( 32.76262736236060391, -30.77555467308364712, -10.00050177811282204 ) ) ;
#2293 = CARTESIAN_POINT ( 'NONE',  ( 17.14937615213277411, -29.38824025058770673, -12.02424263104156665 ) ) ;
#2294 = EDGE_CURVE ( 'NONE', #21684, #4893, #13343, .T. ) ;
#2295 = CARTESIAN_POINT ( 'NONE',  ( -32.68083709215310506, -33.52674151096690736, -13.12629847813182060 ) ) ;
#2296 = CARTESIAN_POINT ( 'NONE',  ( -32.70000000000001705, -32.27070263750140811, -11.44181158349169536 ) ) ;
#2297 = CARTESIAN_POINT ( 'NONE',  ( 26.40954136199735558, -35.61499999999999488, 16.41261378216301026 ) ) ;
#2298 = CARTESIAN_POINT ( 'NONE',  ( 18.34824618932416840, -30.54260145374346891, 15.27438128828701025 ) ) ;
#2299 = CARTESIAN_POINT ( 'NONE',  ( -2.473961890337370573, -29.38824025058771028, -12.21620615198056470 ) ) ;
#2300 = CARTESIAN_POINT ( 'NONE',  ( -33.50948462524772253, -31.55054272055701858, 9.960556804552878063 ) ) ;
#2301 = CARTESIAN_POINT ( 'NONE',  ( -29.01276552134729769, -29.65637157891413977, -11.75365995778204287 ) ) ;
#2302 = CARTESIAN_POINT ( 'NONE',  ( 35.53019793365673706, -33.72942815759419233, 2.115277932320902554 ) ) ;
#2303 = CARTESIAN_POINT ( 'NONE',  ( -29.42201579955796475, -29.38824025058766054, -8.917206041290278051 ) ) ;
#2304 = CARTESIAN_POINT ( 'NONE',  ( -35.06151819095329358, -33.56587919277373544, -4.288802992187683572 ) ) ;
#2305 = CARTESIAN_POINT ( 'NONE',  ( 28.98752072466757213, -29.38824025058769962, 9.719045016730346376 ) ) ;
#2306 = CARTESIAN_POINT ( 'NONE',  ( 22.73168250447675831, -31.26143484731332833, -15.66849086622216980 ) ) ;
#2307 = CARTESIAN_POINT ( 'NONE',  ( 30.15273576022335789, -34.15969618812105324, -15.14071083130268036 ) ) ;
#2308 = CARTESIAN_POINT ( 'NONE',  ( 9.965563880838919530, -31.28095799934436272, 16.21044700394194749 ) ) ;
#2309 = CARTESIAN_POINT ( 'NONE',  ( 34.70094504112152123, -33.52562629939619399, 8.938655887491954388 ) ) ;
#2310 = EDGE_CURVE ( 'NONE', #2863, #16867, #5010, .T. ) ;
#2311 = CARTESIAN_POINT ( 'NONE',  ( 29.45035773105789545, -33.26584802429372445, -15.28463946345320679 ) ) ;
#2312 = CARTESIAN_POINT ( 'NONE',  ( -3.304208840040624207, -29.39140522880694206, 12.39796063004768989 ) ) ;
#2313 = CARTESIAN_POINT ( 'NONE',  ( -31.57329999296764456, -34.15219547908012032, 14.31241702334987131 ) ) ;
#2314 = CARTESIAN_POINT ( 'NONE',  ( -26.60153686198326284, -29.39134288912213933, 11.12602396007586414 ) ) ;
#2315 = DIRECTION ( 'NONE',  ( 0.000000000000000000, -1.000000000000000000, 0.000000000000000000 ) ) ;
#2316 = CARTESIAN_POINT ( 'NONE',  ( 34.38760242465758665, -31.88600225416116274, 4.747067769931518022 ) ) ;
#2317 = CARTESIAN_POINT ( 'NONE',  ( 33.87100311615510861, -34.10504263178599871, -11.57843101349300063 ) ) ;
#2318 = CARTESIAN_POINT ( 'NONE',  ( 29.83852173481900394, -29.38824025058847056, -7.327872502386431286 ) ) ;
#2319 = CARTESIAN_POINT ( 'NONE',  ( 22.85873263373454378, 25.26951000999596886, 9.999999999999989342 ) ) ;
#2320 = CARTESIAN_POINT ( 'NONE',  ( -32.09316235434852871, -35.50699485876388195, 14.04252837163947554 ) ) ;
#2321 = CARTESIAN_POINT ( 'NONE',  ( 32.62742594409564845, -31.86601725291123799, -12.19510541569253981 ) ) ;
#2322 = CARTESIAN_POINT ( 'NONE',  ( -32.70283574774667557, -33.64397379132578436, -13.15816380591301638 ) ) ;
#2323 = CARTESIAN_POINT ( 'NONE',  ( 32.71847220844733073, -33.58225555065818213, -12.95697170032494405 ) ) ;
#2324 = CARTESIAN_POINT ( 'NONE',  ( -27.77712294353536748, -29.38824025058770673, -10.52828319950038605 ) ) ;
#2325 = CARTESIAN_POINT ( 'NONE',  ( -27.10788371136598585, -29.41176133191654429, -11.32588461087139997 ) ) ;
#2326 = CARTESIAN_POINT ( 'NONE',  ( 34.01292123167301185, -33.56541342968161246, 10.23005800629522177 ) ) ;
#2327 = CARTESIAN_POINT ( 'NONE',  ( 27.43882999599007988, -29.59470856391619975, 12.24288547906268221 ) ) ;
#2328 = CARTESIAN_POINT ( 'NONE',  ( -33.24566208055807692, -33.06419776629994089, -12.32312997773130725 ) ) ;
#2329 = CARTESIAN_POINT ( 'NONE',  ( -34.15980315471502138, -33.68341445862537853, -10.58970951123415283 ) ) ;
#2330 = CARTESIAN_POINT ( 'NONE',  ( 34.87114877550924774, -33.72943163406324629, -8.157606743278618566 ) ) ;
#2331 = CARTESIAN_POINT ( 'NONE',  ( 28.60768846501544616, -29.38824025058771028, 10.08744882587282987 ) ) ;
#2332 = CARTESIAN_POINT ( 'NONE',  ( 16.71771851548567867, -33.34620424090964974, -17.10099724192581050 ) ) ;
#2333 = CARTESIAN_POINT ( 'NONE',  ( -30.89029772898495807, -29.42897524935302656, -4.584304814320545596 ) ) ;
#2334 = CARTESIAN_POINT ( 'NONE',  ( 0.000000000000000000, 30.60999999999999943, 12.50000000000000000 ) ) ;
#2335 = CARTESIAN_POINT ( 'NONE',  ( 32.68713672062615672, -32.20088731050115172, 12.33231373636962935 ) ) ;
#2336 = CARTESIAN_POINT ( 'NONE',  ( 0.000000000000000000, -35.61499999999999488, 19.50000000000000000 ) ) ;
#2337 = CARTESIAN_POINT ( 'NONE',  ( 33.21415722917717517, -31.26916561623043478, 10.16765004077852019 ) ) ;
#2338 = VERTEX_POINT ( 'NONE', #2458 ) ;
#2339 = CARTESIAN_POINT ( 'NONE',  ( 27.70919950363196094, -34.03869003155765682, -15.99986707005937880 ) ) ;
#2340 = CARTESIAN_POINT ( 'NONE',  ( 32.70018305870859621, -32.00761151072496347, -12.18729235088269469 ) ) ;
#2341 = DIRECTION ( 'NONE',  ( 1.000000000000000000, 0.000000000000000000, 0.000000000000000000 ) ) ;
#2342 = CARTESIAN_POINT ( 'NONE',  ( -32.78717753206321817, -33.57992592667666543, 12.71466533437550517 ) ) ;
#2343 = CARTESIAN_POINT ( 'NONE',  ( -23.92956604084211136, -29.38824025058773870, 11.52233567675424020 ) ) ;
#2344 = CARTESIAN_POINT ( 'NONE',  ( 32.04031700436289043, -29.60312605511121475, 0.4021534033773500050 ) ) ;
#2345 = CARTESIAN_POINT ( 'NONE',  ( 32.74428652886982860, -33.64075376845479326, 13.06361997849415779 ) ) ;
#2346 = CARTESIAN_POINT ( 'NONE',  ( -4.340416710464682026, 45.46347136538823008, -19.50000000000000000 ) ) ;
#2347 = CARTESIAN_POINT ( 'NONE',  ( -32.69999999999997442, -33.09621069500379775, 12.82641385465598738 ) ) ;
#2348 = ORIENTED_EDGE ( 'NONE', *, *, #13079, .T. ) ;
#2349 = DIRECTION ( 'NONE',  ( -1.499832769373717067E-16, -6.938893903907228378E-18, -1.000000000000000000 ) ) ;
#2350 = CARTESIAN_POINT ( 'NONE',  ( -32.69976430335638895, -33.56208744623673113, -13.02397661178514454 ) ) ;
#2351 = CARTESIAN_POINT ( 'NONE',  ( -2.703949730777469943E-05, -33.40469423089774637, -17.28069929625725010 ) ) ;
#2352 = CARTESIAN_POINT ( 'NONE',  ( 30.08840470631503905, -29.38878088898841057, -6.561740583244059621 ) ) ;
#2353 = CARTESIAN_POINT ( 'NONE',  ( -33.35187722684337075, -32.16638072358715306, 9.968024873960130705 ) ) ;
#2354 = CARTESIAN_POINT ( 'NONE',  ( -19.12831125240818508, -34.00865853830487850, 17.10955343111158555 ) ) ;
#2355 = CARTESIAN_POINT ( 'NONE',  ( 32.69999980749499002, -32.27068597651760484, -11.85539945088631342 ) ) ;
#2356 = CARTESIAN_POINT ( 'NONE',  ( 29.74851528758076569, -29.40429399394443166, 9.124869011938232077 ) ) ;
#2357 = CARTESIAN_POINT ( 'NONE',  ( -23.12004134509610509, -29.38869432519912195, -11.69386354191674648 ) ) ;
#2358 = CARTESIAN_POINT ( 'NONE',  ( -32.04892603807640228, -30.32771279797503894, 10.33244929804759948 ) ) ;
#2359 = CARTESIAN_POINT ( 'NONE',  ( 26.60479474167716063, -30.14405516953685549, 13.72703848182367103 ) ) ;
#2360 = CARTESIAN_POINT ( 'NONE',  ( -32.03992493614569526, -32.46949063793354640, -13.41205306992865864 ) ) ;
#2361 = CARTESIAN_POINT ( 'NONE',  ( -30.83444264412122493, -29.40468499824964255, 2.055438920018556992 ) ) ;
#2362 = CARTESIAN_POINT ( 'NONE',  ( 33.05316624335392817, -33.56522577810812180, -12.21920836832331858 ) ) ;
#2363 = CARTESIAN_POINT ( 'NONE',  ( 30.77533272324787461, -32.35222105884053434, 14.24898492181775111 ) ) ;
#2364 = CARTESIAN_POINT ( 'NONE',  ( 6.618311511077856757, -29.40449199733796348, -12.62673906824097614 ) ) ;
#2365 = CARTESIAN_POINT ( 'NONE',  ( -30.87712226343796118, -12.06853405479235697, 14.61013452869702256 ) ) ;
#2366 = CARTESIAN_POINT ( 'NONE',  ( 32.78723317904561441, -32.19092641688417444, 11.67364513710596796 ) ) ;
#2367 = DIRECTION ( 'NONE',  ( -9.655470867286908287E-15, 1.000000000000000000, -0.000000000000000000 ) ) ;
#2368 = CARTESIAN_POINT ( 'NONE',  ( -3.543027865661395381, -35.49353420947408466, 17.47966263774063833 ) ) ;
#2369 = DATE_AND_TIME ( #13519, #6962 ) ;
#2370 = CARTESIAN_POINT ( 'NONE',  ( -32.70697779470245337, -32.26190165300339885, -11.87618429267921094 ) ) ;
#2371 = CARTESIAN_POINT ( 'NONE',  ( 30.54324089807421316, -29.38824025058770317, -2.733082462826055875E-14 ) ) ;
#2372 = EDGE_CURVE ( 'NONE', #5896, #15016, #11189, .T. ) ;
#2373 = CARTESIAN_POINT ( 'NONE',  ( 30.87676465401349546, -29.41698175740752319, 3.691546391264178162 ) ) ;
#2374 = CARTESIAN_POINT ( 'NONE',  ( 31.02780551162201661, -31.76787749907358815, -13.71647241421920427 ) ) ;
#2375 = FACE_OUTER_BOUND ( 'NONE', #5543, .T. ) ;
#2376 = CARTESIAN_POINT ( 'NONE',  ( 35.35449585655830163, -35.48111178384464637, 5.969542561470284170 ) ) ;
#2377 = CARTESIAN_POINT ( 'NONE',  ( 29.64777715635311850, -29.46088719716115278, -10.23490787048416450 ) ) ;
#2378 = CARTESIAN_POINT ( 'NONE',  ( 33.55329918464022398, -32.14927716883041597, -9.020175321634884114 ) ) ;
#2379 = CARTESIAN_POINT ( 'NONE',  ( -28.66235117800156118, -29.38824025058771028, 10.04510490587759719 ) ) ;
#2380 = ORIENTED_EDGE ( 'NONE', *, *, #20269, .F. ) ;
#2381 = CARTESIAN_POINT ( 'NONE',  ( 34.41877971413360626, -32.74563116071303170, -9.174908142913180242 ) ) ;
#2382 = CARTESIAN_POINT ( 'NONE',  ( 34.72827246182448846, -31.60139082897916296, -1.400306668347643724 ) ) ;
#2383 = CARTESIAN_POINT ( 'NONE',  ( -32.72128747512791591, -33.67950706668173666, 13.16598741336664702 ) ) ;
#2384 = CARTESIAN_POINT ( 'NONE',  ( -13.21732969760491727, -29.38824025058761436, -12.10463142093984068 ) ) ;
#2385 = CARTESIAN_POINT ( 'NONE',  ( -29.14861264335005586, -29.39134106021824522, 9.751089624269562606 ) ) ;
#2386 = ORIENTED_EDGE ( 'NONE', *, *, #16733, .F. ) ;
#2387 = CARTESIAN_POINT ( 'NONE',  ( 23.42709462972699797, -29.97264916947030500, 13.99549797032321585 ) ) ;
#2388 = CARTESIAN_POINT ( 'NONE',  ( -34.30197946131072229, -31.58687123983742850, 6.300683616355656547 ) ) ;
#2389 = CARTESIAN_POINT ( 'NONE',  ( -33.65067107951060876, -32.13443401672405741, -8.549132264598325648 ) ) ;
#2390 = CARTESIAN_POINT ( 'NONE',  ( 4.052523257019793185E-17, -35.54805589192231707, 17.48069929923305565 ) ) ;
#2391 = CARTESIAN_POINT ( 'NONE',  ( -34.90056336467919351, -33.72503498441430025, -8.170621575512047485 ) ) ;
#2392 = CARTESIAN_POINT ( 'NONE',  ( 35.27973339015233734, -33.57402894904164015, -2.098035919297557506 ) ) ;
#2393 = CARTESIAN_POINT ( 'NONE',  ( -35.10794071916726011, -32.06312835414058071, 0.2137902088864995498 ) ) ;
#2394 = CARTESIAN_POINT ( 'NONE',  ( 30.98157676882667744, -29.71196918042449653, 9.793035272200109276 ) ) ;
#2395 = CARTESIAN_POINT ( 'NONE',  ( -32.81917677976478842, -32.21564476347320038, -11.42769092582620516 ) ) ;
#2396 = CARTESIAN_POINT ( 'NONE',  ( 25.73640883216560482, -30.32247558097303042, -14.21612846280186560 ) ) ;
#2397 = CARTESIAN_POINT ( 'NONE',  ( 31.47564079005562476, -29.60126761046812760, 6.778557061238810633 ) ) ;
#2398 = CARTESIAN_POINT ( 'NONE',  ( 30.58818535806814864, -33.85950275183269298, -14.88283613103328662 ) ) ;
#2399 = CARTESIAN_POINT ( 'NONE',  ( -20.82811425808500516, -29.97499992993217433, 14.24902796880716771 ) ) ;
#2400 = CARTESIAN_POINT ( 'NONE',  ( -34.56358252308922374, -33.66313688723796105, 9.236281220696984207 ) ) ;
#2401 = CARTESIAN_POINT ( 'NONE',  ( -3.104609861565703171E-11, 111.9117597494123117, 1.040858507015023293E-15 ) ) ;
#2402 = CARTESIAN_POINT ( 'NONE',  ( 34.62494257824829447, -31.84512864877078187, -0.8893601163444992963 ) ) ;
#2403 = CARTESIAN_POINT ( 'NONE',  ( -30.24351073147075653, -32.05823089583398655, 14.39274892553162744 ) ) ;
#2404 = ORIENTED_EDGE ( 'NONE', *, *, #19682, .T. ) ;
#2405 = CARTESIAN_POINT ( 'NONE',  ( 33.35730581954628349, -31.61404679633429637, 10.51526053454193921 ) ) ;
#2406 = CARTESIAN_POINT ( 'NONE',  ( 34.24426660033541481, -34.24180481391645259, -10.75790773882255635 ) ) ;
#2407 = CARTESIAN_POINT ( 'NONE',  ( 21.92625685019543980, -29.38824025058761080, -11.71824110389280804 ) ) ;
#2408 = CARTESIAN_POINT ( 'NONE',  ( -32.65103598526266637, -33.25110061770261183, -13.11523993577577762 ) ) ;
#2409 = CARTESIAN_POINT ( 'NONE',  ( 36.86707552995389392, -32.08505108660594374, 13.01499888831775920 ) ) ;
#2410 = CARTESIAN_POINT ( 'NONE',  ( 20.02491831159674973, -30.15357395875363622, 14.59380563993113888 ) ) ;
#2411 = CARTESIAN_POINT ( 'NONE',  ( -32.60699523376338504, -30.33960291499749573, 8.765127269098714535 ) ) ;
#2412 = CARTESIAN_POINT ( 'NONE',  ( -30.69911053779595989, -33.58955983690349711, -14.77078339825090580 ) ) ;
#2413 = CARTESIAN_POINT ( 'NONE',  ( 34.98107704531866347, -33.56701247820203804, 5.388531054975115531 ) ) ;
#2414 = EDGE_CURVE ( 'NONE', #6659, #8920, #7245, .T. ) ;
#2415 = CARTESIAN_POINT ( 'NONE',  ( -29.71980183721854374, -29.39679709431240440, -8.916944925771327135 ) ) ;
#2416 = CARTESIAN_POINT ( 'NONE',  ( -35.05884582572971198, -33.58191095590589015, -5.391361089405983797 ) ) ;
#2417 = CARTESIAN_POINT ( 'NONE',  ( 32.79454386716106029, -31.79123999216255925, 11.90042166149080671 ) ) ;
#2418 = CARTESIAN_POINT ( 'NONE',  ( 22.47125216516042201, -29.59738751832442105, -13.16783293509954511 ) ) ;
#2419 = CARTESIAN_POINT ( 'NONE',  ( 70.00000000000000000, -19.73048999000404180, 10.00000000000000178 ) ) ;
#2420 = CARTESIAN_POINT ( 'NONE',  ( 9.967529709513685887, -31.55940082592833562, 16.40996218071724400 ) ) ;
#2421 = CARTESIAN_POINT ( 'NONE',  ( 30.11424280581806912, -29.39839633023769139, 7.638342941810801534 ) ) ;
#2422 = CARTESIAN_POINT ( 'NONE',  ( 29.50236761211717607, -34.01845493446608515, -15.41446833891354196 ) ) ;
#2423 = CARTESIAN_POINT ( 'NONE',  ( -9.940385490890722764, -30.15881404177866543, 14.90732318992768946 ) ) ;
#2424 = CARTESIAN_POINT ( 'NONE',  ( 0.000000000000000000, 65.61499999999999488, -1.621875902621180421 ) ) ;
#2425 = CARTESIAN_POINT ( 'NONE',  ( -27.00706118863616112, -29.39133860610514404, 11.00741847077297031 ) ) ;
#2426 = DIRECTION ( 'NONE',  ( -1.000000000000000000, -0.000000000000000000, -0.000000000000000000 ) ) ;
#2427 = CARTESIAN_POINT ( 'NONE',  ( 34.41543500885003226, -31.81566660200266838, 4.750224737282249698 ) ) ;
#2428 = CARTESIAN_POINT ( 'NONE',  ( 30.85434074580330233, -29.71117811307733803, -10.06429070417670424 ) ) ;
#2429 = CARTESIAN_POINT ( 'NONE',  ( 29.25597441989757996, -29.38824025070804780, -9.221432355441772089 ) ) ;
#2430 = CARTESIAN_POINT ( 'NONE',  ( -34.99444063702131302, -35.51425128751602500, 8.391246912888933096 ) ) ;
#2431 = CARTESIAN_POINT ( 'NONE',  ( -47.00000000000000711, 30.60999999999999943, 10.00000000000000000 ) ) ;
#2432 = CARTESIAN_POINT ( 'NONE',  ( -32.84955203302786231, -32.07039166480764436, 11.73042965908800284 ) ) ;
#2433 = CARTESIAN_POINT ( 'NONE',  ( 32.70025989637975528, -33.56550855428383073, -12.84091698097739354 ) ) ;
#2434 = CARTESIAN_POINT ( 'NONE',  ( -29.17635495688440272, -29.38824025058771738, -9.374094120634683946 ) ) ;
#2435 = CARTESIAN_POINT ( 'NONE',  ( -27.00295964092270751, -29.39088990641007726, -10.99455255777491658 ) ) ;
#2436 = CARTESIAN_POINT ( 'NONE',  ( 34.00232847958378102, -33.56503749309470663, 10.22641614224960627 ) ) ;
#2437 = EDGE_CURVE ( 'NONE', #17736, #14676, #1977, .T. ) ;
#2438 = CARTESIAN_POINT ( 'NONE',  ( 28.68879400498877530, -30.97919205046019542, 14.21470000181934878 ) ) ;
#2439 = CARTESIAN_POINT ( 'NONE',  ( -29.96989512670161560, -29.49388307830026790, -10.15716862643447804 ) ) ;
#2440 = CARTESIAN_POINT ( 'NONE',  ( -34.01745002471740520, -33.56646835071483537, -10.24002818023378580 ) ) ;
#2441 = CARTESIAN_POINT ( 'NONE',  ( 35.10792443264451634, -33.82532603839357677, -7.064782855467603540 ) ) ;
#2442 = CARTESIAN_POINT ( 'NONE',  ( 32.26021469437718991, -34.00937459897934190, 13.73640159492106783 ) ) ;
#2443 = CARTESIAN_POINT ( 'NONE',  ( 16.60532284514350110, -29.71435101180741611, -13.86586447703857772 ) ) ;
#2444 = CARTESIAN_POINT ( 'NONE',  ( -30.37981928117482866, -29.39324720934896362, -5.376385456393973250 ) ) ;
#2445 = CARTESIAN_POINT ( 'NONE',  ( 18.20535407003037065, 18.30557052791279560, 19.50000000000000355 ) ) ;
#2446 = CARTESIAN_POINT ( 'NONE',  ( 34.34188954113818681, -28.57670512895974468, -16.80252346504178362 ) ) ;
#2447 = CARTESIAN_POINT ( 'NONE',  ( -22.06072838669009073, 33.79317114105722197, 5.948038397288613055 ) ) ;
#2448 = CARTESIAN_POINT ( 'NONE',  ( 31.14359382620953198, -29.71327373872675182, 9.401164584188565598 ) ) ;
#2449 = VERTEX_POINT ( 'NONE', #4764 ) ;
#2450 = CARTESIAN_POINT ( 'NONE',  ( 27.67404235365530596, -33.28380252656111793, -15.86714258450249559 ) ) ;
#2451 = CARTESIAN_POINT ( 'NONE',  ( 32.57640440353858935, -31.99963282465960290, -12.39982026722271868 ) ) ;
#2452 = CARTESIAN_POINT ( 'NONE',  ( 18.21916254916894218, 18.26730418593980687, -19.50000000000000000 ) ) ;
#2453 = EDGE_CURVE ( 'NONE', #3052, #18311, #14122, .T. ) ;
#2454 = FACE_OUTER_BOUND ( 'NONE', #6544, .T. ) ;
#2455 = CARTESIAN_POINT ( 'NONE',  ( -25.59097477671205567, -32.98895761962470630, 16.27060562353358009 ) ) ;
#2456 = CARTESIAN_POINT ( 'NONE',  ( 32.66774170795782339, -29.83957220327941684, 0.4372988792660060797 ) ) ;
#2457 = CARTESIAN_POINT ( 'NONE',  ( 32.70110361122365816, -33.56584751648239262, 12.92523937180641092 ) ) ;
#2458 = CARTESIAN_POINT ( 'NONE',  ( 10.00000000000000178, 30.60999999999999943, 12.50000000000000000 ) ) ;
#2459 = CARTESIAN_POINT ( 'NONE',  ( -32.69694764956373234, -32.23647322096550738, 12.29289542299816951 ) ) ;
#2460 = ORIENTED_EDGE ( 'NONE', *, *, #16388, .T. ) ;
#2461 = CARTESIAN_POINT ( 'NONE',  ( -32.80090804118285774, -32.25714854053060066, -11.07870610026761327 ) ) ;
#2462 = CARTESIAN_POINT ( 'NONE',  ( -32.70013272382053771, -33.56499986380070055, -13.02044982897174563 ) ) ;
#2463 = CARTESIAN_POINT ( 'NONE',  ( -33.94106445692168705, -12.73549895267029086, -5.111646865257401195 ) ) ;
#2464 = CARTESIAN_POINT ( 'NONE',  ( 34.57990774919093013, -32.46039555845099756, -7.791215953441270159 ) ) ;
#2465 = CARTESIAN_POINT ( 'NONE',  ( -33.69624014167171566, -31.65107138115359930, 9.576967781927212542 ) ) ;
#2466 = CARTESIAN_POINT ( 'NONE',  ( -1.978018036242623623, -35.00438537343730871, 17.45041383416294067 ) ) ;
#2467 = CARTESIAN_POINT ( 'NONE',  ( 32.69998592247057445, -32.27069245083534810, -11.58665397750694126 ) ) ;
#2468 = CARTESIAN_POINT ( 'NONE',  ( 15.02643500662819953, -34.22706014028447896, 17.28413763197480790 ) ) ;
#2469 = CARTESIAN_POINT ( 'NONE',  ( -25.02094360580646182, -29.65973005936392681, -12.98615154546680728 ) ) ;
#2470 = CARTESIAN_POINT ( 'NONE',  ( -29.54667687315453506, -29.39398582166637652, 9.204149235139912122 ) ) ;
#2471 = CARTESIAN_POINT ( 'NONE',  ( 27.34922581356707738, -30.98582411408156645, 14.64108437395015017 ) ) ;
#2472 = CARTESIAN_POINT ( 'NONE',  ( -31.11170204174657528, -30.92833900602170516, -12.84190697050196661 ) ) ;
#2473 = CARTESIAN_POINT ( 'NONE',  ( -34.29743966764231544, -31.05140343122329583, 1.423354479765657876 ) ) ;
#2474 = CARTESIAN_POINT ( 'NONE',  ( 33.92055886260876463, -33.91306330331453012, -11.41882239943975286 ) ) ;
#2475 = CARTESIAN_POINT ( 'NONE',  ( 28.40248824327935040, -29.39810399304163013, 10.58264281115845229 ) ) ;
#2476 = CARTESIAN_POINT ( 'NONE',  ( 6.630396931196462340, -33.05384447335545417, -17.19467231548740216 ) ) ;
#2477 = CARTESIAN_POINT ( 'NONE',  ( 17.40524907230897256, -35.61499999999999488, -17.28673693578820192 ) ) ;
#2478 = CARTESIAN_POINT ( 'NONE',  ( 32.72578162670981072, -32.25996938899775301, 11.46139145447912711 ) ) ;
#2479 = CARTESIAN_POINT ( 'NONE',  ( 10.00000000000000000, -19.73048999000404180, -10.00000000000000888 ) ) ;
#2480 = CARTESIAN_POINT ( 'NONE',  ( -35.40605920521112893, -35.61499999999997357, 5.567630731272959821 ) ) ;
#2481 = ITEM_DEFINED_TRANSFORMATION ( 'NONE', 'NONE', #13622,  #3982 ) ;
#2482 = CARTESIAN_POINT ( 'NONE',  ( -32.71421032212843727, -32.25904914825858327, -11.71149568836894872 ) ) ;
#2483 = CARTESIAN_POINT ( 'NONE',  ( 32.70867807289008056, -33.56514292565579183, 12.65285706769707730 ) ) ;
#2484 = CARTESIAN_POINT ( 'NONE',  ( 35.47393844607886138, -34.11720519185465861, 4.056540020133960311 ) ) ;
#2485 = CARTESIAN_POINT ( 'NONE',  ( 31.35212261010431689, -32.95077296075595541, -14.17814920806755197 ) ) ;
#2486 = CARTESIAN_POINT ( 'NONE',  ( 32.68821485764767942, -33.53447449795953617, -13.10222364243817772 ) ) ;
#2487 = CARTESIAN_POINT ( 'NONE',  ( 35.51730426204656510, -35.48111178384464637, 4.299257609110993528 ) ) ;
#2488 = VECTOR ( 'NONE', #22857, 1000.000000000000000 ) ;
#2489 = CARTESIAN_POINT ( 'NONE',  ( 30.13816389509556615, -29.59483451047720237, -10.61803759643641598 ) ) ;
#2490 = CARTESIAN_POINT ( 'NONE',  ( 33.82754907491291618, -31.84750347804494197, -9.094262537566754290 ) ) ;
#2491 = CARTESIAN_POINT ( 'NONE',  ( -29.38235590104435957, -29.51230902057344352, 10.93249567698878622 ) ) ;
#2492 = CARTESIAN_POINT ( 'NONE',  ( -28.92653282005188231, -29.38824025058770317, -9.786678786724234413 ) ) ;
#2493 = CARTESIAN_POINT ( 'NONE',  ( 31.45555729328888717, -29.71603513240120975, -8.420703670281836750 ) ) ;
#2494 = CARTESIAN_POINT ( 'NONE',  ( 35.65579582831554717, -34.20133014898475210, -1.454932526908948365 ) ) ;
#2495 = CARTESIAN_POINT ( 'NONE',  ( -32.70206315516696094, -33.56718085699776566, 12.96564554866529129 ) ) ;
#2496 = CARTESIAN_POINT ( 'NONE',  ( -13.25935691620983015, -29.85847587122234259, -14.38702613718311163 ) ) ;
#2497 = CARTESIAN_POINT ( 'NONE',  ( -29.66113624052730913, -29.43483807535725916, 9.952964061059683232 ) ) ;
#2498 = ORIENTED_EDGE ( 'NONE', *, *, #16349, .F. ) ;
#2499 = CARTESIAN_POINT ( 'NONE',  ( 0.000000000000000000, 126.4349999999999881, 0.000000000000000000 ) ) ;
#2500 = ADVANCED_FACE ( 'NONE', ( #6510 ), #19198, .F. ) ;
#2501 = CARTESIAN_POINT ( 'NONE',  ( 22.34269851883605185, -29.39398828865061120, 11.93345795386743546 ) ) ;
#2502 = CARTESIAN_POINT ( 'NONE',  ( -30.21756283708611690, -29.39143225824343375, 6.199739005069133668 ) ) ;
#2503 = CARTESIAN_POINT ( 'NONE',  ( -33.23911469532919938, -31.86135932632433310, -11.00110432463569410 ) ) ;
#2504 = VECTOR ( 'NONE', #3417, 1000.000000000000000 ) ;
#2505 = CARTESIAN_POINT ( 'NONE',  ( 32.69960689094189377, -32.44363694945709398, 12.43485951785934596 ) ) ;
#2506 = CARTESIAN_POINT ( 'NONE',  ( -31.26775749479838140, -29.56751545953171600, -7.241713210322581418 ) ) ;
#2507 = CARTESIAN_POINT ( 'NONE',  ( 35.24524293480712345, -33.56837090386552802, -2.095907044469944136 ) ) ;
#2508 = ORIENTED_EDGE ( 'NONE', *, *, #21481, .T. ) ;
#2509 = AXIS2_PLACEMENT_3D ( 'NONE', #17453, #1519, #8622 ) ;
#2510 = CARTESIAN_POINT ( 'NONE',  ( -27.49999999999999289, -35.61499999999999488, 9.500000000000001776 ) ) ;
#2511 = CARTESIAN_POINT ( 'NONE',  ( 31.54403014749584244, -29.97351308922669944, 10.04091690196094433 ) ) ;
#2512 = CARTESIAN_POINT ( 'NONE',  ( -32.70842091940234297, -32.26857292063223070, -11.36860542373645266 ) ) ;
#2513 = CARTESIAN_POINT ( 'NONE',  ( 26.14269428304373477, -33.90514061491636966, -16.34037805112934905 ) ) ;
#2514 = CARTESIAN_POINT ( 'NONE',  ( 30.91381147548982256, -29.46312737342498522, 6.255296446798734422 ) ) ;
#2515 = CARTESIAN_POINT ( 'NONE',  ( 30.30344870021167836, -32.95515945548036285, -14.80096628306078088 ) ) ;
#2516 = CARTESIAN_POINT ( 'NONE',  ( -21.54476414908452142, -29.46174207866553019, 12.63485611475896953 ) ) ;
#2517 = CARTESIAN_POINT ( 'NONE',  ( -34.92663278564359075, -33.91306330330523622, 8.175738636062222398 ) ) ;
#2518 = CARTESIAN_POINT ( 'NONE',  ( 32.71142505092522157, -33.56522477163746032, 12.65501751494617722 ) ) ;
#2519 = CARTESIAN_POINT ( 'NONE',  ( 34.57141311611876233, -31.42780807049379277, -1.856940794083369761 ) ) ;
#2520 = CARTESIAN_POINT ( 'NONE',  ( -28.37596014057628935, -29.41584642898719437, 10.85610159783744422 ) ) ;
#2521 = EDGE_LOOP ( 'NONE', ( #18377, #7005, #13531, #13831 ) ) ;
#2522 = CARTESIAN_POINT ( 'NONE',  ( 33.17746544163670563, -31.64081212119959474, 10.98800411240376285 ) ) ;
#2523 = CARTESIAN_POINT ( 'NONE',  ( 34.21542859943585313, -33.48998538857839691, -10.53830275125813820 ) ) ;
#2524 = CARTESIAN_POINT ( 'NONE',  ( 21.31992517143581267, -29.38824025058763922, -11.77355869836359759 ) ) ;
#2525 = CARTESIAN_POINT ( 'NONE',  ( -32.67104221317435275, -33.51930339999018571, -13.14945528856192780 ) ) ;
#2526 = CARTESIAN_POINT ( 'NONE',  ( 30.18991267760294406, -29.38824025058780265, -4.473384535108427151 ) ) ;
#2527 = CARTESIAN_POINT ( 'NONE',  ( 37.29563713911743150, -31.84788231281180515, 11.53386304987584055 ) ) ;
#2528 = B_SPLINE_CURVE_WITH_KNOTS ( 'NONE', 3,
 ( #21665, #18177, #9344, #19685, #16317, #10978 ),
 .UNSPECIFIED., .F., .F.,
 ( 4, 2, 4 ),
 ( 0.000000000000000000, 0.5000000000000236478, 1.000000000000047296 ),
 .UNSPECIFIED. ) ;
#2529 = AXIS2_PLACEMENT_3D ( 'NONE', #14911, #2349, #9664 ) ;
#2530 = ORIENTED_EDGE ( 'NONE', *, *, #15774, .F. ) ;
#2531 = CARTESIAN_POINT ( 'NONE',  ( 18.19923310660885818, -29.38824025058769607, 12.02153935060574241 ) ) ;
#2532 = CARTESIAN_POINT ( 'NONE',  ( -31.14170274069346789, -29.59958440763385212, 8.386505711877465075 ) ) ;
#2533 = CARTESIAN_POINT ( 'NONE',  ( -30.02905272433033801, -31.94168500720995141, -14.41227145088004136 ) ) ;
#2534 = CARTESIAN_POINT ( 'NONE',  ( 35.03517820469145505, -33.56499999156079639, 4.287196474677998026 ) ) ;
#2535 = CARTESIAN_POINT ( 'NONE',  ( -32.51181925493406766, -30.56198533855490140, -9.971090444156187615 ) ) ;
#2536 = CARTESIAN_POINT ( 'NONE',  ( -35.27199268917657804, -33.63731660258076062, -4.306161962017839073 ) ) ;
#2537 = CARTESIAN_POINT ( 'NONE',  ( 33.42130348439069110, -32.99096530426055551, 11.94764571566117439 ) ) ;
#2538 = CARTESIAN_POINT ( 'NONE',  ( 22.33497078567507543, -29.39139770665126150, -11.85925608758324579 ) ) ;
#2539 = CARTESIAN_POINT ( 'NONE',  ( 6.618715716446497588, -29.41657723466772367, 12.77950954511343262 ) ) ;
#2540 = CARTESIAN_POINT ( 'NONE',  ( 33.92356539162187801, -31.56953436422991999, 8.475440823802841805 ) ) ;
#2541 = CARTESIAN_POINT ( 'NONE',  ( 27.81269800270113279, -29.38876459320319157, -10.62564354267234989 ) ) ;
#2542 = CARTESIAN_POINT ( 'NONE',  ( -9.953191717510360803, -31.28096595861881823, 16.21057536643738572 ) ) ;
#2543 = CARTESIAN_POINT ( 'NONE',  ( 3.437934907145149681E-05, -35.03982274043664802, 17.45327736595480062 ) ) ;
#2544 = CARTESIAN_POINT ( 'NONE',  ( -27.49504859654532396, -29.70803822450334408, 12.54836179438526145 ) ) ;
#2545 = CARTESIAN_POINT ( 'NONE',  ( -2.460547671033588509E-12, -35.61500000000003041, -17.28069929637303304 ) ) ;
#2546 = CARTESIAN_POINT ( 'NONE',  ( 34.40765759317599048, -31.50234652782584632, 4.753657557286830482 ) ) ;
#2547 = CARTESIAN_POINT ( 'NONE',  ( 33.86440634525970239, -34.03036674787932725, -11.57512350098279619 ) ) ;
#2548 = CARTESIAN_POINT ( 'NONE',  ( 29.23544040668027222, -29.38824025111481930, -9.262773163110770369 ) ) ;
#2549 = CARTESIAN_POINT ( 'NONE',  ( -35.69595008402172454, -35.50456929307770082, 1.754301525727941513 ) ) ;
#2550 = CARTESIAN_POINT ( 'NONE',  ( 32.59632661650954333, -31.94101675314666622, -12.31444472970967041 ) ) ;
#2551 = CARTESIAN_POINT ( 'NONE',  ( -32.72080967573452881, -32.24235301874104920, 11.89129474707518597 ) ) ;
#2552 = CC_DESIGN_PERSON_AND_ORGANIZATION_ASSIGNMENT ( #2024, #7491, ( #19974 ) ) ;
#2553 = CARTESIAN_POINT ( 'NONE',  ( 32.70689399367368111, -33.57871560921804388, -13.02786804994805259 ) ) ;
#2554 = CARTESIAN_POINT ( 'NONE',  ( -29.27114455966842144, -29.38824025058772094, -9.191009474535507096 ) ) ;
#2555 = B_SPLINE_CURVE_WITH_KNOTS ( 'NONE', 3,
 ( #16252, #12998, #21830, #18224, #317, #16363, #9388, #12764, #4161, #18109, #5781, #11256, #197, #12876, #18337, #21486, #21596, #11141, #2184, #7298, #7417, #17880, #3918, #7533, #11022, #1950 ),
 .UNSPECIFIED., .F., .F.,
 ( 4, 2, 2, 2, 2, 2, 2, 2, 2, 2, 2, 2, 4 ),
 ( 0.01383835016271034446, 0.01488108598375471187, 0.01592382180479907927, 0.01800929344688780021, 0.02009476508897651767, 0.02218023673106523860, 0.02426570837315395954, 0.02635118001524267700, 0.02843665165733140140, 0.03052212329942012234, 0.03469306658359756768, 0.03886400986777500954, 0.04720589643612990716 ),
 .UNSPECIFIED. ) ;
#2556 = CARTESIAN_POINT ( 'NONE',  ( -28.02947469884892229, -31.95589202993401301, -15.19677679895442424 ) ) ;
#2557 = CARTESIAN_POINT ( 'NONE',  ( 34.04518197398039092, -33.56836970560647160, 10.24114939745446407 ) ) ;
#2558 = CARTESIAN_POINT ( 'NONE',  ( 28.82514651340371614, -33.27211190858866274, 15.51282035447856167 ) ) ;
#2559 = CARTESIAN_POINT ( 'NONE',  ( -30.33663804308282508, -29.65804822085239678, -10.62303248245323495 ) ) ;
#2560 = CARTESIAN_POINT ( 'NONE',  ( -33.92680525227728339, -33.56728194101924601, -10.50182064412341987 ) ) ;
#2561 = CARTESIAN_POINT ( 'NONE',  ( 32.18950291635208316, -32.35854731577879306, 13.13523826370207459 ) ) ;
#2562 = CARTESIAN_POINT ( 'NONE',  ( 16.54092314636077887, -29.38824025058760725, -12.01285679047560784 ) ) ;
#2563 = CARTESIAN_POINT ( 'NONE',  ( -35.29285754447695922, -33.75566056197017417, -5.468600058894043769 ) ) ;
#2564 = CARTESIAN_POINT ( 'NONE',  ( 8.541649201435879135, 40.12597948474506637, 19.50000000000000000 ) ) ;
#2565 = CARTESIAN_POINT ( 'NONE',  ( 34.08363464089826067, -28.05601696531852696, -17.03406860691519142 ) ) ;
#2566 = CARTESIAN_POINT ( 'NONE',  ( -26.50055614544148241, -35.61500000000003041, -16.25022105496316271 ) ) ;
#2567 = CARTESIAN_POINT ( 'NONE',  ( 34.52634202333866398, -33.96547203618138155, 9.867407604548340316 ) ) ;
#2568 = VERTEX_POINT ( 'NONE', #15840 ) ;
#2569 = CARTESIAN_POINT ( 'NONE',  ( 27.39653795285236981, -30.31801517779383559, -13.81827756323112055 ) ) ;
#2570 = CARTESIAN_POINT ( 'NONE',  ( 32.70131974809057596, -32.25755896881511120, -12.19805532413473692 ) ) ;
#2571 = CARTESIAN_POINT ( 'NONE',  ( -32.95763122723514016, -33.73591013431633456, -12.84886400579328480 ) ) ;
#2572 = CARTESIAN_POINT ( 'NONE',  ( 18.56441668237086873, -35.48205588099764896, -17.23654588954733669 ) ) ;
#2573 = CARTESIAN_POINT ( 'NONE',  ( -26.11376613330724794, -29.43487318687997600, 11.80082728168956763 ) ) ;
#2574 = CARTESIAN_POINT ( 'NONE',  ( 34.77575471970428822, -31.60157550521102010, 0.5553792492615883258 ) ) ;
#2575 = CARTESIAN_POINT ( 'NONE',  ( 32.70362559979285777, -33.56951660926532099, 12.98707380775555720 ) ) ;
#2576 = CARTESIAN_POINT ( 'NONE',  ( -32.62176371398796704, -33.49072754953245834, 13.23841949255211503 ) ) ;
#2577 = DIRECTION ( 'NONE',  ( 9.655470867286908287E-15, -1.000000000000000000, 0.000000000000000000 ) ) ;
#2578 = EDGE_LOOP ( 'NONE', ( #4311, #7264, #7175, #4983, #19308 ) ) ;
#2579 = EDGE_CURVE ( 'NONE', #13743, #17569, #5956, .T. ) ;
#2580 = CARTESIAN_POINT ( 'NONE',  ( 34.29219686065346195, -32.03269586260620372, -1.910708724440081108 ) ) ;
#2581 = CARTESIAN_POINT ( 'NONE',  ( -32.70053700519529372, -33.56713334854541131, -13.03393896090871173 ) ) ;
#2582 = CARTESIAN_POINT ( 'NONE',  ( 33.95132480671355069, -34.41633107878428888, -11.45944285482164737 ) ) ;
#2583 = CARTESIAN_POINT ( 'NONE',  ( 30.23861538842589169, -29.39412726867102421, -6.585216640545627165 ) ) ;
#2584 = EDGE_CURVE ( 'NONE', #17087, #1420, #11889, .T. ) ;
#2585 = CARTESIAN_POINT ( 'NONE',  ( -33.55854215319948253, -31.74268606782596791, 10.05183077629313004 ) ) ;
#2587 = CARTESIAN_POINT ( 'NONE',  ( -10.63260453268864048, -35.65424981013105565, 17.45029290609283379 ) ) ;
#2586 =( BOUNDED_CURVE ( )  B_SPLINE_CURVE ( 3, ( #10511, #15513, #13768, #35 ),
 .UNSPECIFIED., .F., .F. ) 
 B_SPLINE_CURVE_WITH_KNOTS ( ( 4, 4 ),
 ( 0.9962709112430145897, 1.238144442906131903 ),
 .UNSPECIFIED. ) 
 CURVE ( )  GEOMETRIC_REPRESENTATION_ITEM ( )  RATIONAL_B_SPLINE_CURVE ( ( 1.000000000000000000, 0.9951307053033993100, 0.9951307053033993100, 1.000000000000000000 ) ) 
 REPRESENTATION_ITEM ( '' )  );
#2588 = CARTESIAN_POINT ( 'NONE',  ( -47.00000000000000711, 30.60999999999999943, 15.15000000000000036 ) ) ;
#2589 = CARTESIAN_POINT ( 'NONE',  ( 15.02577156236911904, -33.96246749506401130, 17.25934826394423993 ) ) ;
#2590 = CARTESIAN_POINT ( 'NONE',  ( -24.55431760541068797, -31.97803838317293668, -15.94882155828893033 ) ) ;
#2591 = CARTESIAN_POINT ( 'NONE',  ( -33.94787002084276395, -34.22102780550925161, 11.44037856116436558 ) ) ;
#2592 = CARTESIAN_POINT ( 'NONE',  ( 27.35976150803548279, -32.67590486105719805, 15.75452411162701161 ) ) ;
#2593 = CARTESIAN_POINT ( 'NONE',  ( -29.69611617286654237, -29.56163165727728881, -10.91535621798390920 ) ) ;
#2594 = CARTESIAN_POINT ( 'NONE',  ( -33.16347602797221583, -30.17315192112365452, 2.206923175662255154 ) ) ;
#2595 = CARTESIAN_POINT ( 'NONE',  ( 33.88725897151633148, -33.62999495129579941, -11.09002130422604893 ) ) ;
#2596 = CARTESIAN_POINT ( 'NONE',  ( 29.26219400375684643, -29.70621300182772018, 11.77008892672119522 ) ) ;
#2597 = CARTESIAN_POINT ( 'NONE',  ( 9.926932318133379951, -29.38877640674190062, -12.28966633857089441 ) ) ;
#2598 = CARTESIAN_POINT ( 'NONE',  ( 30.45409454198804156, -35.49757862634846362, 15.12603990940338861 ) ) ;
#2599 = CARTESIAN_POINT ( 'NONE',  ( 32.74446380738138629, -32.23677155650480586, 11.64456059194598581 ) ) ;
#2600 = CARTESIAN_POINT ( 'NONE',  ( -13.06340872390660834, -29.38824025058770673, 12.14536862766459713 ) ) ;
#2601 = CARTESIAN_POINT ( 'NONE',  ( 32.70719054182511343, -32.26592759737727079, -11.62258467449037980 ) ) ;
#2602 = APPROVAL_ROLE ( '' ) ;
#2603 = CARTESIAN_POINT ( 'NONE',  ( -32.70042932587711704, -32.27000019146755960, -11.95422891036151292 ) ) ;
#2604 = CARTESIAN_POINT ( 'NONE',  ( -32.69999999999999574, -32.26925396004155289, -12.25656170085163588 ) ) ;
#2605 = B_SPLINE_CURVE_WITH_KNOTS ( 'NONE', 3,
 ( #9226, #14343, #17834, #16315, #2019, #18175 ),
 .UNSPECIFIED., .F., .F.,
 ( 4, 2, 4 ),
 ( -1.129645558203341576E-14, 0.4999999999999943934, 1.000000000000000000 ),
 .UNSPECIFIED. ) ;
#2606 = CARTESIAN_POINT ( 'NONE',  ( 30.49297822425362270, -29.39144815020147306, 3.661075563794125021 ) ) ;
#2607 = CARTESIAN_POINT ( 'NONE',  ( 31.99224506469786178, -34.08066073538543606, -13.97718838176991163 ) ) ;
#2608 = CARTESIAN_POINT ( 'NONE',  ( -32.65103629060929080, -33.50423195292632528, -13.19637669701873861 ) ) ;
#2609 = CARTESIAN_POINT ( 'NONE',  ( -34.62986278366320647, -31.42782935652255816, 0.8930616999146870905 ) ) ;
#2610 = CARTESIAN_POINT ( 'NONE',  ( 32.26435502168035185, -30.98842640120529524, -11.56122035086050559 ) ) ;
#2611 = CARTESIAN_POINT ( 'NONE',  ( 33.43775284474530451, -32.16665898807679014, -9.487524627588165060 ) ) ;
#2612 = CARTESIAN_POINT ( 'NONE',  ( -31.15341489392447727, -31.22676748608977704, 13.11528373476368259 ) ) ;
#2613 = ORIENTED_EDGE ( 'NONE', *, *, #6896, .T. ) ;
#2614 = CARTESIAN_POINT ( 'NONE',  ( 30.06899653583174370, -29.39843098677023292, -7.846696865961330758 ) ) ;
#2615 = CARTESIAN_POINT ( 'NONE',  ( 35.03846073248070070, -32.18393234285223770, -2.280899751592779356 ) ) ;
#2616 = CARTESIAN_POINT ( 'NONE',  ( -32.72601459082705588, -33.59658234044022151, 13.00101580227463849 ) ) ;
#2617 = CARTESIAN_POINT ( 'NONE',  ( -14.87996512165472396, -29.40195153588561539, -12.47613791969675212 ) ) ;
#2618 = CARTESIAN_POINT ( 'NONE',  ( -29.17396596682901944, -29.39392511417697662, 9.842953858400164791 ) ) ;
#2619 = CARTESIAN_POINT ( 'NONE',  ( -18.13859357201543432, 30.61000000000000654, 15.15000000000000213 ) ) ;
#2620 = CARTESIAN_POINT ( 'NONE',  ( 23.96948966312733731, -29.38875567513435172, 11.59313304457377036 ) ) ;
#2621 = CARTESIAN_POINT ( 'NONE',  ( -35.21115023667260857, -33.72525469846824819, 6.417018219368161525 ) ) ;
#2622 = CARTESIAN_POINT ( 'NONE',  ( -33.23186754618820515, -31.93834096055194749, -10.99357193858766024 ) ) ;
#2623 = CARTESIAN_POINT ( 'NONE',  ( 28.49254467964411575, -29.70690556791103276, 12.16985119059432385 ) ) ;
#2624 = CARTESIAN_POINT ( 'NONE',  ( 32.69930330589554046, -32.25428388289095238, 12.27315433003446365 ) ) ;
#2625 = CARTESIAN_POINT ( 'NONE',  ( 0.000000000000000000, 55.81175974941231033, -2.549999999999999378 ) ) ;
#2626 = ORIENTED_EDGE ( 'NONE', *, *, #20923, .F. ) ;
#2627 = CARTESIAN_POINT ( 'NONE',  ( -32.70101270838961938, -32.27038001547722956, -11.40759748940253004 ) ) ;
#2628 = CARTESIAN_POINT ( 'NONE',  ( 26.14662453667073549, -29.43496327785259581, -11.79373788851220439 ) ) ;
#2629 = CARTESIAN_POINT ( 'NONE',  ( 32.97649017351046297, -30.34768894835860920, 7.013145300329879817 ) ) ;
#2630 = CARTESIAN_POINT ( 'NONE',  ( 30.35812831065121742, -33.40967519610555314, -14.90807401195304394 ) ) ;
#2631 = CARTESIAN_POINT ( 'NONE',  ( -21.03474213149074146, -34.24040233168677361, 17.00612828352972983 ) ) ;
#2632 = CARTESIAN_POINT ( 'NONE',  ( -35.02127549159711606, -33.82532439427835413, 7.626297672231552305 ) ) ;
#2633 = CARTESIAN_POINT ( 'NONE',  ( 32.70629769512832752, -33.56577461753707325, 12.70140892819654610 ) ) ;
#2634 = CARTESIAN_POINT ( 'NONE',  ( 34.56332717424790246, -31.41506496813054738, -1.856617014615053574 ) ) ;
#2635 = CARTESIAN_POINT ( 'NONE',  ( -29.97626617561907381, -31.22785146714711146, 13.88665207520027955 ) ) ;
#2636 = ORIENTED_EDGE ( 'NONE', *, *, #3272, .F. ) ;
#2637 = CARTESIAN_POINT ( 'NONE',  ( 33.21436658335525749, -31.26943966288163423, -10.16772753994212231 ) ) ;
#2638 = CARTESIAN_POINT ( 'NONE',  ( 22.11837978456395248, -29.38824025058593037, -11.69928289439572033 ) ) ;
#2639 = CARTESIAN_POINT ( 'NONE',  ( -32.69964224790782481, -33.31952145565075085, -12.94610544196160795 ) ) ;
#2640 = CARTESIAN_POINT ( 'NONE',  ( 32.01035339213321151, -29.72015335994180063, -5.080930266298048004 ) ) ;
#2641 = CARTESIAN_POINT ( 'NONE',  ( 2.482826787459484041, 58.34788045609849405, 0.6697556425030330995 ) ) ;
#2642 = CARTESIAN_POINT ( 'NONE',  ( 21.94351827703635394, -33.78450101108521153, 16.88315851025219771 ) ) ;
#2643 = CARTESIAN_POINT ( 'NONE',  ( -34.61043169981837764, -33.05314235000298595, 8.973956834830106644 ) ) ;
#2644 = CARTESIAN_POINT ( 'NONE',  ( -30.95896776767161995, -32.46546747743629879, -14.24650664018605362 ) ) ;
#2645 = CARTESIAN_POINT ( 'NONE',  ( 35.70013439256820220, -33.82532440644597216, -0.07922436902034706019 ) ) ;
#2646 = CARTESIAN_POINT ( 'NONE',  ( -32.97059582793443866, -30.96279314142439532, -10.14430358411943267 ) ) ;
#2647 = DIRECTION ( 'NONE',  ( 0.000000000000000000, 0.5000000000000001110, -0.8660254037844385966 ) ) ;
#2648 = CARTESIAN_POINT ( 'NONE',  ( 29.05145368033016240, -29.38824025058769251, 9.505577476288863181 ) ) ;
#2649 = CARTESIAN_POINT ( 'NONE',  ( 21.94791473965250361, -34.23543467270344820, -16.93348242071231979 ) ) ;
#2650 = CARTESIAN_POINT ( 'NONE',  ( 6.617113585195510517, -29.38824025058811884, 12.17358997929140330 ) ) ;
#2651 = CARTESIAN_POINT ( 'NONE',  ( 34.90711970893179483, -34.10958186646097801, 8.397886464486891356 ) ) ;
#2652 = CARTESIAN_POINT ( 'NONE',  ( 29.13692537714734954, -31.50435536568191353, -14.50242166303660163 ) ) ;
#2653 = CARTESIAN_POINT ( 'NONE',  ( -9.964264042303330626, -33.67627111063280410, 17.33737325158668341 ) ) ;
#2654 = CARTESIAN_POINT ( 'NONE',  ( 8.540437595766565693, -35.71863664558168949, 17.49170416384898985 ) ) ;
#2655 = CARTESIAN_POINT ( 'NONE',  ( -27.36003194898794888, -29.38824025058769962, 10.72821916214010862 ) ) ;
#2656 = DIRECTION ( 'NONE',  ( 0.000000000000000000, -0.000000000000000000, 1.000000000000000000 ) ) ;
#2657 = CARTESIAN_POINT ( 'NONE',  ( 34.17641774610240191, -31.46948227727522962, 6.685182165247370634 ) ) ;
#2658 = CARTESIAN_POINT ( 'NONE',  ( 33.71273316485615368, -33.83518031651013303, -11.80321278294974441 ) ) ;
#2659 = CARTESIAN_POINT ( 'NONE',  ( 28.60923228951850561, -29.38824025058771028, -10.04944933586791045 ) ) ;
#2660 = DIRECTION ( 'NONE',  ( 0.000000000000000000, 0.000000000000000000, 1.000000000000000000 ) ) ;
#2661 = CARTESIAN_POINT ( 'NONE',  ( 34.15210545071749237, -35.61500000000000199, 11.23301835801552784 ) ) ;
#2662 = CARTESIAN_POINT ( 'NONE',  ( -32.78724516127290656, -32.19091041511562423, 11.67365413314225542 ) ) ;
#2663 = CARTESIAN_POINT ( 'NONE',  ( 32.70937331483420252, -33.56732735390273348, -12.75502113387215353 ) ) ;
#2664 = CARTESIAN_POINT ( 'NONE',  ( -23.96561189370035905, -29.38824025058770673, -11.47641161225352668 ) ) ;
#2665 = CARTESIAN_POINT ( 'NONE',  ( -27.06088228343530133, -29.49367826067949139, -11.93331282510582270 ) ) ;
#2666 = CARTESIAN_POINT ( 'NONE',  ( 34.56445941790035903, -33.58808238983085204, 8.664796258688689079 ) ) ;
#2667 = CARTESIAN_POINT ( 'NONE',  ( 28.90738559976857402, -31.77802168826323381, 14.80480903423697292 ) ) ;
#2668 = CARTESIAN_POINT ( 'NONE',  ( -33.03604735416879379, -33.05722391249285863, -12.60425683323704327 ) ) ;
#2669 = CARTESIAN_POINT ( 'NONE',  ( -33.88587512741921159, -33.56499999156082481, -10.48638144007692752 ) ) ;
#2670 = CARTESIAN_POINT ( 'NONE',  ( 29.88798657330081099, -29.59401032839092238, 10.89354665677430845 ) ) ;
#2671 = CARTESIAN_POINT ( 'NONE',  ( 16.54868043106353781, -29.39141686114782814, -12.23601361713662605 ) ) ;
#2672 = CARTESIAN_POINT ( 'NONE',  ( -35.20100455932052341, -33.18632050056768890, -5.459007623914598817 ) ) ;
#2673 = CARTESIAN_POINT ( 'NONE',  ( -32.93556934812598769, -31.64809800711559973, 11.43865971456860109 ) ) ;
#2674 = CARTESIAN_POINT ( 'NONE',  ( 30.61114420256156166, -19.67252571208189948, -19.01498699747287091 ) ) ;
#2675 = CARTESIAN_POINT ( 'NONE',  ( -18.92024805269913301, -35.61500000000003041, -17.05027265382299007 ) ) ;
#2676 = CARTESIAN_POINT ( 'NONE',  ( 33.12200155676054436, -31.01366555763261701, 9.767909589655770830 ) ) ;
#2677 = ORIENTED_EDGE ( 'NONE', *, *, #18637, .F. ) ;
#2678 = CARTESIAN_POINT ( 'NONE',  ( 26.98969818778207497, -29.59520394466284188, -12.37716638121771773 ) ) ;
#2679 = CARTESIAN_POINT ( 'NONE',  ( 31.26062363894996921, -13.49939543385066010, 14.62500000000000533 ) ) ;
#2680 = CARTESIAN_POINT ( 'NONE',  ( -27.57722595856520797, -35.61500000000000909, 16.15549570805069379 ) ) ;
#2681 = CARTESIAN_POINT ( 'NONE',  ( -32.75077724250971301, -33.57025548502829793, 12.68600476998969029 ) ) ;
#2682 = CARTESIAN_POINT ( 'NONE',  ( -25.69424801312705497, -29.43493028957865576, 11.89986875189045712 ) ) ;
#2683 = CARTESIAN_POINT ( 'NONE',  ( 32.69100326146395474, -33.70085335703180363, 13.22300311266986839 ) ) ;
#2684 = CARTESIAN_POINT ( 'NONE',  ( -1.364232156412426900, 47.18748234577706313, -19.49999999999999645 ) ) ;
#2685 = CARTESIAN_POINT ( 'NONE',  ( 10.00000000000000000, 0.000000000000000000, 0.000000000000000000 ) ) ;
#2686 = FACE_OUTER_BOUND ( 'NONE', #7110, .T. ) ;
#2687 = CARTESIAN_POINT ( 'NONE',  ( -32.66574658858581159, -33.73948262752281835, -13.26092122554533859 ) ) ;
#2688 = CARTESIAN_POINT ( 'NONE',  ( 26.14793520628198920, -34.74741276372233045, -16.40724724181733762 ) ) ;
#2689 = CARTESIAN_POINT ( 'NONE',  ( 35.10478282853786425, -34.16407805371076023, -7.345739917921077833 ) ) ;
#2690 = CARTESIAN_POINT ( 'NONE',  ( -33.35862222047725822, -32.04904889456088313, 10.49356000718552551 ) ) ;
#2691 = CARTESIAN_POINT ( 'NONE',  ( -33.40410737471003699, -33.56916975118279822, 12.45927207453199337 ) ) ;
#2692 = CARTESIAN_POINT ( 'NONE',  ( 5.254818344242551120, -35.61500000000000909, 17.47475798687627702 ) ) ;
#2693 = CARTESIAN_POINT ( 'NONE',  ( 11.57964465587268954, -29.38824025058750067, 12.12472446865804621 ) ) ;
#2694 = CARTESIAN_POINT ( 'NONE',  ( -22.30598783077466152, -29.39091909923986634, -11.84789764849703353 ) ) ;
#2695 = CARTESIAN_POINT ( 'NONE',  ( -34.28738014065763196, -34.24510972123639618, 10.64142156213637946 ) ) ;
#2696 = CARTESIAN_POINT ( 'NONE',  ( 26.35653621305223027, -29.43483994598530984, 11.74306497134356242 ) ) ;
#2697 = CARTESIAN_POINT ( 'NONE',  ( -28.79161020053322417, -29.39306529264555579, -10.20445183556821078 ) ) ;
#2698 = CARTESIAN_POINT ( 'NONE',  ( -31.19957702460907711, -29.43650345877290064, 1.240137760442933779 ) ) ;
#2699 = CARTESIAN_POINT ( 'NONE',  ( 33.80450802259270660, -33.58808504080593593, -11.05349741284407550 ) ) ;
#2700 = EDGE_CURVE ( 'NONE', #17267, #14215, #11731, .T. ) ;
#2701 = CARTESIAN_POINT ( 'NONE',  ( 31.23958814483476942, -33.96784769528078840, 14.51424331238105836 ) ) ;
#2702 = CARTESIAN_POINT ( 'NONE',  ( 6.630858885218525955, -33.90052057161479127, -17.37095159706229097 ) ) ;
#2703 = CARTESIAN_POINT ( 'NONE',  ( 15.85326087389531402, -35.50479557788748508, 17.34282423537093720 ) ) ;
#2704 = CARTESIAN_POINT ( 'NONE',  ( 10.00000000000000000, 27.93975500499798414, -5.374999999999999112 ) ) ;
#2705 = CARTESIAN_POINT ( 'NONE',  ( 32.57950083371932237, -32.27827228769650958, -12.64720145820347952 ) ) ;
#2706 = CARTESIAN_POINT ( 'NONE',  ( 32.93256025400273757, -31.95058825631753052, -11.60453464244998045 ) ) ;
#2707 = CARTESIAN_POINT ( 'NONE',  ( -32.70493724841120553, -32.25278307615579365, -12.12614160511993333 ) ) ;
#2708 = CARTESIAN_POINT ( 'NONE',  ( 32.96659721378183150, -33.73059187546746074, 12.85593534634327284 ) ) ;
#2709 = CARTESIAN_POINT ( 'NONE',  ( 35.48561305815905342, -34.26902413484235410, 4.057464184755452230 ) ) ;
#2710 = CARTESIAN_POINT ( 'NONE',  ( 28.82279392323583878, -29.38876399029843611, -10.00957996047432808 ) ) ;
#2711 = CARTESIAN_POINT ( 'NONE',  ( -35.37978957614001274, -33.57025548502829793, -0.09084976538105683785 ) ) ;
#2712 = CARTESIAN_POINT ( 'NONE',  ( -34.57761419847138740, -31.64462602245054512, 2.823630576954930582 ) ) ;
#2713 = CARTESIAN_POINT ( 'NONE',  ( 30.34387898196196431, -29.59563659379231026, -10.33245865398939145 ) ) ;
#2714 = ORIENTED_EDGE ( 'NONE', *, *, #21042, .T. ) ;
#2715 = CARTESIAN_POINT ( 'NONE',  ( 33.76679539535837904, -32.07151763584067794, -8.574912766264544572 ) ) ;
#2716 = CARTESIAN_POINT ( 'NONE',  ( -28.61763575092428624, -29.38824025058770317, 9.989994129175444826 ) ) ;
#2717 = ORIENTED_EDGE ( 'NONE', *, *, #17930, .F. ) ;
#2718 = CARTESIAN_POINT ( 'NONE',  ( 30.19000749228519354, -29.40454268601655485, -7.654992216630032154 ) ) ;
#2719 = CARTESIAN_POINT ( 'NONE',  ( 34.04711620853206000, -30.81140478872368504, -1.360188323715579628 ) ) ;
#2720 = CARTESIAN_POINT ( 'NONE',  ( -32.73095126845350222, -33.59746956095470694, 12.98216381945382025 ) ) ;
#2721 = CARTESIAN_POINT ( 'NONE',  ( -11.57664352134961128, -29.45086303429715002, -12.97173019999834054 ) ) ;
#2722 = CARTESIAN_POINT ( 'NONE',  ( -30.20353572814662968, -29.59491255962382539, 10.52529991957990241 ) ) ;
#2723 = CARTESIAN_POINT ( 'NONE',  ( 19.39592843138160561, 27.93975500499796283, -14.62499999999999289 ) ) ;
#2724 = CARTESIAN_POINT ( 'NONE',  ( 24.37633483341879526, -30.32523721091261137, 14.45788341748287209 ) ) ;
#2725 = ADVANCED_FACE ( 'NONE', ( #3399 ), #19436, .T. ) ;
#2726 = CARTESIAN_POINT ( 'NONE',  ( -34.93645738100789089, -33.07657403628172688, 7.369465554056700007 ) ) ;
#2727 = CARTESIAN_POINT ( 'NONE',  ( -33.02850804340815927, -32.21331428954633935, -10.89199035131787952 ) ) ;
#2728 = CARTESIAN_POINT ( 'NONE',  ( 30.30343095140460363, -32.95503470610692887, 14.80093151626981118 ) ) ;
#2729 = CARTESIAN_POINT ( 'NONE',  ( 32.69264307177811446, -32.61645242282126134, 12.63575077193169705 ) ) ;
#2730 = PLANE ( 'NONE',  #14008 ) ;
#2731 = EDGE_LOOP ( 'NONE', ( #9240, #4649, #16981, #2039 ) ) ;
#2732 =( LENGTH_UNIT ( ) NAMED_UNIT ( * ) SI_UNIT ( .MILLI., .METRE. ) );
#2733 = CARTESIAN_POINT ( 'NONE',  ( -32.90070119658568615, -32.08655906838046690, -11.57119029862324133 ) ) ;
#2734 = CARTESIAN_POINT ( 'NONE',  ( 26.58072678640290931, -32.68252482408976078, -15.94185011229676974 ) ) ;
#2735 = CARTESIAN_POINT ( 'NONE',  ( 30.16279204448154516, -29.39142857413351706, 6.573366396997539773 ) ) ;
#2736 = CARTESIAN_POINT ( 'NONE',  ( 29.97559524394100805, -30.74434787290495308, -13.33988888581541588 ) ) ;
#2737 = CARTESIAN_POINT ( 'NONE',  ( -20.73537386934387428, -29.51474799369430357, 13.01173866340690566 ) ) ;
#2738 = CARTESIAN_POINT ( 'NONE',  ( -34.53836807888009730, -33.56499999156081060, 8.100589534325647989 ) ) ;
#2739 = CARTESIAN_POINT ( 'NONE',  ( 32.71587558089768066, -33.56546976791142356, 12.65852080334568974 ) ) ;
#2740 = CARTESIAN_POINT ( 'NONE',  ( 34.63679407302591784, -31.63409177240026438, -1.858639882075104000 ) ) ;
#2741 = CARTESIAN_POINT ( 'NONE',  ( -28.95268990529199371, -29.70643179739095530, 11.94826905182239685 ) ) ;
#2742 = VERTEX_POINT ( 'NONE', #10152 ) ;
#2743 = CARTESIAN_POINT ( 'NONE',  ( 29.97397842547479385, -29.41646945914759925, -8.968193927682460043 ) ) ;
#2744 = CARTESIAN_POINT ( 'NONE',  ( 22.53600889273105423, -29.38824025106959326, -11.65586080252431600 ) ) ;
#2745 = CARTESIAN_POINT ( 'NONE',  ( -32.69963825123470968, -33.08736135980583981, -12.84216441039832191 ) ) ;
#2746 = CARTESIAN_POINT ( 'NONE',  ( 32.32220779666876354, -29.83788111309188551, -5.113204962407300158 ) ) ;
#2747 = CARTESIAN_POINT ( 'NONE',  ( 1.921214427154684934, 58.25049130904994854, 1.684955655049755974 ) ) ;
#2748 = EDGE_LOOP ( 'NONE', ( #8781, #15837, #1298, #20697, #8405, #15494, #22462, #12990 ) ) ;
#2749 = CARTESIAN_POINT ( 'NONE',  ( 19.85443962077414781, -29.38875856906866701, 11.98921961554235160 ) ) ;
#2750 = CARTESIAN_POINT ( 'NONE',  ( -29.98473215203748410, -29.39405624505409165, 7.867869105321050327 ) ) ;
#2751 = CARTESIAN_POINT ( 'NONE',  ( -30.13848536089012242, -30.53568909156652822, -12.95677656751849049 ) ) ;
#2752 = CARTESIAN_POINT ( 'NONE',  ( 35.22239641825972711, -33.56615105321152015, 2.096276406122221214 ) ) ;
#2753 = CARTESIAN_POINT ( 'NONE',  ( -33.27649861083970961, -30.97313405597090608, -9.241702040444041089 ) ) ;
#2754 = CARTESIAN_POINT ( 'NONE',  ( -35.40368548329476539, -33.57492773636158745, 0.08945772014242188430 ) ) ;
#2755 = CARTESIAN_POINT ( 'NONE',  ( 31.36359688288530734, -30.14407189377215701, 10.98490087015153982 ) ) ;
#2756 = CARTESIAN_POINT ( 'NONE',  ( 23.14945579825375788, -29.38877113420205589, -11.69864010312407920 ) ) ;
#2757 = CARTESIAN_POINT ( 'NONE',  ( 6.629755570348975446, -32.43971890131510349, 16.95142414076640236 ) ) ;
#2758 = CARTESIAN_POINT ( 'NONE',  ( 34.28378753085141994, -32.14596271262549010, 8.554599567224485668 ) ) ;
#2759 = CARTESIAN_POINT ( 'NONE',  ( 29.79638109870676033, -33.26269613448610585, -15.13139273257325002 ) ) ;
#2760 = CARTESIAN_POINT ( 'NONE',  ( -6.617779881680838194, -30.54956179366071822, 15.50976117986642855 ) ) ;
#2761 = B_SPLINE_CURVE_WITH_KNOTS ( 'NONE', 3,
 ( #20473, #2461, #15130, #16527, #20022, #4209, #6294, #13387, #13160, #14677, #12933, #11423, #4095, #11191, #18274, #7699, #14794, #21880, #9552, #16645, #715, #19174, #8154, #19062, #9890, #1055, #11981, #1273, #8375, #15697, #10354, #22663, #22327, #17436, #16982, #6402, #6513, #15244, #15355, #6629, #5113, #17205, #22778, #6855, #12093, #13499, #1502, #22436, #20924, #20582, #10012, #13726, #4650, #4993, #13611, #11751, #18838, #10233 ),
 .UNSPECIFIED., .F., .F.,
 ( 4, 1, 1, 1, 1, 1, 2, 2, 1, 1, 1, 1, 2, 2, 1, 1, 1, 1, 1, 2, 2, 1, 1, 1, 1, 1, 2, 2, 1, 1, 1, 1, 1, 2, 2, 1, 1, 1, 1, 1, 1, 2, 2, 4 ),
 ( 1.995649734525622478E-07, 0.06250018709216358104, 0.09375018085575897997, 0.1093751777375568945, 0.1171876761784553522, 0.1210939253989044978, 0.1230470500091289665, 0.1250001746193534491, 0.1875001621465435253, 0.2187501559101383553, 0.2343751527919356037, 0.2421876512328344500, 0.2460939004532840535, 0.2500001496737336293, 0.3125001372009224565, 0.3437501309645172309, 0.3593751278463144239, 0.3671876262872131313, 0.3710938755076625406, 0.3730470001178872730, 0.3750001247281121164, 0.4375001122553074384, 0.4687501060189051549, 0.4843751029007041242, 0.4921876013416035534, 0.4960938505620534067, 0.4980469751722782501, 0.5000000997825031490, 0.5625000873097002474, 0.5937500810732987411, 0.6093750779550979324, 0.6171875763959977501, 0.6210938256164475479, 0.6230469502266724469, 0.6250000748368974568, 0.6875000623640886710, 0.7187500561276845001, 0.7343750530094824702, 0.7421875514503816218, 0.7460938006708310866, 0.7480469252810559855, 0.7490234875861683239, 0.7500000498912806624, 1.000000000000000000 ),
 .UNSPECIFIED. ) ;
#2762 = CARTESIAN_POINT ( 'NONE',  ( -3.609123800468641008, -34.27906548967082756, 17.40730377456583611 ) ) ;
#2763 = CARTESIAN_POINT ( 'NONE',  ( -27.67957166195998298, -29.96623730407696939, 13.13102936378556862 ) ) ;
#2764 = CARTESIAN_POINT ( 'NONE',  ( -20.04607072154241720, 27.33456670003579703, 13.98587174206388184 ) ) ;
#2765 = CARTESIAN_POINT ( 'NONE',  ( 34.21984785035397181, -31.84873905876795774, 6.683214643437546343 ) ) ;
#2766 = CARTESIAN_POINT ( 'NONE',  ( 32.50754622629668233, -30.99475779857416669, -11.14839453510618483 ) ) ;
#2767 = CARTESIAN_POINT ( 'NONE',  ( 29.10708493306579214, -29.38824025252938554, -9.492145550159083456 ) ) ;
#2768 = CARTESIAN_POINT ( 'NONE',  ( -36.09771166075088900, -31.46541024972166056, 14.61435183468432619 ) ) ;
#2769 = LINE ( 'NONE', #7668, #5213 ) ;
#2770 = CARTESIAN_POINT ( 'NONE',  ( -32.77107978944970057, -32.04172528975749401, 11.99434292253793188 ) ) ;
#2771 = CARTESIAN_POINT ( 'NONE',  ( -21.17779803778880421, -29.38824025058770673, -11.78568726613179507 ) ) ;
#2772 = CARTESIAN_POINT ( 'NONE',  ( -32.69999999999993179, -33.56499999156080349, 12.76641301485259739 ) ) ;
#2773 = CARTESIAN_POINT ( 'NONE',  ( -27.33701029955479456, -29.38824025058771383, -10.66537131420290940 ) ) ;
#2774 = CARTESIAN_POINT ( 'NONE',  ( 34.68303970121899482, -33.82532435752281685, 9.264761614529492206 ) ) ;
#2775 = CARTESIAN_POINT ( 'NONE',  ( 27.21795186775158726, -29.38875118606319603, 10.85621679763572978 ) ) ;
#2776 = ADVANCED_FACE ( 'NONE', ( #6658 ), #8634, .T. ) ;
#2777 = CARTESIAN_POINT ( 'NONE',  ( 32.62782099346075881, -32.96369651166359915, -13.04635491309809225 ) ) ;
#2778 = CARTESIAN_POINT ( 'NONE',  ( -33.12166306242549751, -33.61410828415802854, -12.66709515335645797 ) ) ;
#2779 = CARTESIAN_POINT ( 'NONE',  ( -34.75526078989167900, -33.73784310432424860, -8.707259382081366184 ) ) ;
#2780 = CARTESIAN_POINT ( 'NONE',  ( 29.22301155811818418, -29.41588314459334796, 10.24585674992742490 ) ) ;
#2781 = CARTESIAN_POINT ( 'NONE',  ( 18.19598706087021966, -29.38824025058762857, -11.95062612480319686 ) ) ;
#2782 = CARTESIAN_POINT ( 'NONE',  ( -34.95697453902158003, -32.06082795278090458, -2.323579411151149188 ) ) ;
#2783 = CARTESIAN_POINT ( 'NONE',  ( 7.024405964944771874, 42.41073106174181362, 19.50000000000000355 ) ) ;
#2784 = CARTESIAN_POINT ( 'NONE',  ( 32.96573251364490886, -31.69502323457619397, 11.45058075233572481 ) ) ;
#2785 = CARTESIAN_POINT ( 'NONE',  ( -34.92455026285602315, -35.61500000000003041, -7.827402937520776760 ) ) ;
#2786 = CARTESIAN_POINT ( 'NONE',  ( 34.24527819180654120, -32.73421909655237982, 9.782596528055659491 ) ) ;
#2787 = ORIENTED_EDGE ( 'NONE', *, *, #860, .F. ) ;
#2788 = CARTESIAN_POINT ( 'NONE',  ( 26.77864937493420072, -29.43487125045139052, -11.62958753031030490 ) ) ;
#2789 = CARTESIAN_POINT ( 'NONE',  ( 32.69929741752375918, -32.19788913208703462, -12.24772515011711960 ) ) ;
#2790 = CARTESIAN_POINT ( 'NONE',  ( -30.28932807161063323, -35.61499999999998067, 15.20554765672799391 ) ) ;
#2791 = CARTESIAN_POINT ( 'NONE',  ( -33.26321827692610356, -33.66313690850561358, 12.35495225113500339 ) ) ;
#2792 = CARTESIAN_POINT ( 'NONE',  ( -25.59377145885911986, -29.96985856776020540, 13.65335144153959668 ) ) ;
#2793 = CARTESIAN_POINT ( 'NONE',  ( 32.71446708654296032, -33.60702940585625953, 13.08573021873464803 ) ) ;
#2794 = CARTESIAN_POINT ( 'NONE',  ( 1.515042684201958107E-18, 47.36899999999996425, -19.50000000000000000 ) ) ;
#2795 = CARTESIAN_POINT ( 'NONE',  ( 0.000000000000000000, -29.63428640661080493, 13.83132989816107283 ) ) ;
#2796 = ORIENTED_EDGE ( 'NONE', *, *, #20595, .T. ) ;
#2797 = CARTESIAN_POINT ( 'NONE',  ( -0.000000000000000000, -30.15203131736251407, -14.99188878545570525 ) ) ;
#2798 = CARTESIAN_POINT ( 'NONE',  ( -32.70016233455362453, -33.56555137817230161, -13.02481320226117312 ) ) ;
#2799 = CARTESIAN_POINT ( 'NONE',  ( 35.17912521273602522, -34.98686227302084717, -7.321476016051022384 ) ) ;
#2800 = CARTESIAN_POINT ( 'NONE',  ( 35.18455128201132709, -34.28471778659375246, -6.852529409551786799 ) ) ;
#2801 = FACE_OUTER_BOUND ( 'NONE', #9697, .T. ) ;
#2802 = CARTESIAN_POINT ( 'NONE',  ( -33.44695141567666496, -34.32981618860576134, 12.50256840849552020 ) ) ;
#2803 = CARTESIAN_POINT ( 'NONE',  ( 13.33013363451797773, -34.07998463225980146, 17.31696116495040982 ) ) ;
#2804 = CARTESIAN_POINT ( 'NONE',  ( -26.45991325093949342, -29.85031897220701325, -13.27412413758613496 ) ) ;
#2805 = CARTESIAN_POINT ( 'NONE',  ( -32.50397791526276592, -30.54045824120354524, 9.968098467151179420 ) ) ;
#2806 = CARTESIAN_POINT ( 'NONE',  ( 27.15323294874632154, -31.24308943477035427, 14.92867681837695137 ) ) ;
#2807 = CARTESIAN_POINT ( 'NONE',  ( -32.25603882100045894, -33.59271522101437313, -13.64224854096396555 ) ) ;
#2808 = CARTESIAN_POINT ( 'NONE',  ( -30.70548000069209849, -29.39145403633104792, 0.3759161608659023490 ) ) ;
#2809 = CARTESIAN_POINT ( 'NONE',  ( 33.55450823292764539, -33.66314051295962173, -11.87147685738368352 ) ) ;
#2810 = CARTESIAN_POINT ( 'NONE',  ( 31.47729467698257011, -33.96743987071074145, 14.35632698895397397 ) ) ;
#2811 = CARTESIAN_POINT ( 'NONE',  ( 6.630914113634650775, -34.08992584257592284, -17.39225907560592788 ) ) ;
#2812 = CARTESIAN_POINT ( 'NONE',  ( 34.99416469505602834, -35.51010251880905599, 8.394285068070098887 ) ) ;
#2813 = CARTESIAN_POINT ( 'NONE',  ( 32.71654643995677958, -32.25935643959671495, 11.62754795971413735 ) ) ;
#2814 = CARTESIAN_POINT ( 'NONE',  ( 32.58586855356242040, -33.22066433657327167, -13.19045338720017568 ) ) ;
#2815 = CARTESIAN_POINT ( 'NONE',  ( 32.93556934812605874, -31.64809800711561394, -11.43865971456846253 ) ) ;
#2816 = COORDINATED_UNIVERSAL_TIME_OFFSET ( 0, 0, .AHEAD. ) ;
#2817 = CARTESIAN_POINT ( 'NONE',  ( -32.69586767609561662, -32.17490184612605475, -12.26661862025501470 ) ) ;
#2818 = CARTESIAN_POINT ( 'NONE',  ( 32.73066071688882062, -33.56662715910772476, 12.67016558341040522 ) ) ;
#2819 = CARTESIAN_POINT ( 'NONE',  ( 34.61548394015436969, -31.59871617118842479, 3.114044124667477487 ) ) ;
#2820 = CARTESIAN_POINT ( 'NONE',  ( 31.73089030589697046, -33.96851975968776571, -14.16211092067110933 ) ) ;
#2821 = CARTESIAN_POINT ( 'NONE',  ( 32.70000000000000995, -33.56533039590637202, -13.00616106416868512 ) ) ;
#2822 = CARTESIAN_POINT ( 'NONE',  ( -34.29599584182780347, -32.01922974205562866, 3.769302772380433986 ) ) ;
#2823 = CARTESIAN_POINT ( 'NONE',  ( 33.24554917428509526, -34.03621584102246089, -12.60281095866573686 ) ) ;
#2824 = ORIENTED_EDGE ( 'NONE', *, *, #14359, .T. ) ;
#2825 = CARTESIAN_POINT ( 'NONE',  ( 33.75335982026884807, -31.52780185891720777, -9.088152212597414348 ) ) ;
#2826 = CARTESIAN_POINT ( 'NONE',  ( -28.99285061745915115, -29.40402128848665697, 10.25713200155913896 ) ) ;
#2827 = EDGE_LOOP ( 'NONE', ( #9056, #15119 ) ) ;
#2828 = CARTESIAN_POINT ( 'NONE',  ( 34.79682713888402645, -34.28677616854763954, -8.961247915302436695 ) ) ;
#2829 = CARTESIAN_POINT ( 'NONE',  ( 35.70843306173697584, -34.27794122565300228, -0.6076242973235950195 ) ) ;
#2830 = CARTESIAN_POINT ( 'NONE',  ( -32.71224336861860138, -33.59483839514627590, 13.06102253190701212 ) ) ;
#2831 = CARTESIAN_POINT ( 'NONE',  ( -13.21983494504113388, -29.38869832422658135, -12.24071639616799878 ) ) ;
#2832 = CARTESIAN_POINT ( 'NONE',  ( -31.01546983731796914, -29.82427610857291711, 10.40854345273142023 ) ) ;
#2833 = CARTESIAN_POINT ( 'NONE',  ( 18.84525572320055531, 29.72254083958212689, -14.62499999999999289 ) ) ;
#2834 = CC_DESIGN_PERSON_AND_ORGANIZATION_ASSIGNMENT ( #7838, #11211, ( #11056 ) ) ;
#2835 = CARTESIAN_POINT ( 'NONE',  ( 24.12068160079896018, -29.51407668057654732, 12.65783180375413330 ) ) ;
#2836 = CARTESIAN_POINT ( 'NONE',  ( -30.19525807248031768, -29.38876699364709921, 5.775194652261690820 ) ) ;
#2837 = CARTESIAN_POINT ( 'NONE',  ( -33.37365109777331185, -31.63631968331731414, -10.51999933769766571 ) ) ;
#2838 = CARTESIAN_POINT ( 'NONE',  ( 30.20908815693649174, -33.97423758967560303, 15.09268243145943345 ) ) ;
#2839 = CARTESIAN_POINT ( 'NONE',  ( 32.70000000000000995, -32.27133250632724071, 12.25425786833874220 ) ) ;
#2840 = CARTESIAN_POINT ( 'NONE',  ( -32.58055076854277132, -32.48524474310300292, -12.79853086057233469 ) ) ;
#2841 = CARTESIAN_POINT ( 'NONE',  ( 35.68823146098957722, -34.35298096446244642, -1.036607212083878959 ) ) ;
#2842 = DIRECTION ( 'NONE',  ( 1.000000000000000000, 0.000000000000000000, 0.000000000000000000 ) ) ;
#2843 = CARTESIAN_POINT ( 'NONE',  ( 33.12841565747849870, -34.17919411853906553, 12.78875747371867888 ) ) ;
#2844 = VECTOR ( 'NONE', #16520, 1000.000000000000227 ) ;
#2845 = CARTESIAN_POINT ( 'NONE',  ( -32.71938200967608878, -32.26308959964375589, -11.45926419710984945 ) ) ;
#2846 = CARTESIAN_POINT ( 'NONE',  ( 27.16829663122881300, -33.81978749018058039, -16.10479794082128180 ) ) ;
#2847 = CARTESIAN_POINT ( 'NONE',  ( 33.82252148331419761, -31.03878827600977530, 6.662071635618030285 ) ) ;
#2848 = AXIS2_PLACEMENT_3D ( 'NONE', #13246, #4403, #2660 ) ;
#2849 = CARTESIAN_POINT ( 'NONE',  ( 28.54054068623251439, -29.40406569258050240, -10.58784206086128243 ) ) ;
#2850 = CARTESIAN_POINT ( 'NONE',  ( -22.32300129013796308, -29.39826374197250658, 12.01179916004464410 ) ) ;
#2851 = CARTESIAN_POINT ( 'NONE',  ( -34.76407033420903758, -33.72942819953593130, 8.710831891361515034 ) ) ;
#2852 = CARTESIAN_POINT ( 'NONE',  ( 34.52714737749323604, -31.91520684482317805, -1.850208735730785259 ) ) ;
#2853 = CARTESIAN_POINT ( 'NONE',  ( -28.20414335485093105, -29.40402655809063504, 10.77292939516128811 ) ) ;
#2854 = ORIENTED_EDGE ( 'NONE', *, *, #21204, .F. ) ;
#2855 = CARTESIAN_POINT ( 'NONE',  ( 34.44929548346050296, -34.25747649489333213, -10.20701672273027505 ) ) ;
#2856 = LINE ( 'NONE', #6573, #16953 ) ;
#2857 = EDGE_CURVE ( 'NONE', #3940, #18647, #17836, .T. ) ;
#2858 = CARTESIAN_POINT ( 'NONE',  ( -32.69962211564679677, -32.44522361386311360, -12.43582424280455712 ) ) ;
#2859 = CARTESIAN_POINT ( 'NONE',  ( 34.03712236328754415, -31.04593563930606237, -4.840580145107428400 ) ) ;
#2860 = DIRECTION ( 'NONE',  ( 0.000000000000000000, -1.000000000000000000, -3.248247781053318717E-16 ) ) ;
#2861 = AXIS2_PLACEMENT_3D ( 'NONE', #16242, #5159, #17478 ) ;
#2862 = CARTESIAN_POINT ( 'NONE',  ( -29.68244630556182173, -29.51256566350435762, 10.65867177469316118 ) ) ;
#2863 = VERTEX_POINT ( 'NONE', #21188 ) ;
#2864 = CARTESIAN_POINT ( 'NONE',  ( 20.72617394183939155, -29.43535471025135308, 12.54419166029431665 ) ) ;
#2865 = CC_DESIGN_APPROVAL ( #11508, ( #9171 ) ) ;
#2866 = CARTESIAN_POINT ( 'NONE',  ( -30.00746764348123818, -29.39836921053501584, 8.093445916818820862 ) ) ;
#2867 = VECTOR ( 'NONE', #4667, 1000.000000000000227 ) ;
#2868 = CARTESIAN_POINT ( 'NONE',  ( -30.82891362422191861, -31.41111267843334076, -13.58642458373990181 ) ) ;
#2869 = CARTESIAN_POINT ( 'NONE',  ( 35.26245405604209537, -33.56503749306609308, 0.9974018089366674111 ) ) ;
#2870 = CARTESIAN_POINT ( 'NONE',  ( -29.59114059683661324, -29.38824025058760014, -8.200625908189401514 ) ) ;
#2871 = CARTESIAN_POINT ( 'NONE',  ( 34.93081118971785060, -33.58808504088593594, -6.482026712505502886 ) ) ;
#2872 = CARTESIAN_POINT ( 'NONE',  ( 32.93903086617449816, -31.79614097152860097, 11.66496174166072031 ) ) ;
#2873 = CARTESIAN_POINT ( 'NONE',  ( 22.83860176844505929, -33.32096374345423584, -16.69513202596658985 ) ) ;
#2874 = CARTESIAN_POINT ( 'NONE',  ( 9.927670684836389370, -29.39140108072223256, 12.36460438633401360 ) ) ;
#2875 = CARTESIAN_POINT ( 'NONE',  ( 33.01019238849254123, -30.55371321983169253, 8.274727287885459859 ) ) ;
#2876 = CARTESIAN_POINT ( 'NONE',  ( 28.24312706963288022, -29.51270269685931069, -11.60332259827807633 ) ) ;
#2877 = CARTESIAN_POINT ( 'NONE',  ( -6.619728649588672020, -31.28310890489895257, 16.24511949872232108 ) ) ;
#2878 = CIRCLE ( 'NONE', #10692, 1.621875902621181309 ) ;
#2879 = LINE ( 'NONE', #4618, #622 ) ;
#2880 = B_SPLINE_CURVE_WITH_KNOTS ( 'NONE', 3,
 ( #1970, #16154, #18127, #14416, #13013, #16039, #17897, #16268, #558, #21502 ),
 .UNSPECIFIED., .F., .F.,
 ( 4, 2, 2, 2, 4 ),
 ( 0.000000000000000000, 0.0001260955143751827517, 0.0002521910287503655035, 0.0005043820575007306817, 0.001008764115001462448 ),
 .UNSPECIFIED. ) ;
#2881 = CARTESIAN_POINT ( 'NONE',  ( -28.11440007967906141, -30.31555914919311334, 13.59180135317112104 ) ) ;
#2882 = CC_DESIGN_APPROVAL ( #20037, ( #1021 ) ) ;
#2883 = CARTESIAN_POINT ( 'NONE',  ( -23.14193271899221926, 25.52648021428911207, 9.156789716212903940 ) ) ;
#2884 = CARTESIAN_POINT ( 'NONE',  ( 34.04587893846579760, -31.48040557213149881, 7.652326118391173715 ) ) ;
#2885 = CARTESIAN_POINT ( 'NONE',  ( 29.42574313441527423, -29.38877179626420855, -9.107356082299567390 ) ) ;
#2886 = CARTESIAN_POINT ( 'NONE',  ( 28.78223075827556698, -29.38824025058770673, -9.898718173823967348 ) ) ;
#2887 = CIRCLE ( 'NONE', #8084, 2.500000000000000444 ) ;
#2888 = CARTESIAN_POINT ( 'NONE',  ( -35.21491856772033913, -33.91307974401144065, 6.332012476389398792 ) ) ;
#2889 = CARTESIAN_POINT ( 'NONE',  ( -34.23294006244286436, -32.04239222752495664, 2.862501408878463938 ) ) ;
#2890 = CARTESIAN_POINT ( 'NONE',  ( -32.72565383990365007, -32.24315794876833507, 11.80714191658483436 ) ) ;
#2891 = CARTESIAN_POINT ( 'NONE',  ( -17.89083758182736617, -29.38824025058770673, -11.99259776978198389 ) ) ;
#2892 = CARTESIAN_POINT ( 'NONE',  ( -27.20496750307939848, -29.39088792188319488, -10.92557490551043919 ) ) ;
#2893 = CARTESIAN_POINT ( 'NONE',  ( 34.87021305817063421, -33.72942818239027218, 8.162437181505444173 ) ) ;
#2894 = CARTESIAN_POINT ( 'NONE',  ( 28.87169933741382266, -34.06269092398729725, 15.64770012709793079 ) ) ;
#2895 = CARTESIAN_POINT ( 'NONE',  ( 32.29032380654246026, -32.65510309716367487, -13.23343845489338122 ) ) ;
#2896 = CARTESIAN_POINT ( 'NONE',  ( -30.62055734570374455, -29.65960684962034932, -10.18791194441607928 ) ) ;
#2897 = CARTESIAN_POINT ( 'NONE',  ( -34.36414689702638725, -33.56890912027554918, -9.189793441599528379 ) ) ;
#2898 = AXIS2_PLACEMENT_3D ( 'NONE', #16820, #20535, #16590 ) ;
#2899 = CARTESIAN_POINT ( 'NONE',  ( 30.95836769746867034, -30.31289834954558771, 11.93610470095323528 ) ) ;
#2900 = CARTESIAN_POINT ( 'NONE',  ( 18.38187789704416986, -31.27205124464452268, -16.00857538406669178 ) ) ;
#2901 = CARTESIAN_POINT ( 'NONE',  ( 32.70000000000000995, -33.56500455579393360, -13.00537465281504446 ) ) ;
#2902 = CARTESIAN_POINT ( 'NONE',  ( -30.53657066043233215, -29.39098537413177326, -2.871845911235378690 ) ) ;
#2903 = LINE ( 'NONE', #17083, #10267 ) ;
#2904 = CARTESIAN_POINT ( 'NONE',  ( 33.00306712818962041, -31.97038406279780531, 11.45079408882845229 ) ) ;
#2905 = CARTESIAN_POINT ( 'NONE',  ( -22.94779141835709524, 31.30476866591571650, 4.885490418432230086 ) ) ;
#2906 = CARTESIAN_POINT ( 'NONE',  ( 34.44929548346049586, -34.25747649487635726, 10.20701672272695504 ) ) ;
#2907 = ORIENTED_EDGE ( 'NONE', *, *, #22455, .T. ) ;
#2908 = CARTESIAN_POINT ( 'NONE',  ( 28.55346316956270769, -33.80497716218358306, -15.72354216367549284 ) ) ;
#2909 = CARTESIAN_POINT ( 'NONE',  ( 32.69997067351458497, -32.26745698677527940, -12.25855152653650215 ) ) ;
#2910 = CARTESIAN_POINT ( 'NONE',  ( 9.614128007183186497, 38.31888417478619147, -19.50000000000000355 ) ) ;
#2911 = CARTESIAN_POINT ( 'NONE',  ( -33.59282307074690976, -33.56615105353964879, 11.25513844425940668 ) ) ;
#2912 = ORIENTED_EDGE ( 'NONE', *, *, #9326, .T. ) ;
#2913 = CARTESIAN_POINT ( 'NONE',  ( -25.66268325405803097, -29.41610191107876204, 11.74911671910480671 ) ) ;
#2914 = CARTESIAN_POINT ( 'NONE',  ( 32.73368283236509058, -33.63523281611760751, 13.08093678957526862 ) ) ;
#2915 = CARTESIAN_POINT ( 'NONE',  ( 34.67991437644448638, -31.70359554061526097, 0.8932718124895315803 ) ) ;
#2916 = CARTESIAN_POINT ( 'NONE',  ( -32.69999999999999574, -32.27133279883010175, 12.25425754413254786 ) ) ;
#2917 = ORIENTED_EDGE ( 'NONE', *, *, #1868, .T. ) ;
#2918 = DIRECTION ( 'NONE',  ( 0.000000000000000000, 0.000000000000000000, -1.000000000000000000 ) ) ;
#2919 = CARTESIAN_POINT ( 'NONE',  ( -32.79827825870181357, -33.65994173905443176, -12.96896989919717846 ) ) ;
#2920 = CARTESIAN_POINT ( 'NONE',  ( 27.60295129484642374, -35.42187962218172004, -16.17979369060387285 ) ) ;
#2921 = CARTESIAN_POINT ( 'NONE',  ( 34.44445530885509754, -31.86620084240466966, -6.749040539264845151 ) ) ;
#2922 = CARTESIAN_POINT ( 'NONE',  ( 32.58692371450507608, -33.51337673682209584, -13.28333446475811463 ) ) ;
#2923 = CARTESIAN_POINT ( 'NONE',  ( -34.26133530686078643, -31.44165732152571380, -5.749207306674350981 ) ) ;
#2924 = CARTESIAN_POINT ( 'NONE',  ( 13.33025689708739137, -34.15513772619016208, 17.32365179947149159 ) ) ;
#2925 = CARTESIAN_POINT ( 'NONE',  ( -25.59635266931040576, -29.39311140289459701, -11.43245989631685333 ) ) ;
#2926 = CARTESIAN_POINT ( 'NONE',  ( -31.12576299713562378, -29.71312844401417408, 9.447750964234868931 ) ) ;
#2927 = CARTESIAN_POINT ( 'NONE',  ( 27.32580171274468839, -32.37785403605219159, 15.61872670497069038 ) ) ;
#2928 = CARTESIAN_POINT ( 'NONE',  ( -30.43715973298949251, -29.84702632639864817, -11.38247786721101029 ) ) ;
#2929 = CARTESIAN_POINT ( 'NONE',  ( -31.76511318197077571, -29.51796055241763028, -0.3995849754600668824 ) ) ;
#2930 = CARTESIAN_POINT ( 'NONE',  ( 34.03301906273217980, -33.66314051892479142, -10.84306835621304721 ) ) ;
#2931 = CARTESIAN_POINT ( 'NONE',  ( 28.55787854976479423, -29.39389515558732668, 10.39955807302383306 ) ) ;
#2932 = CARTESIAN_POINT ( 'NONE',  ( 9.974924908122579481, -33.04997997834705359, -17.16051301825166320 ) ) ;
#2933 = CARTESIAN_POINT ( 'NONE',  ( 26.20731682988413169, -35.50823308322293315, 16.45685077494048798 ) ) ;
#2934 = CARTESIAN_POINT ( 'NONE',  ( 32.63989129177979720, -31.83877930660455746, 12.14958754822823650 ) ) ;
#2935 = CARTESIAN_POINT ( 'NONE',  ( -11.43055740195160830, -29.38824025058761080, 12.16894220888023881 ) ) ;
#2936 = CARTESIAN_POINT ( 'NONE',  ( 32.71259078290492539, -32.26877117617846125, -11.28560501230926150 ) ) ;
#2937 = VECTOR ( 'NONE', #8940, 1000.000000000000000 ) ;
#2938 = CARTESIAN_POINT ( 'NONE',  ( -32.72623842032641051, -32.18101118474933031, -12.09308262129869860 ) ) ;
#2939 = CARTESIAN_POINT ( 'NONE',  ( 34.84467390862721459, -35.61499999999999488, -9.052678414968717391 ) ) ;
#2940 = CARTESIAN_POINT ( 'NONE',  ( 35.60238019861235159, -34.23694139001103309, 2.317394464442070312 ) ) ;
#2941 = CARTESIAN_POINT ( 'NONE',  ( 29.33834470136629236, -29.46058037682516328, -10.56848625441511835 ) ) ;
#2942 = CARTESIAN_POINT ( 'NONE',  ( 32.69535861524711606, -33.06736194121462802, -12.88277293688867964 ) ) ;
#2943 = CARTESIAN_POINT ( 'NONE',  ( -34.40199491990135527, -32.01450949633628085, 0.8768470921603295221 ) ) ;
#2944 = ORIENTED_EDGE ( 'NONE', *, *, #18095, .T. ) ;
#2945 = CARTESIAN_POINT ( 'NONE',  ( 33.54404285306100775, -31.67578658018762994, -10.05032070343344586 ) ) ;
#2946 = CARTESIAN_POINT ( 'NONE',  ( -28.73302054708186049, -29.38824025058771028, 9.889401675089592558 ) ) ;
#2947 = CARTESIAN_POINT ( 'NONE',  ( 33.53409076064718164, -31.95776533872452063, 10.03445590948281207 ) ) ;
#2948 = ORIENTED_EDGE ( 'NONE', *, *, #19173, .T. ) ;
#2949 = CARTESIAN_POINT ( 'NONE',  ( 30.69303710423060139, -29.46286562246442386, -7.538784556711466855 ) ) ;
#2950 = CARTESIAN_POINT ( 'NONE',  ( 35.69699095939363787, -34.12597819386707698, -0.6069832679985560642 ) ) ;
#2951 = CARTESIAN_POINT ( 'NONE',  ( -32.71429675512751345, -33.62083409150170610, 13.11021038447598031 ) ) ;
#2952 = CARTESIAN_POINT ( 'NONE',  ( -18.39511022976266474, -32.53880369676026874, -16.80830987964875689 ) ) ;
#2953 = CARTESIAN_POINT ( 'NONE',  ( -32.71810192814184859, -31.52068305938837156, 11.64344449659294867 ) ) ;
#2954 = CARTESIAN_POINT ( 'NONE',  ( 33.37562563940168303, -33.91306330296660576, 12.42906742685340760 ) ) ;
#2955 = CARTESIAN_POINT ( 'NONE',  ( 25.23313173957615163, -30.14681847595818098, 14.01109376657115568 ) ) ;
#2956 = CARTESIAN_POINT ( 'NONE',  ( -30.25704597034576793, -29.38824025058780265, 4.523320986850153602 ) ) ;
#2957 = CARTESIAN_POINT ( 'NONE',  ( -33.34188784249195692, -31.58979447982918032, -10.51095587184735969 ) ) ;
#2958 = CARTESIAN_POINT ( 'NONE',  ( 29.94439672651332884, -32.05997023768771470, 14.54522003378306216 ) ) ;
#2959 = CARTESIAN_POINT ( 'NONE',  ( 34.59944210811756449, -35.49630757694944094, -9.978539072522037756 ) ) ;
#2960 = CARTESIAN_POINT ( 'NONE',  ( -32.57897329241586704, -32.27068155542071537, 12.64014451794921534 ) ) ;
#2961 = CARTESIAN_POINT ( 'NONE',  ( 22.56632052049743109, -34.23149130218268255, -16.87087236973228954 ) ) ;
#2962 = CARTESIAN_POINT ( 'NONE',  ( 35.07829001833977145, -34.31139918828887403, 7.573723343464774160 ) ) ;
#2963 = CARTESIAN_POINT ( 'NONE',  ( -32.87123175887396087, -31.66248294836836763, -11.57242189387898179 ) ) ;
#2964 = CARTESIAN_POINT ( 'NONE',  ( 26.20933001091876946, -29.38876751590746750, -11.15447134974455601 ) ) ;
#2965 = CARTESIAN_POINT ( 'NONE',  ( 30.12462955768486594, -29.38824025058770673, 5.724101604387382025 ) ) ;
#2966 = CARTESIAN_POINT ( 'NONE',  ( 29.73003182814352030, -30.13712592905301335, -12.53652315325907374 ) ) ;
#2967 = CARTESIAN_POINT ( 'NONE',  ( -23.13894658101670387, -29.39398141296949163, 11.85081879002960115 ) ) ;
#2968 = CARTESIAN_POINT ( 'NONE',  ( -34.97546748365388680, -33.72942816548088985, 7.618633233849588571 ) ) ;
#2969 = CARTESIAN_POINT ( 'NONE',  ( 34.50470522863686540, -31.42555908770280837, -2.821358602275369165 ) ) ;
#2970 = CARTESIAN_POINT ( 'NONE',  ( -29.18533466030307011, -29.59354934885681487, 11.45845812389707064 ) ) ;
#2971 = ORIENTED_EDGE ( 'NONE', *, *, #2700, .F. ) ;
#2972 = CARTESIAN_POINT ( 'NONE',  ( 34.30457156942117081, -34.13514120054966838, -10.57130187977725733 ) ) ;
#2973 = CARTESIAN_POINT ( 'NONE',  ( 14.71602607220684078, -29.38824025058771383, -12.10292718694146608 ) ) ;
#2974 = CARTESIAN_POINT ( 'NONE',  ( -32.69990903625839707, -32.65105584798197924, -12.57978891827299250 ) ) ;
#2975 = CARTESIAN_POINT ( 'NONE',  ( 35.38973713173168534, -34.14910249735084591, -4.969679997974484564 ) ) ;
#2976 = CARTESIAN_POINT ( 'NONE',  ( -32.96541233847036523, -33.72777378800525128, 12.85498771255626771 ) ) ;
#2977 = AXIS2_PLACEMENT_3D ( 'NONE', #13321, #22369, #6445 ) ;
#2978 = CARTESIAN_POINT ( 'NONE',  ( -32.54271298361967268, -33.57421792710361075, 13.40153454502745767 ) ) ;
#2979 = VERTEX_POINT ( 'NONE', #19091 ) ;
#2980 = CARTESIAN_POINT ( 'NONE',  ( 19.89434919605721319, -29.43539725124980322, 12.59896105311764103 ) ) ;
#2981 = CARTESIAN_POINT ( 'NONE',  ( -29.78330634790876630, -29.38824025058774936, 7.393606304804372975 ) ) ;
#2982 = CARTESIAN_POINT ( 'NONE',  ( -29.24791188066907566, -29.56138727190368698, -11.27521716791603090 ) ) ;
#2983 = CARTESIAN_POINT ( 'NONE',  ( 35.25301469223623485, -33.56499999156081060, 0.9968689784634590101 ) ) ;
#2984 = CARTESIAN_POINT ( 'NONE',  ( -30.26414539677366022, -29.42840752830041140, -8.390747412553841045 ) ) ;
#2985 = CARTESIAN_POINT ( 'NONE',  ( 34.71517233305156935, -33.60439862699669789, -8.127471195845389573 ) ) ;
#2986 = CARTESIAN_POINT ( 'NONE',  ( 29.54898758182827478, -29.40420071589162632, 9.540910945126974241 ) ) ;
#2987 = ADVANCED_FACE ( 'NONE', ( #17354 ), #19008, .F. ) ;
#2988 = CARTESIAN_POINT ( 'NONE',  ( 23.98017107211628129, -29.39138917754054248, -11.66835632546902701 ) ) ;
#2989 = CARTESIAN_POINT ( 'NONE',  ( 9.925467632313630162, -29.38824025058770673, 12.14101297220249798 ) ) ;
#2990 = CARTESIAN_POINT ( 'NONE',  ( 34.34531155962888960, -32.14946882397585881, 8.283373099277945073 ) ) ;
#2991 = CARTESIAN_POINT ( 'NONE',  ( 28.09925951952885015, -29.41594807776134957, -10.99344495993403648 ) ) ;
#2992 = CARTESIAN_POINT ( 'NONE',  ( -14.86888736239322739, -29.38824025058771028, 12.05663348998623441 ) ) ;
#2993 = CARTESIAN_POINT ( 'NONE',  ( 29.09733464941401593, -33.77050283226333960, 15.62083893934300249 ) ) ;
#2994 = EDGE_CURVE ( 'NONE', #18724, #4354, #17006, .T. ) ;
#2995 = CARTESIAN_POINT ( 'NONE',  ( 35.72809096628544978, -33.97328282925204235, -0.2290232431886935482 ) ) ;
#2996 = CARTESIAN_POINT ( 'NONE',  ( -28.55552811760786724, -30.74951521216012651, 13.99575396810493721 ) ) ;
#2997 = CARTESIAN_POINT ( 'NONE',  ( 32.64025518309740903, -31.84469783992543412, 12.15397343789979523 ) ) ;
#2998 = CARTESIAN_POINT ( 'NONE',  ( 34.05111924339352214, -31.48771144936501187, 7.652953868829579953 ) ) ;
#2999 = CARTESIAN_POINT ( 'NONE',  ( 31.54448066843643872, -29.97377370692873200, -10.04111545328832378 ) ) ;
#3000 = CARTESIAN_POINT ( 'NONE',  ( 28.16225209789441664, -29.38824025118243810, -10.33879156874577099 ) ) ;
#3001 = CARTESIAN_POINT ( 'NONE',  ( -35.68495656994829801, -30.91190531429619881, 15.25051224995955224 ) ) ;
#3002 = CARTESIAN_POINT ( 'NONE',  ( -33.88654946709203841, -32.09791769264145955, 6.771863959839265590 ) ) ;
#3003 = CARTESIAN_POINT ( 'NONE',  ( -32.66952578207947511, -31.79841006015250571, 12.06212667488842705 ) ) ;
#3004 = CARTESIAN_POINT ( 'NONE',  ( -26.43517005058262015, -29.38824025058770673, -10.98742383234842457 ) ) ;
#3005 = CARTESIAN_POINT ( 'NONE',  ( -27.60738912114420529, -29.39088384050050706, -10.78092837672964777 ) ) ;
#3006 = CARTESIAN_POINT ( 'NONE',  ( 34.39450139015828967, -33.57402704225922463, 9.191427348795306429 ) ) ;
#3007 = CARTESIAN_POINT ( 'NONE',  ( 27.44488012046537051, -29.39133356230247429, 10.85703027786446384 ) ) ;
#3008 = CARTESIAN_POINT ( 'NONE',  ( 30.92664874618277437, -30.13976681214145614, -11.55831950435183941 ) ) ;
#3009 = CARTESIAN_POINT ( 'NONE',  ( -29.38338739913591269, -29.39671275943312878, -9.628278736957597062 ) ) ;
#3010 = EDGE_CURVE ( 'NONE', #5059, #5984, #20077, .T. ) ;
#3011 = CARTESIAN_POINT ( 'NONE',  ( -34.32244686526140498, -33.60763833422856806, -9.754728036280432946 ) ) ;
#3012 = CARTESIAN_POINT ( 'NONE',  ( 32.80153158463308216, -34.13247888478218073, 13.19826382265059728 ) ) ;
#3013 = CARTESIAN_POINT ( 'NONE',  ( 18.43480772522645239, -34.10332742573014286, -17.16517347654687953 ) ) ;
#3014 = CARTESIAN_POINT ( 'NONE',  ( -34.89124833161493910, -16.72542850003170045, 5.406633393295709133 ) ) ;
#3015 = CARTESIAN_POINT ( 'NONE',  ( -32.89974926411039036, -32.16448990028094101, -11.40962244403324455 ) ) ;
#3016 = CARTESIAN_POINT ( 'NONE',  ( 33.64640167312688845, -11.71975500499798351, 5.375000000000001776 ) ) ;
#3017 = CARTESIAN_POINT ( 'NONE',  ( -18.13702533382929971, 34.15528759435449047, 13.75090324251408447 ) ) ;
#3018 = CARTESIAN_POINT ( 'NONE',  ( 32.37931513003989181, -30.33457370817464849, 9.522129787683480728 ) ) ;
#3019 = CARTESIAN_POINT ( 'NONE',  ( 27.71930364358621901, -29.96641724880228352, -13.11874237795550435 ) ) ;
#3020 = CARTESIAN_POINT ( 'NONE',  ( -13.19395006465858522, 30.99031993521811046, 19.50000000000000355 ) ) ;
#3021 = CARTESIAN_POINT ( 'NONE',  ( -34.78099132328199516, -34.28542152615336391, 9.018444305452463894 ) ) ;
#3022 = CARTESIAN_POINT ( 'NONE',  ( -33.84138498790733962, -33.56701248044075214, 10.76255814272616540 ) ) ;
#3023 = CARTESIAN_POINT ( 'NONE',  ( -25.99194339740238391, -29.39134875136759817, 11.28236293282192193 ) ) ;
#3024 = CARTESIAN_POINT ( 'NONE',  ( 32.70771856255537102, -33.78339234147247083, 13.22443860455702591 ) ) ;
#3025 = CARTESIAN_POINT ( 'NONE',  ( 34.59893380587601541, -31.38837668701294348, 0.8918472424311028046 ) ) ;
#3026 = LINE ( 'NONE', #13724, #3258 ) ;
#3027 = VERTEX_POINT ( 'NONE', #4295 ) ;
#3028 = CARTESIAN_POINT ( 'NONE',  ( -0.000000000000000000, -32.29589331586731049, -16.92081515378726664 ) ) ;
#3029 = CARTESIAN_POINT ( 'NONE',  ( -32.73064427281865818, -33.59709025030176122, -12.98179418909197658 ) ) ;
#3030 = CARTESIAN_POINT ( 'NONE',  ( 31.62311909476592220, -34.56103776408549066, -14.38307301714094422 ) ) ;
#3031 = CARTESIAN_POINT ( 'NONE',  ( 34.98482907475969483, -33.08960753731753357, -6.824597089268474193 ) ) ;
#3032 = DIRECTION ( 'NONE',  ( 1.000000000000000000, 9.655470867286908287E-15, 0.000000000000000000 ) ) ;
#3033 = CARTESIAN_POINT ( 'NONE',  ( -35.25726159231145829, -35.67311977055630479, 8.119456112595072383 ) ) ;
#3034 = CARTESIAN_POINT ( 'NONE',  ( -25.77008899059847380, -29.49409710528325590, -12.26222471510650536 ) ) ;
#3035 = CARTESIAN_POINT ( 'NONE',  ( -30.10338403004736918, -29.43540430783990658, 9.061747595672386524 ) ) ;
#3036 = CARTESIAN_POINT ( 'NONE',  ( 27.93105937562319596, -32.97657580624783691, 15.71166377227488020 ) ) ;
#3037 = CARTESIAN_POINT ( 'NONE',  ( -32.29392301438303292, -32.47301775424907788, -13.16307095213383782 ) ) ;
#3038 = CARTESIAN_POINT ( 'NONE',  ( -34.62090296493404651, -31.31823078142404526, -0.2408588907276747182 ) ) ;
#3039 = CARTESIAN_POINT ( 'NONE',  ( 33.99213952622692858, -33.56503767976752073, -10.22986197705174050 ) ) ;
#3040 = CARTESIAN_POINT ( 'NONE',  ( 28.72302975408193859, -29.41582329482133673, 10.65293415075664463 ) ) ;
#3041 = CARTESIAN_POINT ( 'NONE',  ( 11.61294979826628548, -29.97947519969543251, -14.59917290732180284 ) ) ;
#3042 = CARTESIAN_POINT ( 'NONE',  ( -33.75173039382428186, -35.61499999999999488, -11.73878054984172969 ) ) ;
#3043 = CARTESIAN_POINT ( 'NONE',  ( 32.72080027665088409, -32.24236761804062468, 11.89128525547590343 ) ) ;
#3044 = CARTESIAN_POINT ( 'NONE',  ( -30.10055559032879202, -29.38824025058770673, 5.746570963059999926 ) ) ;
#3045 = CARTESIAN_POINT ( 'NONE',  ( 32.70256994892155689, -32.26645461778045387, -11.95504334153555881 ) ) ;
#3046 = CARTESIAN_POINT ( 'NONE',  ( -32.71189504280446414, -32.25020808394999250, -11.96734048837295816 ) ) ;
#3047 = CARTESIAN_POINT ( 'NONE',  ( 31.99760110713719641, -35.48205588099766317, -14.11716899873399989 ) ) ;
#3048 = CARTESIAN_POINT ( 'NONE',  ( 34.67178634436834983, -31.59992237761164446, 2.257169986402505657 ) ) ;
#3049 = CARTESIAN_POINT ( 'NONE',  ( 31.84515573387346876, -32.95255417381009266, -13.80099169582521768 ) ) ;
#3050 = CARTESIAN_POINT ( 'NONE',  ( 32.68811440305148608, -33.28819093739025448, -13.02355713755614985 ) ) ;
#3051 = CARTESIAN_POINT ( 'NONE',  ( -34.48763354428401584, -31.40189522875004613, 2.820549263967041753 ) ) ;
#3052 = VERTEX_POINT ( 'NONE', #12902 ) ;
#3053 = CARTESIAN_POINT ( 'NONE',  ( 33.66684135877014228, -31.59507318878944204, -9.571306136035939716 ) ) ;
#3054 = CARTESIAN_POINT ( 'NONE',  ( -28.93546621948255293, -29.39390208840279328, 10.10504887906607685 ) ) ;
#3055 = CARTESIAN_POINT ( 'NONE',  ( -33.00264175026966029, -33.82586042914821434, 12.88431581139790794 ) ) ;
#3056 = EDGE_LOOP ( 'NONE', ( #12124, #20761, #6129, #6628 ) ) ;
#3057 = CARTESIAN_POINT ( 'NONE',  ( 33.25782382728488074, -30.79086103200782176, -8.329144247366345510 ) ) ;
#3058 = CARTESIAN_POINT ( 'NONE',  ( 35.70039037254652214, -34.16412631290986468, -0.6071737109079448080 ) ) ;
#3059 = CARTESIAN_POINT ( 'NONE',  ( -32.70260725104594002, -33.57023318370548282, 13.02434183942100709 ) ) ;
#3060 = CARTESIAN_POINT ( 'NONE',  ( -20.13625362717801792, -32.53271717643024630, -16.69212974422427820 ) ) ;
#3061 = CARTESIAN_POINT ( 'NONE',  ( -31.78656238367859288, -30.32283732702271806, 10.83940748622599592 ) ) ;
#3062 = CARTESIAN_POINT ( 'NONE',  ( 33.19426886850823877, -33.60439528775358298, 12.30896996535595100 ) ) ;
#3063 = CARTESIAN_POINT ( 'NONE',  ( 25.07771338187563970, -29.71030402890937339, 13.12176653629775025 ) ) ;
#3064 = CARTESIAN_POINT ( 'NONE',  ( -30.10040705684852469, -29.38824025058774936, 5.344353056058540830 ) ) ;
#3065 = CARTESIAN_POINT ( 'NONE',  ( 0.000000000000000000, 45.61175974941232880, -12.75000000000000000 ) ) ;
#3066 = CARTESIAN_POINT ( 'NONE',  ( 30.00568608106872404, -32.35616663986941433, 14.67198282378839380 ) ) ;
#3067 = CARTESIAN_POINT ( 'NONE',  ( 31.69007412518860178, -35.50553920178577982, -14.36418107726653837 ) ) ;
#3068 = DIRECTION ( 'NONE',  ( 0.000000000000000000, -0.9396926207859082059, 0.3420201433256694901 ) ) ;
#3069 = CARTESIAN_POINT ( 'NONE',  ( 26.04210370192886259, -34.20440073362873790, -16.39474524558429636 ) ) ;
#3070 = PERSON_AND_ORGANIZATION_ROLE ( 'creator' ) ;
#3071 = CARTESIAN_POINT ( 'NONE',  ( 34.34832780277479714, -34.24939336176253590, 10.50132481720006261 ) ) ;
#3072 = CARTESIAN_POINT ( 'NONE',  ( -32.69834933937993071, -32.27113151703151317, -11.38420583422983690 ) ) ;
#3073 = CARTESIAN_POINT ( 'NONE',  ( 35.21632185527826664, -33.56530874349427762, 5.882379059515244535 ) ) ;
#3074 = CARTESIAN_POINT ( 'NONE',  ( 30.21358539083959371, -31.22722217391310195, -13.75700514913889627 ) ) ;
#3075 = CARTESIAN_POINT ( 'NONE',  ( -23.61086199704363509, -31.53392904529183483, 15.77591451761835906 ) ) ;
#3076 = CARTESIAN_POINT ( 'NONE',  ( -35.04708071659213431, -33.56522546124581652, 4.292297909317838389 ) ) ;
#3077 = CARTESIAN_POINT ( 'NONE',  ( 34.49629086032373237, -31.41347040550402525, -2.820963959426947998 ) ) ;
#3078 = CARTESIAN_POINT ( 'NONE',  ( -30.24966658536868280, -31.49819088563830860, 13.96656079243603266 ) ) ;
#3079 = ORIENTED_EDGE ( 'NONE', *, *, #10256, .F. ) ;
#3080 = CARTESIAN_POINT ( 'NONE',  ( 33.71913515832856234, -31.82914388667090222, -9.965507088306463146 ) ) ;
#3081 = CARTESIAN_POINT ( 'NONE',  ( -32.06962585929134946, -9.247676353349474354, -9.563300865531168427 ) ) ;
#3082 = CARTESIAN_POINT ( 'NONE',  ( 35.46702942435320693, -34.04101531694318084, -4.055992822304413714 ) ) ;
#3083 = CARTESIAN_POINT ( 'NONE',  ( -32.73219290307492457, -33.57442722521356870, 12.77488229403604514 ) ) ;
#3084 = CARTESIAN_POINT ( 'NONE',  ( 32.75548285349609046, -33.58448770574044318, -12.79563735198319385 ) ) ;
#3085 = CARTESIAN_POINT ( 'NONE',  ( -29.23760133269802708, -29.41588693123532394, 10.23208252136669927 ) ) ;
#3086 = ORIENTED_EDGE ( 'NONE', *, *, #7559, .T. ) ;
#3087 = CARTESIAN_POINT ( 'NONE',  ( 20.98890428846975098, -31.54246468540099357, 16.03310340308054549 ) ) ;
#3088 = CARTESIAN_POINT ( 'NONE',  ( -30.18051214310371932, -29.40448276469541966, 7.694413389808564041 ) ) ;
#3089 = CARTESIAN_POINT ( 'NONE',  ( -28.58910203571384301, -29.40163187521767085, -10.52130678241061013 ) ) ;
#3090 = CARTESIAN_POINT ( 'NONE',  ( 35.31398330233863447, -33.56499999156081060, -0.1006720995185512446 ) ) ;
#3091 = CARTESIAN_POINT ( 'NONE',  ( -30.12695201993441785, -29.41224227846732830, -8.351991013355096527 ) ) ;
#3092 = CARTESIAN_POINT ( 'NONE',  ( 34.79077460038011083, -33.57025692367499659, -7.018392199915329144 ) ) ;
#3093 = CARTESIAN_POINT ( 'NONE',  ( 33.72190786886159231, -33.91048486968555409, 11.80819770522110268 ) ) ;
#3094 = CARTESIAN_POINT ( 'NONE',  ( 22.85188828562640850, -34.04307438522028662, -16.82270946075646023 ) ) ;
#3095 = CARTESIAN_POINT ( 'NONE',  ( 11.64999276251834281, -34.19574619652178882, 17.35190009258485233 ) ) ;
#3096 = CARTESIAN_POINT ( 'NONE',  ( 34.23178931567113636, -31.85508378404060892, 7.990219592710976926 ) ) ;
#3097 = CARTESIAN_POINT ( 'NONE',  ( 29.71994407515555281, -32.65525850861476442, -14.95777323603946485 ) ) ;
#3098 = CARTESIAN_POINT ( 'NONE',  ( -13.22562615892321958, -29.40440109613550490, 12.55231584910856846 ) ) ;
#3099 = CARTESIAN_POINT ( 'NONE',  ( 35.24787732630009174, -35.69240282281717214, 7.123624299689547357 ) ) ;
#3100 = DIRECTION ( 'NONE',  ( 0.000000000000000000, 0.000000000000000000, 1.000000000000000000 ) ) ;
#3101 = CARTESIAN_POINT ( 'NONE',  ( -28.09286560087544515, -29.59422095438834432, 12.00904091905692539 ) ) ;
#3102 = CARTESIAN_POINT ( 'NONE',  ( -27.49999999999999289, -35.61499999999999488, 19.50000000000000000 ) ) ;
#3103 = CARTESIAN_POINT ( 'NONE',  ( 34.08734285670307429, -32.02084972858829559, 6.663901274508597261 ) ) ;
#3104 = CARTESIAN_POINT ( 'NONE',  ( 33.36494564197860058, -31.81299175181035466, -10.84342163537486492 ) ) ;
#3105 = CARTESIAN_POINT ( 'NONE',  ( 28.55136008066077480, -29.38824025058770673, -10.09335304848122306 ) ) ;
#3106 = CARTESIAN_POINT ( 'NONE',  ( -35.58128315841108957, -33.91339579809639559, 2.197170820148555581 ) ) ;
#3107 = CARTESIAN_POINT ( 'NONE',  ( -34.08313788532772293, -32.06669402010145120, 4.924687311425399727 ) ) ;
#3108 = CARTESIAN_POINT ( 'NONE',  ( -32.70838546468722541, -32.25146859624047835, 12.04787524890407191 ) ) ;
#3109 = EDGE_CURVE ( 'NONE', #2006, #9324, #7900, .T. ) ;
#3110 = CARTESIAN_POINT ( 'NONE',  ( 5.910860239064708033, -35.61499999999999488, 17.47277279111877490 ) ) ;
#3111 = CARTESIAN_POINT ( 'NONE',  ( -22.21673228357377283, -29.38824025058770317, -11.68936392776419275 ) ) ;
#3112 = CARTESIAN_POINT ( 'NONE',  ( -28.63959919889696337, -30.93422312178558542, -14.22564592466964228 ) ) ;
#3113 = CARTESIAN_POINT ( 'NONE',  ( 34.48390199364737185, -33.60439526148446276, 9.214148061729467543 ) ) ;
#3114 = ADVANCED_FACE ( 'NONE', ( #13359 ), #1028, .F. ) ;
#3115 = CARTESIAN_POINT ( 'NONE',  ( 27.49708918914462075, -29.39813713349112945, 10.99794228821480679 ) ) ;
#3116 = CARTESIAN_POINT ( 'NONE',  ( 32.45486748911054065, -33.41414970821303143, -13.39370505400389710 ) ) ;
#3117 = B_SPLINE_CURVE_WITH_KNOTS ( 'NONE', 3,
 ( #9460, #13068, #2708, #20156, #15154, #22240, #6316, #13411, #2818, #4232, #2483, #18409, #738, #14699 ),
 .UNSPECIFIED., .F., .F.,
 ( 4, 2, 2, 2, 1, 1, 2, 4 ),
 ( 0.000000000000000000, 0.4999999999999982236, 0.7500000000000168754, 0.8750000000000262013, 0.9375000000000279776, 0.9687500000000109912, 0.9843750000000054401, 1.000000000000000000 ),
 .UNSPECIFIED. ) ;
#3118 = CARTESIAN_POINT ( 'NONE',  ( -32.67178397331942818, -30.95353035217109294, -10.82770193612313570 ) ) ;
#3119 = CARTESIAN_POINT ( 'NONE',  ( -34.71857265851915741, -33.68341447451825843, -8.699191532329468401 ) ) ;
#3120 = CARTESIAN_POINT ( 'NONE',  ( 33.02890866477306275, -33.87881042095369111, 12.87618933747098637 ) ) ;
#3121 = CARTESIAN_POINT ( 'NONE',  ( 19.88428600558979653, -29.41645365571936210, -12.44521488623668048 ) ) ;
#3122 = CARTESIAN_POINT ( 'NONE',  ( 32.70000000000049312, -33.56507071974417755, -12.89503245321385982 ) ) ;
#3123 = CARTESIAN_POINT ( 'NONE',  ( -33.00062855348372892, -31.82583622767626252, -11.45925184703168753 ) ) ;
#3124 = CARTESIAN_POINT ( 'NONE',  ( 37.42998077760088194, -31.42101590483721552, -10.71290280037555576 ) ) ;
#3125 = CARTESIAN_POINT ( 'NONE',  ( -19.71276135525914341, 35.73762062294823494, 10.57778452276494363 ) ) ;
#3126 = CARTESIAN_POINT ( 'NONE',  ( 33.51859216866361635, -31.28120603646161868, 9.252580169686934752 ) ) ;
#3127 = CARTESIAN_POINT ( 'NONE',  ( 28.27176604178212571, -34.06955195279592630, -15.84422049511022657 ) ) ;
#3128 = CARTESIAN_POINT ( 'NONE',  ( -27.49999999999999289, -34.61499999999999488, 9.500000000000001776 ) ) ;
#3129 = CARTESIAN_POINT ( 'NONE',  ( 21.87171217699839687, 26.23065982343065983, 11.66476031055421103 ) ) ;
#3130 = CARTESIAN_POINT ( 'NONE',  ( -34.04655938563415418, -33.66313689842179002, 10.84532024524005678 ) ) ;
#3131 = CARTESIAN_POINT ( 'NONE',  ( -26.21346287125615504, -29.39394089592505921, 11.30730083899147509 ) ) ;
#3132 = CARTESIAN_POINT ( 'NONE',  ( 32.70012741973364712, -33.57090518249231792, 13.06026465165570372 ) ) ;
#3133 = CARTESIAN_POINT ( 'NONE',  ( 34.61174012901123831, -31.40628549743779985, 0.8923370670118867531 ) ) ;
#3134 = CARTESIAN_POINT ( 'NONE',  ( 30.19320311577916982, -29.38824025058667644, -4.863997252910137625 ) ) ;
#3135 = VERTEX_POINT ( 'NONE', #20444 ) ;
#3136 = DIRECTION ( 'NONE',  ( -9.655470867286908287E-15, 1.000000000000000000, -0.000000000000000000 ) ) ;
#3137 = CARTESIAN_POINT ( 'NONE',  ( -32.70945395732867667, -33.57705578539177793, -12.98946539529655020 ) ) ;
#3138 = CARTESIAN_POINT ( 'NONE',  ( 35.74444752196543362, -34.81866841116634248, -0.4089336428965678061 ) ) ;
#3139 = CARTESIAN_POINT ( 'NONE',  ( 35.09796112334052509, -34.08825878747214944, -7.344676209743146167 ) ) ;
#3140 = EDGE_CURVE ( 'NONE', #13112, #17611, #15601, .T. ) ;
#3141 = CARTESIAN_POINT ( 'NONE',  ( -33.21934768440202390, -31.72351170259051045, 11.00081313640146163 ) ) ;
#3142 = CARTESIAN_POINT ( 'NONE',  ( -35.14867712894572804, -33.39946426344759800, 8.030807410692165860 ) ) ;
#3143 = CARTESIAN_POINT ( 'NONE',  ( -26.00467666545727852, -29.85093201893833381, -13.38257769127459085 ) ) ;
#3144 = CARTESIAN_POINT ( 'NONE',  ( -30.78794189439250673, -29.59769130385064884, 9.461312139037053370 ) ) ;
#3145 = CARTESIAN_POINT ( 'NONE',  ( 28.26950958127001456, -33.99519454625136206, 15.83669260516932731 ) ) ;
#3146 = CARTESIAN_POINT ( 'NONE',  ( -32.41941837405160953, -32.47527753359652536, -13.02968769389845960 ) ) ;
#3147 = CARTESIAN_POINT ( 'NONE',  ( -31.71878727619394667, -29.51794776343139404, 0.4328044331996027116 ) ) ;
#3148 = CARTESIAN_POINT ( 'NONE',  ( 34.43853805754578445, -33.82532601903024982, -10.08369291869426476 ) ) ;
#3149 = CARTESIAN_POINT ( 'NONE',  ( 30.05316936454913446, -30.13661088721817194, 12.32901344216136152 ) ) ;
#3150 = CARTESIAN_POINT ( 'NONE',  ( 9.976035290634714059, -33.51311160921981980, -17.27320756085041964 ) ) ;
#3151 = CARTESIAN_POINT ( 'NONE',  ( -35.67967891560382299, -30.90424865104993657, -15.25807417767441976 ) ) ;
#3152 = CARTESIAN_POINT ( 'NONE',  ( 32.77108045300592210, -32.04173614200349363, 11.99433852781618981 ) ) ;
#3153 = EDGE_LOOP ( 'NONE', ( #9474, #15455, #5247 ) ) ;
#3154 = CARTESIAN_POINT ( 'NONE',  ( -34.14134200099001504, -31.46244929896364084, 6.840711452838716511 ) ) ;
#3155 = CARTESIAN_POINT ( 'NONE',  ( 32.70700590133169072, -32.25898688585469642, -11.96012151577637717 ) ) ;
#3156 = CARTESIAN_POINT ( 'NONE',  ( 30.77467051894133121, -11.71975500499798351, -14.62500000000000533 ) ) ;
#3157 = CARTESIAN_POINT ( 'NONE',  ( 33.92273966722207490, -35.61500000000000199, -11.68876611197857329 ) ) ;
#3158 = CARTESIAN_POINT ( 'NONE',  ( 34.81397099885284518, -31.88190283064758290, 3.128045091965936830 ) ) ;
#3159 = CARTESIAN_POINT ( 'NONE',  ( 32.86911521038678075, -33.74037687444383238, 12.99227656415856025 ) ) ;
#3160 = CARTESIAN_POINT ( 'NONE',  ( 30.95920397998207818, -30.51609881226220367, -12.32589686745817303 ) ) ;
#3161 = CARTESIAN_POINT ( 'NONE',  ( 32.69279680989980363, -32.83786831747829638, -12.76412198895172700 ) ) ;
#3162 = CARTESIAN_POINT ( 'NONE',  ( 0.3361767933392918462, 58.10761027092659958, -2.533245424637609933 ) ) ;
#3163 = ORIENTED_EDGE ( 'NONE', *, *, #6837, .F. ) ;
#3164 = CARTESIAN_POINT ( 'NONE',  ( 33.55854215246054650, -31.74268606293508554, -10.05183077629138921 ) ) ;
#3165 = CARTESIAN_POINT ( 'NONE',  ( -30.95333453815317171, -30.74434559980155157, 12.65573015994970518 ) ) ;
#3166 = CARTESIAN_POINT ( 'NONE',  ( 32.70000000000005258, -32.27070252084501334, 11.27918252469178029 ) ) ;
#3167 = ORIENTED_EDGE ( 'NONE', *, *, #20472, .T. ) ;
#3168 = CARTESIAN_POINT ( 'NONE',  ( 34.78928187851338549, -34.17436500290450141, -8.959470962340144951 ) ) ;
#3169 = CARTESIAN_POINT ( 'NONE',  ( 35.51556449686859196, -33.11655586385240468, -0.5968200820574689480 ) ) ;
#3170 = CARTESIAN_POINT ( 'NONE',  ( -32.70058575242225629, -33.56564097609918207, 12.97783717812587589 ) ) ;
#3171 = CARTESIAN_POINT ( 'NONE',  ( -20.06891307295418869, -30.96257536785168085, -15.65869455196261839 ) ) ;
#3172 = CARTESIAN_POINT ( 'NONE',  ( -31.28087741664847954, -29.97020425461529314, 10.55684568086576824 ) ) ;
#3173 = DIRECTION ( 'NONE',  ( 0.000000000000000000, 0.000000000000000000, 1.000000000000000000 ) ) ;
#3174 = CARTESIAN_POINT ( 'NONE',  ( 25.30800577460966849, -29.43497682546588123, 11.97658093320487893 ) ) ;
#3175 = CARTESIAN_POINT ( 'NONE',  ( -30.55243558555972783, -29.40461762087753783, 5.396156479000796757 ) ) ;
#3176 = CARTESIAN_POINT ( 'NONE',  ( -33.01006541469151756, -31.89348272479547575, -11.45941203185861568 ) ) ;
#3177 = CARTESIAN_POINT ( 'NONE',  ( 28.72896129725327086, -29.59377291687841449, 11.71682275089789727 ) ) ;
#3178 = CARTESIAN_POINT ( 'NONE',  ( 35.79731213855654204, -35.51066627860187452, 4.324559746491773299E-12 ) ) ;
#3179 = CARTESIAN_POINT ( 'NONE',  ( -30.99559476912541456, -10.56154522521778816, 13.44897881490838998 ) ) ;
#3180 = CARTESIAN_POINT ( 'NONE',  ( 33.32205647422795636, -33.56499999156081060, -11.74778916685672137 ) ) ;
#3181 = CARTESIAN_POINT ( 'NONE',  ( 33.93660610960943558, -18.80908362596394312, -11.59592263693473768 ) ) ;
#3182 = CARTESIAN_POINT ( 'NONE',  ( -34.63740891973539249, -31.37486040445492463, 0.008759325941359658724 ) ) ;
#3183 = CARTESIAN_POINT ( 'NONE',  ( 34.73541024745291139, -34.28146659858373368, 9.212793890199998614 ) ) ;
#3184 = CARTESIAN_POINT ( 'NONE',  ( -32.71777804084451446, -32.26156951858688871, -11.54357122372855926 ) ) ;
#3185 = CARTESIAN_POINT ( 'NONE',  ( 34.73474781221779040, -32.17112829137212060, 5.827747868188065894 ) ) ;
#3186 = CARTESIAN_POINT ( 'NONE',  ( 28.59136406296003230, -29.43457128146715007, -10.91371471897922163 ) ) ;
#3187 = CARTESIAN_POINT ( 'NONE',  ( -21.81718376912078128, -31.26393743005104042, 15.76536051032647734 ) ) ;
#3188 = CARTESIAN_POINT ( 'NONE',  ( -35.16254408340460458, -33.62999124135868811, 5.410334922166550875 ) ) ;
#3189 = CARTESIAN_POINT ( 'NONE',  ( 31.11285355822693788, -35.61500000000000909, 14.74774808099806478 ) ) ;
#3190 = CARTESIAN_POINT ( 'NONE',  ( 34.44326759304753693, -31.74533094984269255, -4.753381704671408414 ) ) ;
#3191 = CARTESIAN_POINT ( 'NONE',  ( -28.66211164480636597, -29.43447148362447763, 10.86943393344973785 ) ) ;
#3192 = ORIENTED_EDGE ( 'NONE', *, *, #13973, .F. ) ;
#3193 = CARTESIAN_POINT ( 'NONE',  ( 34.31260956137711560, -34.24702870757541717, -10.57427740012512984 ) ) ;
#3194 = CARTESIAN_POINT ( 'NONE',  ( 27.49999999999998934, -35.61499999999999488, -18.50000000000000000 ) ) ;
#3195 = ADVANCED_FACE ( 'NONE', ( #4517 ), #22299, .T. ) ;
#3196 = CARTESIAN_POINT ( 'NONE',  ( 35.20292485211507483, -33.10383799399653526, -4.951849764027302037 ) ) ;
#3197 = CARTESIAN_POINT ( 'NONE',  ( -32.70205301596367775, -33.56556249069721076, 12.74791229026034500 ) ) ;
#3198 = CARTESIAN_POINT ( 'NONE',  ( 0.0008098865670751263356, -29.49600845068203725, -13.30974379698091248 ) ) ;
#3199 = CARTESIAN_POINT ( 'NONE',  ( -30.35183770361376787, -29.81983488214934042, 11.30059426855605942 ) ) ;
#3200 = ORIENTED_EDGE ( 'NONE', *, *, #10826, .F. ) ;
#3201 = CARTESIAN_POINT ( 'NONE',  ( 21.89518862783036468, -32.10919418925764290, 16.33070089271211245 ) ) ;
#3202 = CARTESIAN_POINT ( 'NONE',  ( -30.11842346302071149, -29.39407525626944562, 7.247302396180117512 ) ) ;
#3203 = CARTESIAN_POINT ( 'NONE',  ( -31.34657847876746928, -31.93875840936591359, -13.59057646782335027 ) ) ;
#3204 = CARTESIAN_POINT ( 'NONE',  ( -34.65242847608264043, -31.77436209803632394, -0.8913159643486285866 ) ) ;
#3205 = CARTESIAN_POINT ( 'NONE',  ( -32.88307256028791414, -30.57180682296304042, -8.836487722069348294 ) ) ;
#3206 = CARTESIAN_POINT ( 'NONE',  ( 34.98191403082309137, -33.56701343429263318, -5.380049259071197021 ) ) ;
#3207 = CARTESIAN_POINT ( 'NONE',  ( 33.78303561703138058, -33.46252147028323520, 11.53430587441115129 ) ) ;
#3208 = CARTESIAN_POINT ( 'NONE',  ( 23.75920363911780697, -34.22361658966662645, -16.74402461131020559 ) ) ;
#3209 = CARTESIAN_POINT ( 'NONE',  ( 34.39805464851143313, -32.15248518911609921, 8.021910366298005357 ) ) ;
#3210 = CARTESIAN_POINT ( 'NONE',  ( 28.22789733293592462, -29.46064211089664298, -11.27279544198848349 ) ) ;
#3211 = CARTESIAN_POINT ( 'NONE',  ( -13.22002746645846116, -29.38876095711792047, 12.24826149301821232 ) ) ;
#3212 = CARTESIAN_POINT ( 'NONE',  ( 34.62208497594708945, -35.00954050140064311, 9.788222836098332991 ) ) ;
#3213 = PLANE ( 'NONE',  #1394 ) ;
#3214 = CARTESIAN_POINT ( 'NONE',  ( -27.95980545030814213, -29.41588801660067531, 11.05413280793204578 ) ) ;
#3215 = CARTESIAN_POINT ( 'NONE',  ( 32.73561238398416151, -31.73492693900065831, 11.88739297785137516 ) ) ;
#3216 = CARTESIAN_POINT ( 'NONE',  ( 33.76679539536195307, -32.07151763584023030, 8.574912766245489593 ) ) ;
#3217 = CARTESIAN_POINT ( 'NONE',  ( 29.45065203694633027, -29.39139369465391738, -9.237307309997559557 ) ) ;
#3218 = CARTESIAN_POINT ( 'NONE',  ( 28.29902367456502432, -29.38824025178318067, -10.26026311294760340 ) ) ;
#3219 = VECTOR ( 'NONE', #22631, 1000.000000000000000 ) ;
#3220 = CARTESIAN_POINT ( 'NONE',  ( -37.06437979702969443, -32.06498486486628963, 12.42348796938080113 ) ) ;
#3221 = CARTESIAN_POINT ( 'NONE',  ( -34.00738277491967665, -32.07880774056800988, 5.717469257310908937 ) ) ;
#3222 = CARTESIAN_POINT ( 'NONE',  ( -32.61673077967304835, -31.88967994893969404, 12.23442458037922442 ) ) ;
#3223 = LOCAL_TIME ( 3, 18, 13.00000000000000000, #20042 ) ;
#3224 = VECTOR ( 'NONE', #6785, 1000.000000000000000 ) ;
#3225 = CARTESIAN_POINT ( 'NONE',  ( 17.66231654995399936, -35.61499999999999488, 17.27630938606921873 ) ) ;
#3226 = CARTESIAN_POINT ( 'NONE',  ( -14.74962131317667158, -29.38824025058771738, -12.10205647877708657 ) ) ;
#3227 = CARTESIAN_POINT ( 'NONE',  ( -27.73503292330234160, -29.41170621614805825, -11.10385939093642271 ) ) ;
#3228 = CARTESIAN_POINT ( 'NONE',  ( 34.55636091623335915, -33.56541342936751704, 8.101725505896624213 ) ) ;
#3229 = CARTESIAN_POINT ( 'NONE',  ( 29.84551318629698002, -33.86602310185006104, 15.24299164072339963 ) ) ;
#3230 = CARTESIAN_POINT ( 'NONE',  ( 31.54038072225447920, -30.74887278862793494, -12.09519356486365460 ) ) ;
#3231 = CARTESIAN_POINT ( 'NONE',  ( -33.68106946441253058, -33.08456908133370433, -11.58311065863758493 ) ) ;
#3232 = CARTESIAN_POINT ( 'NONE',  ( -34.59097943950729359, -33.68341443485913800, -9.247491571762576967 ) ) ;
#3233 = CARTESIAN_POINT ( 'NONE',  ( 33.03615189885022829, -33.95342124185684440, 12.88184086158646835 ) ) ;
#3234 = AXIS2_PLACEMENT_3D ( 'NONE', #22534, #22650, #17084 ) ;
#3235 = CARTESIAN_POINT ( 'NONE',  ( 19.90456301672881168, -29.46199976739888982, -12.75500855941091949 ) ) ;
#3236 = CARTESIAN_POINT ( 'NONE',  ( -34.39128518905418730, -14.39000000000000234, 4.849999999999999645 ) ) ;
#3237 = CARTESIAN_POINT ( 'NONE',  ( -32.76126200592585747, -32.25655284157008396, -11.31074962315766896 ) ) ;
#3238 = CARTESIAN_POINT ( 'NONE',  ( -32.64673534876925487, -32.13221976409458591, 12.40843614247281579 ) ) ;
#3239 = CARTESIAN_POINT ( 'NONE',  ( -18.92659974745301810, 35.30524911072873095, 12.12223597674726250 ) ) ;
#3240 = CARTESIAN_POINT ( 'NONE',  ( 30.78214627213249344, -29.51567918845682570, 8.491722398444181863 ) ) ;
#3241 = ORIENTED_EDGE ( 'NONE', *, *, #1997, .F. ) ;
#3242 = CARTESIAN_POINT ( 'NONE',  ( 28.26247920393013402, -33.80819709195324663, -15.81323984114762027 ) ) ;
#3243 = CARTESIAN_POINT ( 'NONE',  ( -4.811294792522566866, 45.00395626515521030, 19.50000000000000355 ) ) ;
#3244 = AXIS2_PLACEMENT_3D ( 'NONE', #4767, #11868, #2918 ) ;
#3245 = CARTESIAN_POINT ( 'NONE',  ( -35.37300169592805332, -34.33532340986702991, 5.334834183899087812 ) ) ;
#3246 = CARTESIAN_POINT ( 'NONE',  ( -26.36043776270141947, -29.38824025058777423, 11.03730558266400230 ) ) ;
#3247 = CARTESIAN_POINT ( 'NONE',  ( 32.70685341642935384, -33.59930471313694511, 13.09811919054455664 ) ) ;
#3248 = CARTESIAN_POINT ( 'NONE',  ( 34.73296829775158301, -31.61668323119501522, -0.06890325559171443792 ) ) ;
#3249 = CARTESIAN_POINT ( 'NONE',  ( 33.26650865339711061, -32.98416162195172063, -12.20232793442924901 ) ) ;
#3250 = CARTESIAN_POINT ( 'NONE',  ( 30.18130602727728018, -29.38824025058777067, -4.977436120081050852 ) ) ;
#3251 = CARTESIAN_POINT ( 'NONE',  ( -30.54324089807419185, -29.38824025058771028, -2.540327011540617491E-14 ) ) ;
#3252 = CC_DESIGN_PERSON_AND_ORGANIZATION_ASSIGNMENT ( #12029, #19108, ( #9171 ) ) ;
#3253 = CARTESIAN_POINT ( 'NONE',  ( -32.81074609058711644, -33.68922893669282814, -12.99282142889992464 ) ) ;
#3254 = CARTESIAN_POINT ( 'NONE',  ( 35.59382883172916223, -33.41867764108815209, -1.879295910442363216 ) ) ;
#3255 = CARTESIAN_POINT ( 'NONE',  ( 32.81386101226586050, -30.16892415846783848, -6.064636847555166632 ) ) ;
#3256 = CARTESIAN_POINT ( 'NONE',  ( 32.69335973892964375, -33.54277872803404392, -13.07628623128829837 ) ) ;
#3257 = CARTESIAN_POINT ( 'NONE',  ( -30.19154111301370946, -29.38824025058771738, -4.879861697814318333 ) ) ;
#3258 = VECTOR ( 'NONE', #18949, 1000.000000000000000 ) ;
#3259 = CARTESIAN_POINT ( 'NONE',  ( -25.26586233016932326, -29.42781844346256648, -11.92676093004564919 ) ) ;
#3260 = CARTESIAN_POINT ( 'NONE',  ( -29.87507757847263790, -29.39403963295028177, 8.280818886400929557 ) ) ;
#3261 = CARTESIAN_POINT ( 'NONE',  ( 27.96327771194314238, -33.43311402535882593, 15.82578783038148629 ) ) ;
#3262 = CARTESIAN_POINT ( 'NONE',  ( -32.65229047499160941, -33.60002111064370212, -13.24108078562905355 ) ) ;
#3263 = CARTESIAN_POINT ( 'NONE',  ( -30.90469132195600466, -29.39852712113724564, -0.4474076636845359944 ) ) ;
#3264 = CARTESIAN_POINT ( 'NONE',  ( 34.15823130357821924, -33.56503767977148556, -9.704019600670592993 ) ) ;
#3265 = CARTESIAN_POINT ( 'NONE',  ( 31.53163155526487316, -32.64788007444808926, 13.90214946005885821 ) ) ;
#3266 = CARTESIAN_POINT ( 'NONE',  ( 9.932970922897666810, -29.43578363186196611, -12.90253424104717261 ) ) ;
#3267 = CARTESIAN_POINT ( 'NONE',  ( -7.261682058510486648, -35.61499999999999488, -17.27818031961868073 ) ) ;
#3268 = CARTESIAN_POINT ( 'NONE',  ( 32.69892254942433141, -32.27132762640958674, 11.61696823864760830 ) ) ;
#3269 = EDGE_LOOP ( 'NONE', ( #14103, #21417, #7506, #9034 ) ) ;
#3270 = FACE_OUTER_BOUND ( 'NONE', #15758, .T. ) ;
#3271 = CARTESIAN_POINT ( 'NONE',  ( 32.73150820459564869, -31.79943251846255947, -11.96999813424277903 ) ) ;
#3272 = EDGE_CURVE ( 'NONE', #2863, #11108, #20333, .T. ) ;
#3273 = CARTESIAN_POINT ( 'NONE',  ( 31.25517918465397926, -10.84619397004727581, -13.11194790395298426 ) ) ;
#3274 = CARTESIAN_POINT ( 'NONE',  ( 34.86233852774713426, -35.48205588099764185, -8.976921928979296084 ) ) ;
#3275 = CARTESIAN_POINT ( 'NONE',  ( 30.40088669405159649, -29.38824025058764278, 2.816736789742068758 ) ) ;
#3276 = CARTESIAN_POINT ( 'NONE',  ( 32.77239749361330468, -33.60492508791733002, 12.86832880460351802 ) ) ;
#3277 = CARTESIAN_POINT ( 'NONE',  ( 32.24015839393202043, -33.78585022269515292, -13.71467211833540567 ) ) ;
#3278 = CARTESIAN_POINT ( 'NONE',  ( 32.70000000000000995, -33.09537826284022088, -12.82588595116228447 ) ) ;
#3279 = CARTESIAN_POINT ( 'NONE',  ( -32.69292714486497431, -33.29659655549898645, 12.99963426952727374 ) ) ;
#3280 = CARTESIAN_POINT ( 'NONE',  ( 70.00000000000000000, -17.06024499500202296, 5.375000000000001776 ) ) ;
#3281 = CARTESIAN_POINT ( 'NONE',  ( 33.39602377871458572, -31.69848495554015244, -10.52487089774223428 ) ) ;
#3282 = EDGE_CURVE ( 'NONE', #6326, #8519, #2769, .T. ) ;
#3283 = CARTESIAN_POINT ( 'NONE',  ( -29.29840962476407284, -29.46045893999545129, 10.59956939895028860 ) ) ;
#3284 = CARTESIAN_POINT ( 'NONE',  ( -32.84800861296358221, -33.59811836912749783, 12.76253709375670553 ) ) ;
#3285 = ORIENTED_EDGE ( 'NONE', *, *, #7269, .T. ) ;
#3286 = CARTESIAN_POINT ( 'NONE',  ( 34.87603122105960551, -33.84313070766916809, -8.391552362536812026 ) ) ;
#3287 = CARTESIAN_POINT ( 'NONE',  ( 32.66828342780474514, -29.83981923182761165, -0.4373292238493742268 ) ) ;
#3288 = CARTESIAN_POINT ( 'NONE',  ( -32.70335397822317702, -33.58047666779025064, 13.06907559921148021 ) ) ;
#3289 = CARTESIAN_POINT ( 'NONE',  ( -19.91267797299219566, -29.56507333735968146, -13.26104508707994789 ) ) ;
#3290 = CARTESIAN_POINT ( 'NONE',  ( -30.66349063690956456, -29.70959187964799852, 10.40185859671157331 ) ) ;
#3291 = CARTESIAN_POINT ( 'NONE',  ( 26.64810932082605532, -34.08710646166591829, 16.26129633180858036 ) ) ;
#3292 = CARTESIAN_POINT ( 'NONE',  ( -30.70580489462827245, -29.41689764942103480, 5.413733359127268052 ) ) ;
#3293 = CARTESIAN_POINT ( 'NONE',  ( 0.000000000000000000, 65.61499999999999488, -1.621875902621180421 ) ) ;
#3294 = CARTESIAN_POINT ( 'NONE',  ( 28.70295007610381433, -29.51236176860422589, 11.37954184706015148 ) ) ;
#3295 = CARTESIAN_POINT ( 'NONE',  ( 34.71864611129105782, -33.56499999156081060, 7.063919854600987591 ) ) ;
#3296 = CARTESIAN_POINT ( 'NONE',  ( 19.95019087036598648, 35.95048999000403711, 9.999999999999998224 ) ) ;
#3297 = CARTESIAN_POINT ( 'NONE',  ( -31.25316779071935613, -14.39000000000000590, 15.15000000000000213 ) ) ;
#3298 = DIRECTION ( 'NONE',  ( 0.000000000000000000, 0.000000000000000000, 1.000000000000000000 ) ) ;
#3299 = ADVANCED_FACE ( 'NONE', ( #16951 ), #4404, .F. ) ;
#3300 = CARTESIAN_POINT ( 'NONE',  ( 36.49999999999999289, -35.61499999999999488, -9.500000000000000000 ) ) ;
#3301 = PERSON_AND_ORGANIZATION ( #335, #16969 ) ;
#3302 = CARTESIAN_POINT ( 'NONE',  ( 30.90063031666497295, -34.15394090589237663, 14.74524713737515924 ) ) ;
#3303 = CARTESIAN_POINT ( 'NONE',  ( -32.77890243849181928, -32.21877871644622360, -11.57952902960362884 ) ) ;
#3304 = CARTESIAN_POINT ( 'NONE',  ( 34.80836973677504176, -32.47404740797406220, 6.317199903007908013 ) ) ;
#3305 = CARTESIAN_POINT ( 'NONE',  ( 28.80707159217968183, -29.43455226178033257, -10.78187431697308973 ) ) ;
#3306 = CARTESIAN_POINT ( 'NONE',  ( -22.62647661719802628, -30.53613703420672110, 14.94142767651116976 ) ) ;
#3307 = CARTESIAN_POINT ( 'NONE',  ( -34.97475788097149518, -33.60439528774775653, 6.499987407806845141 ) ) ;
#3308 = CARTESIAN_POINT ( 'NONE',  ( 33.88111569607271178, -35.61500000000000199, 11.77022212736345175 ) ) ;
#3309 = CARTESIAN_POINT ( 'NONE',  ( 35.36072312161656583, -35.61500000000000909, -5.914596054029698458 ) ) ;
#3310 = CARTESIAN_POINT ( 'NONE',  ( 34.36744107692773298, -31.43311024102823126, -4.751310538240568704 ) ) ;
#3311 = CARTESIAN_POINT ( 'NONE',  ( -29.96440235988164957, -30.51490739439664779, 13.05120897877851860 ) ) ;
#3312 = ORIENTED_EDGE ( 'NONE', *, *, #6481, .F. ) ;
#3313 = CARTESIAN_POINT ( 'NONE',  ( 32.26330434198562358, -30.15918730899888800, -8.903552440457826123 ) ) ;
#3314 = CARTESIAN_POINT ( 'NONE',  ( 14.73099382384326184, -29.38824025058769962, -12.10254070724967157 ) ) ;
#3315 = EDGE_CURVE ( 'NONE', #9712, #15195, #9228, .T. ) ;
#3316 = CARTESIAN_POINT ( 'NONE',  ( 33.04855537549934041, -30.17236805913433884, -3.863989266928259170 ) ) ;
#3317 = CARTESIAN_POINT ( 'NONE',  ( -33.01161368225698567, -33.91306330330857577, 12.89138004777911028 ) ) ;
#3318 = CARTESIAN_POINT ( 'NONE',  ( 32.92692805123812860, -33.83233201164914306, -12.98184573374848760 ) ) ;
#3319 = CARTESIAN_POINT ( 'NONE',  ( -31.28167142751032159, -30.51836222048695291, 11.99671389614734629 ) ) ;
#3320 = ORIENTED_EDGE ( 'NONE', *, *, #4978, .F. ) ;
#3321 = CARTESIAN_POINT ( 'NONE',  ( 21.49821029737334399, -29.38824025058772804, 11.79378939497448542 ) ) ;
#3322 = CARTESIAN_POINT ( 'NONE',  ( -30.26905779281535303, -29.40451778895846502, 7.276387108096727729 ) ) ;
#3323 = CARTESIAN_POINT ( 'NONE',  ( -28.49285497902906172, -29.38824025058771383, -10.17137716813805071 ) ) ;
#3324 = CARTESIAN_POINT ( 'NONE',  ( -34.61138729717809781, -31.49600056559096473, -1.858495249493302248 ) ) ;
#3325 = CARTESIAN_POINT ( 'NONE',  ( -32.47084559148914451, -30.16877134252638371, -8.462392994204058994 ) ) ;
#3326 = CARTESIAN_POINT ( 'NONE',  ( 35.08734997612383211, -33.56837090575898941, -4.286814801342994308 ) ) ;
#3327 = CARTESIAN_POINT ( 'NONE',  ( -35.31866572346557120, -32.61227914687334817, -1.483759374929363384 ) ) ;
#3328 = CARTESIAN_POINT ( 'NONE',  ( 33.74591819461960540, -34.17330121228738449, 11.82128808415624555 ) ) ;
#3329 = CARTESIAN_POINT ( 'NONE',  ( 24.29482250371944119, -29.97193443985362293, -13.88397494447863600 ) ) ;
#3330 = CARTESIAN_POINT ( 'NONE',  ( 30.16018571017819383, -29.39840779733582821, 7.430153254813268937 ) ) ;
#3331 = CARTESIAN_POINT ( 'NONE',  ( 30.21714294679495794, -34.15909323136278886, -15.10934421381397996 ) ) ;
#3332 = CARTESIAN_POINT ( 'NONE',  ( -14.89317998869244342, -29.46218601586260988, 12.97241412421474571 ) ) ;
#3333 = CARTESIAN_POINT ( 'NONE',  ( 29.18858348682427462, -35.31590281514682772, 15.72009142389007152 ) ) ;
#3334 = CARTESIAN_POINT ( 'NONE',  ( 0.000000000000000000, -34.61499999999999488, 18.50000000000000000 ) ) ;
#3335 = CARTESIAN_POINT ( 'NONE',  ( -29.16008508432150492, -31.77620788822554942, 14.70878286066406737 ) ) ;
#3336 = CARTESIAN_POINT ( 'NONE',  ( 0.000000000000000000, -14.39000000000000057, -12.50000000000000000 ) ) ;
#3337 = CARTESIAN_POINT ( 'NONE',  ( 33.76446604766297810, -31.54424918443548975, 9.090154489018338779 ) ) ;
#3338 = B_SPLINE_CURVE_WITH_KNOTS ( 'NONE', 3,
 ( #11344, #11572, #8192, #17022, #5992, #22255, #6218, #16905, #18544, #9932 ),
 .UNSPECIFIED., .F., .F.,
 ( 4, 2, 2, 2, 4 ),
 ( 0.000000000000000000, 0.2499999999999998890, 0.4999999999999997780, 0.7499999999999996669, 0.9999999999999995559 ),
 .UNSPECIFIED. ) ;
#3339 = CARTESIAN_POINT ( 'NONE',  ( 33.91631483588038520, -33.62168408110891704, -11.33063113435513003 ) ) ;
#3340 = CARTESIAN_POINT ( 'NONE',  ( 27.31461528982445230, -29.38824026873017559, -10.71192373496328898 ) ) ;
#3341 = CARTESIAN_POINT ( 'NONE',  ( -33.95624668559651127, -33.91305319866661705, 11.34379775933777701 ) ) ;
#3342 = CARTESIAN_POINT ( 'NONE',  ( -34.04522929024324895, -32.07276783418149080, 5.334987541343821249 ) ) ;
#3343 = CARTESIAN_POINT ( 'NONE',  ( -32.69022004769962564, -31.90195222748234372, 12.13377526292402564 ) ) ;
#3344 = CARTESIAN_POINT ( 'NONE',  ( 16.22755134918652686, -35.61499999999998778, 17.32989475380167832 ) ) ;
#3345 = CARTESIAN_POINT ( 'NONE',  ( 16.65653181764668034, -30.54420380963245663, 15.33958552945366627 ) ) ;
#3346 = CARTESIAN_POINT ( 'NONE',  ( -8.088219648690293084, -29.38824025058769962, -12.19837529512815344 ) ) ;
#3347 = CARTESIAN_POINT ( 'NONE',  ( -28.16251289653260415, -29.44937461615318597, -11.22600939765376893 ) ) ;
#3348 = CARTESIAN_POINT ( 'NONE',  ( 34.84951500311350969, -33.56836970306378731, 6.480454147951254740 ) ) ;
#3349 = CARTESIAN_POINT ( 'NONE',  ( 29.49906300844058649, -33.94402146100097184, 15.40621750701522785 ) ) ;
#3350 = CARTESIAN_POINT ( 'NONE',  ( 32.69716543662943309, -33.30623619315326778, 12.97579777561188052 ) ) ;
#3351 = CARTESIAN_POINT ( 'NONE',  ( -29.78411855265123975, -29.41201526910064246, -9.311240544427631605 ) ) ;
#3352 = CARTESIAN_POINT ( 'NONE',  ( -34.85496558813362356, -33.56890912149010830, -6.475214924104317760 ) ) ;
#3353 = CARTESIAN_POINT ( 'NONE',  ( 32.77948344761505695, -33.87103278312748245, 13.17896204651546732 ) ) ;
#3354 = CARTESIAN_POINT ( 'NONE',  ( 20.70312949931892632, -29.40436400727959310, -12.23819597871595910 ) ) ;
#3355 = CARTESIAN_POINT ( 'NONE',  ( -35.04973629467591678, -17.87992913319135013, 6.196079201130760161 ) ) ;
#3356 = CARTESIAN_POINT ( 'NONE',  ( -32.96814628113736489, -32.03833686545630144, -11.45319494215233291 ) ) ;
#3357 = CARTESIAN_POINT ( 'NONE',  ( -32.58715282841392025, -33.54959058238281244, 13.29451179124198568 ) ) ;
#3358 = CARTESIAN_POINT ( 'NONE',  ( -17.91817277329592528, 31.47904467913184590, 15.07930686183413194 ) ) ;
#3359 = CARTESIAN_POINT ( 'NONE',  ( 31.98200434345139342, -29.97961701177480620, 8.825338107685523070 ) ) ;
#3360 = CARTESIAN_POINT ( 'NONE',  ( 27.97920398135572384, -30.52170887218672135, -13.93032179712973395 ) ) ;
#3361 = CARTESIAN_POINT ( 'NONE',  ( -2.319091182475151669, 46.82218026923326448, 19.50000000000000355 ) ) ;
#3362 = DIRECTION ( 'NONE',  ( 0.000000000000000000, -0.4999999999999997224, -0.8660254037844388186 ) ) ;
#3363 = CARTESIAN_POINT ( 'NONE',  ( -27.38878198950678566, -33.59954816998812532, 16.04884630091982345 ) ) ;
#3364 = CARTESIAN_POINT ( 'NONE',  ( 32.68172775776122307, -33.63144078932099035, 13.20039501615287669 ) ) ;
#3365 = CARTESIAN_POINT ( 'NONE',  ( 34.59564310996290715, -31.38409281929505923, 0.8917201863752332036 ) ) ;
#3366 = CARTESIAN_POINT ( 'NONE',  ( 33.24856454627619939, -34.07334717192533446, -12.60494620022572576 ) ) ;
#3367 = CARTESIAN_POINT ( 'NONE',  ( 30.30111143501984117, -29.38824025098077186, -3.694881417589463535 ) ) ;
#3368 = LINE ( 'NONE', #10467, #11060 ) ;
#3369 = CARTESIAN_POINT ( 'NONE',  ( -32.70715452175036830, -33.57385055776455118, -12.98321872404208221 ) ) ;
#3370 = CARTESIAN_POINT ( 'NONE',  ( 35.81165235603057795, -35.51818725816396949, 0.2528552814900297818 ) ) ;
#3371 = CARTESIAN_POINT ( 'NONE',  ( 34.73485831963073167, -32.17134584105985340, -5.827760405840153979 ) ) ;
#3372 = CARTESIAN_POINT ( 'NONE',  ( 32.69775637110702604, -33.56436748483561416, -13.06741511201244776 ) ) ;
#3373 = CARTESIAN_POINT ( 'NONE',  ( -33.74265420073992061, -31.52787152543715266, -9.133342277316971902 ) ) ;
#3374 = CARTESIAN_POINT ( 'NONE',  ( -26.44802640059667809, -29.40173228508134784, -11.37114953581481025 ) ) ;
#3375 = CARTESIAN_POINT ( 'NONE',  ( -33.32016630185064798, -31.27317039332935877, 9.896791884567564423 ) ) ;
#3376 = CARTESIAN_POINT ( 'NONE',  ( 27.97199580322212142, -33.58505305854379941, 15.85666912565224962 ) ) ;
#3377 = CARTESIAN_POINT ( 'NONE',  ( -32.31267738889187058, -33.03978147141436494, -13.43487335135993455 ) ) ;
#3378 = CARTESIAN_POINT ( 'NONE',  ( -33.72466097700418430, -33.60763833424102387, -11.32567940017278119 ) ) ;
#3379 = CARTESIAN_POINT ( 'NONE',  ( 34.08957904227212765, -33.57992824640026441, -10.26373182700569586 ) ) ;
#3380 = CARTESIAN_POINT ( 'NONE',  ( 28.60997016242655633, -29.39132179859305438, 10.27450544098751095 ) ) ;
#3381 = CARTESIAN_POINT ( 'NONE',  ( 11.63132016967478854, -31.01908319716337203, -15.96415813906643066 ) ) ;
#3382 = CARTESIAN_POINT ( 'NONE',  ( -30.27323622286766991, -29.39323662258653869, -6.207623205404880551 ) ) ;
#3383 = DIRECTION ( 'NONE',  ( 0.000000000000000000, -0.8660254037844383745, 0.5000000000000004441 ) ) ;
#3384 = CARTESIAN_POINT ( 'NONE',  ( 32.72366591009543413, -32.22527644574189765, 11.98233603883648790 ) ) ;
#3385 = ORIENTED_EDGE ( 'NONE', *, *, #13973, .T. ) ;
#3386 = CARTESIAN_POINT ( 'NONE',  ( -34.25873372268557659, -31.44210596474158947, 5.774998492553693907 ) ) ;
#3387 = CARTESIAN_POINT ( 'NONE',  ( 26.04112457704904671, -29.39397882796104966, -11.34856897031260559 ) ) ;
#3388 = CARTESIAN_POINT ( 'NONE',  ( 32.70722102155759359, -32.26160231836479397, -11.87635787422792610 ) ) ;
#3389 = CIRCLE ( 'NONE', #2977, 12.75000000000000178 ) ;
#3390 = DIRECTION ( 'NONE',  ( 0.000000000000000000, -0.5000000000000003331, 0.8660254037844383745 ) ) ;
#3391 = CARTESIAN_POINT ( 'NONE',  ( 33.01899598215955933, -35.61500000000000199, -13.09409409643909328 ) ) ;
#3392 = CARTESIAN_POINT ( 'NONE',  ( 33.79324848964947847, -30.57077958038870946, 1.345236159264684428 ) ) ;
#3393 = CARTESIAN_POINT ( 'NONE',  ( 32.73022993776309875, -33.58241546870016236, 12.87437037998135914 ) ) ;
#3394 = CARTESIAN_POINT ( 'NONE',  ( 29.75946045432440457, -29.59393496280404534, -11.02505797327231996 ) ) ;
#3395 = CARTESIAN_POINT ( 'NONE',  ( 32.61929432089945635, -32.75166607446408307, -12.91155175679976708 ) ) ;
#3396 = CARTESIAN_POINT ( 'NONE',  ( -32.67097361969951663, -33.51925133838505388, 13.14961734600761289 ) ) ;
#3397 = CARTESIAN_POINT ( 'NONE',  ( 33.36453380461973950, -31.62706250957906562, -10.51719466495531208 ) ) ;
#3398 = CARTESIAN_POINT ( 'NONE',  ( -30.27521677019244351, -29.81958634513634721, 11.37557392422230507 ) ) ;
#3399 = FACE_OUTER_BOUND ( 'NONE', #5407, .T. ) ;
#3400 = EDGE_LOOP ( 'NONE', ( #21994, #1416, #282, #4577 ) ) ;
#3401 = CARTESIAN_POINT ( 'NONE',  ( 34.47970915580735607, -32.45417568380125317, -8.310770145052732261 ) ) ;
#3402 = CARTESIAN_POINT ( 'NONE',  ( -34.38760242293159308, -31.88600225668434263, 4.747067769759459210 ) ) ;
#3403 = CARTESIAN_POINT ( 'NONE',  ( 34.63393227238415051, -19.73048999000404180, -10.00000000000000888 ) ) ;
#3404 = CARTESIAN_POINT ( 'NONE',  ( -32.58704508783703346, -33.54710067267339468, 13.29403567439798373 ) ) ;
#3405 = CARTESIAN_POINT ( 'NONE',  ( -18.32555110798356779, -30.56419139049302913, -15.28382194976366115 ) ) ;
#3406 = EDGE_CURVE ( 'NONE', #15016, #10963, #7446, .T. ) ;
#3407 = CARTESIAN_POINT ( 'NONE',  ( -29.38456203229242547, -29.39136241357196511, 9.370423053658480939 ) ) ;
#3408 = CARTESIAN_POINT ( 'NONE',  ( 26.48767045267981146, -31.79445998005506979, 15.50083431299426273 ) ) ;
#3409 = CARTESIAN_POINT ( 'NONE',  ( -31.09058629771479332, -29.43645540540509487, 2.911149182741596952 ) ) ;
#3410 = CARTESIAN_POINT ( 'NONE',  ( -22.73364784793609061, 25.45255566698670791, -10.17769113579262452 ) ) ;
#3411 = CARTESIAN_POINT ( 'NONE',  ( 29.14585227212903362, -29.96341772060617714, 12.53343874723885065 ) ) ;
#3412 = CARTESIAN_POINT ( 'NONE',  ( 30.62324938052482537, -35.49745534518262247, -15.02908058129956892 ) ) ;
#3413 = CARTESIAN_POINT ( 'NONE',  ( -34.30744908434925833, -14.05340314754910125, 4.850000000000002309 ) ) ;
#3414 = CARTESIAN_POINT ( 'NONE',  ( 34.72003985812645510, -33.56499999156081060, -7.054511866227633377 ) ) ;
#3415 = B_SPLINE_CURVE_WITH_KNOTS ( 'NONE', 3,
 ( #19081, #15716, #14096, #12235, #20829, #5252, #10488, #8737, #17811, #12113, #19195, #12352 ),
 .UNSPECIFIED., .F., .F.,
 ( 4, 2, 2, 2, 2, 4 ),
 ( -0.0007609378790334654251, 0.1243341793558458280, 0.2494292965907251025, 0.4996195310604834572, 0.7498097655302419229, 1.000000000000000000 ),
 .UNSPECIFIED. ) ;
#3416 = CARTESIAN_POINT ( 'NONE',  ( 16.32862957454016239, -29.38824025058770673, 12.06150967498497728 ) ) ;
#3417 = DIRECTION ( 'NONE',  ( 0.000000000000000000, -1.000000000000000000, 0.000000000000000000 ) ) ;
#3418 = APPROVAL_STATUS ( 'not_yet_approved' ) ;
#3419 = CARTESIAN_POINT ( 'NONE',  ( -32.73824092691341292, -32.23598962449725036, -11.72815272026637423 ) ) ;
#3420 = CARTESIAN_POINT ( 'NONE',  ( 35.15477829043005187, -33.56075424340212976, 6.361065342905646958 ) ) ;
#3421 = CARTESIAN_POINT ( 'NONE',  ( 31.24408262453821550, -34.04193954874344286, -14.52114038922928785 ) ) ;
#3422 = CARTESIAN_POINT ( 'NONE',  ( -23.96118154358352115, -29.39397303269761252, 11.74633976969640159 ) ) ;
#3423 = CARTESIAN_POINT ( 'NONE',  ( -34.98476454492471532, -33.66313692689801940, 7.059026608507561029 ) ) ;
#3424 = CARTESIAN_POINT ( 'NONE',  ( 32.05547182309453547, -35.48111178384463926, 14.06922609326974971 ) ) ;
#3425 = CARTESIAN_POINT ( 'NONE',  ( 35.35793827644450715, -35.61500000000000909, -5.939230035118068685 ) ) ;
#3426 = CARTESIAN_POINT ( 'NONE',  ( 34.49986175116915632, -31.55164722273441669, -3.788500989616022441 ) ) ;
#3427 = CARTESIAN_POINT ( 'NONE',  ( -28.48497702116704744, -29.39132222140583650, 10.35758993103785208 ) ) ;
#3428 = ORIENTED_EDGE ( 'NONE', *, *, #16649, .F. ) ;
#3429 = CARTESIAN_POINT ( 'NONE',  ( 33.90319055298574824, -31.83839936122072345, -9.359516202723126455 ) ) ;
#3430 = CARTESIAN_POINT ( 'NONE',  ( -27.49999999999999289, -35.61499999999999488, 18.50000000000000000 ) ) ;
#3431 = CARTESIAN_POINT ( 'NONE',  ( 35.51153208331840005, -33.89061479816718503, -3.177246503507979103 ) ) ;
#3432 = CARTESIAN_POINT ( 'NONE',  ( -32.71878620583366626, -33.56775103494470613, 12.71167005333695599 ) ) ;
#3433 = EDGE_CURVE ( 'NONE', #13451, #5749, #16718, .T. ) ;
#3434 = CARTESIAN_POINT ( 'NONE',  ( 32.74269049324618663, -33.59346563774172267, -12.89122583325310778 ) ) ;
#3435 = CARTESIAN_POINT ( 'NONE',  ( -30.03202321906546146, -29.59435721186904189, 10.73775917816736047 ) ) ;
#3436 = EDGE_LOOP ( 'NONE', ( #3972, #7736 ) ) ;
#3437 = EDGE_LOOP ( 'NONE', ( #19609, #22358, #1387, #22025 ) ) ;
#3438 = CARTESIAN_POINT ( 'NONE',  ( 21.86291349917702220, -31.53995368446148362, 15.96187265366833330 ) ) ;
#3439 = CARTESIAN_POINT ( 'NONE',  ( -30.94078691421487193, -29.51618448840787323, 7.863799363039984947 ) ) ;
#3440 = CARTESIAN_POINT ( 'NONE',  ( -28.62006735099453536, -29.38824025058770673, -10.07668637574607651 ) ) ;
#3441 = CARTESIAN_POINT ( 'NONE',  ( -34.44963966933120503, -32.00651574963890766, 0.08600450192941457017 ) ) ;
#3442 = CARTESIAN_POINT ( 'NONE',  ( -32.03056113979442188, -29.86170890202077643, -7.857886087777349537 ) ) ;
#3443 = CARTESIAN_POINT ( 'NONE',  ( 35.11946363576851127, -33.60439858257278445, -5.393809313407620820 ) ) ;
#3444 = CARTESIAN_POINT ( 'NONE',  ( -31.17734350508723296, -29.45192157288540358, -2.917311190192871884 ) ) ;
#3445 = CARTESIAN_POINT ( 'NONE',  ( 33.81104143167563336, -33.61522551204406994, 11.54835669265805542 ) ) ;
#3446 = CARTESIAN_POINT ( 'NONE',  ( 25.64707115995837583, -33.60721534221232076, -16.37971742163763267 ) ) ;
#3447 = CARTESIAN_POINT ( 'NONE',  ( 33.84017884735038706, -31.29448300675876382, 7.915575595085086569 ) ) ;
#3448 = CARTESIAN_POINT ( 'NONE',  ( 30.01584474659379254, -33.78947076335533950, -15.15565621468314816 ) ) ;
#3449 = CARTESIAN_POINT ( 'NONE',  ( -19.83485381722534768, -29.39138252405375695, 12.06610450448978256 ) ) ;
#3450 = CARTESIAN_POINT ( 'NONE',  ( 33.76923665643517580, -35.09556905962313778, 12.09185547333378707 ) ) ;
#3451 = CARTESIAN_POINT ( 'NONE',  ( 30.75446389118350154, -29.39145435297272257, -0.5053062777757044710 ) ) ;
#3452 = CARTESIAN_POINT ( 'NONE',  ( -28.85820851684473354, -31.77837187081977177, 14.82307442813504039 ) ) ;
#3453 = CARTESIAN_POINT ( 'NONE',  ( 32.66843680724264232, -31.80272268110577372, 12.06754269863708195 ) ) ;
#3454 = CARTESIAN_POINT ( 'NONE',  ( 33.65950681658492982, -31.58192401248137315, 9.569861345458711810 ) ) ;
#3455 = CARTESIAN_POINT ( 'NONE',  ( 29.67855268148768033, -29.39832291030073463, -9.095957180680860787 ) ) ;
#3456 = CARTESIAN_POINT ( 'NONE',  ( 26.84706381124937025, -29.38824025058769607, -10.86698148842671152 ) ) ;
#3457 = CARTESIAN_POINT ( 'NONE',  ( 30.77467051894133121, -11.71975500499798351, -14.62500000000000533 ) ) ;
#3458 = CARTESIAN_POINT ( 'NONE',  ( 32.60431779104609973, -33.61903959390313190, -13.29620841767228789 ) ) ;
#3459 = B_SPLINE_CURVE_WITH_KNOTS ( 'NONE', 3,
 ( #12805, #9430, #358, #21639, #10846, #19775 ),
 .UNSPECIFIED., .F., .F.,
 ( 4, 2, 4 ),
 ( -1.104331475949100940E-12, 0.4999999999994477751, 0.9999999999999998890 ),
 .UNSPECIFIED. ) ;
#3460 = CARTESIAN_POINT ( 'NONE',  ( -32.72097160578631048, -32.07815698439360830, 12.15320262906562121 ) ) ;
#3461 = CARTESIAN_POINT ( 'NONE',  ( 17.74076692755056328, -35.48111178384465347, 17.27302499467867136 ) ) ;
#3462 = CARTESIAN_POINT ( 'NONE',  ( 14.90750027675377609, -29.43558602524891299, 12.81593587618735519 ) ) ;
#3463 = CARTESIAN_POINT ( 'NONE',  ( -17.33360958627549664, -29.38824025058771383, -12.01672780476346780 ) ) ;
#3464 = CARTESIAN_POINT ( 'NONE',  ( -28.27048355682326530, -29.44935007534511584, -11.17593913843388975 ) ) ;
#3465 = CARTESIAN_POINT ( 'NONE',  ( 34.76669623561080158, -33.56701248205164489, 7.024182668771555171 ) ) ;
#3466 = CARTESIAN_POINT ( 'NONE',  ( 28.97720300266870908, -30.97772401214226079, 14.10383233628406607 ) ) ;
#3467 = CARTESIAN_POINT ( 'NONE',  ( 32.69713364258135613, -33.07393391747186229, 12.87180909919080918 ) ) ;
#3468 = CARTESIAN_POINT ( 'NONE',  ( -29.73573983006437871, -29.41198226209221644, -9.417696893565169702 ) ) ;
#3469 = CARTESIAN_POINT ( 'NONE',  ( -34.67733973609282572, -33.56646835047292399, -7.560521791932374391 ) ) ;
#3470 = CARTESIAN_POINT ( 'NONE',  ( 32.79603423021494280, -34.05705592322526343, 13.19342650574297870 ) ) ;
#3471 = CARTESIAN_POINT ( 'NONE',  ( 21.00391326473475928, -31.81909798532296563, -16.23243632319898566 ) ) ;
#3472 = CARTESIAN_POINT ( 'NONE',  ( 34.68833028483911818, -33.91306340677183329, 9.290103083724510213 ) ) ;
#3473 = CARTESIAN_POINT ( 'NONE',  ( -32.72826623764375853, -32.26567459066121302, -11.29364521039491187 ) ) ;
#3474 = CARTESIAN_POINT ( 'NONE',  ( -32.64943875822578434, -33.70586148701122653, 13.26941260942683520 ) ) ;
#3475 = CARTESIAN_POINT ( 'NONE',  ( -4.519754883792988432E-05, -32.44097519892321202, 16.95313409207695798 ) ) ;
#3476 = CARTESIAN_POINT ( 'NONE',  ( 32.81024542569988256, -30.54839301324640743, 9.055627208111051374 ) ) ;
#3477 = VERTEX_POINT ( 'NONE', #2060 ) ;
#3478 = CARTESIAN_POINT ( 'NONE',  ( 28.56557795051740456, -34.14171766812436459, -15.76133519965822494 ) ) ;
#3479 = FACE_OUTER_BOUND ( 'NONE', #20198, .T. ) ;
#3480 = CARTESIAN_POINT ( 'NONE',  ( -34.43309670041068671, -34.25643734590644840, 10.23428066567316108 ) ) ;
#3481 = CARTESIAN_POINT ( 'NONE',  ( -26.24993278434443056, -29.40413726511039627, 11.45442503604143880 ) ) ;
#3482 = CARTESIAN_POINT ( 'NONE',  ( 32.69918712349068812, -33.57227400213467661, 13.07244928796465722 ) ) ;
#3483 = CARTESIAN_POINT ( 'NONE',  ( 34.54392662725667407, -31.79336368376858246, 2.820071776114245754 ) ) ;
#3484 = CARTESIAN_POINT ( 'NONE',  ( 33.52269962609167919, -33.44889611080466096, -12.00706643059610457 ) ) ;
#3485 = CARTESIAN_POINT ( 'NONE',  ( 30.19717432410100955, -29.38824025059121681, -4.825628936633052923 ) ) ;
#3486 = CARTESIAN_POINT ( 'NONE',  ( 32.70000000000000995, -33.56499884379709897, -13.00718933177862091 ) ) ;
#3487 = CARTESIAN_POINT ( 'NONE',  ( 1.982487492117783301, -35.61500000000000199, 17.48034974502879990 ) ) ;
#3488 = CARTESIAN_POINT ( 'NONE',  ( 35.69012563503358848, -35.56349460484358360, -1.899682253842872370 ) ) ;
#3489 = CARTESIAN_POINT ( 'NONE',  ( 35.00534561385445897, -32.78431975515348995, -5.858447557293804842 ) ) ;
#3490 = CARTESIAN_POINT ( 'NONE',  ( 32.59128915548282635, -33.54815211083569437, -13.28922053781320045 ) ) ;
#3491 = EDGE_CURVE ( 'NONE', #19437, #12282, #3946, .T. ) ;
#3492 = CARTESIAN_POINT ( 'NONE',  ( -30.12354313372629377, -29.38824025058771738, -5.493349637684116438 ) ) ;
#3493 = CARTESIAN_POINT ( 'NONE',  ( -26.24224692116991520, -29.40174089692395754, -11.42353431849407208 ) ) ;
#3494 = CARTESIAN_POINT ( 'NONE',  ( -32.95815135650006766, -30.78117002126473167, 9.451533151196317206 ) ) ;
#3495 = CARTESIAN_POINT ( 'NONE',  ( 27.72439967701670227, -31.51312247653323340, 14.97963207621578263 ) ) ;
#3496 = CARTESIAN_POINT ( 'NONE',  ( -29.18874957648592527, -29.40168117645635348, -10.01228397097459144 ) ) ;
#3497 = CARTESIAN_POINT ( 'NONE',  ( -33.04086801861512157, -33.56499999156081060, -12.21136027323396256 ) ) ;
#3498 = CARTESIAN_POINT ( 'NONE',  ( 34.17748420617369476, -33.57992825294437722, -9.999749544659056966 ) ) ;
#3499 = CARTESIAN_POINT ( 'NONE',  ( 31.73088893028999635, -33.96850068415110258, 14.16210912599075655 ) ) ;
#3500 = CARTESIAN_POINT ( 'NONE',  ( 13.23919650710215556, -29.39406966494665241, -12.39991924948639479 ) ) ;
#3501 = CARTESIAN_POINT ( 'NONE',  ( -32.33093057905968237, -29.86487948420454686, -6.048486318846369336 ) ) ;
#3502 = CARTESIAN_POINT ( 'NONE',  ( -30.19321191657414616, -18.50784543748442346, -19.13947754773868226 ) ) ;
#3503 = CARTESIAN_POINT ( 'NONE',  ( 32.69579502044384611, -32.17500875998496213, 12.26707103612645255 ) ) ;
#3504 = ORIENTED_EDGE ( 'NONE', *, *, #21607, .F. ) ;
#3505 = CARTESIAN_POINT ( 'NONE',  ( -33.86675980215077431, -31.50782173403242226, 8.525375436270874019 ) ) ;
#3506 = CARTESIAN_POINT ( 'NONE',  ( 27.32582265554527723, -32.37803785155898595, -15.61881045042666294 ) ) ;
#3507 = CARTESIAN_POINT ( 'NONE',  ( 32.80027914492896457, -31.98185809508715494, -11.92966328500576978 ) ) ;
#3508 = CARTESIAN_POINT ( 'NONE',  ( 70.00000000000000000, 33.28024499500202182, 14.62499999999999822 ) ) ;
#3509 = CARTESIAN_POINT ( 'NONE',  ( 26.44454993929939235, -35.48205588099765606, -16.40551274218351452 ) ) ;
#3510 = CARTESIAN_POINT ( 'NONE',  ( 32.56529074653902001, -29.83924351613692139, 2.120845641045173924 ) ) ;
#3511 = CARTESIAN_POINT ( 'NONE',  ( 32.79754548493288269, -33.65340926300098801, 12.96571458306681812 ) ) ;
#3512 = CARTESIAN_POINT ( 'NONE',  ( -34.91959858336865352, -19.35105094490089428, -8.573455880580647559 ) ) ;
#3513 = CARTESIAN_POINT ( 'NONE',  ( 2.549999999969471798, 58.36175974941234301, -0.1666149088840974679 ) ) ;
#3514 = ORIENTED_EDGE ( 'NONE', *, *, #9973, .F. ) ;
#3515 = CARTESIAN_POINT ( 'NONE',  ( 33.34777730440141852, -31.59866631192319986, -10.51262018784075458 ) ) ;
#3516 = CARTESIAN_POINT ( 'NONE',  ( -31.62603842452316982, -31.49995842680977631, 12.97108025604662629 ) ) ;
#3517 = CARTESIAN_POINT ( 'NONE',  ( 35.69462892473588056, -33.81691937845194929, 4.588947124041321196E-08 ) ) ;
#3518 = CARTESIAN_POINT ( 'NONE',  ( 34.93995306966675685, -33.92413641879981157, -8.125190142271272009 ) ) ;
#3519 = CARTESIAN_POINT ( 'NONE',  ( -34.24784827810530174, -31.77873416563541653, 6.687936434401479779 ) ) ;
#3520 = CARTESIAN_POINT ( 'NONE',  ( 0.07234642687457007448, -35.77929308856934654, 17.49673885731194645 ) ) ;
#3521 = CARTESIAN_POINT ( 'NONE',  ( -32.70134870721744136, -33.56774670579111586, 13.02993986534992032 ) ) ;
#3522 = CARTESIAN_POINT ( 'NONE',  ( -21.79671820436042040, -30.95913360420111360, -15.53061367184084673 ) ) ;
#3523 = CARTESIAN_POINT ( 'NONE',  ( -31.10308113463818103, -29.82508375925112176, 10.25546602220523695 ) ) ;
#3524 = CARTESIAN_POINT ( 'NONE',  ( 26.19688622552008184, -30.32106310333091770, 14.12289144844032940 ) ) ;
#3525 = CARTESIAN_POINT ( 'NONE',  ( -31.02919430375375143, -29.43641827026161550, 3.748607910148761491 ) ) ;
#3526 = CARTESIAN_POINT ( 'NONE',  ( -18.62448678642417121, 29.43171946356884305, -15.01616543414709071 ) ) ;
#3527 = CARTESIAN_POINT ( 'NONE',  ( 30.80841558008669168, -34.15441107078683558, 14.79954980822744126 ) ) ;
#3528 = CARTESIAN_POINT ( 'NONE',  ( -0.0001403950871954091776, -31.56302854219534382, -16.44661278287400563 ) ) ;
#3529 = CARTESIAN_POINT ( 'NONE',  ( -1.439631755532189790E-15, -35.61499999999999488, 17.48069929923305921 ) ) ;
#3530 = CARTESIAN_POINT ( 'NONE',  ( 13.51528961916302762, -33.89225098924072199, -17.28538756282490496 ) ) ;
#3531 = PLANE ( 'NONE',  #5471 ) ;
#3532 = CARTESIAN_POINT ( 'NONE',  ( -1.860743748803260353E-05, -35.56499999578040416, 17.48069930251394055 ) ) ;
#3533 = CARTESIAN_POINT ( 'NONE',  ( -32.88179196483103794, -31.83880895140585920, -11.70499369442832638 ) ) ;
#3534 = CARTESIAN_POINT ( 'NONE',  ( 35.15867682099017344, -33.10107330578215112, 5.406741795775946713 ) ) ;
#3535 = CARTESIAN_POINT ( 'NONE',  ( 30.50818480707276947, -31.49772901613228626, -13.81133046469937398 ) ) ;
#3536 = CARTESIAN_POINT ( 'NONE',  ( -25.15033767392144171, -29.97047645694673434, 13.73156379975739760 ) ) ;
#3537 = CARTESIAN_POINT ( 'NONE',  ( -35.33405463110108968, -33.91306329060169844, 5.427528767396629483 ) ) ;
#3538 = CARTESIAN_POINT ( 'NONE',  ( 30.46118525427581147, -35.48111178384463216, 15.12279097505121506 ) ) ;
#3539 = CARTESIAN_POINT ( 'NONE',  ( 35.62337591101671563, -35.48205588099764896, -2.887444917336353889 ) ) ;
#3540 = CARTESIAN_POINT ( 'NONE',  ( 34.34555793603264817, -31.76203255568047013, -5.720659069646958805 ) ) ;
#3541 = CARTESIAN_POINT ( 'NONE',  ( -30.26890630825083051, -30.74351686688759955, 13.16170004285777040 ) ) ;
#3542 = EDGE_LOOP ( 'NONE', ( #1333, #22390, #3908, #16899 ) ) ;
#3543 = CARTESIAN_POINT ( 'NONE',  ( 33.21699018530736680, -31.01732357995163269, -9.472211382454476691 ) ) ;
#3544 = CARTESIAN_POINT ( 'NONE',  ( 35.49070735978907010, -33.73641421479889857, -3.175777924566679289 ) ) ;
#3545 = CARTESIAN_POINT ( 'NONE',  ( -32.71048622710223697, -33.57202453971074618, 12.89937038054264384 ) ) ;
#3546 = CARTESIAN_POINT ( 'NONE',  ( -9.916578837875952956, -29.39684699832523762, -12.49073185139271125 ) ) ;
#3547 = CARTESIAN_POINT ( 'NONE',  ( -30.09253851450242578, -29.59452663293488683, 10.66824281857944712 ) ) ;
#3548 = ORIENTED_EDGE ( 'NONE', *, *, #17137, .F. ) ;
#3549 = VERTEX_POINT ( 'NONE', #22862 ) ;
#3550 = CARTESIAN_POINT ( 'NONE',  ( 22.79071649624694018, -32.10537494850368745, 16.23533657310576928 ) ) ;
#3551 = CARTESIAN_POINT ( 'NONE',  ( -34.22201517979350882, -31.85457749610316824, 8.039606032240747879 ) ) ;
#3552 = CARTESIAN_POINT ( 'NONE',  ( -29.61354094664987358, -29.65627220772154260, -11.35706367676953477 ) ) ;
#3553 = CARTESIAN_POINT ( 'NONE',  ( -34.60333939145660764, -31.78301587770040371, -1.855505265885252886 ) ) ;
#3554 = CARTESIAN_POINT ( 'NONE',  ( -30.47420086780027049, -29.42862087027239326, -7.536352479149845074 ) ) ;
#3555 = CARTESIAN_POINT ( 'NONE',  ( 35.16375660585905649, -33.62999488341969823, -5.398240688413434185 ) ) ;
#3556 = CARTESIAN_POINT ( 'NONE',  ( -31.52079593958691817, -29.49769561849985422, -2.100085285307543348 ) ) ;
#3557 = CARTESIAN_POINT ( 'NONE',  ( 31.20166004519727920, -29.82606935324285402, 10.05815147998173842 ) ) ;
#3558 = CARTESIAN_POINT ( 'NONE',  ( 24.68016745663020828, -33.91799347549353882, -16.59768785645748679 ) ) ;
#3559 = CARTESIAN_POINT ( 'NONE',  ( 30.23865260820847922, -29.39842640721532163, 7.013584841205393161 ) ) ;
#3560 = CARTESIAN_POINT ( 'NONE',  ( 28.44721044843146629, -29.46058712241908495, -11.16492246065447880 ) ) ;
#3561 = CARTESIAN_POINT ( 'NONE',  ( -16.55217997006876018, -29.46211412092896254, 12.92797849143694044 ) ) ;
#3562 = CARTESIAN_POINT ( 'NONE',  ( -33.80117024918196478, -33.56499999156079639, 10.74633711252210766 ) ) ;
#3563 = CARTESIAN_POINT ( 'NONE',  ( 35.63707665427681093, -33.22544617614193641, 1.003824044052113118 ) ) ;
#3564 = ADVANCED_FACE ( 'NONE', ( #14391 ), #19726, .F. ) ;
#3565 = CARTESIAN_POINT ( 'NONE',  ( 10.00000000000000000, -9.049510009995962889, 10.00000000000000533 ) ) ;
#3566 = CARTESIAN_POINT ( 'NONE',  ( -28.06407869024653934, -29.41587709425143160, 11.00877990586707966 ) ) ;
#3567 = VERTEX_POINT ( 'NONE', #9039 ) ;
#3568 = CARTESIAN_POINT ( 'NONE',  ( 27.98220479121405191, -35.61499999999998067, -16.05415153528825201 ) ) ;
#3569 = CARTESIAN_POINT ( 'NONE',  ( 33.55329918465469063, -32.14927716882856856, 9.020175321623021603 ) ) ;
#3570 = CARTESIAN_POINT ( 'NONE',  ( 33.45063174999201294, -31.81667270472617659, -10.65479657716743134 ) ) ;
#3571 = CARTESIAN_POINT ( 'NONE',  ( 25.06546343362691331, -29.38824025060450396, -11.29319027096274652 ) ) ;
#3572 = CARTESIAN_POINT ( 'NONE',  ( -34.54526946192414272, -33.91303968557792814, 9.775596356263367426 ) ) ;
#3573 = EDGE_CURVE ( 'NONE', #22580, #2006, #16247, .T. ) ;
#3574 = DIRECTION ( 'NONE',  ( 0.000000000000000000, -0.8660254037844389297, 0.4999999999999995559 ) ) ;
#3575 = CARTESIAN_POINT ( 'NONE',  ( -32.70126913501928811, -32.21141132454783218, 12.23705554190802403 ) ) ;
#3576 = CARTESIAN_POINT ( 'NONE',  ( 5.876841010187654035, -35.61499999999999488, 17.47288616630574865 ) ) ;
#3577 = CARTESIAN_POINT ( 'NONE',  ( 16.72008424079119848, -33.65382221199708113, 17.16914508820509155 ) ) ;
#3578 = CARTESIAN_POINT ( 'NONE',  ( -12.43482774180538364, -29.38824025058771383, -12.15080527962488866 ) ) ;
#3579 = CARTESIAN_POINT ( 'NONE',  ( -28.14919604240179751, -29.41166933223148305, -10.92081240945451626 ) ) ;
#3580 = CARTESIAN_POINT ( 'NONE',  ( 34.83527441499883537, -33.57992593581767693, 7.034237136953128022 ) ) ;
#3581 = CARTESIAN_POINT ( 'NONE',  ( 29.88995644324702994, -32.65372078764248442, 14.88224986321127474 ) ) ;
#3582 = CARTESIAN_POINT ( 'NONE',  ( 32.65040404791265871, -33.00744523114956053, 13.00729751762463948 ) ) ;
#3583 = CARTESIAN_POINT ( 'NONE',  ( -29.29570200782330858, -29.38824025058769962, -9.206361637654556063 ) ) ;
#3584 = CARTESIAN_POINT ( 'NONE',  ( -34.54071071671317839, -33.56499999156081060, -8.096124808045345844 ) ) ;
#3585 = CARTESIAN_POINT ( 'NONE',  ( 29.29504125763338251, -29.39816757394837055, 9.805381683720817421 ) ) ;
#3586 = CARTESIAN_POINT ( 'NONE',  ( 20.87626718140371196, -30.15308086998844317, -14.53727530572048465 ) ) ;
#3587 = CARTESIAN_POINT ( 'NONE',  ( 35.11256887695787299, -33.91306322301980458, 7.111850232518523107 ) ) ;
#3588 = CARTESIAN_POINT ( 'NONE',  ( -32.75541815397577494, -33.82521903875314706, 13.17948159370324213 ) ) ;
#3589 = CARTESIAN_POINT ( 'NONE',  ( 3.310391196243452239, -29.98042671517277569, 14.65077437473858879 ) ) ;
#3590 = CARTESIAN_POINT ( 'NONE',  ( 34.72597556449028389, -34.28062979677592637, 9.253057927555378370 ) ) ;
#3591 = VERTEX_POINT ( 'NONE', #80 ) ;
#3592 = CARTESIAN_POINT ( 'NONE',  ( 28.83811986071062350, -33.42411552795195462, -15.55040866765101271 ) ) ;
#3593 = CARTESIAN_POINT ( 'NONE',  ( -3.304707866836714025, -29.43575194044002785, 12.93560076119953628 ) ) ;
#3594 = CIRCLE ( 'NONE', #19942, 1.000000000000000888 ) ;
#3595 = CARTESIAN_POINT ( 'NONE',  ( -30.46917448792255811, -34.15675037880302511, 14.98860260461409766 ) ) ;
#3596 = CARTESIAN_POINT ( 'NONE',  ( -26.49471339763830002, -29.41603341969475949, 11.54893163381077592 ) ) ;
#3597 = AXIS2_PLACEMENT_3D ( 'NONE', #19066, #3032, #1278 ) ;
#3598 = CARTESIAN_POINT ( 'NONE',  ( 32.70000884745277148, -33.56229746858036123, 13.02426507236129005 ) ) ;
#3599 = CARTESIAN_POINT ( 'NONE',  ( 34.51627316274043977, -31.86393131026123982, 2.817667658835337541 ) ) ;
#3600 = CARTESIAN_POINT ( 'NONE',  ( 29.10566412289914240, -29.38824025058773515, -9.417594403843706274 ) ) ;
#3601 = CARTESIAN_POINT ( 'NONE',  ( 30.05107782186239618, -29.38824031684545091, -6.060468068112887075 ) ) ;
#3602 = CARTESIAN_POINT ( 'NONE',  ( -15.27013476485079124, -35.51258153350570979, 17.35965853983893226 ) ) ;
#3603 = CARTESIAN_POINT ( 'NONE',  ( -32.73940181551808593, -33.57771252713997256, -12.78131563000201254 ) ) ;
#3604 = CARTESIAN_POINT ( 'NONE',  ( 35.70022694776110228, -34.10802330968099483, -0.6246441634469507287 ) ) ;
#3605 = CARTESIAN_POINT ( 'NONE',  ( 34.67328991567639207, -32.16805243699089800, -6.300094852582532212 ) ) ;
#3606 = CARTESIAN_POINT ( 'NONE',  ( 32.70013387793918724, -33.56499992302839530, -13.02080983573881312 ) ) ;
#3607 = CARTESIAN_POINT ( 'NONE',  ( -30.13782392574513125, -29.38824025058771028, -5.371670965972199063 ) ) ;
#3608 = CARTESIAN_POINT ( 'NONE',  ( -27.65007156718952785, -33.61960535424959318, -15.95128926233512345 ) ) ;
#3609 = CARTESIAN_POINT ( 'NONE',  ( 33.55803578395558873, -33.66313693241751537, 11.86509343201298350 ) ) ;
#3610 = VECTOR ( 'NONE', #19684, 1000.000000000000000 ) ;
#3611 = CARTESIAN_POINT ( 'NONE',  ( 27.30141895822592701, -29.70825143499623877, 12.60808508463058075 ) ) ;
#3612 = CARTESIAN_POINT ( 'NONE',  ( -28.97907712268325398, -29.38868935140214944, -9.831886394175739952 ) ) ;
#3613 = CARTESIAN_POINT ( 'NONE',  ( -33.07110238875747399, -33.56646835077634705, -12.23141507804212047 ) ) ;
#3614 = CARTESIAN_POINT ( 'NONE',  ( 34.39354856069940780, -33.57402894530955706, -9.195397344319923505 ) ) ;
#3615 = VECTOR ( 'NONE', #19451, 1000.000000000000000 ) ;
#3616 = CARTESIAN_POINT ( 'NONE',  ( 28.56699445100363732, -29.38874894660830606, 10.21332592494253255 ) ) ;
#3617 = CARTESIAN_POINT ( 'NONE',  ( 11.64995092505138707, -34.15822831743574994, -17.34878707653682284 ) ) ;
#3618 = CARTESIAN_POINT ( 'NONE',  ( -35.14994012582166505, -33.18296342479357008, -5.923100727518303188 ) ) ;
#3619 = CARTESIAN_POINT ( 'NONE',  ( 37.49999999999999289, -26.26776808392243723, 3.587877447835497779 ) ) ;
#3620 = CARTESIAN_POINT ( 'NONE',  ( 32.70376667605005139, -32.25681248778998622, 12.12650444274129136 ) ) ;
#3621 = CARTESIAN_POINT ( 'NONE',  ( -20.82284832519049900, 35.49584459392497848, -8.339543015711912588 ) ) ;
#3622 = CARTESIAN_POINT ( 'NONE',  ( 26.48897650319105423, -29.40418056733183505, -11.39397055825580374 ) ) ;
#3623 = CARTESIAN_POINT ( 'NONE',  ( 32.75020587002897798, -32.09401655557246613, -12.05575759437783390 ) ) ;
#3624 = PLANE ( 'NONE',  #4696 ) ;
#3625 = CARTESIAN_POINT ( 'NONE',  ( 24.14142398798167477, -35.61500000000000909, -16.77990479643080945 ) ) ;
#3626 = CARTESIAN_POINT ( 'NONE',  ( 35.66306956008966722, -34.31631106476033466, 1.455362845607353073 ) ) ;
#3627 = CARTESIAN_POINT ( 'NONE',  ( 32.76931200680097334, -33.59155943918182885, 12.80921282344437628 ) ) ;
#3628 = CARTESIAN_POINT ( 'NONE',  ( 32.69961506246676208, -32.25895010132971663, -12.26798235868711195 ) ) ;
#3629 = CARTESIAN_POINT ( 'NONE',  ( -32.68076822340182019, -33.52667940372079158, 13.12649181029289380 ) ) ;
#3630 = VECTOR ( 'NONE', #19915, 1000.000000000000000 ) ;
#3631 = CARTESIAN_POINT ( 'NONE',  ( 33.22923118916473584, -31.79243550956626407, -11.00095873050948825 ) ) ;
#3632 = CARTESIAN_POINT ( 'NONE',  ( -29.29792104198596192, -29.43454167790985210, 10.38785601216958199 ) ) ;
#3633 = CARTESIAN_POINT ( 'NONE',  ( -32.69215143100296217, -33.54876064643600841, -13.08515125806504287 ) ) ;
#3634 = CARTESIAN_POINT ( 'NONE',  ( 34.91867354048771688, -34.26162922479868200, -8.400264822163556744 ) ) ;
#3635 = B_SPLINE_CURVE_WITH_KNOTS ( 'NONE', 3,
 ( #269, #18057, #12720, #8997, #17837, #14345, #19916, #10868 ),
 .UNSPECIFIED., .F., .F.,
 ( 4, 2, 2, 4 ),
 ( 0.000000000000000000, 0.5000000000000000000, 0.7500000000000000000, 1.000000000000000000 ),
 .UNSPECIFIED. ) ;
#3636 = VECTOR ( 'NONE', #482, 1000.000000000000000 ) ;
#3637 = CARTESIAN_POINT ( 'NONE',  ( -34.42521533242905463, -31.52935299498181010, 4.754724048332058750 ) ) ;
#3638 = DIRECTION ( 'NONE',  ( 0.000000000000000000, 0.000000000000000000, 1.000000000000000000 ) ) ;
#3639 = CARTESIAN_POINT ( 'NONE',  ( -32.68524433758984316, -33.58251340858161882, 13.14552678624510307 ) ) ;
#3640 = CARTESIAN_POINT ( 'NONE',  ( 33.26582180553036494, -31.54030128365429420, 10.57842454284795330 ) ) ;
#3641 = CARTESIAN_POINT ( 'NONE',  ( -19.82487570011375055, -29.38824025058771738, -11.91359293399977837 ) ) ;
#3642 = CARTESIAN_POINT ( 'NONE',  ( -33.53050728566392991, -32.98735041309659266, 11.81386717653634122 ) ) ;
#3643 = CARTESIAN_POINT ( 'NONE',  ( 26.05924349712504196, -32.38729752824696106, 15.90398772660630122 ) ) ;
#3644 = CARTESIAN_POINT ( 'NONE',  ( -32.66634918697775447, -29.98867603829819828, 4.755305220100351171 ) ) ;
#3645 = CARTESIAN_POINT ( 'NONE',  ( -10.00000000000000000, 30.60999999999999943, -10.00000000000000000 ) ) ;
#3646 = CARTESIAN_POINT ( 'NONE',  ( 30.57681093110831583, -33.70959637035141299, 14.86169687889422342 ) ) ;
#3647 = CARTESIAN_POINT ( 'NONE',  ( -0.0008859707608827159129, -29.39408418871328621, -12.47502364383178808 ) ) ;
#3648 = CARTESIAN_POINT ( 'NONE',  ( 10.00000000000000178, 30.60999999999999943, 7.500000000000000000 ) ) ;
#3649 = CARTESIAN_POINT ( 'NONE',  ( 20.40617244752841231, -29.38824025058770673, 11.84962352218279946 ) ) ;
#3650 = CARTESIAN_POINT ( 'NONE',  ( -32.84674682226093267, -31.66048378616922321, -11.61708570492326942 ) ) ;
#3651 = APPROVAL_ROLE ( '' ) ;
#3652 = CARTESIAN_POINT ( 'NONE',  ( -32.73468937397114331, -32.24621414353332938, -11.63925780218499284 ) ) ;
#3653 = CARTESIAN_POINT ( 'NONE',  ( 35.40208904132821033, -34.33796108171372197, 4.970858921740652470 ) ) ;
#3654 = CARTESIAN_POINT ( 'NONE',  ( 30.90670238907394918, -32.05597453529583163, -14.00344562048962693 ) ) ;
#3655 = CARTESIAN_POINT ( 'NONE',  ( -35.21079523507693665, -33.56541342931553373, 2.100701683616518434 ) ) ;
#3656 = CARTESIAN_POINT ( 'NONE',  ( 30.46118525427581147, -35.61499999999998778, 15.12279097505121506 ) ) ;
#3657 = FACE_OUTER_BOUND ( 'NONE', #13045, .T. ) ;
#3658 = CARTESIAN_POINT ( 'NONE',  ( 33.78952978705216736, -32.11341320970057467, -7.598318762213420285 ) ) ;
#3659 = CARTESIAN_POINT ( 'NONE',  ( -30.59752182744573901, -30.97217001996787999, 13.24807670750154998 ) ) ;
#3660 = ORIENTED_EDGE ( 'NONE', *, *, #19677, .T. ) ;
#3661 = CARTESIAN_POINT ( 'NONE',  ( 34.63902699653052508, -34.27330841492823055, -9.564112563482972007 ) ) ;
#3662 = CARTESIAN_POINT ( 'NONE',  ( 30.68429319465709781, -29.39417068134712707, -1.999114667481545426 ) ) ;
#3663 = CARTESIAN_POINT ( 'NONE',  ( -32.83587180999114707, -33.73866889011166137, 13.03656334515793702 ) ) ;
#3664 = CARTESIAN_POINT ( 'NONE',  ( -9.957945842306632045, -32.01267563598786126, -16.70058760427525613 ) ) ;
#3665 = CARTESIAN_POINT ( 'NONE',  ( -29.02082948343526425, -29.38875115932724569, 9.794828171639952785 ) ) ;
#3666 = VERTEX_POINT ( 'NONE', #313 ) ;
#3667 = CARTESIAN_POINT ( 'NONE',  ( 21.91938185493306790, -32.71077104434954919, 16.60720290417161138 ) ) ;
#3668 = CARTESIAN_POINT ( 'NONE',  ( -33.83056890301983088, -31.29408573705594421, 7.964030974392447781 ) ) ;
#3669 = CARTESIAN_POINT ( 'NONE',  ( -31.46404342412671085, -31.93920137596455788, -13.49822308353313538 ) ) ;
#3670 = CARTESIAN_POINT ( 'NONE',  ( -33.92222797404664902, -31.68529244232276554, -8.618800770422836877 ) ) ;
#3671 = CARTESIAN_POINT ( 'NONE',  ( -30.61513071378518802, -29.45122148551869401, -7.565467302404253580 ) ) ;
#3672 = CARTESIAN_POINT ( 'NONE',  ( 35.17778474970970137, -33.57025692038347131, -3.192188830332054028 ) ) ;
#3673 = ORIENTED_EDGE ( 'NONE', *, *, #2994, .F. ) ;
#3674 = CARTESIAN_POINT ( 'NONE',  ( -34.75628317916523002, -31.51275930665039482, -0.6033320548501189817 ) ) ;
#3675 = CARTESIAN_POINT ( 'NONE',  ( 33.97650421731002268, -34.11188560396750802, 11.35883089629356490 ) ) ;
#3676 = CARTESIAN_POINT ( 'NONE',  ( 24.54641211507673404, -31.53044696138136160, -15.65540270901310471 ) ) ;
#3677 = CARTESIAN_POINT ( 'NONE',  ( 32.01032408075809599, -29.83467133593300247, 7.330937038610066736 ) ) ;
#3678 = CARTESIAN_POINT ( 'NONE',  ( 29.59581661261903918, -30.97517434401573055, -13.82426910853905788 ) ) ;
#3679 = CARTESIAN_POINT ( 'NONE',  ( -16.53081806437945644, -29.39402335736524563, 12.31149278167637640 ) ) ;
#3680 = CARTESIAN_POINT ( 'NONE',  ( -34.03390902404267848, -33.56701248145048311, 10.23864359113327360 ) ) ;
#3681 = CARTESIAN_POINT ( 'NONE',  ( 35.65161863915571416, -33.21988069545453470, 0.7476097182277622322 ) ) ;
#3682 = FACE_BOUND ( 'NONE', #20407, .T. ) ;
#3683 = CARTESIAN_POINT ( 'NONE',  ( -28.69862571012724928, -29.70667918653715134, 12.07645222279403896 ) ) ;
#3684 = EDGE_LOOP ( 'NONE', ( #5991, #18424, #11974, #3428 ) ) ;
#3685 = CARTESIAN_POINT ( 'NONE',  ( 33.05810548986170261, -35.61500000000000199, -13.05573430525146250 ) ) ;
#3686 = CARTESIAN_POINT ( 'NONE',  ( 33.81855579818397217, -31.66680689758490885, 9.098446938169219678 ) ) ;
#3687 = CARTESIAN_POINT ( 'NONE',  ( 29.89040043265432800, -29.41640328843615748, -9.183502610672203303 ) ) ;
#3688 = CARTESIAN_POINT ( 'NONE',  ( 24.45408589041090863, -29.38824025058770317, -11.39992549379113029 ) ) ;
#3689 = CARTESIAN_POINT ( 'NONE',  ( -33.23873958744727020, -32.19557906337077924, 9.931035046961968149 ) ) ;
#3690 = CARTESIAN_POINT ( 'NONE',  ( -32.69821725904984078, -32.24542599455762115, 12.28295813069712317 ) ) ;
#3691 = CARTESIAN_POINT ( 'NONE',  ( 26.21470180875328282, -35.48111178384463926, 16.45100366742841302 ) ) ;
#3692 = CARTESIAN_POINT ( 'NONE',  ( 14.96855096726770817, -30.33581030978313464, 15.10958976737349246 ) ) ;
#3693 = CARTESIAN_POINT ( 'NONE',  ( -17.17219302190367358, -29.38824025058771383, -12.02332436385541392 ) ) ;
#3694 = CARTESIAN_POINT ( 'NONE',  ( -29.94177051513262455, -33.59566338514797934, -15.15152290304174088 ) ) ;
#3695 = CARTESIAN_POINT ( 'NONE',  ( 34.92963467293682100, -33.58808238030615456, 6.490954909375360238 ) ) ;
#3696 = EDGE_CURVE ( 'NONE', #19357, #17780, #4524, .T. ) ;
#3697 = CARTESIAN_POINT ( 'NONE',  ( 30.02438968063306746, -33.93874376081027577, 15.17421534268728678 ) ) ;
#3698 = CARTESIAN_POINT ( 'NONE',  ( 32.69990211252201107, -33.09097834353691070, 12.83707468453662770 ) ) ;
#3699 = CARTESIAN_POINT ( 'NONE',  ( -29.35854576045704079, -29.38869406535947704, -9.236543422381819468 ) ) ;
#3700 = CARTESIAN_POINT ( 'NONE',  ( -34.87826350323753388, -33.63731658377042777, -7.594072442061754913 ) ) ;
#3701 = CARTESIAN_POINT ( 'NONE',  ( 30.38059073762573448, -29.70790661084400242, 10.80743668549486358 ) ) ;
#3702 = CARTESIAN_POINT ( 'NONE',  ( 20.18166059353712072, -33.64097664858724812, -16.98852579615520852 ) ) ;
#3703 = FACE_BOUND ( 'NONE', #9129, .T. ) ;
#3704 = ADVANCED_FACE ( 'NONE', ( #12760 ), #17987, .F. ) ;
#3705 = LINE ( 'NONE', #207, #714 ) ;
#3706 = CARTESIAN_POINT ( 'NONE',  ( 6.630938854346560163, -34.20271355783307143, 17.40187744490591015 ) ) ;
#3707 = CARTESIAN_POINT ( 'NONE',  ( 30.24070672713124708, -29.41659643440578975, 8.111495374975550732 ) ) ;
#3708 = CARTESIAN_POINT ( 'NONE',  ( 28.60148113298008710, -30.74959582327904428, -13.97899876375183403 ) ) ;
[truncated: 2,205,501 more chars]
