# Supplementary material for: Characterization of Ultrasound Probe-Dependent Interference in Electromagnetic Tracking for Image-Guided Procedures
Source: Sensors (Basel). 2026 Jun 27;26(13):4096. doi: 10.3390/s26134096 (PMC13363777; doi:10.3390/s26134096)
Supplement: Supplementary file 1 [file sensors-26-04096-s001.zip › Supplementary Material S2/S2_GE_CouplingDevice.STEP]

ISO-10303-21;
HEADER;
FILE_DESCRIPTION (( 'STEP AP203' ),
    '1' );
FILE_NAME ('GE_CouplingDevice.STEP',
    '2025-11-26T15:43:31',
    ( '' ),
    ( '' ),
    'SwSTEP 2.0',
    'SolidWorks 2025',
    '' );
FILE_SCHEMA (( 'CONFIG_CONTROL_DESIGN' ));
ENDSEC;

DATA;
#1 = CARTESIAN_POINT ( 'NONE',  ( -1.720281930876886189, -13.31553826794583628, 19.65000000000000213 ) ) ;
#2 = CARTESIAN_POINT ( 'NONE',  ( 15.16345969303542418, 15.00000000000000000, 17.64999999999999858 ) ) ;
#3 = ORIENTED_EDGE ( 'NONE', *, *, #3756, .F. ) ;
#4 =( BOUNDED_SURFACE ( )  B_SPLINE_SURFACE ( 3, 2, ( 
 ( #173, #3371, #2680 ),
 ( #2283, #3687, #1616 ),
 ( #3028, #2238, #3615 ),
 ( #463, #1865, #124 ),
 ( #1519, #2934, #3640 ),
 ( #485, #647, #306 ),
 ( #2423, #3457, #625 ),
 ( #1312, #3414, #1361 ),
 ( #284, #930, #2026 ),
 ( #1703, #3117, #997 ),
 ( #3050, #2403, #4118 ),
 ( #1979, #1660, #3072 ),
 ( #4141, #2071, #2723 ),
 ( #4078, #263, #4472 ),
 ( #1680, #4167, #975 ),
 ( #4514, #3093, #1382 ),
 ( #2379, #3479, #2704 ),
 ( #4450, #3781, #3822 ),
 ( #4492, #3738, #330 ),
 ( #1294, #2771, #3438 ),
 ( #1728, #1336, #2747 ),
 ( #2001, #3803, #2046 ),
 ( #1018, #669, #3137 ),
 ( #4538, #2333, #580 ),
 ( #1640, #3393, #241 ),
 ( #4098, #951, #2356 ),
 ( #3758, #600, #2578 ),
 ( #2224, #2924, #135 ),
 ( #349, #1058, #3311 ),
 ( #1080, #496, #2470 ),
 ( #2813, #4232, #3522 ),
 ( #1900, #160, #4317 ),
 ( #369, #1164, #3503 ),
 ( #3967, #1770, #3158 ),
 ( #822, #2113, #3625 ),
 ( #3180, #29, #3866 ),
 ( #2838, #3653, #2791 ),
 ( #1748, #4211, #3288 ),
 ( #690, #1423, #2491 ),
 ( #1190, #1402, #1853 ),
 ( #4189, #3885, #731 ),
 ( #475, #2602, #6 ),
 ( #1038, #1878, #1530 ),
 ( #3847, #2134, #710 ),
 ( #3545, #453, #3265 ),
 ( #115, #1508, #2945 ),
 ( #2095, #2449, #4337 ),
 ( #3994, #2250, #849 ),
 ( #4045, #570, #2323 ),
 ( #895, #4068, #2695 ),
 ( #919, #3771, #1991 ),
 ( #2301, #1286, #3702 ),
 ( #3017, #546, #2369 ),
 ( #3727, #1555, #589 ),
 ( #1952, #3405, #2014 ),
 ( #3362, #4415, #210 ),
 ( #1970, #522, #4463 ),
 ( #3382, #1605, #252 ),
 ( #612, #3428, #3041 ),
 ( #1263, #4439, #2272 ),
 ( #1630, #2671, #1924 ),
 ( #229, #4364, #4392 ),
 ( #1652, #941, #4090 ),
 ( #1304, #2345, #3748 ),
 ( #3066, #2714, #4108 ),
 ( #962, #2969, #1215 ),
 ( #2627, #4022, #872 ),
 ( #3675, #3335, #184 ),
 ( #1583, #2994, #1239 ),
 ( #2648, #2058, #701 ),
 ( #2482, #3877, #1740 ),
 ( #21, #2083, #722 ),
 ( #2736, #2105, #1373 ),
 ( #4180, #3083, #3106 ),
 ( #3514, #4203, #2415 ),
 ( #1415, #4551, #1394 ),
 ( #2760, #3170, #1050 ),
 ( #342, #3470, #4157 ) ),
 .UNSPECIFIED., .F., .F., .T. ) 
 B_SPLINE_SURFACE_WITH_KNOTS ( ( 4, 2, 2, 2, 2, 2, 2, 2, 2, 2, 2, 2, 2, 2, 2, 2, 2, 2, 2, 2, 2, 2, 2, 2, 2, 2, 2, 2, 2, 2, 2, 2, 2, 2, 2, 2, 2, 2, 4 ),
 ( 3, 3 ),
 ( 0.02377808523979093452, 0.02437694297030267715, 0.02497580070081442324, 0.02557465843132616934, 0.02587408729658204065, 0.02617351616183791196, 0.02677237389234965459, 0.02737123162286139721, 0.02767066048811726853, 0.02782037492074520418, 0.02797008935337313984, 0.02811980378600107550, 0.02819466100231504332, 0.02823208961047202897, 0.02824144676251127278, 0.02825080391455052006, 0.02826951821862901115, 0.02856894708388488593, 0.03335980892797883735, 0.04294153261616674710, 0.05252325630435464993, 0.05731411814844859787, 0.05761354701370446918, 0.05768840423001843354, 0.05770711853409692810, 0.05771647568613617885, 0.05772583283817542266, 0.05776326144633240484, 0.05791297587896034049, 0.05806269031158827615, 0.05821240474421621180, 0.05851183360947208312, 0.05911069133998382574, 0.05941012020523969706, 0.05970954907049557531, 0.06000897793575145356, 0.06030840680100732487, 0.06090726453151906750, 0.06210497999254255275 ),
 ( 0.000000000000000000, 1.000000000000000000 ),
 .UNSPECIFIED. ) 
 GEOMETRIC_REPRESENTATION_ITEM ( )  RATIONAL_B_SPLINE_SURFACE ( (
 ( 1.000000000000000000, 0.6599631118818491959, 1.000000000000000000),
 ( 1.000000000000000000, 0.6588149610764890696, 1.000000000000000000),
 ( 1.000000000000000000, 0.6576398062478694406, 1.000000000000000000),
 ( 1.000000000000000000, 0.6552962559968285028, 1.000000000000000000),
 ( 1.000000000000000000, 0.6541342672836557570, 1.000000000000000000),
 ( 1.000000000000000000, 0.6517902152658262560, 1.000000000000000000),
 ( 1.000000000000000000, 0.6505821684367839586, 1.000000000000000000),
 ( 1.000000000000000000, 0.6487672439798971569, 1.000000000000000000),
 ( 1.000000000000000000, 0.6481522754279311904, 1.000000000000000000),
 ( 1.000000000000000000, 0.6469731417779405191, 1.000000000000000000),
 ( 1.000000000000000000, 0.6464127900045841812, 1.000000000000000000),
 ( 1.000000000000000000, 0.6447918244419320599, 1.000000000000000000),
 ( 1.000000000000000000, 0.6437419020157925109, 1.000000000000000000),
 ( 1.000000000000000000, 0.6416043650541073395, 1.000000000000000000),
 ( 1.000000000000000000, 0.6406720128165072081, 1.000000000000000000),
 ( 1.000000000000000000, 0.6392976695135705878, 1.000000000000000000),
 ( 1.000000000000000000, 0.6388506904368987938, 1.000000000000000000),
 ( 1.000000000000000000, 0.6382240130005549794, 1.000000000000000000),
 ( 1.000000000000000000, 0.6380227731466027175, 1.000000000000000000),
 ( 1.000000000000000000, 0.6376411703598664493, 1.000000000000000000),
 ( 1.000000000000000000, 0.6374014684612537840, 1.000000000000000000),
 ( 1.000000000000000000, 0.6368985219021695565, 1.000000000000000000),
 ( 1.000000000000000000, 0.6366381306754951286, 1.000000000000000000),
 ( 1.000000000000000000, 0.6362653246359516457, 1.000000000000000000),
 ( 1.000000000000000000, 0.6361437305366454131, 1.000000000000000000),
 ( 1.000000000000000000, 0.6359673789605253535, 1.000000000000000000),
 ( 1.000000000000000000, 0.6359095921899373671, 1.000000000000000000),
 ( 1.000000000000000000, 0.6358387552823243638, 1.000000000000000000),
 ( 1.000000000000000000, 0.6358246575656604227, 1.000000000000000000),
 ( 1.000000000000000000, 0.6357966047481681260, 1.000000000000000000),
 ( 1.000000000000000000, 0.6358025010096898244, 1.000000000000000000),
 ( 1.000000000000000000, 0.6358025010096898244, 1.000000000000000000),
 ( 1.000000000000000000, 0.6358025010096888252, 1.000000000000000000),
 ( 1.000000000000000000, 0.6358025010096888252, 1.000000000000000000),
 ( 1.000000000000000000, 0.6358025010096891583, 1.000000000000000000),
 ( 1.000000000000000000, 0.6358025010096891583, 1.000000000000000000),
 ( 1.000000000000000000, 0.6358025010096891583, 1.000000000000000000),
 ( 1.000000000000000000, 0.6358025010096891583, 1.000000000000000000),
 ( 1.000000000000000000, 0.6358025010096891583, 1.000000000000000000),
 ( 1.000000000000000000, 0.6358025010096891583, 1.000000000000000000),
 ( 1.000000000000000000, 0.6358025010096891583, 1.000000000000000000),
 ( 1.000000000000000000, 0.6358025010096891583, 1.000000000000000000),
 ( 1.000000000000000000, 0.6358025010096901575, 1.000000000000000000),
 ( 1.000000000000000000, 0.6358025010096901575, 1.000000000000000000),
 ( 1.000000000000000000, 0.6358025010096898244, 1.000000000000000000),
 ( 1.000000000000000000, 0.6358025010096898244, 1.000000000000000000),
 ( 1.000000000000000000, 0.6358025010096894913, 1.000000000000000000),
 ( 1.000000000000000000, 0.6358025010096894913, 1.000000000000000000),
 ( 1.000000000000000000, 0.6358025010096906016, 1.000000000000000000),
 ( 1.000000000000000000, 0.6358025010096906016, 1.000000000000000000),
 ( 1.000000000000000000, 0.6357955128110732712, 1.000000000000000000),
 ( 1.000000000000000000, 0.6358235581739430931, 1.000000000000000000),
 ( 1.000000000000000000, 0.6358376521625089817, 1.000000000000000000),
 ( 1.000000000000000000, 0.6359084704320102643, 1.000000000000000000),
 ( 1.000000000000000000, 0.6359662422957407246, 1.000000000000000000),
 ( 1.000000000000000000, 0.6362600876000004124, 1.000000000000000000),
 ( 1.000000000000000000, 0.6365119647565644634, 1.000000000000000000),
 ( 1.000000000000000000, 0.6370222438315356062, 1.000000000000000000),
 ( 1.000000000000000000, 0.6372818572534384440, 1.000000000000000000),
 ( 1.000000000000000000, 0.6377451348394540531, 1.000000000000000000),
 ( 1.000000000000000000, 0.6379239103874662087, 1.000000000000000000),
 ( 1.000000000000000000, 0.6385252393790818992, 1.000000000000000000),
 ( 1.000000000000000000, 0.6389614726161566560, 1.000000000000000000),
 ( 1.000000000000000000, 0.6403143932085785250, 1.000000000000000000),
 ( 1.000000000000000000, 0.6412504066467950015, 1.000000000000000000),
 ( 1.000000000000000000, 0.6428740262303969111, 1.000000000000000000),
 ( 1.000000000000000000, 0.6434419170296411528, 1.000000000000000000),
 ( 1.000000000000000000, 0.6445361911177655001, 1.000000000000000000),
 ( 1.000000000000000000, 0.6450744783215439648, 1.000000000000000000),
 ( 1.000000000000000000, 0.6461739438989414497, 1.000000000000000000),
 ( 1.000000000000000000, 0.6467372147746690558, 1.000000000000000000),
 ( 1.000000000000000000, 0.6479229436796671848, 1.000000000000000000),
 ( 1.000000000000000000, 0.6485506112869197093, 1.000000000000000000),
 ( 1.000000000000000000, 0.6504083405364260440, 1.000000000000000000),
 ( 1.000000000000000000, 0.6516342797422152167, 1.000000000000000000),
 ( 1.000000000000000000, 0.6551954647181555957, 1.000000000000000000),
 ( 1.000000000000000000, 0.6575329865523761308, 1.000000000000000000),
 ( 1.000000000000000000, 0.6599631118818470865, 1.000000000000000000) ) ) 
 REPRESENTATION_ITEM ( '' )  SURFACE ( )  );
#5 = CARTESIAN_POINT ( 'NONE',  ( -17.99431571847643241, 1.499999999999994449, -11.27702877343279120 ) ) ;
#6 = CARTESIAN_POINT ( 'NONE',  ( 10.99480370903422788, 12.61697928115938616, 12.83083331099328994 ) ) ;
#7 = LINE ( 'NONE', #1835, #14 ) ;
#8 = VERTEX_POINT ( 'NONE', #3798 ) ;
#9 = VECTOR ( 'NONE', #2592, 1000.000000000000000 ) ;
#10 = ORIENTED_EDGE ( 'NONE', *, *, #2833, .F. ) ;
#11 = ADVANCED_FACE ( 'NONE', ( #279 ), #4111, .T. ) ;
#12 = CARTESIAN_POINT ( 'NONE',  ( -17.48476810307704099, 6.499999999999995559, -1.749999999999999778 ) ) ;
#13 = PLANE ( 'NONE',  #4221 ) ;
#14 = VECTOR ( 'NONE', #1749, 1000.000000000000000 ) ;
#15 = CARTESIAN_POINT ( 'NONE',  ( 15.88532476537436366, 22.00000000000000000, 10.47145240533402344 ) ) ;
#16 = CARTESIAN_POINT ( 'NONE',  ( 16.92682926829268553, 6.353555512828870100, -1.750000000000000000 ) ) ;
#17 = ORIENTED_EDGE ( 'NONE', *, *, #730, .T. ) ;
#18 = VECTOR ( 'NONE', #410, 1000.000000000000000 ) ;
#19 = CARTESIAN_POINT ( 'NONE',  ( 17.99999999999999645, 1.500000000000002665, 3.999999999999997335 ) ) ;
#20 = CARTESIAN_POINT ( 'NONE',  ( 16.67809065743819730, 14.52554919264946420, -10.84333011752437592 ) ) ;
#21 = CARTESIAN_POINT ( 'NONE',  ( 16.83579580020718325, 14.99999999999999822, 14.13817325228804478 ) ) ;
#22 = VECTOR ( 'NONE', #3488, 1000.000000000000000 ) ;
#23 = CARTESIAN_POINT ( 'NONE',  ( -12.60780793286013335, 15.00000000000000533, -14.79381449504854551 ) ) ;
#24 = ORIENTED_EDGE ( 'NONE', *, *, #3115, .T. ) ;
#25 = DIRECTION ( 'NONE',  ( 1.000000000000000000, 0.000000000000000000, 0.000000000000000000 ) ) ;
#26 = DIRECTION ( 'NONE',  ( 1.000000000000000000, -0.000000000000000000, -0.000000000000000000 ) ) ;
#27 = ORIENTED_EDGE ( 'NONE', *, *, #3413, .F. ) ;
#28 = CARTESIAN_POINT ( 'NONE',  ( -14.87360462671023242, 1.500000000000001332, -14.90965670120192321 ) ) ;
#29 = CARTESIAN_POINT ( 'NONE',  ( -12.64489839197242738, 15.00000000000820322, 12.36585365853248319 ) ) ;
#30 = CARTESIAN_POINT ( 'NONE',  ( 17.17073170731706355, 10.00000000000000000, 4.999999999999999112 ) ) ;
#31 = ORIENTED_EDGE ( 'NONE', *, *, #2192, .T. ) ;
#32 = ORIENTED_EDGE ( 'NONE', *, *, #2520, .F. ) ;
#33 = LINE ( 'NONE', #2139, #2545 ) ;
#34 = CARTESIAN_POINT ( 'NONE',  ( -18.00000000000000000, 1.499999999999997780, -4.000000000000000000 ) ) ;
#35 = DIRECTION ( 'NONE',  ( -1.000000000000000000, -5.152643988049923558E-17, 0.000000000000000000 ) ) ;
#36 = PERSON_AND_ORGANIZATION_ROLE ( 'creator' ) ;
#37 = ORIENTED_EDGE ( 'NONE', *, *, #440, .T. ) ;
#38 = AXIS2_PLACEMENT_3D ( 'NONE', #1964, #4083, #3035 ) ;
#39 = AXIS2_PLACEMENT_3D ( 'NONE', #2595, #1823, #3211 ) ;
#40 = CARTESIAN_POINT ( 'NONE',  ( 17.89595712038003228, 2.566439516104638496, 4.000000000000003553 ) ) ;
#41 = B_SPLINE_CURVE_WITH_KNOTS ( 'NONE', 3,
 ( #678, #3766, #3810, #2387, #2053, #2755, #654, #4152, #3225, #3101, #3789, #75, #2731, #291 ),
 .UNSPECIFIED., .F., .F.,
 ( 4, 2, 2, 2, 2, 2, 4 ),
 ( -9.924429586028618461E-06, 0.0008260609326910471053, 0.001244053613829584340, 0.001662046294968121465, 0.002498031657245185309, 0.002916024338383717013, 0.003334017019522249152 ),
 .UNSPECIFIED. ) ;
#42 = CARTESIAN_POINT ( 'NONE',  ( 16.72797960397715400, 14.49853777652574394, 10.51930781667608095 ) ) ;
#43 = CARTESIAN_POINT ( 'NONE',  ( 18.20942066534465198, 6.353555512828870100, -1.743861809942861330 ) ) ;
#44 = EDGE_CURVE ( 'NONE', #4004, #3845, #1501, .T. ) ;
#45 = AXIS2_PLACEMENT_3D ( 'NONE', #1495, #1799, #1471 ) ;
#46 = CARTESIAN_POINT ( 'NONE',  ( -15.02252172875444991, 15.00000000000000000, -14.76443447996079783 ) ) ;
#47 = ORIENTED_EDGE ( 'NONE', *, *, #955, .T. ) ;
#48 = LINE ( 'NONE', #1763, #3635 ) ;
#49 = EDGE_CURVE ( 'NONE', #3667, #2847, #3383, .T. ) ;
#50 = PLANE ( 'NONE',  #2370 ) ;
#51 = VERTEX_POINT ( 'NONE', #145 ) ;
#52 = CARTESIAN_POINT ( 'NONE',  ( -17.51219512195122618, 6.499999999999995559, -1.749999999999990008 ) ) ;
#53 = CARTESIAN_POINT ( 'NONE',  ( -16.00000000000000711, 22.00000000000000000, -9.999999999575933884 ) ) ;
#54 = DIRECTION ( 'NONE',  ( -0.000000000000000000, -0.000000000000000000, -1.000000000000000000 ) ) ;
#55 = EDGE_LOOP ( 'NONE', ( #1199, #1737, #982, #2136, #1458, #3496 ) ) ;
#56 = ORIENTED_EDGE ( 'NONE', *, *, #3468, .F. ) ;
#57 = CARTESIAN_POINT ( 'NONE',  ( -8.584999986622275259, -3.544358935208134387, 15.97500811888476946 ) ) ;
#58 = DIRECTION ( 'NONE',  ( 0.000000000000000000, 0.000000000000000000, -1.000000000000000000 ) ) ;
#59 = CARTESIAN_POINT ( 'NONE',  ( -14.25265157948744132, 1.500000000000004885, 14.99506443860595617 ) ) ;
#60 = ORIENTED_EDGE ( 'NONE', *, *, #4281, .T. ) ;
#61 = LINE ( 'NONE', #3577, #1946 ) ;
#62 = CARTESIAN_POINT ( 'NONE',  ( 18.24999999999999645, 14.99999999999999822, 10.42147178635529414 ) ) ;
#63 = CARTESIAN_POINT ( 'NONE',  ( -17.62483333547905318, 5.345458311339813307, -1.320181513492295622 ) ) ;
#64 = CARTESIAN_POINT ( 'NONE',  ( -14.70498047137986930, 12.62552867853157323, -12.82231172191552382 ) ) ;
#65 = EDGE_LOOP ( 'NONE', ( #1007, #3659, #2504, #2048 ) ) ;
#66 = CARTESIAN_POINT ( 'NONE',  ( -16.88706242047005901, 12.90516727797132290, 10.47611477408711878 ) ) ;
#67 = EDGE_CURVE ( 'NONE', #3379, #1396, #1173, .T. ) ;
#68 = CARTESIAN_POINT ( 'NONE',  ( -18.24999999999999645, 12.99999999999999645, -12.71215445871051131 ) ) ;
#69 = EDGE_LOOP ( 'NONE', ( #3940, #2588, #3262, #2080, #2985 ) ) ;
#70 = CARTESIAN_POINT ( 'NONE',  ( 1.362586673916377888, -34.14935893520813437, 17.65000000000000213 ) ) ;
#71 = CARTESIAN_POINT ( 'NONE',  ( 7.779939977674969143, 22.00000000000000000, -10.99999999999999822 ) ) ;
#72 = EDGE_CURVE ( 'NONE', #3811, #1453, #1674, .T. ) ;
#73 = CARTESIAN_POINT ( 'NONE',  ( -16.66644551108329964, 12.75463157968501093, 11.49535275434315729 ) ) ;
#74 = ORIENTED_EDGE ( 'NONE', *, *, #4369, .F. ) ;
#75 = CARTESIAN_POINT ( 'NONE',  ( -16.24143417872308959, 13.27970186711828582, 19.63518363019074542 ) ) ;
#76 = ORIENTED_EDGE ( 'NONE', *, *, #766, .T. ) ;
#77 = LINE ( 'NONE', #2544, #1429 ) ;
#78 = LINE ( 'NONE', #396, #2875 ) ;
#79 = CARTESIAN_POINT ( 'NONE',  ( -17.89207118887082970, 1.499999999999994449, 11.95064665717790753 ) ) ;
#80 = AXIS2_PLACEMENT_3D ( 'NONE', #763, #442, #2914 ) ;
#81 = CALENDAR_DATE ( 2025, 26, 11 ) ;
#82 = VERTEX_POINT ( 'NONE', #2741 ) ;
#83 = CARTESIAN_POINT ( 'NONE',  ( -16.55391136047736111, 12.74220523617909961, 11.68413442649870326 ) ) ;
#84 = AXIS2_PLACEMENT_3D ( 'NONE', #817, #2527, #1825 ) ;
#85 = CARTESIAN_POINT ( 'NONE',  ( 16.87740791140184982, 12.88924997688616791, 10.66101807999526230 ) ) ;
#86 = CARTESIAN_POINT ( 'NONE',  ( -17.64856644667082364, 5.102193921624115447, 1.077405772213005042 ) ) ;
#87 = CARTESIAN_POINT ( 'NONE',  ( -15.56840813083466024, 12.66520834427903530, -12.58474112286492108 ) ) ;
#88 = VECTOR ( 'NONE', #308, 1000.000000000000000 ) ;
#89 = ORIENTED_EDGE ( 'NONE', *, *, #2376, .F. ) ;
#90 = CARTESIAN_POINT ( 'NONE',  ( -16.69567168936302792, 14.51481806000176000, 10.76140024060152278 ) ) ;
#91 = AXIS2_PLACEMENT_3D ( 'NONE', #1698, #1675, #3799 ) ;
#92 = CARTESIAN_POINT ( 'NONE',  ( 20.25000000000000355, 20.00000000000000000, 13.65000000000000213 ) ) ;
#93 = ORIENTED_EDGE ( 'NONE', *, *, #300, .F. ) ;
#94 = EDGE_CURVE ( 'NONE', #728, #1836, #4425, .T. ) ;
#95 = CARTESIAN_POINT ( 'NONE',  ( -7.069999986622279131, -3.544358935208134387, -2.350000000000001421 ) ) ;
#96 = CARTESIAN_POINT ( 'NONE',  ( -15.16665956900103396, 22.00000000000000000, -10.98758851202205911 ) ) ;
#97 = CARTESIAN_POINT ( 'NONE',  ( -17.39513303173473346, 7.699886424718983768, 4.999999999999996447 ) ) ;
#98 = EDGE_LOOP ( 'NONE', ( #106, #3980, #1270, #2222, #2488, #1551 ) ) ;
#99 = CARTESIAN_POINT ( 'NONE',  ( -18.02828154710489628, 14.99999999999999822, -13.04983287185094376 ) ) ;
#100 = EDGE_LOOP ( 'NONE', ( #806, #122, #1406, #566 ) ) ;
#101 = FACE_OUTER_BOUND ( 'NONE', #281, .T. ) ;
#102 = CARTESIAN_POINT ( 'NONE',  ( -16.87028323498934412, 15.00000000000000000, 14.13661059773653506 ) ) ;
#103 = CARTESIAN_POINT ( 'NONE',  ( -18.00000000000000711, 1.499999999999997780, 9.000147713382652626 ) ) ;
#104 = EDGE_CURVE ( 'NONE', #2452, #4460, #662, .T. ) ;
#105 = APPROVAL_DATE_TIME ( #4240, #2092 ) ;
#106 = ORIENTED_EDGE ( 'NONE', *, *, #2000, .T. ) ;
#107 = CARTESIAN_POINT ( 'NONE',  ( 2.277971515299940464, -11.88218020130349117, 19.65000000000000213 ) ) ;
#108 = AXIS2_PLACEMENT_3D ( 'NONE', #2378, #928, #994 ) ;
#109 = CARTESIAN_POINT ( 'NONE',  ( 16.88493461953843422, 12.89934863638658591, 10.55717535053885925 ) ) ;
#110 = DIRECTION ( 'NONE',  ( 7.678936524201415526E-15, 1.000000000000000000, 0.000000000000000000 ) ) ;
#111 = CARTESIAN_POINT ( 'NONE',  ( -14.55715177824561657, 15.00000000000000000, -12.36694403217381399 ) ) ;
#112 = ORIENTED_EDGE ( 'NONE', *, *, #3271, .T. ) ;
#113 = CARTESIAN_POINT ( 'NONE',  ( -18.24999999999997868, 15.00000000000000711, 10.52441084976767982 ) ) ;
#114 = VECTOR ( 'NONE', #769, 1000.000000000000000 ) ;
#115 = CARTESIAN_POINT ( 'NONE',  ( 14.46688495511875239, 14.99999999999999467, 14.79381449504442969 ) ) ;
#116 = DIRECTION ( 'NONE',  ( 1.000000000000000000, 0.000000000000000000, 0.000000000000000000 ) ) ;
#117 = CARTESIAN_POINT ( 'NONE',  ( -17.48476810307704099, 6.781126943457515210, -1.772959889957618884 ) ) ;
#118 = CARTESIAN_POINT ( 'NONE',  ( 17.99999999999999645, 1.499999999999997780, -9.000147713382661507 ) ) ;
#119 = CARTESIAN_POINT ( 'NONE',  ( 17.99999999999999645, 0.000000000000000000, -10.99999999999302069 ) ) ;
#120 = ORIENTED_EDGE ( 'NONE', *, *, #1867, .T. ) ;
#121 = CARTESIAN_POINT ( 'NONE',  ( 1.720204852941388030, -13.31571800608544542, 17.65000000000000213 ) ) ;
#122 = ORIENTED_EDGE ( 'NONE', *, *, #1305, .T. ) ;
#123 = PLANE ( 'NONE',  #2312 ) ;
#124 = CARTESIAN_POINT ( 'NONE',  ( -16.30746893135502873, 12.71764724034304983, 12.02590804881961439 ) ) ;
#125 = CARTESIAN_POINT ( 'NONE',  ( -17.99999999999999645, 1.500000000000001332, -5.280896316991448458 ) ) ;
#126 = PERSON_AND_ORGANIZATION ( #257, #1117 ) ;
#127 = ORIENTED_EDGE ( 'NONE', *, *, #2229, .T. ) ;
#128 = LINE ( 'NONE', #3987, #4001 ) ;
#129 = EDGE_CURVE ( 'NONE', #8, #1067, #48, .T. ) ;
#130 = CARTESIAN_POINT ( 'NONE',  ( 15.04277570423075083, 12.63868775176171333, -12.77035087855189310 ) ) ;
#131 = CARTESIAN_POINT ( 'NONE',  ( -17.51219512195122263, 6.499999999999995559, 1.750000000000005107 ) ) ;
#132 = CARTESIAN_POINT ( 'NONE',  ( -14.53136036849593360, 14.99999999999999467, -14.79381449504443147 ) ) ;
#133 = VERTEX_POINT ( 'NONE', #365 ) ;
#134 = CARTESIAN_POINT ( 'NONE',  ( -16.72623820777173975, 14.49910872568922215, 10.54042532258419484 ) ) ;
#135 = CARTESIAN_POINT ( 'NONE',  ( -14.54631592847088051, 12.61716369007993421, 12.83079392668306973 ) ) ;
#136 = CARTESIAN_POINT ( 'NONE',  ( 2.377627233492340952, -11.62435893520813401, 19.65000000000000213 ) ) ;
#137 = ORIENTED_EDGE ( 'NONE', *, *, #1194, .T. ) ;
#138 = CARTESIAN_POINT ( 'NONE',  ( -17.34339474505923917, 8.230203863142902421, 0.5251181879786609441 ) ) ;
#139 = CARTESIAN_POINT ( 'NONE',  ( 17.89207118887081904, 1.500000000000001332, 11.95064665717792174 ) ) ;
#140 = EDGE_CURVE ( 'NONE', #712, #2564, #3562, .T. ) ;
#141 = CARTESIAN_POINT ( 'NONE',  ( 18.25000000000000355, 13.00000000000000000, 13.65000000000000213 ) ) ;
#142 = ORIENTED_EDGE ( 'NONE', *, *, #3628, .F. ) ;
#143 = CARTESIAN_POINT ( 'NONE',  ( 17.99999999999999645, 0.000000000000000000, 10.99999999999999467 ) ) ;
#144 = CARTESIAN_POINT ( 'NONE',  ( -14.97437418251093355, 14.99999999999999822, -14.77450361117785960 ) ) ;
#145 = CARTESIAN_POINT ( 'NONE',  ( -17.51219512195122263, 6.499999999999995559, 1.750000000000005107 ) ) ;
#146 = CARTESIAN_POINT ( 'NONE',  ( -18.25000000000000711, 15.00000000000000000, 13.65000000000000213 ) ) ;
#147 = CARTESIAN_POINT ( 'NONE',  ( -1.801629981088648025, -13.09101958070864136, 19.65000000000000213 ) ) ;
#148 = CARTESIAN_POINT ( 'NONE',  ( -13.99999999999999822, 0.000000000000000000, 10.99999999999999467 ) ) ;
#149 = ADVANCED_FACE ( 'NONE', ( #1440 ), #2152, .F. ) ;
#150 = EDGE_LOOP ( 'NONE', ( #4127, #358, #347, #1404 ) ) ;
#151 = DIRECTION ( 'NONE',  ( 0.000000000000000000, 0.000000000000000000, -1.000000000000000000 ) ) ;
#152 = CARTESIAN_POINT ( 'NONE',  ( 17.99999999999999645, 1.500000000000000000, -2.499999999999996447 ) ) ;
#153 = CARTESIAN_POINT ( 'NONE',  ( -14.54299208864883219, 1.499999999999980460, -14.96630916216390439 ) ) ;
#154 = EDGE_CURVE ( 'NONE', #133, #2661, #2853, .T. ) ;
#155 = CARTESIAN_POINT ( 'NONE',  ( -15.71777159293201009, 12.67375915387945895, -12.50622365833185334 ) ) ;
#156 = ORIENTED_EDGE ( 'NONE', *, *, #966, .F. ) ;
#157 = AXIS2_PLACEMENT_3D ( 'NONE', #1437, #1805, #3284 ) ;
#158 = CARTESIAN_POINT ( 'NONE',  ( -16.73188330240713739, 14.49819615032690834, 8.570130533473134804 ) ) ;
#159 = DIRECTION ( 'NONE',  ( 0.000000000000000000, -1.000000000000000000, 0.000000000000000000 ) ) ;
#160 = CARTESIAN_POINT ( 'NONE',  ( -14.52868715314558656, 14.99999999999999645, 12.36585365853658480 ) ) ;
#161 = AXIS2_PLACEMENT_3D ( 'NONE', #976, #2705, #4099 ) ;
#162 = FACE_OUTER_BOUND ( 'NONE', #3195, .T. ) ;
#163 = CARTESIAN_POINT ( 'NONE',  ( 15.78860857944619767, 14.99999999999999112, -14.61038713187744875 ) ) ;
#164 = CARTESIAN_POINT ( 'NONE',  ( 15.93328219942574719, 22.00000000000000000, 10.36239080124017420 ) ) ;
#165 = VECTOR ( 'NONE', #3267, 1000.000000000000000 ) ;
#166 = DIRECTION ( 'NONE',  ( 2.478176394216784112E-16, 0.000000000000000000, 1.000000000000000000 ) ) ;
#167 = ORIENTED_EDGE ( 'NONE', *, *, #1615, .F. ) ;
#168 = CARTESIAN_POINT ( 'NONE',  ( 17.17073170731706355, 10.00000000000000000, -4.000000000000001776 ) ) ;
#169 = EDGE_CURVE ( 'NONE', #932, #4009, #3474, .T. ) ;
#170 = DIRECTION ( 'NONE',  ( 0.000000000000000000, 1.734723475976807094E-16, -1.000000000000000000 ) ) ;
#171 = ORIENTED_EDGE ( 'NONE', *, *, #1392, .F. ) ;
#172 = CARTESIAN_POINT ( 'NONE',  ( -17.12196076342090834, 10.49990217493577482, -4.368924153258531895 ) ) ;
#173 = CARTESIAN_POINT ( 'NONE',  ( -18.25000000000000355, 14.99999999999999467, 12.71215445871050242 ) ) ;
#174 = DIRECTION ( 'NONE',  ( 9.540979117872426693E-18, 1.000000000000000000, 9.946411125047741738E-31 ) ) ;
#175 = EDGE_LOOP ( 'NONE', ( #1344, #4087, #249, #733 ) ) ;
#176 = CARTESIAN_POINT ( 'NONE',  ( 15.52246536379926667, 12.66198546809610725, 12.61478466731133352 ) ) ;
#177 = CARTESIAN_POINT ( 'NONE',  ( 14.64197665386012481, 12.62152098330567362, -12.82994556326115365 ) ) ;
#178 = CARTESIAN_POINT ( 'NONE',  ( 15.28251262211852435, 22.00000000000000000, -10.96193216132226844 ) ) ;
#179 = CARTESIAN_POINT ( 'NONE',  ( -18.24999999999998224, 15.00000000000000000, -12.71215445871053440 ) ) ;
#180 = EDGE_LOOP ( 'NONE', ( #4345, #2420, #794, #1384 ) ) ;
#181 = CIRCLE ( 'NONE', #2765, 2.000000000000003553 ) ;
#182 = CARTESIAN_POINT ( 'NONE',  ( -16.88713656286649467, 12.90685023061849535, -4.257970241923661803 ) ) ;
#183 = CARTESIAN_POINT ( 'NONE',  ( 20.25000000000000000, 0.000000000000000000, 13.65000000000000213 ) ) ;
#184 = CARTESIAN_POINT ( 'NONE',  ( 15.50243594612407172, 12.66170640923541413, 12.61546684970065257 ) ) ;
#185 = VECTOR ( 'NONE', #3002, 1000.000000000000000 ) ;
#186 = CARTESIAN_POINT ( 'NONE',  ( -13.99999999999999822, -15.00000000000000000, 10.99999999999999467 ) ) ;
#187 = CARTESIAN_POINT ( 'NONE',  ( 18.04371732365981984, 15.00000000000000000, -13.05249190315263341 ) ) ;
#188 = CARTESIAN_POINT ( 'NONE',  ( -16.00000000000002842, 22.00000000000000000, -5.241381821235279403 ) ) ;
#189 = AXIS2_PLACEMENT_3D ( 'NONE', #4363, #1213, #3726 ) ;
#190 = B_SPLINE_CURVE_WITH_KNOTS ( 'NONE', 3,
 ( #4282, #1841, #1065, #3871, #3955, #3228, #2546, #786, #3163, #1450, #375, #4260, #1800, #1108, #2521, #1153, #3912, #1777, #2568, #716, #2167, #3573, #355, #2099, #420, #2187, #3253, #102, #1497, #3508, #1754, #1409, #2119, #3185 ),
 .UNSPECIFIED., .F., .F.,
 ( 4, 2, 2, 2, 2, 2, 2, 2, 1, 1, 1, 1, 2, 2, 2, 2, 2, 2, 4 ),
 ( 0.06758965096947698592, 0.06821537799397753288, 0.06884110501847809371, 0.07009255906747918763, 0.07071828609197973459, 0.07134401311648028154, 0.07196974014098081462, 0.07228260365323109504, 0.07259546716548137546, 0.07760128336148572337, 0.08761291575349443306, 0.09762454814550314275, 0.1026303643415074907, 0.1032560913660080376, 0.1038818183905085846, 0.1051332724395096785, 0.1063847264885107585, 0.1070104535130113055, 0.1076361805375118386 ),
 .UNSPECIFIED. ) ;
#191 = VECTOR ( 'NONE', #4248, 1000.000000000000000 ) ;
#192 = EDGE_CURVE ( 'NONE', #4220, #542, #1137, .T. ) ;
#193 = CARTESIAN_POINT ( 'NONE',  ( -18.25000000000000711, 15.00000000000000000, 13.65000000000000213 ) ) ;
#194 = EDGE_LOOP ( 'NONE', ( #3014, #1296, #1106, #4475 ) ) ;
#195 = VECTOR ( 'NONE', #199, 1000.000000000000000 ) ;
#196 = CARTESIAN_POINT ( 'NONE',  ( -7.069999986622279131, -3.544358935208134387, 15.97500811888476946 ) ) ;
#197 = DIRECTION ( 'NONE',  ( -1.000000000000000000, -0.000000000000000000, -0.000000000000000000 ) ) ;
#198 = VERTEX_POINT ( 'NONE', #1743 ) ;
#199 = DIRECTION ( 'NONE',  ( -0.000000000000000000, -0.000000000000000000, 1.000000000000000000 ) ) ;
#200 = CARTESIAN_POINT ( 'NONE',  ( -17.94797856019001969, 2.033219758052316362, -3.999999999110047000 ) ) ;
#201 = DIRECTION ( 'NONE',  ( 0.000000000000000000, 0.000000000000000000, -1.000000000000000000 ) ) ;
#202 = VERTEX_POINT ( 'NONE', #1073 ) ;
#203 = CARTESIAN_POINT ( 'NONE',  ( 14.54229167176124626, 12.61697928116070244, 12.83083331099303237 ) ) ;
#204 = CARTESIAN_POINT ( 'NONE',  ( 18.25000000000007816, 15.00000000000001421, 11.06850535217090759 ) ) ;
#205 = CARTESIAN_POINT ( 'NONE',  ( -15.24329947682984887, 1.500000000000015099, -14.80976561288481896 ) ) ;
#206 = CARTESIAN_POINT ( 'NONE',  ( 17.15787352452412051, 10.13179637362774166, 5.000000000000000888 ) ) ;
#207 = ORIENTED_EDGE ( 'NONE', *, *, #406, .T. ) ;
#208 = CARTESIAN_POINT ( 'NONE',  ( -16.87740791140161178, 12.88924997688681451, -10.66101807999736906 ) ) ;
#209 = CARTESIAN_POINT ( 'NONE',  ( 17.99999999999999645, 0.000000000000000000, 4.999999999999999112 ) ) ;
#210 = CARTESIAN_POINT ( 'NONE',  ( 14.59055824887997588, 12.61930737515385736, 12.82994090341333937 ) ) ;
#211 = CARTESIAN_POINT ( 'NONE',  ( 16.92682926829268553, 12.49999999999998934, 2.500000000000000000 ) ) ;
#212 = CARTESIAN_POINT ( 'NONE',  ( 16.30294048680229579, 15.00000000000000178, -11.53201791582380409 ) ) ;
#213 = CARTESIAN_POINT ( 'NONE',  ( 15.45586946659839889, 22.00000000000000000, 10.89175313492910924 ) ) ;
#214 = DIRECTION ( 'NONE',  ( -0.5183339906702755240, -8.960772081034460403E-15, 0.8551782703716381828 ) ) ;
#215 = ORIENTED_EDGE ( 'NONE', *, *, #759, .T. ) ;
#216 = LINE ( 'NONE', #3318, #185 ) ;
#217 = CARTESIAN_POINT ( 'NONE',  ( -17.48476810307704099, 6.781126943460329848, 1.772959889957172797 ) ) ;
#218 = CARTESIAN_POINT ( 'NONE',  ( 18.80487804878048408, 2.499999999999988010, -2.500000000000000000 ) ) ;
#219 = CARTESIAN_POINT ( 'NONE',  ( -1.841453941544728634, -12.99183998330344103, 19.65000000000000924 ) ) ;
#220 = CARTESIAN_POINT ( 'NONE',  ( -18.72435829652696526, 20.00000000000000000, 16.79285714285714803 ) ) ;
#221 = ORIENTED_EDGE ( 'NONE', *, *, #4474, .F. ) ;
#222 = CARTESIAN_POINT ( 'NONE',  ( 24.91025403784438552, -14.99999999999999645, 24.65000000000000213 ) ) ;
#223 = CARTESIAN_POINT ( 'NONE',  ( 15.87186007996948689, 12.68315710166213961, -12.41984403611518673 ) ) ;
#224 = CARTESIAN_POINT ( 'NONE',  ( -17.51219512195122618, 6.499999999999995559, -1.749999999999990008 ) ) ;
#225 = CARTESIAN_POINT ( 'NONE',  ( -17.34444046795495709, 15.00000000000000533, -13.77434836991175970 ) ) ;
#226 = ORIENTED_EDGE ( 'NONE', *, *, #94, .T. ) ;
#227 = CARTESIAN_POINT ( 'NONE',  ( -18.25000000000224532, 15.00000000000073541, -2.119953446032569744 ) ) ;
#228 = CARTESIAN_POINT ( 'NONE',  ( -1.362586647160938691, -15.00000000000000000, 19.65000000000000213 ) ) ;
#229 = CARTESIAN_POINT ( 'NONE',  ( 15.13086647431548215, 14.99999999999998934, 14.75104434014232702 ) ) ;
#230 = CARTESIAN_POINT ( 'NONE',  ( 14.73200035217168313, 14.99999999999974420, -12.36817848945275955 ) ) ;
#231 = VECTOR ( 'NONE', #4327, 1000.000000000000000 ) ;
#232 = CARTESIAN_POINT ( 'NONE',  ( 6.736766142066159091, 1.500000000000001332, 14.99999999999999289 ) ) ;
#233 = CIRCLE ( 'NONE', #2207, 1.499999999999999556 ) ;
#234 = EDGE_CURVE ( 'NONE', #4192, #1774, #1289, .T. ) ;
#235 = FACE_OUTER_BOUND ( 'NONE', #3307, .T. ) ;
#236 = VERTEX_POINT ( 'NONE', #1787 ) ;
#237 = DIRECTION ( 'NONE',  ( 0.000000000000000000, 0.000000000000000000, 1.000000000000000000 ) ) ;
#238 = CARTESIAN_POINT ( 'NONE',  ( 16.92682926829268553, 2.499999999999993783, -2.499999999999999556 ) ) ;
#239 = VECTOR ( 'NONE', #4069, 1000.000000000000000 ) ;
#240 = EDGE_CURVE ( 'NONE', #3638, #2842, #2443, .T. ) ;
#241 = CARTESIAN_POINT ( 'NONE',  ( -14.57849475190348976, 12.61871532826909359, 12.83020162582296742 ) ) ;
#242 = CARTESIAN_POINT ( 'NONE',  ( 18.20942066534465198, 6.353555512828870100, 1.743861809942861330 ) ) ;
#243 = ORIENTED_EDGE ( 'NONE', *, *, #2972, .F. ) ;
#244 = CARTESIAN_POINT ( 'NONE',  ( 14.56743878325595887, 12.61697928116070244, 12.83060936293105847 ) ) ;
#245 = ADVANCED_FACE ( 'NONE', ( #2087 ), #1079, .F. ) ;
#246 = CARTESIAN_POINT ( 'NONE',  ( -22.19898708460113568, 6.499999999999995559, 0.000000000000000000 ) ) ;
#247 = CARTESIAN_POINT ( 'NONE',  ( 6.736766142066162644, 1.499999999999970024, -15.00000000000001776 ) ) ;
#248 = CARTESIAN_POINT ( 'NONE',  ( -15.64975552698932759, 14.99999999999982592, -12.11106150810963200 ) ) ;
#249 = ORIENTED_EDGE ( 'NONE', *, *, #2072, .F. ) ;
#250 = CARTESIAN_POINT ( 'NONE',  ( -16.88690124936109171, 12.90426417147931559, -10.49144382475380688 ) ) ;
#251 = FACE_OUTER_BOUND ( 'NONE', #1020, .T. ) ;
#252 = CARTESIAN_POINT ( 'NONE',  ( 14.66129259264547180, 12.62318909619376228, 12.82604104109834786 ) ) ;
#253 = MECHANICAL_CONTEXT ( 'NONE', #3063, 'mechanical' ) ;
#254 = CARTESIAN_POINT ( 'NONE',  ( 15.81763720150403074, 12.68044892906474530, -12.44793237415118270 ) ) ;
#255 = CARTESIAN_POINT ( 'NONE',  ( 7.779939977674953155, 22.00000000000000000, 11.00000000000000533 ) ) ;
#256 = CIRCLE ( 'NONE', #467, 4.000000000000001776 ) ;
#257 = PERSON ( 'UNSPECIFIED', 'UNSPECIFIED', 'UNSPECIFIED', ('UNSPECIFIED'), ('UNSPECIFIED'), ('UNSPECIFIED') ) ;
#258 = LINE ( 'NONE', #3542, #3323 ) ;
#259 = ORIENTED_EDGE ( 'NONE', *, *, #1528, .F. ) ;
#260 = LINE ( 'NONE', #1677, #761 ) ;
#261 = CARTESIAN_POINT ( 'NONE',  ( 17.99999999999999645, 1.499999999999997780, -4.000000000000000000 ) ) ;
#262 = VECTOR ( 'NONE', #159, 1000.000000000000000 ) ;
#263 = CARTESIAN_POINT ( 'NONE',  ( -15.10369196303887129, 14.99999999999880096, 12.31705233265479293 ) ) ;
#264 = AXIS2_PLACEMENT_3D ( 'NONE', #2620, #3032, #3418 ) ;
#265 = CARTESIAN_POINT ( 'NONE',  ( 16.74750013080276645, 12.79573300417302839, 11.29460326165012418 ) ) ;
#266 = ORIENTED_EDGE ( 'NONE', *, *, #2579, .F. ) ;
#267 = EDGE_CURVE ( 'NONE', #3177, #2842, #345, .T. ) ;
#268 = CARTESIAN_POINT ( 'NONE',  ( 16.03755465044712025, 12.69642624127359731, 12.29479058831353733 ) ) ;
#269 = CARTESIAN_POINT ( 'NONE',  ( -16.55391136047735401, 12.74220523617909251, -11.68413442649871037 ) ) ;
#270 = CARTESIAN_POINT ( 'NONE',  ( 14.87360462671023065, 1.499999999999997780, 14.90965670120190900 ) ) ;
#271 = DIRECTION ( 'NONE',  ( 1.000000000000000000, 0.000000000000000000, 0.000000000000000000 ) ) ;
#272 = ORIENTED_EDGE ( 'NONE', *, *, #2029, .T. ) ;
#273 = ADVANCED_FACE ( 'NONE', ( #4207 ), #1237, .T. ) ;
#274 = CARTESIAN_POINT ( 'NONE',  ( -16.70610179846255505, 14.50904117263246818, -10.69639803929774047 ) ) ;
#275 = CARTESIAN_POINT ( 'NONE',  ( 18.25000000000002132, 14.99999999999994849, -10.77455284853201967 ) ) ;
#276 = FACE_OUTER_BOUND ( 'NONE', #3432, .T. ) ;
#277 = CARTESIAN_POINT ( 'NONE',  ( -6.294610195370919925, 14.99999999999998934, -14.79381449504169588 ) ) ;
#278 = CARTESIAN_POINT ( 'NONE',  ( 17.40007567344268580, 1.499999999999977129, 13.17881354576366171 ) ) ;
#279 = FACE_OUTER_BOUND ( 'NONE', #3613, .T. ) ;
#280 = FACE_OUTER_BOUND ( 'NONE', #2074, .T. ) ;
#281 = EDGE_LOOP ( 'NONE', ( #1921, #4301, #259, #487 ) ) ;
#282 = DIRECTION ( 'NONE',  ( 0.000000000000000000, 0.000000000000000000, -1.000000000000000000 ) ) ;
#283 = DIRECTION ( 'NONE',  ( -0.000000000000000000, -0.000000000000000000, 1.000000000000000000 ) ) ;
#284 = CARTESIAN_POINT ( 'NONE',  ( -16.86783546788067412, 15.00000000000000888, 14.11819921752247176 ) ) ;
#285 = DIRECTION ( 'NONE',  ( 0.000000000000000000, 1.000000000000000000, 0.000000000000000000 ) ) ;
#286 = EDGE_LOOP ( 'NONE', ( #4277, #120, #310 ) ) ;
#287 = CARTESIAN_POINT ( 'NONE',  ( 1.337772005880273532E-08, 1.000641064791865098, 15.97500811888476946 ) ) ;
#288 = CARTESIAN_POINT ( 'NONE',  ( -16.66658571980148906, 12.75464706193361231, -11.49511754719821433 ) ) ;
#289 = CARTESIAN_POINT ( 'NONE',  ( 17.89207118887082260, 1.499999999999994449, -11.95064665717793417 ) ) ;
#290 = EDGE_CURVE ( 'NONE', #1774, #4354, #3429, .T. ) ;
#291 = CARTESIAN_POINT ( 'NONE',  ( -16.25000000000000000, 13.00000000000000000, 19.65000000000000213 ) ) ;
#292 = ORIENTED_EDGE ( 'NONE', *, *, #867, .F. ) ;
#293 = CARTESIAN_POINT ( 'NONE',  ( -16.34795300229091808, 14.86638163085426356, -11.50926183920983448 ) ) ;
#294 = CARTESIAN_POINT ( 'NONE',  ( 16.73031602046372157, 14.49808427628073382, -10.48179667812774696 ) ) ;
#295 = FACE_OUTER_BOUND ( 'NONE', #2534, .T. ) ;
#296 = EDGE_CURVE ( 'NONE', #3958, #1742, #2540, .T. ) ;
#297 = CARTESIAN_POINT ( 'NONE',  ( -12.60780793285877444, 14.99999999999726796, -12.36585365854343621 ) ) ;
#298 = ORIENTED_EDGE ( 'NONE', *, *, #3529, .T. ) ;
#299 = ORIENTED_EDGE ( 'NONE', *, *, #4443, .F. ) ;
#300 = EDGE_CURVE ( 'NONE', #4460, #2975, #2036, .T. ) ;
#301 = CARTESIAN_POINT ( 'NONE',  ( 1.362586673916378111, -14.14935893520813615, 19.65000000000000213 ) ) ;
#302 = VERTEX_POINT ( 'NONE', #4155 ) ;
#303 = DIRECTION ( 'NONE',  ( 1.000000000000000000, -0.000000000000000000, -0.000000000000000000 ) ) ;
#304 = CARTESIAN_POINT ( 'NONE',  ( -15.61731279341987388, 22.00000000000000000, -10.78986114675657149 ) ) ;
#305 = AXIS2_PLACEMENT_3D ( 'NONE', #3011, #4457, #490 ) ;
#306 = CARTESIAN_POINT ( 'NONE',  ( -16.07414733652688810, 12.69931644427433604, 12.25638278492643352 ) ) ;
#307 = EDGE_CURVE ( 'NONE', #661, #480, #571, .T. ) ;
#308 = DIRECTION ( 'NONE',  ( 0.000000000000000000, 0.000000000000000000, 1.000000000000000000 ) ) ;
#309 = AXIS2_PLACEMENT_3D ( 'NONE', #1641, #4452, #2772 ) ;
#310 = ORIENTED_EDGE ( 'NONE', *, *, #3250, .F. ) ;
#311 = LINE ( 'NONE', #2453, #3779 ) ;
#312 = AXIS2_PLACEMENT_3D ( 'NONE', #4318, #3312, #4023 ) ;
#313 = DIRECTION ( 'NONE',  ( 1.270859689360298407E-16, 0.000000000000000000, -1.000000000000000000 ) ) ;
#314 = CARTESIAN_POINT ( 'NONE',  ( 17.99999999999999645, 1.499999999999997780, 9.000147713382650849 ) ) ;
#315 = PLANE ( 'NONE',  #2461 ) ;
#316 = SECURITY_CLASSIFICATION ( '', '', #1155 ) ;
#317 = ORIENTED_EDGE ( 'NONE', *, *, #3034, .T. ) ;
#318 = CARTESIAN_POINT ( 'NONE',  ( 16.88713656286651954, 12.90685023061813652, 10.44356828095066270 ) ) ;
#319 = CARTESIAN_POINT ( 'NONE',  ( 16.69567168936466572, 14.51481806000090025, -10.76140024059178835 ) ) ;
#320 = CARTESIAN_POINT ( 'NONE',  ( 17.99999999999999645, 1.500000000000000000, -2.499999999999996447 ) ) ;
#321 = CARTESIAN_POINT ( 'NONE',  ( 6.331785279579002612, 14.99999999999452172, -12.36585365853932394 ) ) ;
#322 = VERTEX_POINT ( 'NONE', #318 ) ;
#323 = CARTESIAN_POINT ( 'NONE',  ( 20.25000000000000000, 13.00000000000000000, 13.65000000000000213 ) ) ;
#324 = CARTESIAN_POINT ( 'NONE',  ( 16.20832515860612588, 13.55070185350866474, 19.57767078324823729 ) ) ;
#325 = ORIENTED_EDGE ( 'NONE', *, *, #2192, .F. ) ;
#326 = CARTESIAN_POINT ( 'NONE',  ( -16.88713656286653375, 12.90685023061806369, -8.707810031026028241 ) ) ;
#327 = CARTESIAN_POINT ( 'NONE',  ( 2.087724776384867642, -11.45079390496209548, 17.07398839734695528 ) ) ;
#328 = EDGE_CURVE ( 'NONE', #2278, #82, #924, .T. ) ;
#329 = VECTOR ( 'NONE', #3785, 1000.000000000000000 ) ;
#330 = CARTESIAN_POINT ( 'NONE',  ( -14.78183683006420956, 12.62829209058610402, 12.81393821061216620 ) ) ;
#331 = DIRECTION ( 'NONE',  ( -1.000000000000000000, 0.000000000000000000, 0.000000000000000000 ) ) ;
#332 = CIRCLE ( 'NONE', #3344, 1.514999999999994573 ) ;
#333 = ORIENTED_EDGE ( 'NONE', *, *, #1689, .F. ) ;
#334 = CARTESIAN_POINT ( 'NONE',  ( -24.91025403784438552, -15.00000000000000355, 24.65000000000000568 ) ) ;
#335 = VECTOR ( 'NONE', #1253, 1000.000000000000000 ) ;
#336 = DIRECTION ( 'NONE',  ( 0.000000000000000000, 1.000000000000000000, 0.000000000000000000 ) ) ;
#337 = CARTESIAN_POINT ( 'NONE',  ( 16.00000000000000000, 22.00000000000000000, 8.474768457308545777 ) ) ;
#338 = CARTESIAN_POINT ( 'NONE',  ( -13.99999999999999822, 1.499999999999997780, 14.99999999999999467 ) ) ;
#339 = ORIENTED_EDGE ( 'NONE', *, *, #2918, .F. ) ;
#340 = CARTESIAN_POINT ( 'NONE',  ( -14.54227167176124880, 12.61697928116070244, -12.83083331099303592 ) ) ;
#341 = CARTESIAN_POINT ( 'NONE',  ( 18.25000000000000711, 14.99999999999999822, -10.44924685799542807 ) ) ;
#342 = CARTESIAN_POINT ( 'NONE',  ( 18.24999999999999289, 15.00000000000000533, 12.71215445871049354 ) ) ;
#343 = CARTESIAN_POINT ( 'NONE',  ( 14.54387452404452397, 15.00000000000001066, -12.36585365853658836 ) ) ;
#344 = ORIENTED_EDGE ( 'NONE', *, *, #2770, .F. ) ;
#345 = LINE ( 'NONE', #1397, #3716 ) ;
#346 = CARTESIAN_POINT ( 'NONE',  ( -2.166737378646534040, -11.43804730445588724, 17.17800943681710635 ) ) ;
#347 = ORIENTED_EDGE ( 'NONE', *, *, #3666, .T. ) ;
#348 = CARTESIAN_POINT ( 'NONE',  ( -17.27477458693704904, 8.933560483895368165, -4.999999999999992006 ) ) ;
#349 = CARTESIAN_POINT ( 'NONE',  ( -14.54715563808347945, 15.00000000000000533, 14.79381271559567779 ) ) ;
#350 = CARTESIAN_POINT ( 'NONE',  ( 7.070000013377717885, -3.544358935208136163, 14.99999999999999289 ) ) ;
#351 = B_SPLINE_CURVE_WITH_KNOTS ( 'NONE', 3,
 ( #790, #107, #744, #1892, #1454, #1138, #3232, #2868, #488, #2571, #3959, #1523, #2218 ),
 .UNSPECIFIED., .F., .F.,
 ( 4, 1, 1, 1, 1, 1, 2, 2, 4 ),
 ( 0.000000000000000000, 0.2499999999999951150, 0.3749999999999926725, 0.4374999999999924505, 0.4687499999999923395, 0.4843749999999922839, 0.4921874999999923395, 0.4999999999999923395, 1.000000000000000000 ),
 .UNSPECIFIED. ) ;
#352 = ADVANCED_FACE ( 'NONE', ( #3533 ), #4528, .F. ) ;
#353 = ORIENTED_EDGE ( 'NONE', *, *, #3711, .F. ) ;
#354 = DIRECTION ( 'NONE',  ( 1.000000000000000000, 0.000000000000000000, -0.000000000000000000 ) ) ;
#355 = CARTESIAN_POINT ( 'NONE',  ( -14.60492463865564083, 14.99999999999999467, 14.79843535379818853 ) ) ;
#356 = CARTESIAN_POINT ( 'NONE',  ( 15.45586946659839711, 22.00000000000000000, -10.89175313492908970 ) ) ;
#357 = DIRECTION ( 'NONE',  ( -0.000000000000000000, -1.000000000000000000, -0.000000000000000000 ) ) ;
#358 = ORIENTED_EDGE ( 'NONE', *, *, #2998, .T. ) ;
#359 = CARTESIAN_POINT ( 'NONE',  ( -7.069999986622279131, -3.544358935208134387, -2.350000000000001421 ) ) ;
#360 = CARTESIAN_POINT ( 'NONE',  ( 16.87202582177499366, 12.88357968961876487, -10.71934043044386975 ) ) ;
#361 = PLANE ( 'NONE',  #3168 ) ;
#362 = EDGE_CURVE ( 'NONE', #1886, #728, #2211, .T. ) ;
#363 = CARTESIAN_POINT ( 'NONE',  ( 14.52537882754805132, 15.00000000000000178, -14.79381449504443680 ) ) ;
#364 = ORIENTED_EDGE ( 'NONE', *, *, #3502, .T. ) ;
#365 = CARTESIAN_POINT ( 'NONE',  ( -1.362586647160938691, -15.00000000000000000, 19.65000000000000213 ) ) ;
#366 = FACE_OUTER_BOUND ( 'NONE', #2375, .T. ) ;
#367 = ORIENTED_EDGE ( 'NONE', *, *, #1201, .T. ) ;
#368 = CARTESIAN_POINT ( 'NONE',  ( -18.00000000000000000, 1.499999999999997780, -4.999999999999999112 ) ) ;
#369 = CARTESIAN_POINT ( 'NONE',  ( -14.52253098072345061, 15.00000000000000533, 14.79381449504442081 ) ) ;
#370 = LINE ( 'NONE', #3568, #968 ) ;
#371 = ORIENTED_EDGE ( 'NONE', *, *, #4065, .T. ) ;
#372 = AXIS2_PLACEMENT_3D ( 'NONE', #3394, #2617, #3324 ) ;
#373 = EDGE_LOOP ( 'NONE', ( #3352, #137 ) ) ;
#374 = DIRECTION ( 'NONE',  ( 1.270859689360298407E-16, 0.000000000000000000, -1.000000000000000000 ) ) ;
#375 = CARTESIAN_POINT ( 'NONE',  ( 15.52440146167747947, 15.00000000000000000, 14.68065620568570750 ) ) ;
#376 = AXIS2_PLACEMENT_3D ( 'NONE', #4344, #3316, #1244 ) ;
#377 = CARTESIAN_POINT ( 'NONE',  ( -6.736766142066165308, 1.500000000000004885, 15.00000000000000178 ) ) ;
#378 = ORIENTED_EDGE ( 'NONE', *, *, #3731, .F. ) ;
#379 = CARTESIAN_POINT ( 'NONE',  ( 14.54225171478759648, 12.61697928116070244, -12.83083331099303237 ) ) ;
#380 = ADVANCED_FACE ( 'NONE', ( #4285 ), #1803, .F. ) ;
#381 = CARTESIAN_POINT ( 'NONE',  ( 18.25000000000000000, 15.00000000000000000, 10.44652667068217688 ) ) ;
#382 = CARTESIAN_POINT ( 'NONE',  ( -17.67743892067357336, 4.806251063095904996, -0.4548371738959315902 ) ) ;
#383 = CARTESIAN_POINT ( 'NONE',  ( -14.54612911810750298, 12.61715451852110270, -12.83079788650539221 ) ) ;
#384 = VERTEX_POINT ( 'NONE', #1180 ) ;
#385 = CARTESIAN_POINT ( 'NONE',  ( -17.48476810307704099, 6.499999999999995559, 0.000000000000000000 ) ) ;
#386 = B_SPLINE_SURFACE_WITH_KNOTS ( 'NONE', 3, 1, ( 
 ( #3979, #2610 ),
 ( #2184, #4278 ),
 ( #4031, #121 ),
 ( #1128, #805 ) ),
 .UNSPECIFIED., .F., .F., .F.,
 ( 4, 4 ),
 ( 2, 2 ),
 ( 0.000000000000000000, 1.000000000000000000 ),
 ( 0.000000000000000000, 1.000000000000000000 ),
 .UNSPECIFIED. ) ;
#387 = CARTESIAN_POINT ( 'NONE',  ( -0.6417616539521512342, -11.60863914369529404, 16.05451856092841822 ) ) ;
#388 = ORIENTED_EDGE ( 'NONE', *, *, #4228, .F. ) ;
#389 = DIRECTION ( 'NONE',  ( -9.540979117872426693E-18, -1.000000000000000000, -9.946411125047741738E-31 ) ) ;
#390 = CARTESIAN_POINT ( 'NONE',  ( -20.25000000000000000, 10.00000000000000000, -4.000000000000001776 ) ) ;
#391 = VERTEX_POINT ( 'NONE', #814 ) ;
#392 = AXIS2_PLACEMENT_3D ( 'NONE', #1200, #4350, #929 ) ;
#393 = ORIENTED_EDGE ( 'NONE', *, *, #3115, .F. ) ;
#394 = CARTESIAN_POINT ( 'NONE',  ( 17.39513303173472636, 7.699886424718985545, -5.000000000000000888 ) ) ;
#395 = AXIS2_PLACEMENT_3D ( 'NONE', #621, #3736, #3802 ) ;
#396 = CARTESIAN_POINT ( 'NONE',  ( 17.99999999999999645, 1.499999999999997780, 10.99999999999999467 ) ) ;
#397 = CARTESIAN_POINT ( 'NONE',  ( -6.071532165918824830E-15, 1.499999999999994449, 14.99999999999998934 ) ) ;
#398 = PERSON_AND_ORGANIZATION ( #257, #1117 ) ;
#399 = ORIENTED_EDGE ( 'NONE', *, *, #838, .T. ) ;
#400 = VECTOR ( 'NONE', #3016, 1000.000000000000000 ) ;
#401 = CARTESIAN_POINT ( 'NONE',  ( 13.99999999999999822, 0.000000000000000000, 10.99999999999999467 ) ) ;
#402 = CARTESIAN_POINT ( 'NONE',  ( 18.24999999999998579, 14.99999999999999467, 7.464995435771984766 ) ) ;
#403 = EDGE_CURVE ( 'NONE', #1062, #1757, #4079, .T. ) ;
#404 = CARTESIAN_POINT ( 'NONE',  ( -17.66562028045227706, 4.927392125364225883, -0.7762657251301259276 ) ) ;
#405 = VECTOR ( 'NONE', #3268, 1000.000000000000000 ) ;
#406 = EDGE_CURVE ( 'NONE', #4163, #2269, #61, .T. ) ;
#407 = CARTESIAN_POINT ( 'NONE',  ( -16.03986085579195375, 14.99999999999999467, -14.52351321270661089 ) ) ;
#408 = ORIENTED_EDGE ( 'NONE', *, *, #4506, .F. ) ;
#409 = CARTESIAN_POINT ( 'NONE',  ( -16.88696170349473391, 12.90466400488436705, 10.48446073843190796 ) ) ;
#410 = DIRECTION ( 'NONE',  ( -1.577021341801699578E-16, 0.000000000000000000, 1.000000000000000000 ) ) ;
#411 = ORIENTED_EDGE ( 'NONE', *, *, #1556, .F. ) ;
#412 = CARTESIAN_POINT ( 'NONE',  ( -17.41725404076804651, 7.473146082127579248, -1.517733079286161413 ) ) ;
#413 = CARTESIAN_POINT ( 'NONE',  ( 15.37307709364683816, 22.00000000000000000, -10.92884093245463362 ) ) ;
#414 = CARTESIAN_POINT ( 'NONE',  ( -17.48476810307704099, 6.499999999999995559, 0.000000000000000000 ) ) ;
#415 = ORIENTED_EDGE ( 'NONE', *, *, #2254, .T. ) ;
#416 = CARTESIAN_POINT ( 'NONE',  ( 16.66644551108329608, 12.75463157968501271, -11.49535275434314663 ) ) ;
#417 = B_SPLINE_CURVE_WITH_KNOTS ( 'NONE', 3,
 ( #1563, #830, #99, #2977, #2233, #3952, #879, #482, #2280, #459, #1885, #3296, #144, #1223, #1537, #4007, #4377, #2634, #3412, #4115, #4491, #4471, #1311, #4075, #4138, #1247, #2722, #2655, #4424 ),
 .UNSPECIFIED., .F., .F.,
 ( 4, 2, 2, 2, 2, 2, 2, 2, 1, 1, 1, 2, 2, 2, 2, 4 ),
 ( 0.002496813534244189323, 0.003101178059265421137, 0.003705542584286652952, 0.004914271634329108775, 0.005518636159350337120, 0.006123000684371566332, 0.006727365209392795545, 0.007331729734414024757, 0.01216664593458385152, 0.02183647833492350504, 0.03150631073526316550, 0.03634122693543299920, 0.03694559146045422321, 0.03754995598547545416, 0.03875868503551790911, 0.04117614313560283984 ),
 .UNSPECIFIED. ) ;
#418 = EDGE_LOOP ( 'NONE', ( #953, #501, #1939, #2608, #24 ) ) ;
#419 = CARTESIAN_POINT ( 'NONE',  ( -17.17073170731708132, 10.00000000000000000, -4.000000000000001776 ) ) ;
#420 = CARTESIAN_POINT ( 'NONE',  ( -15.19604873477415019, 14.99999999999999112, 14.74470282802021792 ) ) ;
#421 = CARTESIAN_POINT ( 'NONE',  ( -14.87360462671022709, 1.499999999999994449, 14.90965670120191966 ) ) ;
#422 = VERTEX_POINT ( 'NONE', #1846 ) ;
#423 = CARTESIAN_POINT ( 'NONE',  ( -14.74418740058136024, 12.62680941585556660, 12.82003803435580203 ) ) ;
#424 = EDGE_CURVE ( 'NONE', #2852, #436, #351, .T. ) ;
#425 = CARTESIAN_POINT ( 'NONE',  ( 16.88713950335426972, 12.90572094664887182, 10.46633693800279019 ) ) ;
#426 = CARTESIAN_POINT ( 'NONE',  ( -14.54985589776256560, 15.00000000000000178, -14.79381210675681579 ) ) ;
#427 = ORIENTED_EDGE ( 'NONE', *, *, #3315, .F. ) ;
#428 = CARTESIAN_POINT ( 'NONE',  ( -16.73188330240714095, 14.49819615032690301, 4.294096941683726243 ) ) ;
#429 = EDGE_CURVE ( 'NONE', #4042, #3001, #445, .T. ) ;
#430 = LINE ( 'NONE', #1096, #3471 ) ;
#431 = EDGE_LOOP ( 'NONE', ( #1731, #1500, #3699, #32, #1610, #679 ) ) ;
#432 = CARTESIAN_POINT ( 'NONE',  ( -17.38511638332348141, 7.802557070934380334, -1.249810145333451361 ) ) ;
#433 = CARTESIAN_POINT ( 'NONE',  ( 17.89207118887082260, 1.499999999999994449, -11.95064665717793417 ) ) ;
#434 = EDGE_CURVE ( 'NONE', #3768, #3901, #3198, .T. ) ;
#435 = DIRECTION ( 'NONE',  ( 0.000000000000000000, 1.000000000000000000, 1.734723475976807094E-16 ) ) ;
#436 = VERTEX_POINT ( 'NONE', #3618 ) ;
#437 = FACE_OUTER_BOUND ( 'NONE', #2594, .T. ) ;
#438 = EDGE_LOOP ( 'NONE', ( #1883, #4234, #575, #1811 ) ) ;
#439 = DIRECTION ( 'NONE',  ( -0.000000000000000000, -1.000000000000000000, -0.000000000000000000 ) ) ;
#440 = EDGE_CURVE ( 'NONE', #3516, #804, #553, .T. ) ;
#441 = DIRECTION ( 'NONE',  ( -0.000000000000000000, 1.000000000000000000, 0.000000000000000000 ) ) ;
#442 = DIRECTION ( 'NONE',  ( -1.000000000000000000, 0.000000000000000000, 0.000000000000000000 ) ) ;
#443 = CIRCLE ( 'NONE', #2203, 1.999999999999998224 ) ;
#444 = DATE_TIME_ROLE ( 'classification_date' ) ;
#445 = LINE ( 'NONE', #3303, #1727 ) ;
#446 = CIRCLE ( 'NONE', #815, 12.62500000000000000 ) ;
#447 = CARTESIAN_POINT ( 'NONE',  ( 18.25000000000000000, 15.00000000000000355, 10.48826523479530159 ) ) ;
#448 = CARTESIAN_POINT ( 'NONE',  ( -15.98476810307703921, 6.499999999999995559, 1.499999999999999556 ) ) ;
#449 = CARTESIAN_POINT ( 'NONE',  ( -14.82657776578628805, 15.00000000000002842, -14.78362114723824128 ) ) ;
#450 = VECTOR ( 'NONE', #2854, 1000.000000000000227 ) ;
#451 = EDGE_LOOP ( 'NONE', ( #3908, #378, #3662, #3, #333, #1427 ) ) ;
#452 = CARTESIAN_POINT ( 'NONE',  ( -16.69106660129598296, 12.77145927190536057, 11.42432933186469590 ) ) ;
#453 = CARTESIAN_POINT ( 'NONE',  ( 14.34376150667564254, 14.99999999999999645, 12.36585365853659191 ) ) ;
#454 = CYLINDRICAL_SURFACE ( 'NONE', #3175, 1.999999999999998224 ) ;
#455 = CARTESIAN_POINT ( 'NONE',  ( -17.36566736597838201, 8.001909498721708758, 1.003911303991113835 ) ) ;
#456 = CARTESIAN_POINT ( 'NONE',  ( 15.88532476537431570, 22.00000000000000000, -10.47145240533400568 ) ) ;
#457 = LINE ( 'NONE', #853, #3172 ) ;
#458 = ORIENTED_EDGE ( 'NONE', *, *, #4171, .T. ) ;
#459 = CARTESIAN_POINT ( 'NONE',  ( -15.75392141497889931, 14.99999999999999112, -14.62080289085445273 ) ) ;
#460 = EDGE_CURVE ( 'NONE', #4019, #831, #3049, .T. ) ;
#461 = VERTEX_POINT ( 'NONE', #3598 ) ;
#462 = PLANE ( 'NONE',  #2153 ) ;
#463 = CARTESIAN_POINT ( 'NONE',  ( -17.78266314465572151, 15.00000000000000888, 13.34977192307011862 ) ) ;
#464 = CARTESIAN_POINT ( 'NONE',  ( -17.96022816378967946, 1.500000000000015099, 11.59316653952506826 ) ) ;
#465 = VERTEX_POINT ( 'NONE', #3258 ) ;
#466 = CARTESIAN_POINT ( 'NONE',  ( -17.48476810307704099, 6.499999999999995559, 0.000000000000000000 ) ) ;
#467 = AXIS2_PLACEMENT_3D ( 'NONE', #4097, #3755, #2703 ) ;
#468 = CARTESIAN_POINT ( 'NONE',  ( 18.25000000000000000, 15.00000000000000711, 2.119953446028593813 ) ) ;
#469 = CARTESIAN_POINT ( 'NONE',  ( 7.070000013377717885, -3.544358935208136163, -2.350000000000001421 ) ) ;
#470 = AXIS2_PLACEMENT_3D ( 'NONE', #3056, #1366, #2454 ) ;
#471 = CARTESIAN_POINT ( 'NONE',  ( -14.56165182781491119, 12.61787820785980330, -12.83060314019451731 ) ) ;
#472 = ORIENTED_EDGE ( 'NONE', *, *, #4253, .T. ) ;
#473 = CARTESIAN_POINT ( 'NONE',  ( -16.88715637514733103, 12.90608788177571853, 10.45925863715889648 ) ) ;
#474 = CLOSED_SHELL ( 'NONE', ( #2140, #3078, #1254, #2674, #1764, #1855, #2465, #3139, #653, #2202, #1949, #2577, #4332, #2839, #2859, #4002, #4085, #775, #4432, #4338, #3898, #3732, #946, #3062, #2826, #2884, #3648, #1730, #1360, #1567, #1986, #2334, #4453, #11, #2697, #4038, #3389, #2941, #540, #3704, #3243, #1139, #2183, #1243, #2360, #149, #380, #1719, #798, #862, #2438, #1059, #2746, #4027, #2718, #3549, #636, #2210, #3167, #4427, #4166, #1548, #1893, #352, #724, #2265, #3212, #3375, #4185, #3838, #3944, #2343, #3157, #1233, #1335, #245, #2035, #2967, #1695, #3395, #1386, #630, #2297, #3497, #4294, #3580, #2936, #1001, #2490, #3505, #1445, #3419, #3982, #4526, #2407, #2878, #1355, #273 ) ) ;
#475 = CARTESIAN_POINT ( 'NONE',  ( 10.99480370903422966, 15.00000000000000000, 14.79381449504443324 ) ) ;
#476 = CARTESIAN_POINT ( 'NONE',  ( -18.00000000000000000, 0.000000000000000000, -10.99999999994278532 ) ) ;
#477 = CARTESIAN_POINT ( 'NONE',  ( -17.33604441838834376, 8.305544711519582179, -0.1057610833791502863 ) ) ;
#478 = CARTESIAN_POINT ( 'NONE',  ( 16.19977624950631778, 1.499999999999966693, -14.36823134943270652 ) ) ;
#479 = CARTESIAN_POINT ( 'NONE',  ( 16.24999999999999645, 0.000000000000000000, -13.64999999999999503 ) ) ;
#480 = VERTEX_POINT ( 'NONE', #3282 ) ;
#481 = PLANE ( 'NONE',  #3713 ) ;
#482 = CARTESIAN_POINT ( 'NONE',  ( -16.32135205940785383, 15.00000000000000355, -14.41287962569323078 ) ) ;
#483 = ORIENTED_EDGE ( 'NONE', *, *, #704, .T. ) ;
#484 = DIRECTION ( 'NONE',  ( 1.000000000000000000, 0.000000000000000000, 0.000000000000000000 ) ) ;
#485 = CARTESIAN_POINT ( 'NONE',  ( -17.35290308821356930, 14.99999999999999467, 13.76719708835453737 ) ) ;
#486 = PLANE ( 'NONE',  #2512 ) ;
#487 = ORIENTED_EDGE ( 'NONE', *, *, #4304, .F. ) ;
#488 = CARTESIAN_POINT ( 'NONE',  ( 1.885653315642177530, -12.88130944948226642, 19.65000000000000568 ) ) ;
#489 = CYLINDRICAL_SURFACE ( 'NONE', #1796, 1.749999999999999778 ) ;
#490 = DIRECTION ( 'NONE',  ( 0.000000000000000000, 0.000000000000000000, 1.000000000000000000 ) ) ;
#491 = CARTESIAN_POINT ( 'NONE',  ( 16.85031539903143027, 12.86438109634349836, -10.87664516790728975 ) ) ;
#492 = ORIENTED_EDGE ( 'NONE', *, *, #4018, .F. ) ;
#493 = CARTESIAN_POINT ( 'NONE',  ( -18.25000000000004263, 15.00000000000000533, 10.77455284852520556 ) ) ;
#494 = LINE ( 'NONE', #2968, #3420 ) ;
#495 = EDGE_CURVE ( 'NONE', #1742, #2900, #128, .T. ) ;
#496 = CARTESIAN_POINT ( 'NONE',  ( -14.54178764675645041, 15.00000000000000711, 12.36581624538914781 ) ) ;
#497 = CARTESIAN_POINT ( 'NONE',  ( -18.00000000000000355, -2.602085213955285588E-15, 4.000000000000000000 ) ) ;
#498 = CARTESIAN_POINT ( 'NONE',  ( -18.00000000000000000, 0.000000000000000000, -4.000000000000000000 ) ) ;
#499 = CARTESIAN_POINT ( 'NONE',  ( 15.98910254344110271, 22.00000000000000000, 10.15909355616022758 ) ) ;
#500 = DIRECTION ( 'NONE',  ( 0.000000000000000000, -0.000000000000000000, -1.000000000000000000 ) ) ;
#501 = ORIENTED_EDGE ( 'NONE', *, *, #267, .T. ) ;
#502 = B_SPLINE_CURVE_WITH_KNOTS ( 'NONE', 3,
 ( #3327, #4015, #2687, #934, #223, #3742, #1942, #130, #584, #1894, #177, #1983 ),
 .UNSPECIFIED., .F., .F.,
 ( 4, 2, 2, 2, 2, 4 ),
 ( 0.001289236076943354060, 0.001887990107551081303, 0.002486744138158808980, 0.003085498168766536223, 0.003384875184070399844, 0.003684252199374263466 ),
 .UNSPECIFIED. ) ;
#503 = CARTESIAN_POINT ( 'NONE',  ( 20.25000000000000355, 0.000000000000000000, -4.000000000000000000 ) ) ;
#504 = CARTESIAN_POINT ( 'NONE',  ( -18.25000000000000711, 15.00000000000000000, 13.65000000000000213 ) ) ;
#505 = EDGE_LOOP ( 'NONE', ( #4309, #171, #1718, #3373, #1506 ) ) ;
#506 = CARTESIAN_POINT ( 'NONE',  ( -17.12714341709828858, 10.44677997474268771, -4.760407298398039444 ) ) ;
#507 = B_SPLINE_CURVE_WITH_KNOTS ( 'NONE', 3,
 ( #1940, #933, #2289, #3720 ),
 .UNSPECIFIED., .F., .F.,
 ( 4, 4 ),
 ( 0.000000000000000000, 0.001004747801172968741 ),
 .UNSPECIFIED. ) ;
#508 = CARTESIAN_POINT ( 'NONE',  ( -16.25000000000000000, 20.00000000000000000, -17.64999999999999503 ) ) ;
#509 = CARTESIAN_POINT ( 'NONE',  ( 2.641600832714952052, 13.36391937079583769, 19.61953153349100631 ) ) ;
#510 = VERTEX_POINT ( 'NONE', #837 ) ;
#511 = EDGE_CURVE ( 'NONE', #2743, #1815, #1502, .T. ) ;
#512 = LINE ( 'NONE', #954, #2837 ) ;
#513 = B_SPLINE_CURVE_WITH_KNOTS ( 'NONE', 3,
 ( #2840, #4212, #2882, #2538, #4276, #3886, #73, #1794 ),
 .UNSPECIFIED., .F., .F.,
 ( 4, 2, 2, 4 ),
 ( -5.993666184950690923E-08, 0.0003300365621560848888, 0.0006601330609740192670, 0.001320326058609880325 ),
 .UNSPECIFIED. ) ;
#514 = CARTESIAN_POINT ( 'NONE',  ( 1.337771977385079997E-08, -14.14935893520813615, 18.50000811888476804 ) ) ;
#515 = CARTESIAN_POINT ( 'NONE',  ( -15.28251262211850658, 22.00000000000000000, -10.96193216132222581 ) ) ;
#516 = CARTESIAN_POINT ( 'NONE',  ( 16.82964379870281491, 12.84793843637817723, -10.98182533091571500 ) ) ;
#517 = EDGE_LOOP ( 'NONE', ( #1891, #1012, #3125 ) ) ;
#518 = EDGE_CURVE ( 'NONE', #2205, #82, #2917, .T. ) ;
#519 = AXIS2_PLACEMENT_3D ( 'NONE', #4217, #58, #1819 ) ;
#520 = CARTESIAN_POINT ( 'NONE',  ( -18.25000000000000711, 14.99999999999999822, -10.47157580898016960 ) ) ;
#521 = DIRECTION ( 'NONE',  ( 0.000000000000000000, 0.000000000000000000, -1.000000000000000000 ) ) ;
#522 = CARTESIAN_POINT ( 'NONE',  ( 14.59655392286227737, 14.99999999999995204, 12.36951153964086636 ) ) ;
#523 = TOROIDAL_SURFACE ( 'NONE', #3900, 2.000000000000000000, 2.000000000000000000 ) ;
#524 = DIRECTION ( 'NONE',  ( -0.000000000000000000, 1.000000000000000000, -0.000000000000000000 ) ) ;
#525 = CARTESIAN_POINT ( 'NONE',  ( 14.64250712647949726, 14.99999999999999822, -14.79261241275500183 ) ) ;
#526 = CARTESIAN_POINT ( 'NONE',  ( -16.00000000000002842, 22.00000000000000000, 5.241381821235285621 ) ) ;
#527 = VECTOR ( 'NONE', #2446, 1000.000000000000000 ) ;
#528 = FACE_OUTER_BOUND ( 'NONE', #2612, .T. ) ;
#529 = ORIENTED_EDGE ( 'NONE', *, *, #1580, .F. ) ;
#530 =( GEOMETRIC_REPRESENTATION_CONTEXT ( 3 ) GLOBAL_UNCERTAINTY_ASSIGNED_CONTEXT ( ( #1859 ) ) GLOBAL_UNIT_ASSIGNED_CONTEXT ( ( #2821, #2325, #4219 ) ) REPRESENTATION_CONTEXT ( 'NONE', 'WORKASPACE' ) );
#531 = CARTESIAN_POINT ( 'NONE',  ( 18.00000000000000355, 1.499999999999997780, 2.500000000000000000 ) ) ;
#532 = CARTESIAN_POINT ( 'NONE',  ( -17.51219512195122263, 6.499999999999995559, 1.750000000000005107 ) ) ;
#533 = VERTEX_POINT ( 'NONE', #2170 ) ;
#534 = CARTESIAN_POINT ( 'NONE',  ( -17.17073170731708132, 10.00000000000000000, -4.999999999999999112 ) ) ;
#535 = CARTESIAN_POINT ( 'NONE',  ( -17.39513303173474057, 7.699886424718985545, -3.999999999999996447 ) ) ;
#536 = LINE ( 'NONE', #220, #1256 ) ;
#537 = ORIENTED_EDGE ( 'NONE', *, *, #1045, .F. ) ;
#538 = DIRECTION ( 'NONE',  ( -1.000000000000000000, -0.000000000000000000, -0.000000000000000000 ) ) ;
#539 = LINE ( 'NONE', #1965, #3965 ) ;
#540 = ADVANCED_FACE ( 'NONE', ( #2500 ), #3554, .F. ) ;
#541 = FACE_OUTER_BOUND ( 'NONE', #2877, .T. ) ;
#542 = VERTEX_POINT ( 'NONE', #2685 ) ;
#543 = TOROIDAL_SURFACE ( 'NONE', #3707, 2.000000000000003553, 2.000000000000000000 ) ;
#544 = CARTESIAN_POINT ( 'NONE',  ( -16.72288196717332909, 14.50034521328408843, -10.57741443222129618 ) ) ;
#545 = LINE ( 'NONE', #3310, #3197 ) ;
#546 = CARTESIAN_POINT ( 'NONE',  ( 14.54529497412175409, 15.00000000000001421, 12.36607652468086727 ) ) ;
#547 = EDGE_CURVE ( 'NONE', #2558, #2640, #4242, .T. ) ;
#548 = AXIS2_PLACEMENT_3D ( 'NONE', #576, #2330, #1562 ) ;
#549 = PLANE ( 'NONE',  #1702 ) ;
#550 = CARTESIAN_POINT ( 'NONE',  ( 14.95427538670710632, 12.63490458044964981, -12.78749273840959333 ) ) ;
#551 = CARTESIAN_POINT ( 'NONE',  ( -15.61731279341987744, 22.00000000000000000, 10.78986114675656438 ) ) ;
#552 = VECTOR ( 'NONE', #2322, 1000.000000000000000 ) ;
#553 = CIRCLE ( 'NONE', #4371, 1.749999999999999778 ) ;
#554 = CARTESIAN_POINT ( 'NONE',  ( 18.25000000000003197, 13.00000000000001066, 12.71215445871043315 ) ) ;
#555 = EDGE_LOOP ( 'NONE', ( #742, #1657, #2457, #1052 ) ) ;
#556 = DIRECTION ( 'NONE',  ( 1.000000000000000000, 0.000000000000000000, 0.000000000000000000 ) ) ;
#557 = CYLINDRICAL_SURFACE ( 'NONE', #395, 12.62499999999999645 ) ;
#558 = LINE ( 'NONE', #3370, #2384 ) ;
#559 = CARTESIAN_POINT ( 'NONE',  ( -17.61953435615239982, 5.399772849437966649, -3.999999999999996447 ) ) ;
#560 = DIRECTION ( 'NONE',  ( 1.000000000000000000, 0.000000000000000000, 0.000000000000000000 ) ) ;
#561 = EDGE_LOOP ( 'NONE', ( #977, #1947, #1694, #3914, #854, #1354 ) ) ;
#562 = CARTESIAN_POINT ( 'NONE',  ( 14.64337460457911178, 12.62219405995124255, 12.82731277655817337 ) ) ;
#563 = CARTESIAN_POINT ( 'NONE',  ( 16.79125185205715454, 12.82095853458157286, 11.14309919572963636 ) ) ;
#564 = CARTESIAN_POINT ( 'NONE',  ( 11.46823472235138652, 1.499999999999997780, -15.00000000000000355 ) ) ;
#565 = PLANE ( 'NONE',  #998 ) ;
#566 = ORIENTED_EDGE ( 'NONE', *, *, #3585, .F. ) ;
#567 = CARTESIAN_POINT ( 'NONE',  ( -16.73088766509069458, 14.49804832276435462, -10.47028752830022036 ) ) ;
#568 = EDGE_CURVE ( 'NONE', #2835, #3970, #507, .T. ) ;
#569 = CARTESIAN_POINT ( 'NONE',  ( 16.92682926829268553, 6.353555512828870100, 1.750000000000000000 ) ) ;
#570 = CARTESIAN_POINT ( 'NONE',  ( 14.52844667934004619, 15.00000000000000000, 12.36585365853657947 ) ) ;
#571 = B_SPLINE_CURVE_WITH_KNOTS ( 'NONE', 3,
 ( #19, #1008, #40, #2758, #3792, #2412, #680 ),
 .UNSPECIFIED., .F., .F.,
 ( 4, 3, 4 ),
 ( 0.000000000000000000, 0.001607254138335148692, 0.008540356309970277560 ),
 .UNSPECIFIED. ) ;
#572 = CARTESIAN_POINT ( 'NONE',  ( 14.71646784053100454, 14.99999999999999822, -14.79022474415240573 ) ) ;
#573 = CARTESIAN_POINT ( 'NONE',  ( 15.37307709364683284, 22.00000000000000000, 10.92884093245463184 ) ) ;
#574 = LINE ( 'NONE', #3818, #1992 ) ;
#575 = ORIENTED_EDGE ( 'NONE', *, *, #2349, .T. ) ;
#576 = CARTESIAN_POINT ( 'NONE',  ( 13.99999999999999822, -15.00000000000000000, 10.99999999999999467 ) ) ;
#577 = LINE ( 'NONE', #238, #3995 ) ;
#578 = EDGE_CURVE ( 'NONE', #2131, #2711, #1571, .T. ) ;
#579 = DIRECTION ( 'NONE',  ( -0.000000000000000000, -1.000000000000000000, -0.000000000000000000 ) ) ;
#580 = CARTESIAN_POINT ( 'NONE',  ( -14.59045799786671260, 12.61933419158598291, 12.82982028962747023 ) ) ;
#581 = CARTESIAN_POINT ( 'NONE',  ( -20.25000000000000000, 20.00000000000000000, -13.64999999999999503 ) ) ;
#582 = EDGE_LOOP ( 'NONE', ( #4383, #3151 ) ) ;
#583 = CARTESIAN_POINT ( 'NONE',  ( 16.24999999999999645, 15.00000000000000000, -13.64999999999999503 ) ) ;
#584 = CARTESIAN_POINT ( 'NONE',  ( 14.94400024057724607, 12.63433681933138075, -12.79078315590117931 ) ) ;
#585 = CARTESIAN_POINT ( 'NONE',  ( 15.37307709364683816, 22.00000000000000000, -10.92884093245463362 ) ) ;
#586 = CARTESIAN_POINT ( 'NONE',  ( 16.24999999999999645, 13.00000000000000000, -13.64999999999999503 ) ) ;
#587 = ORIENTED_EDGE ( 'NONE', *, *, #2740, .T. ) ;
#588 = CARTESIAN_POINT ( 'NONE',  ( -16.88655357091160170, 12.90314183837571882, -10.50789801017505454 ) ) ;
#589 = CARTESIAN_POINT ( 'NONE',  ( 14.55395883676270152, 12.61751831820200564, 12.83070395954132970 ) ) ;
#590 = CARTESIAN_POINT ( 'NONE',  ( 15.36501583541578064, 15.00000000000034639, -12.24070046413132218 ) ) ;
#591 = VECTOR ( 'NONE', #4130, 1000.000000000000000 ) ;
#592 = CARTESIAN_POINT ( 'NONE',  ( 15.61731279341987921, 22.00000000000000000, 10.78986114675658037 ) ) ;
#593 = CIRCLE ( 'NONE', #1988, 10.00000000000000178 ) ;
#594 = DIRECTION ( 'NONE',  ( -1.000000000000000000, 0.000000000000000000, -0.000000000000000000 ) ) ;
#595 = ORIENTED_EDGE ( 'NONE', *, *, #1381, .T. ) ;
#596 = DIRECTION ( 'NONE',  ( 1.000000000000000000, -0.000000000000000000, -0.000000000000000000 ) ) ;
#597 = CARTESIAN_POINT ( 'NONE',  ( 16.92682926829268553, 2.499999999999993783, 2.500000000000000000 ) ) ;
#598 = CIRCLE ( 'NONE', #3033, 4.000000000000000000 ) ;
#599 = EDGE_CURVE ( 'NONE', #3976, #3650, #1963, .T. ) ;
#600 = CARTESIAN_POINT ( 'NONE',  ( -14.55134792082997386, 15.00000000000001066, 12.36652086901959890 ) ) ;
#601 = LOCAL_TIME ( 15, 43, 31.00000000000000000, #3985 ) ;
#602 = DIRECTION ( 'NONE',  ( -0.000000000000000000, 1.000000000000000000, -0.000000000000000000 ) ) ;
#603 = EDGE_CURVE ( 'NONE', #692, #2452, #3354, .T. ) ;
#604 = EDGE_LOOP ( 'NONE', ( #3986, #1570, #2259, #1446, #1123, #2816, #2196, #3445 ) ) ;
#605 = CARTESIAN_POINT ( 'NONE',  ( 14.59296715384478915, 12.61944915456304450, 12.82986965281892111 ) ) ;
#606 = CARTESIAN_POINT ( 'NONE',  ( 18.25000000000000711, 15.00000000000000000, -13.64999999999999503 ) ) ;
#607 = CARTESIAN_POINT ( 'NONE',  ( 16.81155417148712417, 1.500000000000022204, 13.89172179272240193 ) ) ;
#608 = FACE_BOUND ( 'NONE', #782, .T. ) ;
#609 = ORIENTED_EDGE ( 'NONE', *, *, #1666, .T. ) ;
#610 = CARTESIAN_POINT ( 'NONE',  ( -18.25000000000000711, 14.99999999999999822, -10.45070210558987966 ) ) ;
#611 = CARTESIAN_POINT ( 'NONE',  ( 18.25000000000004263, 15.00000000000001421, -10.70813720789606727 ) ) ;
#612 = CARTESIAN_POINT ( 'NONE',  ( 14.83602923498624016, 14.99999999999999467, 14.78289049959718149 ) ) ;
#613 = VECTOR ( 'NONE', #374, 1000.000000000000000 ) ;
#614 = CARTESIAN_POINT ( 'NONE',  ( 14.87527672434586634, 15.00000000000001243, -12.35543144183300335 ) ) ;
#615 = CARTESIAN_POINT ( 'NONE',  ( -16.81155417148717035, 1.499999999999956257, 13.89172179272239127 ) ) ;
#616 = ORIENTED_EDGE ( 'NONE', *, *, #4543, .T. ) ;
#617 = VECTOR ( 'NONE', #949, 1000.000000000000000 ) ;
#618 = CARTESIAN_POINT ( 'NONE',  ( 15.16345969303542418, 15.00000000000000000, 17.64999999999999858 ) ) ;
#619 = EDGE_LOOP ( 'NONE', ( #634, #3928, #1035, #649 ) ) ;
#620 = DIRECTION ( 'NONE',  ( -5.782411586589361583E-16, 0.000000000000000000, -1.000000000000000000 ) ) ;
#621 = CARTESIAN_POINT ( 'NONE',  ( 1.337771977799053122E-08, 1.000641064791865098, 21.02500811888476662 ) ) ;
#622 = VECTOR ( 'NONE', #1923, 1000.000000000000000 ) ;
#623 = AXIS2_PLACEMENT_3D ( 'NONE', #1713, #2081, #1027 ) ;
#624 = EDGE_CURVE ( 'NONE', #3623, #510, #3009, .T. ) ;
#625 = CARTESIAN_POINT ( 'NONE',  ( -15.99047212685708885, 12.69302277566931991, 12.32508884139100580 ) ) ;
#626 = CIRCLE ( 'NONE', #4153, 1.499999999999999556 ) ;
#627 = CARTESIAN_POINT ( 'NONE',  ( -17.94797856019001259, 2.033219758052316362, 5.000000007703597760 ) ) ;
#628 = ORIENTED_EDGE ( 'NONE', *, *, #2494, .T. ) ;
#629 = CARTESIAN_POINT ( 'NONE',  ( -18.25000000000000711, 15.00000000000000000, 13.65000000000000213 ) ) ;
#630 = ADVANCED_FACE ( 'NONE', ( #1297 ), #4060, .F. ) ;
#631 = CARTESIAN_POINT ( 'NONE',  ( -16.88762281796895692, 12.90186611581823684, -10.55249320514455746 ) ) ;
#632 = CARTESIAN_POINT ( 'NONE',  ( 14.25265157948744310, 1.499999999999990896, 14.99506443860594906 ) ) ;
#633 = DIRECTION ( 'NONE',  ( -5.532069934689627747E-17, 1.633546882398560271E-22, -1.000000000000000000 ) ) ;
#634 = ORIENTED_EDGE ( 'NONE', *, *, #2740, .F. ) ;
#635 = CARTESIAN_POINT ( 'NONE',  ( -14.54225167176124955, 12.61697928116069534, -12.83083331099303770 ) ) ;
#636 = ADVANCED_FACE ( 'NONE', ( #2314 ), #2707, .T. ) ;
#637 = CARTESIAN_POINT ( 'NONE',  ( 16.73101737620727647, 14.49806379790804733, -10.46693833872666701 ) ) ;
#638 = DIRECTION ( 'NONE',  ( 1.000000000000000000, -0.000000000000000000, 0.000000000000000000 ) ) ;
#639 = CARTESIAN_POINT ( 'NONE',  ( 14.52537882754804066, 14.99999999999997513, -12.36585365853659724 ) ) ;
#640 = EDGE_LOOP ( 'NONE', ( #4169, #4230, #4051, #628 ) ) ;
#641 = ORIENTED_EDGE ( 'NONE', *, *, #1053, .T. ) ;
#642 = EDGE_CURVE ( 'NONE', #461, #465, #3374, .T. ) ;
#643 = CARTESIAN_POINT ( 'NONE',  ( -16.25000000000000000, 20.00000000000000000, -13.64999999999999503 ) ) ;
#644 = ORIENTED_EDGE ( 'NONE', *, *, #3561, .T. ) ;
#645 = CARTESIAN_POINT ( 'NONE',  ( -15.98476810307703921, 6.499999999999995559, 0.000000000000000000 ) ) ;
#646 = CYLINDRICAL_SURFACE ( 'NONE', #1207, 1.749999999999999778 ) ;
#647 = CARTESIAN_POINT ( 'NONE',  ( -15.84748553731497367, 14.99999999999999467, 11.98943685897894440 ) ) ;
#648 = LINE ( 'NONE', #3480, #1330 ) ;
#649 = ORIENTED_EDGE ( 'NONE', *, *, #44, .F. ) ;
#650 = CARTESIAN_POINT ( 'NONE',  ( -20.25000000000000000, 0.000000000000000000, 4.999999999999999112 ) ) ;
#651 = CARTESIAN_POINT ( 'NONE',  ( 16.55391136047739664, 12.74220523617908896, 11.68413442649862510 ) ) ;
#652 = CARTESIAN_POINT ( 'NONE',  ( 15.24329947682983999, 1.500000000000015099, -14.80976561288482252 ) ) ;
#653 = ADVANCED_FACE ( 'NONE', ( #4014 ), #1277, .T. ) ;
#654 = CARTESIAN_POINT ( 'NONE',  ( -15.84201470189908889, 14.54471337244861573, 18.92697747885854298 ) ) ;
#655 = ORIENTED_EDGE ( 'NONE', *, *, #4506, .T. ) ;
#656 = CARTESIAN_POINT ( 'NONE',  ( -16.30294048680232777, 15.00000000000004263, -11.53201791582374192 ) ) ;
#657 = CARTESIAN_POINT ( 'NONE',  ( 16.88713656286656573, 12.90685023061767644, -10.17364313039925428 ) ) ;
#658 = CARTESIAN_POINT ( 'NONE',  ( 17.96747967479674202, 1.833333333333334370, -2.499999990245283410 ) ) ;
#659 = EDGE_CURVE ( 'NONE', #2062, #1915, #512, .T. ) ;
#660 = CARTESIAN_POINT ( 'NONE',  ( -3.138011326640944176, 15.00000000000547296, -12.36585365853658303 ) ) ;
#661 = VERTEX_POINT ( 'NONE', #1982 ) ;
#662 = LINE ( 'NONE', #3174, #3494 ) ;
#663 = VECTOR ( 'NONE', #740, 1000.000000000000000 ) ;
#664 = CYLINDRICAL_SURFACE ( 'NONE', #91, 1.999999999999998224 ) ;
#665 = ORIENTED_EDGE ( 'NONE', *, *, #2689, .T. ) ;
#666 = FACE_OUTER_BOUND ( 'NONE', #3724, .T. ) ;
#667 = CARTESIAN_POINT ( 'NONE',  ( -15.52828569996975894, 22.00000000000000000, -10.85024059846718991 ) ) ;
#668 = AXIS2_PLACEMENT_3D ( 'NONE', #4421, #3610, #3272 ) ;
#669 = CARTESIAN_POINT ( 'NONE',  ( -14.60563582356640566, 15.00000000000004263, 12.36994522161545440 ) ) ;
#670 = CARTESIAN_POINT ( 'NONE',  ( 16.82979968287216366, 12.84803413942575823, 10.98126552805919509 ) ) ;
#671 = AXIS2_PLACEMENT_3D ( 'NONE', #2305, #3708, #2950 ) ;
#672 = ORIENTED_EDGE ( 'NONE', *, *, #3360, .F. ) ;
#673 = CARTESIAN_POINT ( 'NONE',  ( -20.25000000000000000, 0.000000000000000000, 4.999999999999999112 ) ) ;
#674 = AXIS2_PLACEMENT_3D ( 'NONE', #186, #524, #2199 ) ;
#675 = DIRECTION ( 'NONE',  ( 0.000000000000000000, 1.000000000000000000, 0.000000000000000000 ) ) ;
#676 = CARTESIAN_POINT ( 'NONE',  ( 15.96476307693248842, 22.00000000000000000, 10.27144988068088338 ) ) ;
#677 = FACE_OUTER_BOUND ( 'NONE', #948, .T. ) ;
#678 = CARTESIAN_POINT ( 'NONE',  ( -15.16345969303542418, 15.00000000000000000, 17.64999999999999858 ) ) ;
#679 = ORIENTED_EDGE ( 'NONE', *, *, #169, .F. ) ;
#680 = CARTESIAN_POINT ( 'NONE',  ( 17.17073170731706355, 10.00000000000000000, 4.000000000000001776 ) ) ;
#681 = CARTESIAN_POINT ( 'NONE',  ( 16.88397358903883827, 12.89769337927940640, -10.57536133356444275 ) ) ;
#682 = CARTESIAN_POINT ( 'NONE',  ( 18.80487804878048408, 2.499999999999988010, -2.500000000000000000 ) ) ;
#683 = CARTESIAN_POINT ( 'NONE',  ( 14.56853482834560509, 14.99999999999994138, -14.79374695391528327 ) ) ;
#684 = ORIENTED_EDGE ( 'NONE', *, *, #3780, .F. ) ;
#685 = CARTESIAN_POINT ( 'NONE',  ( 17.80487804878047697, 3.499999999999927613, -2.499999999999999556 ) ) ;
#686 = LINE ( 'NONE', #4208, #1113 ) ;
#687 = ORIENTED_EDGE ( 'NONE', *, *, #2543, .T. ) ;
#688 = CARTESIAN_POINT ( 'NONE',  ( -16.19977624950629647, 1.499999999999952704, -14.36823134943272073 ) ) ;
#689 = AXIS2_PLACEMENT_3D ( 'NONE', #1310, #3801, #3455 ) ;
#690 = CARTESIAN_POINT ( 'NONE',  ( -3.189017551575749732, 14.99999999999999822, 14.79381449505263113 ) ) ;
#691 = FACE_OUTER_BOUND ( 'NONE', #910, .T. ) ;
#692 = VERTEX_POINT ( 'NONE', #1663 ) ;
#693 = CARTESIAN_POINT ( 'NONE',  ( -17.48476810307704099, 6.781126943460391132, -1.757730003099047256 ) ) ;
#694 = VECTOR ( 'NONE', #1696, 1000.000000000000000 ) ;
#695 = CARTESIAN_POINT ( 'NONE',  ( 17.99999999999999289, -15.00000000000000000, 4.999999999999999112 ) ) ;
#696 = CARTESIAN_POINT ( 'NONE',  ( 15.96476307693246710, 22.00000000000000000, -10.27144988068087450 ) ) ;
#697 = CARTESIAN_POINT ( 'NONE',  ( 16.92682926829268553, 12.49999999999998934, 2.500000000000000000 ) ) ;
#698 = VERTEX_POINT ( 'NONE', #4355 ) ;
#699 = CARTESIAN_POINT ( 'NONE',  ( 10.79197208018542220, 12.61697928116069001, -12.83083331099303415 ) ) ;
#700 = CARTESIAN_POINT ( 'NONE',  ( 16.88713656286634190, 12.90685023061997683, -4.294096941671957879 ) ) ;
#701 = CARTESIAN_POINT ( 'NONE',  ( 15.65719745765581727, 12.67016185423297614, 12.53967743382685462 ) ) ;
#702 = CARTESIAN_POINT ( 'NONE',  ( 14.32192616608621094, 15.00000000000017231, -12.36585365853658125 ) ) ;
#703 = ORIENTED_EDGE ( 'NONE', *, *, #2021, .F. ) ;
#704 = EDGE_CURVE ( 'NONE', #322, #1997, #3481, .T. ) ;
#705 = DIRECTION ( 'NONE',  ( -1.000000000000000000, 0.000000000000000000, 0.000000000000000000 ) ) ;
#706 = FACE_OUTER_BOUND ( 'NONE', #517, .T. ) ;
#707 = ORIENTED_EDGE ( 'NONE', *, *, #713, .T. ) ;
#708 = CARTESIAN_POINT ( 'NONE',  ( 1.337771993834787396E-08, -11.62435893520813401, 15.97500811888476946 ) ) ;
#709 = EDGE_CURVE ( 'NONE', #1083, #4019, #844, .T. ) ;
#710 = CARTESIAN_POINT ( 'NONE',  ( 14.24526274792146907, 12.61697928116078238, 12.83083331099301816 ) ) ;
#711 = DIRECTION ( 'NONE',  ( 1.000000000000000000, 0.000000000000000000, 0.000000000000000000 ) ) ;
#712 = VERTEX_POINT ( 'NONE', #3441 ) ;
#713 = EDGE_CURVE ( 'NONE', #2278, #1578, #2616, .T. ) ;
#714 = EDGE_LOOP ( 'NONE', ( #142, #1411, #2086, #2930 ) ) ;
#715 = DIRECTION ( 'NONE',  ( 0.3944602220306273055, -0.9189130172304385002, 0.000000000000000000 ) ) ;
#716 = CARTESIAN_POINT ( 'NONE',  ( -7.908985235146551496, 14.99999999999998401, 14.79381449504443502 ) ) ;
#717 = CARTESIAN_POINT ( 'NONE',  ( -17.73907886543706169, 1.499999999999970024, 12.47046721646979606 ) ) ;
#718 = CARTESIAN_POINT ( 'NONE',  ( 17.80487804878048408, 2.499999999999991562, 2.500000000000000000 ) ) ;
#719 = ORIENTED_EDGE ( 'NONE', *, *, #3794, .F. ) ;
#720 = CARTESIAN_POINT ( 'NONE',  ( -16.86431327002748759, 12.87691099944954232, -10.77456018960520545 ) ) ;
#721 = CARTESIAN_POINT ( 'NONE',  ( 16.73188330240713029, 14.49819615032691544, -2.156080145776714474 ) ) ;
#722 = CARTESIAN_POINT ( 'NONE',  ( 15.80076039533584797, 12.67921515778009045, 12.45650310562792384 ) ) ;
#723 = CARTESIAN_POINT ( 'NONE',  ( -14.54369083282695030, 14.99999999999999467, -14.79381449504443147 ) ) ;
#724 = ADVANCED_FACE ( 'NONE', ( #3807 ), #2075, .F. ) ;
#725 = ORIENTED_EDGE ( 'NONE', *, *, #495, .F. ) ;
#726 = CARTESIAN_POINT ( 'NONE',  ( -15.52213174636768223, 12.66196813626515194, -12.61494523391306721 ) ) ;
#727 = CARTESIAN_POINT ( 'NONE',  ( -1.238180111107265224, -11.56403171981877165, 16.29565170501895466 ) ) ;
#728 = VERTEX_POINT ( 'NONE', #1683 ) ;
#729 = CARTESIAN_POINT ( 'NONE',  ( 0.5193072075211357941, -11.61606472248248423, 16.01563529026162769 ) ) ;
#730 = EDGE_CURVE ( 'NONE', #1636, #3286, #1707, .T. ) ;
#731 = CARTESIAN_POINT ( 'NONE',  ( 6.266863288831095780, 12.61697928116333678, 12.83083331099252256 ) ) ;
#732 = FACE_OUTER_BOUND ( 'NONE', #1211, .T. ) ;
#733 = ORIENTED_EDGE ( 'NONE', *, *, #1381, .F. ) ;
#734 = AXIS2_PLACEMENT_3D ( 'NONE', #2825, #638, #4530 ) ;
#735 = ORIENTED_EDGE ( 'NONE', *, *, #307, .T. ) ;
#736 = DIRECTION ( 'NONE',  ( 3.469446951953611428E-15, 1.000000000000000000, -0.000000000000000000 ) ) ;
#737 = EDGE_CURVE ( 'NONE', #1862, #4192, #2445, .T. ) ;
#738 = PLANE ( 'NONE',  #519 ) ;
#739 = CIRCLE ( 'NONE', #3466, 2.000000000000001776 ) ;
#740 = DIRECTION ( 'NONE',  ( 1.270859689360298407E-16, 0.000000000000000000, -1.000000000000000000 ) ) ;
#741 = COORDINATED_UNIVERSAL_TIME_OFFSET ( 0, 0, .AHEAD. ) ;
#742 = ORIENTED_EDGE ( 'NONE', *, *, #3245, .T. ) ;
#743 = VECTOR ( 'NONE', #3703, 1000.000000000000000 ) ;
#744 = CARTESIAN_POINT ( 'NONE',  ( 2.141218612996531157, -12.23395373953364818, 19.64999999999999858 ) ) ;
#745 = CARTESIAN_POINT ( 'NONE',  ( 18.25000000000000000, 15.00000000000000000, 8.534003833722353605 ) ) ;
#746 = CARTESIAN_POINT ( 'NONE',  ( -17.58776412048765891, 5.725417765001425074, 1.573418125371546017 ) ) ;
#747 = AXIS2_PLACEMENT_3D ( 'NONE', #1632, #2696, #4091 ) ;
#748 = CARTESIAN_POINT ( 'NONE',  ( -15.26669531751469755, 14.99999999999998757, -14.72964914615245213 ) ) ;
#749 = ORIENTED_EDGE ( 'NONE', *, *, #2059, .T. ) ;
#750 = CARTESIAN_POINT ( 'NONE',  ( 17.83739837398374206, 3.166666666666613228, -2.500000000000006661 ) ) ;
#751 = DIRECTION ( 'NONE',  ( 1.000000000000000000, -0.000000000000000000, 0.000000000000000000 ) ) ;
#752 = ORIENTED_EDGE ( 'NONE', *, *, #511, .T. ) ;
#753 = DIRECTION ( 'NONE',  ( -0.000000000000000000, -0.000000000000000000, 1.000000000000000000 ) ) ;
#754 = CARTESIAN_POINT ( 'NONE',  ( -17.89207118887082970, 1.500000000000001332, -11.95064665717793950 ) ) ;
#755 = DIRECTION ( 'NONE',  ( -0.000000000000000000, -1.000000000000000000, -0.000000000000000000 ) ) ;
#756 = ORIENTED_EDGE ( 'NONE', *, *, #1160, .T. ) ;
#757 = CARTESIAN_POINT ( 'NONE',  ( -6.505961044625043321, 12.61697928116070599, 12.83083331099303592 ) ) ;
#758 = VERTEX_POINT ( 'NONE', #1365 ) ;
#759 = EDGE_CURVE ( 'NONE', #3317, #4468, #1493, .T. ) ;
#760 = CARTESIAN_POINT ( 'NONE',  ( 17.89595712038002517, 2.566439516104644269, -4.999999999999995559 ) ) ;
#761 = VECTOR ( 'NONE', #4114, 1000.000000000000000 ) ;
#762 = CARTESIAN_POINT ( 'NONE',  ( 18.72435829652696881, 20.00000000000000000, 16.79285714285714448 ) ) ;
#763 = CARTESIAN_POINT ( 'NONE',  ( -15.98476810307703921, 6.499999999999995559, 0.000000000000000000 ) ) ;
#764 = CALENDAR_DATE ( 2025, 26, 11 ) ;
#765 = EDGE_LOOP ( 'NONE', ( #367, #3816, #2164, #3532 ) ) ;
#766 = EDGE_CURVE ( 'NONE', #1807, #758, #311, .T. ) ;
#767 = AXIS2_PLACEMENT_3D ( 'NONE', #3694, #1230, #3669 ) ;
#768 = AXIS2_PLACEMENT_3D ( 'NONE', #359, #4501, #1371 ) ;
#769 = DIRECTION ( 'NONE',  ( -0.000000000000000000, -0.000000000000000000, -1.000000000000000000 ) ) ;
#770 = CARTESIAN_POINT ( 'NONE',  ( 18.25000000000000000, 15.00000000000000000, 10.41312015824629889 ) ) ;
#771 = CARTESIAN_POINT ( 'NONE',  ( -17.64078696450039985, 5.181933613870999267, -1.156955807789544988 ) ) ;
#772 = CIRCLE ( 'NONE', #3339, 12.62499999999999645 ) ;
#773 = CARTESIAN_POINT ( 'NONE',  ( -14.53136036849594603, 14.99999999999999467, -12.36585365853658836 ) ) ;
#774 = ORIENTED_EDGE ( 'NONE', *, *, #1053, .F. ) ;
#775 = ADVANCED_FACE ( 'NONE', ( #3161 ), #2775, .T. ) ;
#776 = CARTESIAN_POINT ( 'NONE',  ( -16.88713656286652665, 12.90685023061813652, 4.294096941683728019 ) ) ;
#777 = FACE_OUTER_BOUND ( 'NONE', #1221, .T. ) ;
#778 = ORIENTED_EDGE ( 'NONE', *, *, #2639, .F. ) ;
#779 = CARTESIAN_POINT ( 'NONE',  ( -17.35500490567286391, 8.111199716853182196, -0.8187712017164819889 ) ) ;
#780 = CARTESIAN_POINT ( 'NONE',  ( 15.16665956900101264, 22.00000000000000000, -10.98758851202203957 ) ) ;
#781 = CARTESIAN_POINT ( 'NONE',  ( -12.62499998662227796, 1.000641064791864432, 21.02500811888476662 ) ) ;
#782 = EDGE_LOOP ( 'NONE', ( #1433, #644 ) ) ;
#783 = CARTESIAN_POINT ( 'NONE',  ( -17.17073170731707421, 10.00000000000000000, 4.999999999999999112 ) ) ;
#784 = ORIENTED_EDGE ( 'NONE', *, *, #1517, .F. ) ;
#785 = FACE_OUTER_BOUND ( 'NONE', #3183, .T. ) ;
#786 = CARTESIAN_POINT ( 'NONE',  ( 16.29663811675415275, 15.00000000000000000, 14.42390583684981742 ) ) ;
#787 = CARTESIAN_POINT ( 'NONE',  ( -16.00000000000000711, 22.00000000000000000, 10.06808370402570318 ) ) ;
#788 = COORDINATED_UNIVERSAL_TIME_OFFSET ( 0, 0, .AHEAD. ) ;
#789 = ORIENTED_EDGE ( 'NONE', *, *, #3561, .F. ) ;
#790 = CARTESIAN_POINT ( 'NONE',  ( 2.377627233492340952, -11.62435893520813401, 19.65000000000000213 ) ) ;
#791 = CARTESIAN_POINT ( 'NONE',  ( 16.73188330240711608, 14.49819615032693143, 10.43817504257326512 ) ) ;
#792 = CARTESIAN_POINT ( 'NONE',  ( -18.00000000000000000, 1.214306433173839518E-15, -4.000000000000000000 ) ) ;
#793 = CARTESIAN_POINT ( 'NONE',  ( -14.67917984847063018, 14.99999999999999112, -14.79172808732015909 ) ) ;
#794 = ORIENTED_EDGE ( 'NONE', *, *, #2065, .F. ) ;
#795 = CARTESIAN_POINT ( 'NONE',  ( -16.78784485733230625, 12.81894999082039988, 11.15430511723911344 ) ) ;
#796 = EDGE_CURVE ( 'NONE', #1757, #1461, #3120, .T. ) ;
#797 = B_SPLINE_CURVE_WITH_KNOTS ( 'NONE', 3,
 ( #2604, #1099, #824, #2510, #4274, #1902, #455, #1124, #2200, #138, #3997, #1147, #1487, #477, #3629, #3565, #2227, #3290, #779, #2535, #851, #432, #2904, #2252, #412, #1812, #2856, #117 ),
 .UNSPECIFIED., .F., .F.,
 ( 4, 2, 2, 2, 2, 2, 2, 2, 2, 2, 2, 2, 2, 4 ),
 ( 2.168404344971008868E-19, 0.0006347695732483153329, 0.001269539146496630449, 0.001586923933120787302, 0.001904308719744944372, 0.002221693506369101442, 0.002539078292993258296, 0.002856463079617415149, 0.003173847866241572002, 0.003491232652865728855, 0.003808617439489886576, 0.004126002226114043429, 0.004443387012738199415, 0.005078156585986513989 ),
 .UNSPECIFIED. ) ;
#798 = ADVANCED_FACE ( 'NONE', ( #3507 ), #1408, .F. ) ;
#799 = B_SPLINE_CURVE_WITH_KNOTS ( 'NONE', 3,
 ( #2790, #4210, #348, #1400, #1746, #2511, #3846 ),
 .UNSPECIFIED., .F., .F.,
 ( 4, 3, 4 ),
 ( 0.000000000000000000, 0.001607254138335152812, 0.008540356309970284499 ),
 .UNSPECIFIED. ) ;
#800 = PLANE ( 'NONE',  #4123 ) ;
#801 = DIRECTION ( 'NONE',  ( 1.000000000000000000, 0.000000000000000000, 0.000000000000000000 ) ) ;
#802 = CARTESIAN_POINT ( 'NONE',  ( 15.24329947682983999, 1.500000000000015099, -14.80976561288482252 ) ) ;
#803 = DIRECTION ( 'NONE',  ( 0.000000000000000000, 1.000000000000000000, 0.000000000000000000 ) ) ;
#804 = VERTEX_POINT ( 'NONE', #12 ) ;
#805 = CARTESIAN_POINT ( 'NONE',  ( 1.362586673916378111, -14.14935893520813615, 17.65000000000000213 ) ) ;
#806 = ORIENTED_EDGE ( 'NONE', *, *, #2579, .T. ) ;
#807 = LINE ( 'NONE', #2519, #3202 ) ;
#808 = DIRECTION ( 'NONE',  ( 0.000000000000000000, 1.000000000000000000, -0.000000000000000000 ) ) ;
#809 = EDGE_CURVE ( 'NONE', #302, #4209, #626, .T. ) ;
#810 = CARTESIAN_POINT ( 'NONE',  ( -16.19977624950628581, 1.500000000000022204, 14.36823134943268698 ) ) ;
#811 = AXIS2_PLACEMENT_3D ( 'NONE', #508, #3322, #3715 ) ;
#812 = DATE_AND_TIME ( #2144, #2812 ) ;
#813 = ORIENTED_EDGE ( 'NONE', *, *, #3696, .F. ) ;
#814 = CARTESIAN_POINT ( 'NONE',  ( 17.17073170731706355, 10.00000000000000000, -4.999999999999999112 ) ) ;
#815 = AXIS2_PLACEMENT_3D ( 'NONE', #1353, #4445, #3112 ) ;
#816 = CARTESIAN_POINT ( 'NONE',  ( 16.88713656286651954, 12.90685023061814363, 10.43399922851878614 ) ) ;
#817 = CARTESIAN_POINT ( 'NONE',  ( 17.99999999999999645, 0.000000000000000000, 10.99999999999999467 ) ) ;
#818 = CARTESIAN_POINT ( 'NONE',  ( -15.48725326292339055, 14.99999999999954348, -12.18972417887349202 ) ) ;
#819 = VECTOR ( 'NONE', #3387, 1000.000000000000000 ) ;
#820 = EDGE_LOOP ( 'NONE', ( #353, #221, #4412, #789 ) ) ;
#821 = CARTESIAN_POINT ( 'NONE',  ( -16.72038602437303112, 14.50149013788133701, 10.59871368318165352 ) ) ;
#822 = CARTESIAN_POINT ( 'NONE',  ( -14.31937729079284161, 15.00000000000000000, 14.79381449504442969 ) ) ;
#823 = LINE ( 'NONE', #211, #743 ) ;
#824 = CARTESIAN_POINT ( 'NONE',  ( -17.44460391480835426, 7.192809873214354610, 1.672731733901158702 ) ) ;
#825 = CARTESIAN_POINT ( 'NONE',  ( 17.99431571847643241, 1.500000000000001332, 11.27702877343278764 ) ) ;
#826 = EDGE_CURVE ( 'NONE', #322, #1072, #4299, .T. ) ;
#827 = CARTESIAN_POINT ( 'NONE',  ( -20.25000000000000000, 0.000000000000000000, -4.000000000000000000 ) ) ;
#828 = ORIENTED_EDGE ( 'NONE', *, *, #2381, .T. ) ;
#829 = CARTESIAN_POINT ( 'NONE',  ( -20.25000000000000000, 0.000000000000000000, -4.000000000000000000 ) ) ;
#830 = CARTESIAN_POINT ( 'NONE',  ( -18.14560512281476079, 14.99999999999999467, -12.88439134094061700 ) ) ;
#831 = VERTEX_POINT ( 'NONE', #3097 ) ;
#832 = CARTESIAN_POINT ( 'NONE',  ( 18.80487804878048763, 3.499999999999989342, -2.500000000000000000 ) ) ;
#833 = FACE_OUTER_BOUND ( 'NONE', #55, .T. ) ;
#834 = DIRECTION ( 'NONE',  ( -0.000000000000000000, -0.000000000000000000, -1.000000000000000000 ) ) ;
#835 = DATE_AND_TIME ( #764, #601 ) ;
#836 = EDGE_LOOP ( 'NONE', ( #4407, #3294, #3860, #2447 ) ) ;
#837 = CARTESIAN_POINT ( 'NONE',  ( -17.17073170731708132, 10.00000000000000000, -4.000000000000001776 ) ) ;
#838 = EDGE_CURVE ( 'NONE', #3286, #4163, #1021, .T. ) ;
#839 = AXIS2_PLACEMENT_3D ( 'NONE', #3145, #633, #2710 ) ;
#840 = CARTESIAN_POINT ( 'NONE',  ( -13.99999999999999822, 0.000000000000000000, -15.00000000000000355 ) ) ;
#841 = DIRECTION ( 'NONE',  ( 1.000000000000000000, 0.000000000000000000, 0.000000000000000000 ) ) ;
#842 = VECTOR ( 'NONE', #3747, 1000.000000000000000 ) ;
#843 = CARTESIAN_POINT ( 'NONE',  ( 16.87911904727418744, 12.89034167756135396, -10.66267034181977813 ) ) ;
#844 = CIRCLE ( 'NONE', #2016, 1.999999999999998668 ) ;
#845 = VERTEX_POINT ( 'NONE', #629 ) ;
#846 = CARTESIAN_POINT ( 'NONE',  ( -18.25000000000000000, 14.99999999999999645, 10.45759847282836041 ) ) ;
#847 = FACE_OUTER_BOUND ( 'NONE', #69, .T. ) ;
#848 = AXIS2_PLACEMENT_3D ( 'NONE', #1909, #3345, #3320 ) ;
#849 = CARTESIAN_POINT ( 'NONE',  ( 14.52229050691793688, 12.61697928116069889, 12.83083331099303415 ) ) ;
#850 = DIRECTION ( 'NONE',  ( 1.000000000000000000, 0.000000000000000000, 0.000000000000000000 ) ) ;
#851 = CARTESIAN_POINT ( 'NONE',  ( -17.37165071385365778, 7.940580183000094827, -1.089405186215549159 ) ) ;
#852 = CARTESIAN_POINT ( 'NONE',  ( 17.99999999999999289, 1.500000000000025535, 5.280896316991422701 ) ) ;
#853 = CARTESIAN_POINT ( 'NONE',  ( -20.25000000000000000, 13.00000000000000000, -13.64999999999999503 ) ) ;
#854 = ORIENTED_EDGE ( 'NONE', *, *, #129, .T. ) ;
#855 = EDGE_CURVE ( 'NONE', #2979, #2034, #3528, .T. ) ;
#856 = CARTESIAN_POINT ( 'NONE',  ( 1.362586673916378111, -14.14935893520813615, 17.65000000000000213 ) ) ;
#857 = DIRECTION ( 'NONE',  ( 0.000000000000000000, 0.000000000000000000, 1.000000000000000000 ) ) ;
#858 = VERTEX_POINT ( 'NONE', #2426 ) ;
#859 = CARTESIAN_POINT ( 'NONE',  ( 16.24999999999999645, 15.00000000000000000, -13.64999999999999503 ) ) ;
#860 = PLANE ( 'NONE',  #811 ) ;
#861 = DIRECTION ( 'NONE',  ( -0.000000000000000000, 1.000000000000000000, -0.000000000000000000 ) ) ;
#862 = ADVANCED_FACE ( 'NONE', ( #1316 ), #2726, .F. ) ;
#863 = ORIENTED_EDGE ( 'NONE', *, *, #1118, .F. ) ;
#864 = CARTESIAN_POINT ( 'NONE',  ( 16.88713656286652665, 12.90685023061807080, 8.707810031025202235 ) ) ;
#865 = DIRECTION ( 'NONE',  ( 9.540979117872426693E-18, 1.000000000000000000, 9.946411125047741738E-31 ) ) ;
#866 = CARTESIAN_POINT ( 'NONE',  ( -15.81473811473348867, 22.00000000000000000, -10.58667983801928614 ) ) ;
#867 = EDGE_CURVE ( 'NONE', #1750, #1636, #916, .T. ) ;
#868 = FACE_OUTER_BOUND ( 'NONE', #2763, .T. ) ;
#869 = EDGE_LOOP ( 'NONE', ( #1420, #2725, #4535, #2365, #243, #167, #298, #2117, #2256, #3611, #4235, #4540, #1845, #3140, #529, #127, #2645, #2883, #4436, #1378 ) ) ;
#870 = CARTESIAN_POINT ( 'NONE',  ( -18.25000000000002487, 14.99999999999999112, 10.50770785030549170 ) ) ;
#871 = CARTESIAN_POINT ( 'NONE',  ( 1.337771958303121761E-08, -34.14935893520813437, 18.50000811888476804 ) ) ;
#872 = CARTESIAN_POINT ( 'NONE',  ( 15.39793354991488350, 12.65606880489854014, 12.65953921960447381 ) ) ;
#873 = DIRECTION ( 'NONE',  ( 0.000000000000000000, 0.000000000000000000, -1.000000000000000000 ) ) ;
#874 = CARTESIAN_POINT ( 'NONE',  ( 14.91362515480436457, 15.00000000000000533, -14.77614933371380346 ) ) ;
#875 = CARTESIAN_POINT ( 'NONE',  ( -15.98910254344112758, 22.00000000000000000, 10.15909355616023113 ) ) ;
#876 = DIRECTION ( 'NONE',  ( 0.000000000000000000, 0.000000000000000000, 1.000000000000000000 ) ) ;
#877 = VERTEX_POINT ( 'NONE', #57 ) ;
#878 = CARTESIAN_POINT ( 'NONE',  ( 17.90243902439024382, 2.499999999999991118, 2.500000000000000000 ) ) ;
#879 = CARTESIAN_POINT ( 'NONE',  ( -16.86297703560399341, 15.00000000000000533, -14.14170001640020935 ) ) ;
#880 = ORIENTED_EDGE ( 'NONE', *, *, #2606, .F. ) ;
#881 = LINE ( 'NONE', #1880, #2397 ) ;
#882 = CARTESIAN_POINT ( 'NONE',  ( -13.99999999999999822, 1.499999999999997780, -15.00000000000000355 ) ) ;
#883 = CARTESIAN_POINT ( 'NONE',  ( 17.17073170731706355, 10.00000000000000000, -4.000000000000001776 ) ) ;
#884 = CC_DESIGN_PERSON_AND_ORGANIZATION_ASSIGNMENT ( #398, #1499, ( #3111 ) ) ;
#885 = ORIENTED_EDGE ( 'NONE', *, *, #3527, .T. ) ;
#886 = CARTESIAN_POINT ( 'NONE',  ( 14.94263383473602680, 12.63428237619364936, 12.79101082367494335 ) ) ;
#887 = EDGE_CURVE ( 'NONE', #858, #1876, #33, .T. ) ;
#888 = CARTESIAN_POINT ( 'NONE',  ( 16.30294048680234198, 14.99999999999998046, 11.53201791582372771 ) ) ;
#889 = CARTESIAN_POINT ( 'NONE',  ( -16.19977624950629647, 1.499999999999952704, -14.36823134943272073 ) ) ;
#890 = LINE ( 'NONE', #4358, #986 ) ;
#891 = ORIENTED_EDGE ( 'NONE', *, *, #3058, .F. ) ;
#892 = VECTOR ( 'NONE', #3943, 1000.000000000000000 ) ;
#893 = CARTESIAN_POINT ( 'NONE',  ( -16.88713656286651954, 12.90685023061812409, -10.44652667068225682 ) ) ;
#894 = LINE ( 'NONE', #1899, #262 ) ;
#895 = CARTESIAN_POINT ( 'NONE',  ( 14.53768093797331318, 14.99999999999999112, 14.79381449504443147 ) ) ;
#896 = VECTOR ( 'NONE', #1882, 1000.000000000000000 ) ;
#897 = LINE ( 'NONE', #1531, #165 ) ;
#898 = CARTESIAN_POINT ( 'NONE',  ( 18.24999999999997868, 15.00000000000000000, -12.71215445871052729 ) ) ;
#899 = CARTESIAN_POINT ( 'NONE',  ( -14.25265157948744132, 1.500000000000004885, 14.99506443860595617 ) ) ;
#900 = AXIS2_PLACEMENT_3D ( 'NONE', #1509, #4295, #850 ) ;
#901 = EDGE_CURVE ( 'NONE', #4296, #2835, #2911, .T. ) ;
#902 = CARTESIAN_POINT ( 'NONE',  ( 2.377627233492340952, -11.62435893520813401, 17.65000000000000213 ) ) ;
#903 = ORIENTED_EDGE ( 'NONE', *, *, #129, .F. ) ;
#904 = FACE_OUTER_BOUND ( 'NONE', #418, .T. ) ;
#905 = CARTESIAN_POINT ( 'NONE',  ( 2.377627233492340952, -11.39845220053080688, 17.65000000000000213 ) ) ;
#906 = CARTESIAN_POINT ( 'NONE',  ( 18.20942066534465198, 6.353555512828870100, 1.743861809942861330 ) ) ;
#907 = DIRECTION ( 'NONE',  ( -0.000000000000000000, -0.000000000000000000, 1.000000000000000000 ) ) ;
#908 = CARTESIAN_POINT ( 'NONE',  ( 3.287115504411443290, 13.20867119491361485, 19.65000000000000213 ) ) ;
#909 = EDGE_CURVE ( 'NONE', #3901, #4269, #3550, .T. ) ;
#910 = EDGE_LOOP ( 'NONE', ( #2009, #393, #4517, #1234 ) ) ;
#911 = DIRECTION ( 'NONE',  ( 0.000000000000000000, 0.000000000000000000, 1.000000000000000000 ) ) ;
#912 = LINE ( 'NONE', #2266, #2015 ) ;
#913 = CARTESIAN_POINT ( 'NONE',  ( -14.25265157948743955, 1.499999999999990896, -14.99506443860597038 ) ) ;
#914 = DIRECTION ( 'NONE',  ( -1.000000000000000000, -0.000000000000000000, -0.000000000000000000 ) ) ;
#915 = ORIENTED_EDGE ( 'NONE', *, *, #511, .F. ) ;
#916 = CIRCLE ( 'NONE', #2619, 0.4999999999999987232 ) ;
#917 = CARTESIAN_POINT ( 'NONE',  ( -16.88713950335431235, 12.90572094664883096, -10.46633693800086107 ) ) ;
#918 = DIRECTION ( 'NONE',  ( 0.000000000000000000, 0.000000000000000000, -1.000000000000000000 ) ) ;
#919 = CARTESIAN_POINT ( 'NONE',  ( 14.54075904268512964, 14.99999999999999822, 14.79381538904743110 ) ) ;
#920 = VECTOR ( 'NONE', #3456, 1000.000000000000000 ) ;
#921 = DIRECTION ( 'NONE',  ( -0.000000000000000000, 1.000000000000000000, 1.734723475976807094E-16 ) ) ;
#922 = CARTESIAN_POINT ( 'NONE',  ( 14.76576599967706116, 15.00000000000001421, -14.78766115382586044 ) ) ;
#923 = CARTESIAN_POINT ( 'NONE',  ( -15.52828569996976960, 22.00000000000000000, 10.85024059846719702 ) ) ;
#924 = CIRCLE ( 'NONE', #623, 2.524999999999999467 ) ;
#925 = PLANE ( 'NONE',  #671 ) ;
#926 = ORIENTED_EDGE ( 'NONE', *, *, #1305, .F. ) ;
#927 = CARTESIAN_POINT ( 'NONE',  ( -18.00000000000000000, 1.499999999999997780, -10.99999999994278532 ) ) ;
#928 = DIRECTION ( 'NONE',  ( -1.000000000000000000, -0.000000000000000000, -0.000000000000000000 ) ) ;
#929 = DIRECTION ( 'NONE',  ( -1.000000000000000000, 0.000000000000000000, 0.000000000000000000 ) ) ;
#930 = CARTESIAN_POINT ( 'NONE',  ( -15.61759337561939986, 15.00000000000095923, 12.12784988265429043 ) ) ;
#931 = CARTESIAN_POINT ( 'NONE',  ( -3.287048341436060728, 13.20869315549989054, 19.65000000000000213 ) ) ;
#932 = VERTEX_POINT ( 'NONE', #3936 ) ;
#933 = CARTESIAN_POINT ( 'NONE',  ( 17.83739837398373851, 3.166666666666650976, 2.500000000000001332 ) ) ;
#934 = CARTESIAN_POINT ( 'NONE',  ( 16.03443551861550631, 12.69618831719918539, -12.29756825624272132 ) ) ;
#935 = CARTESIAN_POINT ( 'NONE',  ( -2.602085213965210642E-15, 22.00000000000000000, -11.00000000000000000 ) ) ;
#936 = CARTESIAN_POINT ( 'NONE',  ( -16.55391136047732914, 12.74220523617909251, -11.68413442649874767 ) ) ;
#937 = ORIENTED_EDGE ( 'NONE', *, *, #4204, .F. ) ;
#938 = CARTESIAN_POINT ( 'NONE',  ( -16.88713656286651954, 12.90685023061815961, -10.41312015824634507 ) ) ;
#939 = EDGE_CURVE ( 'NONE', #1259, #3177, #3276, .T. ) ;
#940 = DIRECTION ( 'NONE',  ( 0.000000000000000000, 1.000000000000000000, 0.000000000000000000 ) ) ;
#941 = CARTESIAN_POINT ( 'NONE',  ( 14.83796043152469757, 14.99999999999974776, 12.35962261886752067 ) ) ;
#942 = LINE ( 'NONE', #1710, #3839 ) ;
#943 = CARTESIAN_POINT ( 'NONE',  ( 14.86434470413447251, 15.00000000000001421, -14.78062856780103473 ) ) ;
#944 = CARTESIAN_POINT ( 'NONE',  ( -18.00000000000000355, 1.499999999999997780, 11.08926995499771806 ) ) ;
#945 =( BOUNDED_CURVE ( )  B_SPLINE_CURVE ( 3, ( #906, #3321, #2309, #1565 ),
 .UNSPECIFIED., .F., .F. ) 
 B_SPLINE_CURVE_WITH_KNOTS ( ( 4, 4 ),
 ( 1.654576868271696144, 4.628608438907890310 ),
 .UNSPECIFIED. ) 
 CURVE ( )  GEOMETRIC_REPRESENTATION_ITEM ( )  RATIONAL_B_SPLINE_CURVE ( ( 1.000000000000000000, 0.3891217093985238629, 0.3891217093985238629, 1.000000000000000000 ) ) 
 REPRESENTATION_ITEM ( '' )  );
#946 = ADVANCED_FACE ( 'NONE', ( #785 ), #123, .F. ) ;
#947 = CARTESIAN_POINT ( 'NONE',  ( 15.66856922110686234, 14.75940104346316772, 18.60946702628526239 ) ) ;
#948 = EDGE_LOOP ( 'NONE', ( #364, #2003, #3134, #4250 ) ) ;
#949 = DIRECTION ( 'NONE',  ( -0.000000000000000000, -1.000000000000000000, 1.734723475976807094E-16 ) ) ;
#950 = CARTESIAN_POINT ( 'NONE',  ( 17.22275314712705097, 9.466780241947684971, -4.000000000000001776 ) ) ;
#951 = CARTESIAN_POINT ( 'NONE',  ( -14.55603801240537187, 14.99999999999996803, 12.36685597592236618 ) ) ;
#952 = CARTESIAN_POINT ( 'NONE',  ( -16.25000000000000000, 13.00000000000000000, -17.64999999999999503 ) ) ;
#953 = ORIENTED_EDGE ( 'NONE', *, *, #939, .T. ) ;
#954 = CARTESIAN_POINT ( 'NONE',  ( -18.00000000000000355, 1.499999999999997780, 10.99999999999999467 ) ) ;
#955 = EDGE_CURVE ( 'NONE', #2102, #391, #3263, .T. ) ;
#956 = CARTESIAN_POINT ( 'NONE',  ( 17.99999999999999289, 0.000000000000000000, 4.000000000000000000 ) ) ;
#957 = CARTESIAN_POINT ( 'NONE',  ( 17.73907886543703682, 1.500000000000001332, -12.47046721646984402 ) ) ;
#958 = CARTESIAN_POINT ( 'NONE',  ( 14.54227167176124880, 12.61697928116070244, 12.83083331099303237 ) ) ;
#959 = ORIENTED_EDGE ( 'NONE', *, *, #2125, .T. ) ;
#960 = CARTESIAN_POINT ( 'NONE',  ( -18.25000000000003197, 14.99999999999997691, -10.57162511697653251 ) ) ;
#961 = CARTESIAN_POINT ( 'NONE',  ( 18.24999999999721112, 14.99999999999908340, -4.294096941671957879 ) ) ;
#962 = CARTESIAN_POINT ( 'NONE',  ( 16.01085999014948769, 15.00000000000001243, 14.53404332935544652 ) ) ;
#963 = CARTESIAN_POINT ( 'NONE',  ( 16.55391136047731848, 12.74220523617909251, -11.68413442649875478 ) ) ;
#964 = VECTOR ( 'NONE', #3007, 1000.000000000000000 ) ;
#965 = CARTESIAN_POINT ( 'NONE',  ( -6.736766142066165308, 1.500000000000004885, 15.00000000000000178 ) ) ;
#966 = EDGE_CURVE ( 'NONE', #3516, #51, #4325, .T. ) ;
#967 = VERTEX_POINT ( 'NONE', #2236 ) ;
#968 = VECTOR ( 'NONE', #1081, 1000.000000000000000 ) ;
#969 = FACE_OUTER_BOUND ( 'NONE', #431, .T. ) ;
#970 = ORIENTED_EDGE ( 'NONE', *, *, #3634, .T. ) ;
#971 = FACE_OUTER_BOUND ( 'NONE', #640, .T. ) ;
#972 = CYLINDRICAL_SURFACE ( 'NONE', #108, 1.750000000000001554 ) ;
#973 = EDGE_CURVE ( 'NONE', #2484, #2107, #77, .T. ) ;
#974 = VECTOR ( 'NONE', #1879, 1000.000000000000000 ) ;
#975 = CARTESIAN_POINT ( 'NONE',  ( -15.11655433297875817, 12.64183915402484182, 12.75293104179625203 ) ) ;
#976 = CARTESIAN_POINT ( 'NONE',  ( -1.881582595217773379, 12.99999999999999822, 17.64999999999999858 ) ) ;
#977 = ORIENTED_EDGE ( 'NONE', *, *, #1090, .T. ) ;
#978 = CARTESIAN_POINT ( 'NONE',  ( -15.98476810307703921, 6.499999999999995559, 0.000000000000000000 ) ) ;
#979 = LINE ( 'NONE', #4102, #1864 ) ;
#980 = LINE ( 'NONE', #2033, #2020 ) ;
#981 = EDGE_CURVE ( 'NONE', #236, #2097, #3614, .T. ) ;
#982 = ORIENTED_EDGE ( 'NONE', *, *, #709, .F. ) ;
#983 = CARTESIAN_POINT ( 'NONE',  ( -16.73188330240713029, 14.49819615032692433, -10.43817504257335038 ) ) ;
#984 = CARTESIAN_POINT ( 'NONE',  ( 16.86231826805778766, 12.87478849377059476, -10.79426002722573230 ) ) ;
#985 = DIRECTION ( 'NONE',  ( -1.000000000000000000, 0.000000000000000000, -1.577021341801699578E-16 ) ) ;
#986 = VECTOR ( 'NONE', #2294, 1000.000000000000000 ) ;
#987 = CARTESIAN_POINT ( 'NONE',  ( 14.54387452404452219, 15.00000000000000000, -14.79381449504443502 ) ) ;
#988 = ORIENTED_EDGE ( 'NONE', *, *, #4470, .T. ) ;
#989 = EDGE_LOOP ( 'NONE', ( #408, #959, #3023, #2960, #3953 ) ) ;
#990 = VECTOR ( 'NONE', #1006, 1000.000000000000000 ) ;
#991 = CYLINDRICAL_SURFACE ( 'NONE', #2515, 4.000000000000000000 ) ;
#992 = EDGE_LOOP ( 'NONE', ( #937, #1851, #1790, #3719, #1281 ) ) ;
#993 = CARTESIAN_POINT ( 'NONE',  ( -16.88713656286653375, 12.90685023061806369, 8.707810031026024689 ) ) ;
#994 = DIRECTION ( 'NONE',  ( 0.000000000000000000, 0.000000000000000000, 1.000000000000000000 ) ) ;
#995 = AXIS2_PLACEMENT_3D ( 'NONE', #2249, #3652, #1262 ) ;
#996 = VECTOR ( 'NONE', #1327, 1000.000000000000000 ) ;
#997 = CARTESIAN_POINT ( 'NONE',  ( -15.72637384759598866, 12.67429559444039633, 12.50127498388436997 ) ) ;
#998 = AXIS2_PLACEMENT_3D ( 'NONE', #2340, #2644, #2964 ) ;
#999 = FACE_OUTER_BOUND ( 'NONE', #2399, .T. ) ;
#1000 = ORIENTED_EDGE ( 'NONE', *, *, #3192, .F. ) ;
#1001 = ADVANCED_FACE ( 'NONE', ( #101 ), #3189, .T. ) ;
#1002 = DIRECTION ( 'NONE',  ( 0.000000000000000000, 0.000000000000000000, -1.000000000000000000 ) ) ;
#1003 = EDGE_CURVE ( 'NONE', #932, #3958, #3184, .T. ) ;
#1004 = CARTESIAN_POINT ( 'NONE',  ( 14.54229167176124626, 12.61697928116070244, 12.83083331099303237 ) ) ;
#1005 = CARTESIAN_POINT ( 'NONE',  ( 16.19977624950631778, 1.499999999999966693, -14.36823134943270652 ) ) ;
#1006 = DIRECTION ( 'NONE',  ( 0.000000000000000000, 0.000000000000000000, -1.000000000000000000 ) ) ;
#1007 = ORIENTED_EDGE ( 'NONE', *, *, #403, .F. ) ;
#1008 = CARTESIAN_POINT ( 'NONE',  ( 17.94797856019001259, 2.033219758052323023, 4.000000005540827352 ) ) ;
#1009 = CARTESIAN_POINT ( 'NONE',  ( 16.73188330240342125, 14.49819615032691544, -7.501122135525770673 ) ) ;
#1010 = CARTESIAN_POINT ( 'NONE',  ( 1.362586673916378111, -14.14935893520813615, 19.65000000000000213 ) ) ;
#1011 = CARTESIAN_POINT ( 'NONE',  ( 6.331785279579003500, 12.61697928115542311, -12.83083331099406976 ) ) ;
#1012 = ORIENTED_EDGE ( 'NONE', *, *, #328, .F. ) ;
#1013 = DIRECTION ( 'NONE',  ( 0.000000000000000000, -1.000000000000000000, 1.734723475976807094E-16 ) ) ;
#1014 = CARTESIAN_POINT ( 'NONE',  ( -20.25000000000000000, 10.00000000000000000, 4.500000000000000888 ) ) ;
#1015 = ORIENTED_EDGE ( 'NONE', *, *, #2013, .T. ) ;
#1016 = PLANE ( 'NONE',  #1721 ) ;
#1017 = LINE ( 'NONE', #3884, #920 ) ;
#1018 = CARTESIAN_POINT ( 'NONE',  ( -14.71330966361161074, 15.00000000000000000, 14.79036539759485969 ) ) ;
#1019 = PLANE ( 'NONE',  #2954 ) ;
#1020 = EDGE_LOOP ( 'NONE', ( #3685, #1390, #4262, #1442, #3325, #371 ) ) ;
#1021 = LINE ( 'NONE', #2118, #3353 ) ;
#1022 = LINE ( 'NONE', #606, #2466 ) ;
#1023 = CARTESIAN_POINT ( 'NONE',  ( 15.81473811473348867, 22.00000000000000000, -10.58667983801925949 ) ) ;
#1024 = CARTESIAN_POINT ( 'NONE',  ( 18.00000000000000000, 0.000000000000000000, 2.500000000000000000 ) ) ;
#1025 = CARTESIAN_POINT ( 'NONE',  ( -16.88713656286652309, 12.90685023061813830, -10.44356828095066447 ) ) ;
#1026 = EDGE_LOOP ( 'NONE', ( #1802, #4059, #641, #1291 ) ) ;
#1027 = DIRECTION ( 'NONE',  ( 1.000000000000000000, 0.000000000000000000, 0.000000000000000000 ) ) ;
#1028 = CARTESIAN_POINT ( 'NONE',  ( 16.73188330241454835, 14.49819615032691544, -4.294096941671031509 ) ) ;
#1029 = CARTESIAN_POINT ( 'NONE',  ( -17.17073170731707421, 10.00000000000000000, 4.999999999999999112 ) ) ;
#1030 = CARTESIAN_POINT ( 'NONE',  ( 14.52537882754805132, 12.61697928116068645, -12.83083331099303592 ) ) ;
#1031 = ORIENTED_EDGE ( 'NONE', *, *, #2234, .T. ) ;
#1032 = CARTESIAN_POINT ( 'NONE',  ( -16.55391136047735401, 12.74220523617909251, -11.68413442649871037 ) ) ;
#1033 = VECTOR ( 'NONE', #560, 1000.000000000000000 ) ;
#1034 = LINE ( 'NONE', #2834, #1842 ) ;
#1035 = ORIENTED_EDGE ( 'NONE', *, *, #4512, .F. ) ;
#1036 = LINE ( 'NONE', #4165, #1283 ) ;
#1037 = AXIS2_PLACEMENT_3D ( 'NONE', #3658, #1560, #500 ) ;
#1038 = CARTESIAN_POINT ( 'NONE',  ( 12.57078384910396984, 14.99999999999999467, 14.79381449504443147 ) ) ;
#1039 = CARTESIAN_POINT ( 'NONE',  ( 16.88762281796714149, 12.90186611583678555, 10.55249320514540123 ) ) ;
#1040 = AXIS2_PLACEMENT_3D ( 'NONE', #3289, #1240, #4046 ) ;
#1041 = ORIENTED_EDGE ( 'NONE', *, *, #2857, .T. ) ;
#1042 = CARTESIAN_POINT ( 'NONE',  ( 16.88713656286651954, 12.90685023061813652, 10.44356828095066270 ) ) ;
#1043 = CARTESIAN_POINT ( 'NONE',  ( 1.337771976573485121E-08, -15.00000000000000000, 18.50000811888476804 ) ) ;
#1044 = CARTESIAN_POINT ( 'NONE',  ( 15.52828569996976427, 22.00000000000000000, 10.85024059846717925 ) ) ;
#1045 = EDGE_CURVE ( 'NONE', #1339, #3379, #3485, .T. ) ;
#1046 = CARTESIAN_POINT ( 'NONE',  ( -15.16345969303542418, 15.00000000000000000, 17.64999999999999858 ) ) ;
#1047 = VERTEX_POINT ( 'NONE', #3954 ) ;
#1048 = CARTESIAN_POINT ( 'NONE',  ( 14.54223173630077071, 12.61697928116070244, -12.83083331099303237 ) ) ;
#1049 = CARTESIAN_POINT ( 'NONE',  ( 18.25000000000000355, 14.99999999999999645, -10.47430165045057571 ) ) ;
#1050 = CARTESIAN_POINT ( 'NONE',  ( 16.44365897630892803, 12.73003085365302134, 11.86908832076009368 ) ) ;
#1051 = CARTESIAN_POINT ( 'NONE',  ( 14.54531779593370722, 14.99999999999990230, -12.36607878708166020 ) ) ;
#1052 = ORIENTED_EDGE ( 'NONE', *, *, #4362, .F. ) ;
#1053 = EDGE_CURVE ( 'NONE', #1396, #1742, #807, .T. ) ;
#1054 = LINE ( 'NONE', #1075, #18 ) ;
#1055 = ORIENTED_EDGE ( 'NONE', *, *, #2059, .F. ) ;
#1056 = CARTESIAN_POINT ( 'NONE',  ( -15.81473811473348867, 22.00000000000000000, -10.58667983801928614 ) ) ;
#1057 = VECTOR ( 'NONE', #4052, 1000.000000000000000 ) ;
#1058 = CARTESIAN_POINT ( 'NONE',  ( -14.54419152131121784, 15.00000000000000355, 12.36599498120255269 ) ) ;
#1059 = ADVANCED_FACE ( 'NONE', ( #1107 ), #462, .F. ) ;
#1060 = DIRECTION ( 'NONE',  ( 5.560637717344147991E-17, 1.633546882450996723E-22, -1.000000000000000000 ) ) ;
#1061 = ORIENTED_EDGE ( 'NONE', *, *, #759, .F. ) ;
#1062 = VERTEX_POINT ( 'NONE', #3207 ) ;
#1063 = CARTESIAN_POINT ( 'NONE',  ( 17.99999999999999645, 1.499999999999997780, 10.99999999999961808 ) ) ;
#1064 = AXIS2_PLACEMENT_3D ( 'NONE', #3842, #1418, #1720 ) ;
#1065 = CARTESIAN_POINT ( 'NONE',  ( 18.02581948898308184, 15.00000000000000178, 13.05330557346793618 ) ) ;
#1066 = CARTESIAN_POINT ( 'NONE',  ( -14.08129170729182889, 1.499999999999997780, 14.99999999999999645 ) ) ;
#1067 = VERTEX_POINT ( 'NONE', #1449 ) ;
#1068 = CARTESIAN_POINT ( 'NONE',  ( 13.47072897741067088, 12.61697928116069001, -12.83083331099303415 ) ) ;
#1069 = CARTESIAN_POINT ( 'NONE',  ( 18.24999999999992539, 14.99999999999996980, 10.93651772020557011 ) ) ;
#1070 = CARTESIAN_POINT ( 'NONE',  ( 16.25000000000000355, 15.00000000000000000, 13.65000000000000213 ) ) ;
#1071 = CARTESIAN_POINT ( 'NONE',  ( -14.28475108187546105, 12.61697928116075396, -12.83083331099303237 ) ) ;
#1072 = VERTEX_POINT ( 'NONE', #2864 ) ;
#1073 = CARTESIAN_POINT ( 'NONE',  ( 17.48717914826348618, 15.00000000000000000, 15.22142857142857153 ) ) ;
#1074 = EDGE_CURVE ( 'NONE', #510, #2711, #1828, .T. ) ;
#1075 = CARTESIAN_POINT ( 'NONE',  ( -18.00000000000000000, 0.000000000000000000, -10.99999999994278532 ) ) ;
#1076 = ORIENTED_EDGE ( 'NONE', *, *, #1528, .T. ) ;
#1077 = CARTESIAN_POINT ( 'NONE',  ( -15.96476307693246355, 22.00000000000000000, -10.27144988068085851 ) ) ;
#1078 = EDGE_CURVE ( 'NONE', #4241, #4430, #1214, .T. ) ;
#1079 = B_SPLINE_SURFACE_WITH_KNOTS ( 'NONE', 3, 1, ( 
 ( #3152, #3110 ),
 ( #1, #1351 ),
 ( #2830, #2764 ),
 ( #2418, #3132 ) ),
 .UNSPECIFIED., .F., .F., .F.,
 ( 4, 4 ),
 ( 2, 2 ),
 ( 0.000000000000000000, 1.000000000000000000 ),
 ( 0.000000000000000000, 1.000000000000000000 ),
 .UNSPECIFIED. ) ;
#1080 = CARTESIAN_POINT ( 'NONE',  ( -14.54099951578179173, 15.00000000000000533, 14.79381547435961153 ) ) ;
#1081 = DIRECTION ( 'NONE',  ( 0.000000000000000000, 0.000000000000000000, -1.000000000000000000 ) ) ;
#1082 = ORIENTED_EDGE ( 'NONE', *, *, #3302, .F. ) ;
#1083 = VERTEX_POINT ( 'NONE', #2282 ) ;
#1084 = DIRECTION ( 'NONE',  ( -0.2042720597376728453, 0.9789141564052122879, 0.000000000000000000 ) ) ;
#1085 = CARTESIAN_POINT ( 'NONE',  ( -20.25000000000000000, 0.000000000000000000, 4.999999999999999112 ) ) ;
#1086 = LINE ( 'NONE', #2498, #663 ) ;
#1087 = APPROVAL_ROLE ( '' ) ;
#1088 = ORIENTED_EDGE ( 'NONE', *, *, #2000, .F. ) ;
#1089 = CARTESIAN_POINT ( 'NONE',  ( -2.377627206736901755, -11.62435893520813401, 19.65000000000000213 ) ) ;
#1090 = EDGE_CURVE ( 'NONE', #2806, #2247, #4426, .T. ) ;
#1091 = CARTESIAN_POINT ( 'NONE',  ( 16.88713656286651954, 12.90685023061814718, 10.43817504257327222 ) ) ;
#1092 = CARTESIAN_POINT ( 'NONE',  ( -17.68291729069161988, 4.750097770410958375, 0.2295210327401576988 ) ) ;
#1093 = CARTESIAN_POINT ( 'NONE',  ( -14.54369083282693254, 14.99999999999999467, -12.36585365853658836 ) ) ;
#1094 = VERTEX_POINT ( 'NONE', #1887 ) ;
#1095 = CARTESIAN_POINT ( 'NONE',  ( 17.86991869918698939, 2.833333333333300175, -2.500000000000001332 ) ) ;
#1096 = CARTESIAN_POINT ( 'NONE',  ( 18.00000000000000355, 2.499999999999997335, 2.500000000000000000 ) ) ;
#1097 = ORIENTED_EDGE ( 'NONE', *, *, #3786, .F. ) ;
#1098 = EDGE_CURVE ( 'NONE', #2922, #465, #1129, .T. ) ;
#1099 = CARTESIAN_POINT ( 'NONE',  ( -17.46416033292281611, 6.992356587541143753, 1.740925591095624947 ) ) ;
#1100 = LINE ( 'NONE', #2469, #2682 ) ;
#1101 = CARTESIAN_POINT ( 'NONE',  ( -16.25000000000000000, 13.00000000000000000, 13.65000000000000213 ) ) ;
#1102 = ORIENTED_EDGE ( 'NONE', *, *, #1003, .F. ) ;
#1103 = EDGE_CURVE ( 'NONE', #3206, #2336, #1614, .T. ) ;
#1104 = CARTESIAN_POINT ( 'NONE',  ( -10.79197208018543641, 12.61697928116070244, 12.83083331099303415 ) ) ;
#1105 = CIRCLE ( 'NONE', #1542, 4.000000000000000000 ) ;
#1106 = ORIENTED_EDGE ( 'NONE', *, *, #966, .T. ) ;
#1107 = FACE_OUTER_BOUND ( 'NONE', #3219, .T. ) ;
#1108 = CARTESIAN_POINT ( 'NONE',  ( 14.64051925346163152, 15.00000000000000888, 14.79386642504187499 ) ) ;
#1109 = VECTOR ( 'NONE', #1705, 1000.000000000000000 ) ;
#1110 = CARTESIAN_POINT ( 'NONE',  ( -16.00000000000002842, 22.00000000000000000, 5.241381821235285621 ) ) ;
#1111 = EDGE_CURVE ( 'NONE', #3053, #384, #4402, .T. ) ;
#1112 = ORIENTED_EDGE ( 'NONE', *, *, #4398, .F. ) ;
#1113 = VECTOR ( 'NONE', #26, 1000.000000000000000 ) ;
#1114 = CARTESIAN_POINT ( 'NONE',  ( -15.51995114813346888, 12.66186027251984214, 12.61594581302105134 ) ) ;
#1115 = CARTESIAN_POINT ( 'NONE',  ( 16.88690124936115211, 12.90426417147921789, 10.49144382474978343 ) ) ;
#1116 = DIRECTION ( 'NONE',  ( -0.9975640502598241977, -8.542704229054952419E-18, 0.06975647374412537183 ) ) ;
#1117 = ORGANIZATION ( 'UNSPECIFIED', 'UNSPECIFIED', '' ) ;
#1118 = EDGE_CURVE ( 'NONE', #1162, #2336, #4380, .T. ) ;
#1119 = CARTESIAN_POINT ( 'NONE',  ( -15.26386356823685375, 14.99999999999947953, -12.27363135057073151 ) ) ;
#1120 = ORIENTED_EDGE ( 'NONE', *, *, #290, .T. ) ;
#1121 = CARTESIAN_POINT ( 'NONE',  ( -16.73188330240714095, 14.49819615032690301, 7.501122135519248779 ) ) ;
#1122 = DIRECTION ( 'NONE',  ( -9.540979117872426693E-18, -1.000000000000000000, -9.946411125047741738E-31 ) ) ;
#1123 = ORIENTED_EDGE ( 'NONE', *, *, #3277, .T. ) ;
#1124 = CARTESIAN_POINT ( 'NONE',  ( -17.35516366482661610, 8.109572435527208967, 0.8218858671570743457 ) ) ;
#1125 = CARTESIAN_POINT ( 'NONE',  ( 15.07486013656467527, 22.00000000000000000, -11.00000000000000000 ) ) ;
#1126 = LINE ( 'NONE', #781, #2881 ) ;
#1127 = ORIENTED_EDGE ( 'NONE', *, *, #3806, .F. ) ;
#1128 = CARTESIAN_POINT ( 'NONE',  ( 1.362586673916378111, -14.14935893520813615, 19.65000000000000213 ) ) ;
#1129 = CIRCLE ( 'NONE', #392, 1.514999999999994573 ) ;
#1130 = ORIENTED_EDGE ( 'NONE', *, *, #3642, .T. ) ;
#1131 = DIRECTION ( 'NONE',  ( 0.09709996428542568003, -0.9952746339256161034, 0.000000000000000000 ) ) ;
#1132 = AXIS2_PLACEMENT_3D ( 'NONE', #1379, #3114, #4164 ) ;
#1133 = PLANE ( 'NONE',  #1653 ) ;
#1134 = CARTESIAN_POINT ( 'NONE',  ( -7.779939977674981577, 22.00000000000000000, 11.00000000000000888 ) ) ;
#1135 = EDGE_CURVE ( 'NONE', #2514, #8, #181, .T. ) ;
#1136 = ORIENTED_EDGE ( 'NONE', *, *, #2052, .F. ) ;
#1137 = CIRCLE ( 'NONE', #1064, 3.999999999999999112 ) ;
#1138 = CARTESIAN_POINT ( 'NONE',  ( 1.910749385971440839, -12.81833307138398581, 19.65000000000000924 ) ) ;
#1139 = ADVANCED_FACE ( 'NONE', ( #3005 ), #1273, .F. ) ;
#1140 = CARTESIAN_POINT ( 'NONE',  ( 16.73188330240713029, 14.49819615032690834, 8.534003833722353605 ) ) ;
#1141 = FACE_OUTER_BOUND ( 'NONE', #714, .T. ) ;
#1142 = CARTESIAN_POINT ( 'NONE',  ( -14.59345660311865522, 15.00000000000003375, -12.36930714523017549 ) ) ;
#1143 = VERTEX_POINT ( 'NONE', #1960 ) ;
#1144 = CARTESIAN_POINT ( 'NONE',  ( -16.62659759798258818, 12.75023147261658885, 11.56219962028744597 ) ) ;
#1145 = CYLINDRICAL_SURFACE ( 'NONE', #312, 3.999999999999998224 ) ;
#1146 = ORIENTED_EDGE ( 'NONE', *, *, #901, .T. ) ;
#1147 = CARTESIAN_POINT ( 'NONE',  ( -17.33699689039096015, 8.295781873492702019, 0.2145176490590855745 ) ) ;
#1148 = CARTESIAN_POINT ( 'NONE',  ( 14.08129170729182178, 1.499999999999997780, -15.00000000000000355 ) ) ;
#1149 = DIRECTION ( 'NONE',  ( 5.560637717344147991E-17, 1.633546882450996723E-22, -1.000000000000000000 ) ) ;
#1150 = ORIENTED_EDGE ( 'NONE', *, *, #2912, .F. ) ;
#1151 = DIRECTION ( 'NONE',  ( 0.000000000000000000, 1.000000000000000000, 0.000000000000000000 ) ) ;
#1152 = ORIENTED_EDGE ( 'NONE', *, *, #1847, .T. ) ;
#1153 = CARTESIAN_POINT ( 'NONE',  ( 14.34510983713450827, 15.00000000000000355, 14.79381449504442614 ) ) ;
#1154 = CARTESIAN_POINT ( 'NONE',  ( 20.25000000000000355, 10.00000000000000000, -4.000000000000001776 ) ) ;
#1155 = SECURITY_CLASSIFICATION_LEVEL ( 'unclassified' ) ;
#1156 = ORIENTED_EDGE ( 'NONE', *, *, #1517, .T. ) ;
#1157 = DIRECTION ( 'NONE',  ( 0.000000000000000000, 0.000000000000000000, -1.000000000000000000 ) ) ;
#1158 = CARTESIAN_POINT ( 'NONE',  ( 16.73188330240713029, 14.49819615032690834, 10.13751643064965080 ) ) ;
#1159 = DIRECTION ( 'NONE',  ( 1.000000000000000000, 0.000000000000000000, 0.000000000000000000 ) ) ;
#1160 = EDGE_CURVE ( 'NONE', #2937, #3638, #3298, .T. ) ;
#1161 = CARTESIAN_POINT ( 'NONE',  ( -15.75355685322707799, 14.99999999999999467, -14.62090962000741534 ) ) ;
#1162 = VERTEX_POINT ( 'NONE', #3737 ) ;
#1163 = CARTESIAN_POINT ( 'NONE',  ( -16.71515580993996153, 14.50413680307813991, 10.63724263125761382 ) ) ;
#1164 = CARTESIAN_POINT ( 'NONE',  ( -14.52253098072345061, 14.99999999999999467, 12.36585365853657770 ) ) ;
#1165 = DIRECTION ( 'NONE',  ( -0.000000000000000000, -1.000000000000000000, -0.000000000000000000 ) ) ;
#1166 = FACE_OUTER_BOUND ( 'NONE', #3410, .T. ) ;
#1167 = CARTESIAN_POINT ( 'NONE',  ( 16.00000000000000000, 22.00000000000000000, -8.474768457308544001 ) ) ;
#1168 = FACE_BOUND ( 'NONE', #4505, .T. ) ;
#1169 = ORIENTED_EDGE ( 'NONE', *, *, #1103, .T. ) ;
#1170 = CARTESIAN_POINT ( 'NONE',  ( 17.96747967479674557, 1.833333333333333037, 2.500000008951448471 ) ) ;
#1171 = EDGE_CURVE ( 'NONE', #3275, #3001, #945, .T. ) ;
#1172 = LINE ( 'NONE', #3249, #3558 ) ;
#1173 = LINE ( 'NONE', #1538, #1577 ) ;
#1174 = DIRECTION ( 'NONE',  ( -1.000000000000000000, 0.000000000000000000, 0.000000000000000000 ) ) ;
#1175 = CARTESIAN_POINT ( 'NONE',  ( -1.861480181729129990, -12.94181970628917888, 19.65000000000000213 ) ) ;
#1176 = CARTESIAN_POINT ( 'NONE',  ( 20.25000000000000355, -15.00000000000000000, 13.65000000000000213 ) ) ;
#1177 = VECTOR ( 'NONE', #907, 1000.000000000000000 ) ;
#1178 = PERSON_AND_ORGANIZATION ( #257, #1117 ) ;
#1179 = EDGE_LOOP ( 'NONE', ( #774, #1320, #3247, #2028 ) ) ;
#1180 = CARTESIAN_POINT ( 'NONE',  ( -13.99999999999956657, 1.499999999999997780, 15.00000000000000000 ) ) ;
#1181 = CIRCLE ( 'NONE', #1838, 1.514999999999995461 ) ;
#1182 = CARTESIAN_POINT ( 'NONE',  ( 18.25000000000000000, 15.00000000000000000, 12.71215445871046157 ) ) ;
#1183 = CARTESIAN_POINT ( 'NONE',  ( -17.56710872490094744, 5.937135569765288778, 1.660965342564272307 ) ) ;
#1184 = CARTESIAN_POINT ( 'NONE',  ( -16.68045842147369129, 15.00000000000000000, -14.22930003446784042 ) ) ;
#1185 = AXIS2_PLACEMENT_3D ( 'NONE', #68, #3199, #2809 ) ;
#1186 = ORIENTED_EDGE ( 'NONE', *, *, #4304, .T. ) ;
#1187 = CARTESIAN_POINT ( 'NONE',  ( -16.88713656286655151, 12.90685023061790382, 10.17364313040142676 ) ) ;
#1188 = EDGE_CURVE ( 'NONE', #533, #1143, #558, .T. ) ;
#1189 = CC_DESIGN_SECURITY_CLASSIFICATION ( #316, ( #3111 ) ) ;
#1190 = CARTESIAN_POINT ( 'NONE',  ( 3.114903008704603682, 14.99999999999999822, 14.79381449503622825 ) ) ;
#1191 = CARTESIAN_POINT ( 'NONE',  ( -20.25000000000000000, 0.000000000000000000, -4.000000000000000000 ) ) ;
#1192 = CYLINDRICAL_SURFACE ( 'NONE', #4375, 1.514999999999995461 ) ;
#1193 = CARTESIAN_POINT ( 'NONE',  ( 16.00000000000000000, 22.00000000000000000, -10.06808370402570318 ) ) ;
#1194 = EDGE_CURVE ( 'NONE', #465, #2922, #2973, .T. ) ;
#1195 = CARTESIAN_POINT ( 'NONE',  ( 17.99999999999999645, 0.000000000000000000, -10.99999999999302069 ) ) ;
#1196 = ORIENTED_EDGE ( 'NONE', *, *, #766, .F. ) ;
#1197 = DIRECTION ( 'NONE',  ( -1.000000000000000000, 0.000000000000000000, 0.000000000000000000 ) ) ;
#1198 = CARTESIAN_POINT ( 'NONE',  ( -17.14536374632828242, 10.26002160013511499, 4.052995442581167396 ) ) ;
#1199 = ORIENTED_EDGE ( 'NONE', *, *, #1611, .F. ) ;
#1200 = CARTESIAN_POINT ( 'NONE',  ( 7.070000013377717885, -3.544358935208136163, 15.97500811888476946 ) ) ;
#1201 = EDGE_CURVE ( 'NONE', #3791, #82, #4149, .T. ) ;
#1202 = CYLINDRICAL_SURFACE ( 'NONE', #4335, 4.000000000000003553 ) ;
#1203 = CARTESIAN_POINT ( 'NONE',  ( 0.6726328256640552450, 13.62552803585724170, 19.54966173053865219 ) ) ;
#1204 = AXIS2_PLACEMENT_3D ( 'NONE', #2817, #4170, #3141 ) ;
#1205 = ORIENTED_EDGE ( 'NONE', *, *, #2234, .F. ) ;
#1206 = CARTESIAN_POINT ( 'NONE',  ( 16.88713656286652309, 12.90685023061808323, 5.258909198209122948 ) ) ;
#1207 = AXIS2_PLACEMENT_3D ( 'NONE', #2045, #197, #3003 ) ;
#1208 = FACE_OUTER_BOUND ( 'NONE', #3935, .T. ) ;
#1209 = CARTESIAN_POINT ( 'NONE',  ( -17.58772249696051659, 5.725844406154830146, -1.573630598030302696 ) ) ;
#1210 = AXIS2_PLACEMENT_3D ( 'NONE', #287, #3483, #1732 ) ;
#1211 = EDGE_LOOP ( 'NONE', ( #112, #1491, #2190, #2473 ) ) ;
#1212 = CARTESIAN_POINT ( 'NONE',  ( -16.61312661037137772, 14.57071335965613912, 11.07501802579849048 ) ) ;
#1213 = DIRECTION ( 'NONE',  ( -0.000000000000000000, -0.000000000000000000, -1.000000000000000000 ) ) ;
#1214 = CIRCLE ( 'NONE', #4513, 1.604890217915265538 ) ;
#1215 = CARTESIAN_POINT ( 'NONE',  ( 15.34653934403871567, 12.65314688275340771, 12.67918681284413474 ) ) ;
#1216 = DIRECTION ( 'NONE',  ( 0.000000000000000000, 0.000000000000000000, -1.000000000000000000 ) ) ;
#1217 = CARTESIAN_POINT ( 'NONE',  ( 15.27592905969811454, 14.99999999999896438, -12.27135142275798785 ) ) ;
#1218 = CARTESIAN_POINT ( 'NONE',  ( 16.00000000000000000, 22.00000000000000000, 8.474768457308545777 ) ) ;
#1219 = CC_DESIGN_PERSON_AND_ORGANIZATION_ASSIGNMENT ( #1868, #3230, ( #1236 ) ) ;
#1220 = CARTESIAN_POINT ( 'NONE',  ( 17.99999999999999645, 1.499999999999997780, 10.99999999999999467 ) ) ;
#1221 = EDGE_LOOP ( 'NONE', ( #1150, #2043, #4198, #4328 ) ) ;
#1222 = CARTESIAN_POINT ( 'NONE',  ( -20.25000000000000000, 10.00000000000000000, -4.500000000000000888 ) ) ;
#1223 = CARTESIAN_POINT ( 'NONE',  ( -14.58154436181120772, 14.99999999999999289, -14.79872039741114698 ) ) ;
#1224 = EDGE_CURVE ( 'NONE', #3165, #1981, #881, .T. ) ;
#1225 = ORIENTED_EDGE ( 'NONE', *, *, #1747, .T. ) ;
#1226 = CARTESIAN_POINT ( 'NONE',  ( -16.25000000000000000, 0.000000000000000000, -13.64999999999999503 ) ) ;
#1227 = PLANE ( 'NONE',  #372 ) ;
#1228 = ORIENTED_EDGE ( 'NONE', *, *, #1792, .T. ) ;
#1229 = DIRECTION ( 'NONE',  ( 0.000000000000000000, 1.000000000000000000, 1.734723475976807094E-16 ) ) ;
#1230 = DIRECTION ( 'NONE',  ( 1.000000000000000000, -0.000000000000000000, -0.000000000000000000 ) ) ;
#1231 = CARTESIAN_POINT ( 'NONE',  ( -17.40007567344265738, 1.499999999999938938, -13.17881354576366171 ) ) ;
#1232 = CARTESIAN_POINT ( 'NONE',  ( 17.12194170285181372, 10.50009754576886145, 4.630328457446826640 ) ) ;
#1233 = ADVANCED_FACE ( 'NONE', ( #4297 ), #2947, .F. ) ;
#1234 = ORIENTED_EDGE ( 'NONE', *, *, #981, .T. ) ;
#1235 = CARTESIAN_POINT ( 'NONE',  ( -16.73188330240713384, 14.49819615032504849, -2.119953446029164912 ) ) ;
#1236 = PRODUCT ( 'GE_CouplingDevice', 'GE_CouplingDevice', '', ( #253 ) ) ;
#1237 =( BOUNDED_SURFACE ( )  B_SPLINE_SURFACE ( 3, 2, ( 
 ( #3861, #1529, #2901 ),
 ( #1144, #3287, #3237 ),
 ( #452, #2923, #1852 ),
 ( #795, #1829, #3264 ),
 ( #2576, #1212, #2556 ),
 ( #1484, #3309, #1459 ),
 ( #2873, #90, #2270 ),
 ( #4292, #1163, #493 ),
 ( #2176, #821, #3624 ),
 ( #3947, #134, #3966 ),
 ( #2197, #4020, #3604 ),
 ( #409, #1552, #113 ),
 ( #66, #3992, #870 ),
 ( #1507, #4316, #2223 ),
 ( #473, #1808, #1877 ),
 ( #4270, #2944, #846 ),
 ( #2625, #3217, #4336 ),
 ( #1187, #2530, #2600 ),
 ( #2248, #3651, #3584 ),
 ( #1898, #158, #2966 ),
 ( #4361, #1121, #3923 ),
 ( #776, #428, #3380 ),
 ( #4043, #4461, #3015 ),
 ( #1989, #1235, #227 ),
 ( #182, #4481, #1948 ),
 ( #3064, #3725, #1321 ),
 ( #1968, #2693, #2367 ),
 ( #2646, #2734, #4437 ),
 ( #4413, #4088, #1302 ),
 ( #938, #1628, #3700 ),
 ( #3403, #1261, #3769 ),
 ( #3359, #3039, #2712 ),
 ( #4128, #983, #1284 ),
 ( #893, #2342, #4106 ),
 ( #2669, #4066, #610 ),
 ( #1669, #2321, #520 ),
 ( #917, #567, #1603 ),
 ( #250, #3746, #2298 ),
 ( #588, #3673, #960 ),
 ( #1922, #544, #3333 ),
 ( #1650, #3426, #2011 ),
 ( #208, #274, #3081 ),
 ( #1579, #2992, #4390 ),
 ( #720, #3446, #2103 ),
 ( #2055, #4243, #2800 ),
 ( #3147, #2480, #3875 ),
 ( #2433, #2823, #1412 ),
 ( #3166, #4222, #3126 ),
 ( #2122, #293, #1688 ),
 ( #4549, #656, #3512 ) ),
 .UNSPECIFIED., .F., .F., .F. ) 
 B_SPLINE_SURFACE_WITH_KNOTS ( ( 4, 2, 2, 2, 2, 2, 2, 2, 2, 2, 2, 2, 2, 2, 2, 2, 2, 2, 2, 2, 2, 2, 2, 2, 4 ),
 ( 3, 3 ),
 ( 0.002909135619306851221, 0.003707010288618165124, 0.004504884957929478594, 0.004903822292585135328, 0.005103290959912963262, 0.005203025293576878096, 0.005252892460408834646, 0.005277826043824812921, 0.005302759627240792063, 0.006100634296552105533, 0.009292132973797360279, 0.01567513032828786804, 0.02205812768277837926, 0.02524962636002363314, 0.02604750102933494488, 0.02607243461275092489, 0.02608490140445891142, 0.02609736819616690143, 0.02614723536299885798, 0.02624696969666277455, 0.02644643836399060421, 0.02664590703131843041, 0.02684537569864626008, 0.02764325036795757529, 0.02844112503726888702 ),
 ( 0.000000000000000000, 1.000000000000000000 ),
 .UNSPECIFIED. ) 
 GEOMETRIC_REPRESENTATION_ITEM ( )  RATIONAL_B_SPLINE_SURFACE ( (
 ( 1.000000000000000000, 0.6599631118818437558, 1.000000000000000000),
 ( 1.000000000000000000, 0.6834633271094139317, 1.000000000000000000),
 ( 1.000000000000000000, 0.7049295657232935719, 1.000000000000000000),
 ( 1.000000000000000000, 0.7405686796179870024, 1.000000000000000000),
 ( 1.000000000000000000, 0.7544399326999746691, 1.000000000000000000),
 ( 1.000000000000000000, 0.7691705997549355134, 1.000000000000000000),
 ( 1.000000000000000000, 0.7730348845920366196, 1.000000000000000000),
 ( 1.000000000000000000, 0.7773296343400533104, 1.000000000000000000),
 ( 1.000000000000000000, 0.7785327055015316411, 1.000000000000000000),
 ( 1.000000000000000000, 0.7798528486995404130, 1.000000000000000000),
 ( 1.000000000000000000, 0.7802130581796060671, 1.000000000000000000),
 ( 1.000000000000000000, 0.7806315096423667166, 1.000000000000000000),
 ( 1.000000000000000000, 0.7807507565017590689, 1.000000000000000000),
 ( 1.000000000000000000, 0.7808995487166950911, 1.000000000000000000),
 ( 1.000000000000000000, 0.7809441362423518163, 1.000000000000000000),
 ( 1.000000000000000000, 0.7810233739373845241, 1.000000000000000000),
 ( 1.000000000000000000, 0.7810780728687345409, 1.000000000000000000),
 ( 1.000000000000000000, 0.7810780728687345409, 1.000000000000000000),
 ( 1.000000000000000000, 0.7810780728687344299, 1.000000000000000000),
 ( 1.000000000000000000, 0.7810780728687344299, 1.000000000000000000),
 ( 1.000000000000000000, 0.7810780728687352070, 1.000000000000000000),
 ( 1.000000000000000000, 0.7810780728687352070, 1.000000000000000000),
 ( 1.000000000000000000, 0.7810780728687340968, 1.000000000000000000),
 ( 1.000000000000000000, 0.7810780728687340968, 1.000000000000000000),
 ( 1.000000000000000000, 0.7810780728687344299, 1.000000000000000000),
 ( 1.000000000000000000, 0.7810780728687344299, 1.000000000000000000),
 ( 1.000000000000000000, 0.7810780728687342078, 1.000000000000000000),
 ( 1.000000000000000000, 0.7810780728687342078, 1.000000000000000000),
 ( 1.000000000000000000, 0.7810780728687338748, 1.000000000000000000),
 ( 1.000000000000000000, 0.7810780728687338748, 1.000000000000000000),
 ( 1.000000000000000000, 0.7810780728687336527, 1.000000000000000000),
 ( 1.000000000000000000, 0.7810780728687336527, 1.000000000000000000),
 ( 1.000000000000000000, 0.7810780728687327645, 1.000000000000000000),
 ( 1.000000000000000000, 0.7810780728687327645, 1.000000000000000000),
 ( 1.000000000000000000, 0.7810509920009354179, 1.000000000000000000),
 ( 1.000000000000000000, 0.7809629216857465472, 1.000000000000000000),
 ( 1.000000000000000000, 0.7808727156824942783, 1.000000000000000000),
 ( 1.000000000000000000, 0.7805420886518552592, 1.000000000000000000),
 ( 1.000000000000000000, 0.7802414233945982325, 1.000000000000000000),
 ( 1.000000000000000000, 0.7791000613074923198, 1.000000000000000000),
 ( 1.000000000000000000, 0.7780127317236186224, 1.000000000000000000),
 ( 1.000000000000000000, 0.7753174499750076221, 1.000000000000000000),
 ( 1.000000000000000000, 0.7737369563837759312, 1.000000000000000000),
 ( 1.000000000000000000, 0.7700196273327982732, 1.000000000000000000),
 ( 1.000000000000000000, 0.7678921350619331010, 1.000000000000000000),
 ( 1.000000000000000000, 0.7559066301791336207, 1.000000000000000000),
 ( 1.000000000000000000, 0.7418433080635823407, 1.000000000000000000),
 ( 1.000000000000000000, 0.7058374503147069046, 1.000000000000000000),
 ( 1.000000000000000000, 0.6842636121704055441, 1.000000000000000000),
 ( 1.000000000000000000, 0.6599631118818415354, 1.000000000000000000) ) ) 
 REPRESENTATION_ITEM ( '' )  SURFACE ( )  );
#1238 = CARTESIAN_POINT ( 'NONE',  ( 18.80487804878048408, 2.499999999999988010, 2.500000000000000000 ) ) ;
#1239 = CARTESIAN_POINT ( 'NONE',  ( 15.55489809402612700, 12.66448312154081890, 12.59123383765197879 ) ) ;
#1240 = DIRECTION ( 'NONE',  ( -0.000000000000000000, -0.000000000000000000, -1.000000000000000000 ) ) ;
#1241 = CARTESIAN_POINT ( 'NONE',  ( 15.99001424667556215, 12.69298905400875022, -12.32543186446634564 ) ) ;
#1242 = CARTESIAN_POINT ( 'NONE',  ( -15.71459734331269509, 22.00000000000000000, 10.70517111435330904 ) ) ;
#1243 = ADVANCED_FACE ( 'NONE', ( #1166 ), #4319, .F. ) ;
#1244 = DIRECTION ( 'NONE',  ( 0.000000000000000000, 0.000000000000000000, -1.000000000000000000 ) ) ;
#1245 = ORIENTED_EDGE ( 'NONE', *, *, #2918, .T. ) ;
#1246 = DIRECTION ( 'NONE',  ( -1.919734131050353882E-15, -1.000000000000000000, 0.000000000000000000 ) ) ;
#1247 = CARTESIAN_POINT ( 'NONE',  ( 16.16191350337303234, 14.99999999999999112, -14.49444040763430408 ) ) ;
#1248 = CARTESIAN_POINT ( 'NONE',  ( 17.32679602674701158, 8.400340725843051359, 5.000000000000000888 ) ) ;
#1249 = CARTESIAN_POINT ( 'NONE',  ( -1.720281930876886189, -13.31553826794583628, 17.65000000000000213 ) ) ;
#1250 = DIRECTION ( 'NONE',  ( 0.000000000000000000, 0.000000000000000000, -1.000000000000000000 ) ) ;
#1251 = CARTESIAN_POINT ( 'NONE',  ( 16.92682926829268553, 6.353555512828870100, -1.750000000000000000 ) ) ;
#1252 = ORIENTED_EDGE ( 'NONE', *, *, #49, .T. ) ;
#1253 = DIRECTION ( 'NONE',  ( 1.000000000000000000, -0.000000000000000000, -0.000000000000000000 ) ) ;
#1254 = ADVANCED_FACE ( 'NONE', ( #3656 ), #1192, .F. ) ;
#1255 = CARTESIAN_POINT ( 'NONE',  ( 18.25000000000024158, 15.00000000000004974, 12.23477878818594888 ) ) ;
#1256 = VECTOR ( 'NONE', #1961, 1000.000000000000000 ) ;
#1257 = CARTESIAN_POINT ( 'NONE',  ( -15.88532476537432281, 22.00000000000000000, -10.47145240533398791 ) ) ;
#1258 = CARTESIAN_POINT ( 'NONE',  ( 17.15787356642770689, 10.13179594411595730, 4.000000000000000000 ) ) ;
#1259 = VERTEX_POINT ( 'NONE', #2156 ) ;
#1260 = AXIS2_PLACEMENT_3D ( 'NONE', #4473, #2096, #2424 ) ;
#1261 = CARTESIAN_POINT ( 'NONE',  ( -16.73188330240711963, 14.49819615032689590, -10.42147178635542204 ) ) ;
#1262 = DIRECTION ( 'NONE',  ( -1.000000000000000000, 0.000000000000000000, -0.000000000000000000 ) ) ;
#1263 = CARTESIAN_POINT ( 'NONE',  ( 14.93434693627717103, 14.99999999999999467, 14.77414139201299115 ) ) ;
#1264 = AXIS2_PLACEMENT_3D ( 'NONE', #1389, #3728, #1735 ) ;
#1265 = DIRECTION ( 'NONE',  ( -1.000000000000000000, -0.000000000000000000, -0.000000000000000000 ) ) ;
#1266 = CARTESIAN_POINT ( 'NONE',  ( 16.86974191280691215, 14.99999999999999467, -14.12115350152223492 ) ) ;
#1267 = CARTESIAN_POINT ( 'NONE',  ( 15.28251262211851014, 22.00000000000000000, 10.96193216132225423 ) ) ;
#1268 = CIRCLE ( 'NONE', #1631, 2.000000000000001776 ) ;
#1269 = DIRECTION ( 'NONE',  ( 0.000000000000000000, 1.000000000000000000, 0.000000000000000000 ) ) ;
#1270 = ORIENTED_EDGE ( 'NONE', *, *, #4158, .F. ) ;
#1271 = CARTESIAN_POINT ( 'NONE',  ( -18.00000000000000355, 1.499999999999997780, -9.000147713382663284 ) ) ;
#1272 = CARTESIAN_POINT ( 'NONE',  ( 8.585000013377712236, -3.544358935208136163, -2.350000000000001421 ) ) ;
#1273 = PLANE ( 'NONE',  #4005 ) ;
#1274 = CARTESIAN_POINT ( 'NONE',  ( -1.443514438726870797, -13.96070879573032997, 19.64999999999999503 ) ) ;
#1275 = DIRECTION ( 'NONE',  ( 1.000000000000000000, 0.000000000000000000, 0.000000000000000000 ) ) ;
#1276 = EDGE_LOOP ( 'NONE', ( #3547, #292, #1831, #2635 ) ) ;
#1277 = PLANE ( 'NONE',  #3060 ) ;
#1278 = FACE_OUTER_BOUND ( 'NONE', #4548, .T. ) ;
#1279 = FACE_OUTER_BOUND ( 'NONE', #869, .T. ) ;
#1280 = CARTESIAN_POINT ( 'NONE',  ( 17.12714341709827792, 10.44677997474268061, 4.760407298398027898 ) ) ;
#1281 = ORIENTED_EDGE ( 'NONE', *, *, #901, .F. ) ;
#1282 = EDGE_CURVE ( 'NONE', #1774, #4192, #797, .T. ) ;
#1283 = VECTOR ( 'NONE', #389, 1000.000000000000000 ) ;
#1284 = CARTESIAN_POINT ( 'NONE',  ( -18.25000000000000711, 15.00000000000001066, -10.43817504257335926 ) ) ;
#1285 = CARTESIAN_POINT ( 'NONE',  ( -18.00000000000000355, 0.000000000000000000, 4.000000000000000000 ) ) ;
#1286 = CARTESIAN_POINT ( 'NONE',  ( 14.54409787403690757, 14.99999999999998934, 12.36598804622016345 ) ) ;
#1287 = CARTESIAN_POINT ( 'NONE',  ( 16.07325068582611038, 12.69924865250756163, -12.25714555497420299 ) ) ;
#1288 = CARTESIAN_POINT ( 'NONE',  ( 15.52828569996976427, 22.00000000000000000, 10.85024059846717925 ) ) ;
#1289 = CIRCLE ( 'NONE', #1359, 1.795109782084733485 ) ;
#1290 = CARTESIAN_POINT ( 'NONE',  ( 0.000000000000000000, 22.00000000000000000, 1.750000000000000000 ) ) ;
#1291 = ORIENTED_EDGE ( 'NONE', *, *, #495, .T. ) ;
#1292 = DIRECTION ( 'NONE',  ( 1.000000000000000000, 0.000000000000000000, 0.000000000000000000 ) ) ;
#1293 = CARTESIAN_POINT ( 'NONE',  ( 1.362586673916378111, -14.14935893520813615, 17.65000000000000213 ) ) ;
#1294 = CARTESIAN_POINT ( 'NONE',  ( -14.91005509880121771, 14.99999999999999112, 14.77649010245847983 ) ) ;
#1295 = LINE ( 'NONE', #3073, #1109 ) ;
#1296 = ORIENTED_EDGE ( 'NONE', *, *, #440, .F. ) ;
#1297 = FACE_OUTER_BOUND ( 'NONE', #619, .T. ) ;
#1298 = DIRECTION ( 'NONE',  ( 1.000000000000000000, 0.000000000000000000, 0.000000000000000000 ) ) ;
#1299 = CARTESIAN_POINT ( 'NONE',  ( 15.07486013656467527, 22.00000000000000000, -11.00000000000000000 ) ) ;
#1300 = CARTESIAN_POINT ( 'NONE',  ( 16.88713656286651954, 12.90685023061813652, -10.44356828095066270 ) ) ;
#1301 = ORIENTED_EDGE ( 'NONE', *, *, #1775, .T. ) ;
#1302 = CARTESIAN_POINT ( 'NONE',  ( -18.25000000000042633, 15.00000000000013856, -10.13751643065041286 ) ) ;
#1303 = CARTESIAN_POINT ( 'NONE',  ( 18.25000000000000355, 15.00000000000000711, -12.71215445871065519 ) ) ;
#1304 = CARTESIAN_POINT ( 'NONE',  ( 15.52340970984262114, 15.00000000000001066, 14.68089009693004243 ) ) ;
#1305 = EDGE_CURVE ( 'NONE', #3526, #2091, #1856, .T. ) ;
#1306 = CARTESIAN_POINT ( 'NONE',  ( 14.75638352156530964, 15.00000000000016520, -12.36649651177934750 ) ) ;
#1307 = CARTESIAN_POINT ( 'NONE',  ( 14.54299208864882509, 1.499999999999987566, 14.96630916216387419 ) ) ;
#1308 = LINE ( 'NONE', #4534, #3834 ) ;
#1309 = VERTEX_POINT ( 'NONE', #498 ) ;
#1310 = CARTESIAN_POINT ( 'NONE',  ( 16.25000000000000355, -15.00000000000000000, 13.65000000000000213 ) ) ;
#1311 = CARTESIAN_POINT ( 'NONE',  ( 15.00816833624581825, 14.99999999999999467, -14.77057684942897176 ) ) ;
#1312 = CARTESIAN_POINT ( 'NONE',  ( -16.95158890977847932, 15.00000000000000000, 14.06415592690913563 ) ) ;
#1313 = EDGE_CURVE ( 'NONE', #2313, #1862, #2060, .T. ) ;
#1314 = CARTESIAN_POINT ( 'NONE',  ( 1.362586673916378111, -15.00000000000000000, 17.65000000000000213 ) ) ;
#1315 = ORIENTED_EDGE ( 'NONE', *, *, #4178, .T. ) ;
#1316 = FACE_OUTER_BOUND ( 'NONE', #1276, .T. ) ;
#1317 = DIRECTION ( 'NONE',  ( 1.000000000000000000, 0.000000000000000000, 0.000000000000000000 ) ) ;
#1318 = CARTESIAN_POINT ( 'NONE',  ( 17.96022816378968656, 1.499999999999987566, -11.59316653952507359 ) ) ;
#1319 = CARTESIAN_POINT ( 'NONE',  ( 16.55391136047734690, 12.74220523617909429, -11.68413442649869793 ) ) ;
#1320 = ORIENTED_EDGE ( 'NONE', *, *, #3308, .T. ) ;
#1321 = CARTESIAN_POINT ( 'NONE',  ( -18.24999999999945288, 14.99999999999981704, -7.464995435778654986 ) ) ;
#1322 = CARTESIAN_POINT ( 'NONE',  ( 18.24999999999970868, 14.99999999999989164, -11.49254629570176611 ) ) ;
#1323 = PLANE ( 'NONE',  #3679 ) ;
#1324 = CARTESIAN_POINT ( 'NONE',  ( -14.49436897550279113, 12.61697928116067580, -12.83083331099304303 ) ) ;
#1325 = AXIS2_PLACEMENT_3D ( 'NONE', #1070, #3814, #3837 ) ;
#1326 = CARTESIAN_POINT ( 'NONE',  ( 14.08129170729182889, 1.499999999999997780, 14.99999999999999289 ) ) ;
#1327 = DIRECTION ( 'NONE',  ( 9.540979117872426693E-18, 1.000000000000000000, 9.946411125047741738E-31 ) ) ;
#1328 = EDGE_CURVE ( 'NONE', #1510, #2278, #772, .T. ) ;
#1329 = B_SPLINE_CURVE_WITH_KNOTS ( 'NONE', 3,
 ( #2744, #326, #3135, #4536, #2400, #993, #3070 ),
 .UNSPECIFIED., .F., .F.,
 ( 4, 1, 1, 1, 4 ),
 ( -5.993671881553142011E-08, 0.005221724203756519106, 0.01044350834423183987, 0.01566529248470716063, 0.02088707662518250741 ),
 .UNSPECIFIED. ) ;
#1330 = VECTOR ( 'NONE', #3138, 1000.000000000000000 ) ;
#1331 = CARTESIAN_POINT ( 'NONE',  ( 17.90243902439024382, 2.499999999999991118, 2.500000000000000000 ) ) ;
#1332 = ORIENTED_EDGE ( 'NONE', *, *, #3250, .T. ) ;
#1333 = DIRECTION ( 'NONE',  ( -0.000000000000000000, 1.000000000000000000, -0.000000000000000000 ) ) ;
#1334 = CARTESIAN_POINT ( 'NONE',  ( 17.77559867558233009, 3.800113575281026002, -3.999999999999997335 ) ) ;
#1335 = ADVANCED_FACE ( 'NONE', ( #2179 ), #3588, .F. ) ;
#1336 = CARTESIAN_POINT ( 'NONE',  ( -14.66028237287329716, 14.99999999999989875, 12.37132856031290551 ) ) ;
#1337 = VECTOR ( 'NONE', #3853, 1000.000000000000000 ) ;
#1338 = DIRECTION ( 'NONE',  ( 0.000000000000000000, 1.000000000000000000, 0.000000000000000000 ) ) ;
#1339 = VERTEX_POINT ( 'NONE', #2996 ) ;
#1340 = DIRECTION ( 'NONE',  ( 1.000000000000000000, 0.000000000000000000, 0.000000000000000000 ) ) ;
#1341 = CARTESIAN_POINT ( 'NONE',  ( -18.00000000000000355, 1.499999999999997780, 4.000000000000000000 ) ) ;
#1342 = CARTESIAN_POINT ( 'NONE',  ( 15.93328219942577384, 22.00000000000000000, -10.36239080124017420 ) ) ;
#1343 = LINE ( 'NONE', #1686, #990 ) ;
#1344 = ORIENTED_EDGE ( 'NONE', *, *, #3974, .T. ) ;
#1345 = DIRECTION ( 'NONE',  ( 0.000000000000000000, -1.000000000000000000, 1.734723475976807094E-16 ) ) ;
#1346 = CARTESIAN_POINT ( 'NONE',  ( 16.73188330240713384, 14.49819615032667208, -10.17364313039948520 ) ) ;
#1347 = CARTESIAN_POINT ( 'NONE',  ( -1.362586647160938691, -14.14935893520813615, 19.65000000000000213 ) ) ;
#1348 = VECTOR ( 'NONE', #1131, 1000.000000000000114 ) ;
#1349 = CARTESIAN_POINT ( 'NONE',  ( 14.57995546532477249, 12.61878967451262135, -12.83015957024715803 ) ) ;
#1350 = ORIENTED_EDGE ( 'NONE', *, *, #3883, .T. ) ;
#1351 = CARTESIAN_POINT ( 'NONE',  ( -1.720281930876886189, -13.31553826794583628, 17.65000000000000213 ) ) ;
#1352 = CIRCLE ( 'NONE', #4515, 0.4999999999999987232 ) ;
#1353 = CARTESIAN_POINT ( 'NONE',  ( 1.337771996566250606E-08, 1.000641064791865098, 19.65000000000000213 ) ) ;
#1354 = ORIENTED_EDGE ( 'NONE', *, *, #2173, .T. ) ;
#1355 = ADVANCED_FACE ( 'NONE', ( #3313 ), #1407, .T. ) ;
#1356 = LINE ( 'NONE', #1724, #2084 ) ;
#1357 = DIRECTION ( 'NONE',  ( 0.000000000000000000, 1.000000000000000000, 0.000000000000000000 ) ) ;
#1358 = VECTOR ( 'NONE', #1664, 1000.000000000000000 ) ;
#1359 = AXIS2_PLACEMENT_3D ( 'NONE', #385, #25, #3880 ) ;
#1360 = ADVANCED_FACE ( 'NONE', ( #541 ), #4017, .T. ) ;
#1361 = CARTESIAN_POINT ( 'NONE',  ( -15.86087618254584264, 12.68359428345186046, 12.41721317718507578 ) ) ;
#1362 = AXIS2_PLACEMENT_3D ( 'NONE', #650, #2795, #354 ) ;
#1363 = CARTESIAN_POINT ( 'NONE',  ( 12.62500001337772204, 1.000641064791867318, 19.65000000000000213 ) ) ;
#1364 = ORIENTED_EDGE ( 'NONE', *, *, #2683, .F. ) ;
#1365 = CARTESIAN_POINT ( 'NONE',  ( 18.00000000000000000, 0.000000000000000000, 2.500000000000000000 ) ) ;
#1366 = DIRECTION ( 'NONE',  ( 5.560637717344147991E-17, 1.633546882450996723E-22, -1.000000000000000000 ) ) ;
#1367 = CARTESIAN_POINT ( 'NONE',  ( 15.37307709364683284, 22.00000000000000000, 10.92884093245463184 ) ) ;
#1368 = DIRECTION ( 'NONE',  ( 1.000000000000000000, -0.000000000000000000, 0.000000000000000000 ) ) ;
#1369 = DIRECTION ( 'NONE',  ( -1.000000000000000000, 0.000000000000000000, -0.000000000000000000 ) ) ;
#1370 = ORIENTED_EDGE ( 'NONE', *, *, #1587, .T. ) ;
#1371 = DIRECTION ( 'NONE',  ( 1.000000000000000000, 0.000000000000000000, 0.000000000000000000 ) ) ;
#1372 = CARTESIAN_POINT ( 'NONE',  ( 16.73188330240712673, 14.49819615032690479, -9.906391030912363505 ) ) ;
#1373 = CARTESIAN_POINT ( 'NONE',  ( 15.84522566800864674, 12.68247004772547193, 12.42773108485788214 ) ) ;
#1374 = CARTESIAN_POINT ( 'NONE',  ( 3.175186410851623453, 14.99999999999452172, -12.36585365853658303 ) ) ;
#1375 = EDGE_LOOP ( 'NONE', ( #3691, #1466, #3459, #4095, #60, #2495 ) ) ;
#1376 = DIRECTION ( 'NONE',  ( 0.000000000000000000, 0.000000000000000000, -1.000000000000000000 ) ) ;
#1377 = LINE ( 'NONE', #301, #819 ) ;
#1378 = ORIENTED_EDGE ( 'NONE', *, *, #547, .T. ) ;
#1379 = CARTESIAN_POINT ( 'NONE',  ( -16.25000000000000000, 15.00000000000000000, -13.64999999999999503 ) ) ;
#1380 = PLANE ( 'NONE',  #1422 ) ;
#1381 = EDGE_CURVE ( 'NONE', #480, #3667, #2284, .T. ) ;
#1382 = CARTESIAN_POINT ( 'NONE',  ( -14.95189803130053008, 12.63480520155618514, 12.78795460025033570 ) ) ;
#1383 = CARTESIAN_POINT ( 'NONE',  ( 13.99999999999999822, 0.000000000000000000, -11.00000000000000533 ) ) ;
#1384 = ORIENTED_EDGE ( 'NONE', *, *, #140, .T. ) ;
#1385 = CARTESIAN_POINT ( 'NONE',  ( 7.070000013377717885, -3.544358935208136163, -2.350000000000001421 ) ) ;
#1386 = ADVANCED_FACE ( 'NONE', ( #2690 ), #565, .T. ) ;
#1387 = CARTESIAN_POINT ( 'NONE',  ( -17.55119735116467794, 6.100227150562036904, 3.999999999999996447 ) ) ;
#1388 = CARTESIAN_POINT ( 'NONE',  ( 17.99431571847643241, 1.500000000000001332, 11.27702877343278764 ) ) ;
#1389 = CARTESIAN_POINT ( 'NONE',  ( -7.069999986622279131, -3.544358935208134387, 15.00000000000000000 ) ) ;
#1390 = ORIENTED_EDGE ( 'NONE', *, *, #1118, .T. ) ;
#1391 = CARTESIAN_POINT ( 'NONE',  ( -17.48476810307894524, 6.781126943440796140, 1.727271733593662262 ) ) ;
#1392 = EDGE_CURVE ( 'NONE', #3882, #1309, #890, .T. ) ;
#1393 = CARTESIAN_POINT ( 'NONE',  ( 16.61312661035866967, 14.57071335967362380, -11.07501802583403894 ) ) ;
#1394 = CARTESIAN_POINT ( 'NONE',  ( 16.30493180139501419, 12.71710184210404826, 12.04021524327425396 ) ) ;
#1395 = CARTESIAN_POINT ( 'NONE',  ( 11.06668358270137631, 14.99999999999999822, -14.79381449504443680 ) ) ;
#1396 = VERTEX_POINT ( 'NONE', #3357 ) ;
#1397 = CARTESIAN_POINT ( 'NONE',  ( 16.92682926829268553, 12.49999999999998934, -2.500000000000000000 ) ) ;
#1398 = CARTESIAN_POINT ( 'NONE',  ( -2.377627206736901311, -11.39845220053080688, 17.65000000000000213 ) ) ;
#1399 = ORIENTED_EDGE ( 'NONE', *, *, #4541, .F. ) ;
#1400 = CARTESIAN_POINT ( 'NONE',  ( -17.32679602674702934, 8.400340725843051359, -4.999999999999992006 ) ) ;
#1401 = CIRCLE ( 'NONE', #309, 2.000000000000000000 ) ;
#1402 = CARTESIAN_POINT ( 'NONE',  ( 3.114903008696378262, 14.99999999999999822, 12.36585365852838159 ) ) ;
#1403 = LINE ( 'NONE', #3907, #1769 ) ;
#1404 = ORIENTED_EDGE ( 'NONE', *, *, #1932, .F. ) ;
#1405 = AXIS2_PLACEMENT_3D ( 'NONE', #2478, #357, #4523 ) ;
#1406 = ORIENTED_EDGE ( 'NONE', *, *, #2436, .T. ) ;
#1407 =( BOUNDED_SURFACE ( )  B_SPLINE_SURFACE ( 3, 2, ( 
 ( #898, #212, #963 ),
 ( #187, #2371, #1927 ),
 ( #1633, #3043, #4441 ),
 ( #2715, #4367, #1287 ),
 ( #4394, #4070, #1241 ),
 ( #1266, #3407, #254 ),
 ( #3364, #3749, #2347 ),
 ( #4092, #590, #4047 ),
 ( #1654, #1217, #2629 ),
 ( #163, #4465, #2650 ),
 ( #2971, #1993, #3772 ),
 ( #1585, #614, #550 ),
 ( #1558, #3705, #3729 ),
 ( #1954, #1306, #2303 ),
 ( #4024, #230, #2698 ),
 ( #874, #3019, #3337 ),
 ( #943, #4417, #2672 ),
 ( #922, #4109, #2326 ),
 ( #572, #2275, #3677 ),
 ( #525, #1972, #3385 ),
 ( #2394, #2804, #1349 ),
 ( #3815, #2762, #3859 ),
 ( #683, #1416, #3108 ),
 ( #4205, #1051, #3495 ),
 ( #987, #343, #2061 ),
 ( #3472, #1741, #2738 ),
 ( #363, #639, #1030 ),
 ( #2462, #2416, #4159 ),
 ( #4552, #702, #1761 ),
 ( #3796, #3878, #3150 ),
 ( #1395, #3085, #3130 ),
 ( #2039, #321, #1011 ),
 ( #2106, #1374, #2439 ),
 ( #3450, #660, #1717 ),
 ( #277, #2085, #2828 ),
 ( #2017, #3515, #3171 ),
 ( #23, #297, #4225 ),
 ( #4531, #2785, #1071 ),
 ( #4484, #1672, #2483 ),
 ( #4181, #3430, #1324 ),
 ( #3840, #4132, #1692 ),
 ( #4504, #2921, #1482 ),
 ( #132, #773, #3285 ),
 ( #723, #1093, #3582 ),
 ( #426, #4290, #383 ),
 ( #3945, #111, #471 ),
 ( #3537, #1526, #4267 ),
 ( #793, #1142, #3601 ),
 ( #1505, #2553, #3899 ),
 ( #449, #2574, #2503 ),
 ( #2195, #2150, #64 ),
 ( #1457, #3215, #2221 ),
 ( #46, #1806, #2126 ),
 ( #1850, #2851, #2871 ),
 ( #748, #4246, #3559 ),
 ( #2528, #1826, #2942 ),
 ( #1161, #3261, #3622 ),
 ( #407, #3235, #4313 ),
 ( #3194, #1119, #1875 ),
 ( #1438, #2899, #1785 ),
 ( #3921, #2174, #87 ),
 ( #3963, #818, #4333 ),
 ( #1184, #2598, #155 ),
 ( #2666, #3378, #3744 ),
 ( #2246, #248, #2990 ),
 ( #4063, #4411, #2318 ),
 ( #225, #3012, #2623 ),
 ( #4086, #3697, #4041 ),
 ( #3037, #1549, #1625 ),
 ( #179, #1920, #936 ) ),
 .UNSPECIFIED., .F., .F., .F. ) 
 B_SPLINE_SURFACE_WITH_KNOTS ( ( 4, 2, 2, 2, 2, 2, 2, 2, 2, 2, 2, 2, 2, 2, 2, 2, 2, 2, 2, 2, 2, 2, 2, 2, 2, 2, 2, 2, 2, 2, 2, 2, 2, 2, 4 ),
 ( 3, 3 ),
 ( 0.08734098324737671337, 0.08849449833871250726, 0.08907125588438039032, 0.08964801343004828726, 0.09022477097571618421, 0.09080152852138406727, 0.09108990729421800880, 0.09123409668063497957, 0.09137828606705196421, 0.09152247545346894886, 0.09159457014667743424, 0.09163061749328167693, 0.09164864116658380522, 0.09166666483988591962, 0.09195504361271986116, 0.09656910397806299506, 0.1057972247087492768, 0.1150253454394355446, 0.1196394058047786924, 0.1199277845776126339, 0.1199638319242168766, 0.1199818555975190049, 0.1199998792708211193, 0.1200719739640296047, 0.1202161633504465754, 0.1203603527368635462, 0.1205045421232805170, 0.1207929208961144724, 0.1213696784417823693, 0.1216580572146163108, 0.1219464359874502524, 0.1222348147602841939, 0.1225231935331181493, 0.1230999510787860463, 0.1242534661701218263 ),
 ( 0.000000000000000000, 1.000000000000000000 ),
 .UNSPECIFIED. ) 
 GEOMETRIC_REPRESENTATION_ITEM ( )  RATIONAL_B_SPLINE_SURFACE ( (
 ( 1.000000000000000000, 0.6599631118818484188, 1.000000000000000000),
 ( 1.000000000000000000, 0.6576055825903462937, 1.000000000000000000),
 ( 1.000000000000000000, 0.6552893382796775024, 1.000000000000000000),
 ( 1.000000000000000000, 0.6517772116944031691, 1.000000000000000000),
 ( 1.000000000000000000, 0.6505756837112298685, 1.000000000000000000),
 ( 1.000000000000000000, 0.6481617768776133381, 1.000000000000000000),
 ( 1.000000000000000000, 0.6469561841134470193, 1.000000000000000000),
 ( 1.000000000000000000, 0.6447900573887088704, 1.000000000000000000),
 ( 1.000000000000000000, 0.6437405836073660792, 1.000000000000000000),
 ( 1.000000000000000000, 0.6416089399685095396, 1.000000000000000000),
 ( 1.000000000000000000, 0.6406813697952296049, 1.000000000000000000),
 ( 1.000000000000000000, 0.6393170980873309484, 1.000000000000000000),
 ( 1.000000000000000000, 0.6388699584791569519, 1.000000000000000000),
 ( 1.000000000000000000, 0.6382403264943771193, 1.000000000000000000),
 ( 1.000000000000000000, 0.6380380926957406329, 1.000000000000000000),
 ( 1.000000000000000000, 0.6376545243659232920, 1.000000000000000000),
 ( 1.000000000000000000, 0.6374186404242705439, 1.000000000000000000),
 ( 1.000000000000000000, 0.6369156290307300683, 1.000000000000000000),
 ( 1.000000000000000000, 0.6366545266138733394, 1.000000000000000000),
 ( 1.000000000000000000, 0.6362804167773674635, 1.000000000000000000),
 ( 1.000000000000000000, 0.6361583392365146583, 1.000000000000000000),
 ( 1.000000000000000000, 0.6359812328191818409, 1.000000000000000000),
 ( 1.000000000000000000, 0.6359231892570270661, 1.000000000000000000),
 ( 1.000000000000000000, 0.6358377958248464523, 1.000000000000000000),
 ( 1.000000000000000000, 0.6358025010096888252, 1.000000000000000000),
 ( 1.000000000000000000, 0.6358025010096888252, 1.000000000000000000),
 ( 1.000000000000000000, 0.6358025010096886032, 1.000000000000000000),
 ( 1.000000000000000000, 0.6358025010096886032, 1.000000000000000000),
 ( 1.000000000000000000, 0.6358025010096886032, 1.000000000000000000),
 ( 1.000000000000000000, 0.6358025010096886032, 1.000000000000000000),
 ( 1.000000000000000000, 0.6358025010096888252, 1.000000000000000000),
 ( 1.000000000000000000, 0.6358025010096888252, 1.000000000000000000),
 ( 1.000000000000000000, 0.6358025010096888252, 1.000000000000000000),
 ( 1.000000000000000000, 0.6358025010096888252, 1.000000000000000000),
 ( 1.000000000000000000, 0.6358025010096898244, 1.000000000000000000),
 ( 1.000000000000000000, 0.6358025010096898244, 1.000000000000000000),
 ( 1.000000000000000000, 0.6358025010096888252, 1.000000000000000000),
 ( 1.000000000000000000, 0.6358025010096888252, 1.000000000000000000),
 ( 1.000000000000000000, 0.6358025010096878260, 1.000000000000000000),
 ( 1.000000000000000000, 0.6358025010096878260, 1.000000000000000000),
 ( 1.000000000000000000, 0.6358025010096886032, 1.000000000000000000),
 ( 1.000000000000000000, 0.6358025010096886032, 1.000000000000000000),
 ( 1.000000000000000000, 0.6358025010096894913, 1.000000000000000000),
 ( 1.000000000000000000, 0.6358025010096894913, 1.000000000000000000),
 ( 1.000000000000000000, 0.6358369527136513710, 1.000000000000000000),
 ( 1.000000000000000000, 0.6359792173748355371, 1.000000000000000000),
 ( 1.000000000000000000, 0.6360974535234754645, 1.000000000000000000),
 ( 1.000000000000000000, 0.6364620851503112187, 1.000000000000000000),
 ( 1.000000000000000000, 0.6367193158417977505, 1.000000000000000000),
 ( 1.000000000000000000, 0.6372280077968021095, 1.000000000000000000),
 ( 1.000000000000000000, 0.6374811479431062855, 1.000000000000000000),
 ( 1.000000000000000000, 0.6379020616109066788, 1.000000000000000000),
 ( 1.000000000000000000, 0.6380804355583463705, 1.000000000000000000),
 ( 1.000000000000000000, 0.6386924725410645376, 1.000000000000000000),
 ( 1.000000000000000000, 0.6391308608664384439, 1.000000000000000000),
 ( 1.000000000000000000, 0.6404860581541825804, 1.000000000000000000),
 ( 1.000000000000000000, 0.6414214278545917747, 1.000000000000000000),
 ( 1.000000000000000000, 0.6430439959834088892, 1.000000000000000000),
 ( 1.000000000000000000, 0.6436032006893703805, 1.000000000000000000),
 ( 1.000000000000000000, 0.6446832334460643743, 1.000000000000000000),
 ( 1.000000000000000000, 0.6452149912600868564, 1.000000000000000000),
 ( 1.000000000000000000, 0.6463084031346533198, 1.000000000000000000),
 ( 1.000000000000000000, 0.6468694905192275968, 1.000000000000000000),
 ( 1.000000000000000000, 0.6480515379180427082, 1.000000000000000000),
 ( 1.000000000000000000, 0.6486730648752546680, 1.000000000000000000),
 ( 1.000000000000000000, 0.6505101906923765887, 1.000000000000000000),
 ( 1.000000000000000000, 0.6517240141664580877, 1.000000000000000000),
 ( 1.000000000000000000, 0.6552453680992219587, 1.000000000000000000),
 ( 1.000000000000000000, 0.6575594152702742834, 1.000000000000000000),
 ( 1.000000000000000000, 0.6599631118818487518, 1.000000000000000000) ) ) 
 REPRESENTATION_ITEM ( '' )  SURFACE ( )  );
#1408 = PLANE ( 'NONE',  #1362 ) ;
#1409 = CARTESIAN_POINT ( 'NONE',  ( -18.03349168922006029, 14.99999999999999822, 13.04277012341974817 ) ) ;
#1410 = CARTESIAN_POINT ( 'NONE',  ( 18.00000000000000355, 1.499999999999977129, -9.540979117872439019E-15 ) ) ;
#1411 = ORIENTED_EDGE ( 'NONE', *, *, #642, .T. ) ;
#1412 = CARTESIAN_POINT ( 'NONE',  ( -18.24999999999987210, 14.99999999999999822, -11.72637745417214283 ) ) ;
#1413 = CARTESIAN_POINT ( 'NONE',  ( 16.70610179846238097, 14.50904117263173099, 10.69639803929572608 ) ) ;
#1414 = PRODUCT_RELATED_PRODUCT_CATEGORY ( 'detail', '', ( #1236 ) ) ;
#1415 = CARTESIAN_POINT ( 'NONE',  ( 17.77829953864811685, 14.99999999999999467, 13.37539254040219028 ) ) ;
#1416 = CARTESIAN_POINT ( 'NONE',  ( 14.55246201601258349, 15.00000000000001776, -12.36660102643821446 ) ) ;
#1417 = ORIENTED_EDGE ( 'NONE', *, *, #1111, .T. ) ;
#1418 = DIRECTION ( 'NONE',  ( 0.000000000000000000, 1.000000000000000000, 0.000000000000000000 ) ) ;
#1419 = CARTESIAN_POINT ( 'NONE',  ( -1.561400369230477425, -11.52788227321241266, 16.51147234557051036 ) ) ;
#1420 = ORIENTED_EDGE ( 'NONE', *, *, #3449, .T. ) ;
#1421 = CARTESIAN_POINT ( 'NONE',  ( -17.73907886543704038, 1.500000000000004885, -12.47046721646985112 ) ) ;
#1422 = AXIS2_PLACEMENT_3D ( 'NONE', #1791, #1357, #2769 ) ;
#1423 = CARTESIAN_POINT ( 'NONE',  ( -3.189017551567528752, 14.99999999999999822, 12.36585365854478624 ) ) ;
#1424 = CARTESIAN_POINT ( 'NONE',  ( 20.25000000000000355, 10.00000000000000000, 4.000000000000001776 ) ) ;
#1425 = ORIENTED_EDGE ( 'NONE', *, *, #809, .F. ) ;
#1426 = AXIS2_PLACEMENT_3D ( 'NONE', #871, #4021, #1581 ) ;
#1427 = ORIENTED_EDGE ( 'NONE', *, *, #1090, .F. ) ;
#1428 = CARTESIAN_POINT ( 'NONE',  ( -16.25000000000000000, 13.00000000000000000, -13.64999999999999503 ) ) ;
#1429 = VECTOR ( 'NONE', #3593, 1000.000000000000000 ) ;
#1430 = DIRECTION ( 'NONE',  ( -1.000000000000000000, 0.000000000000000000, 0.000000000000000000 ) ) ;
#1431 = DIRECTION ( 'NONE',  ( -1.000000000000000000, 0.000000000000000000, 0.000000000000000000 ) ) ;
#1432 = PERSON_AND_ORGANIZATION ( #257, #1117 ) ;
#1433 = ORIENTED_EDGE ( 'NONE', *, *, #1995, .T. ) ;
#1434 = CARTESIAN_POINT ( 'NONE',  ( 6.505961044625025558, 12.61697928116069356, -12.83083331099303415 ) ) ;
#1435 = EDGE_CURVE ( 'NONE', #3275, #1162, #1601, .T. ) ;
#1436 = CARTESIAN_POINT ( 'NONE',  ( 16.88713656286639520, 12.90685023061941550, 7.464995435774302912 ) ) ;
#1437 = CARTESIAN_POINT ( 'NONE',  ( -13.99999999999999822, 1.499999999999997780, 10.99999999999999467 ) ) ;
#1438 = CARTESIAN_POINT ( 'NONE',  ( -16.31970004631989113, 15.00000000000000178, -14.40990510699270288 ) ) ;
#1439 = ORIENTED_EDGE ( 'NONE', *, *, #2494, .F. ) ;
#1440 = FACE_OUTER_BOUND ( 'NONE', #505, .T. ) ;
#1441 = CARTESIAN_POINT ( 'NONE',  ( -17.48476810307704099, 6.781126943457515210, -1.772959889957618884 ) ) ;
#1442 = ORIENTED_EDGE ( 'NONE', *, *, #1747, .F. ) ;
#1443 = CARTESIAN_POINT ( 'NONE',  ( -17.50760053978836694, 6.547094467169271681, -1.750000000000009548 ) ) ;
#1444 = CARTESIAN_POINT ( 'NONE',  ( -17.96022816378969011, 1.499999999999987566, -11.59316653952507714 ) ) ;
#1445 = ADVANCED_FACE ( 'NONE', ( #868 ), #543, .T. ) ;
#1446 = ORIENTED_EDGE ( 'NONE', *, *, #1464, .T. ) ;
#1447 = CARTESIAN_POINT ( 'NONE',  ( -13.47072897741068331, 12.61697928116070244, 12.83083331099303237 ) ) ;
#1448 = ORIENTED_EDGE ( 'NONE', *, *, #3433, .F. ) ;
#1449 = CARTESIAN_POINT ( 'NONE',  ( -16.25000000000000000, 15.00000000000000000, -15.64999999999999680 ) ) ;
#1450 = CARTESIAN_POINT ( 'NONE',  ( 15.72178914624385371, 15.00000000000000355, 14.63006959828441111 ) ) ;
#1451 = CARTESIAN_POINT ( 'NONE',  ( -15.88532476537433880, 22.00000000000000000, 10.47145240533397548 ) ) ;
#1452 = CALENDAR_DATE ( 2025, 26, 11 ) ;
#1453 = VERTEX_POINT ( 'NONE', #1985 ) ;
#1454 = CARTESIAN_POINT ( 'NONE',  ( 1.940888726107728113, -12.74249745114077115, 19.65000000000000213 ) ) ;
#1455 = CARTESIAN_POINT ( 'NONE',  ( 18.25000000000000000, 15.00000000000000000, 10.43817504257328999 ) ) ;
#1456 = CARTESIAN_POINT ( 'NONE',  ( -17.48717914826348263, 13.00000000000000000, 15.22142857142857508 ) ) ;
#1457 = CARTESIAN_POINT ( 'NONE',  ( -14.97359040804220065, 15.00000000000000178, -14.77001191477398656 ) ) ;
#1458 = ORIENTED_EDGE ( 'NONE', *, *, #3843, .T. ) ;
#1459 = CARTESIAN_POINT ( 'NONE',  ( -18.24999999999986855, 14.99999999999995914, 11.10368456504309442 ) ) ;
#1460 = CARTESIAN_POINT ( 'NONE',  ( -1.845333701913454805, -11.48911865229297824, 16.77174540200681463 ) ) ;
#1461 = VERTEX_POINT ( 'NONE', #4459 ) ;
#1462 = CARTESIAN_POINT ( 'NONE',  ( -17.49843483671864419, 6.641042923633981410, -1.746204042896471353 ) ) ;
#1463 = CARTESIAN_POINT ( 'NONE',  ( 6.736766142066162644, 1.499999999999970024, -15.00000000000001776 ) ) ;
#1464 = EDGE_CURVE ( 'NONE', #3761, #3317, #1966, .T. ) ;
#1465 = DIRECTION ( 'NONE',  ( 0.000000000000000000, 1.734723475976807094E-16, -1.000000000000000000 ) ) ;
#1466 = ORIENTED_EDGE ( 'NONE', *, *, #3654, .T. ) ;
#1467 = CARTESIAN_POINT ( 'NONE',  ( -17.12194170285182437, 10.50009754576885967, 4.369671542553174248 ) ) ;
#1468 = EDGE_CURVE ( 'NONE', #1997, #198, #2894, .T. ) ;
#1469 = CIRCLE ( 'NONE', #2949, 12.62499999999999645 ) ;
#1470 = ORIENTED_EDGE ( 'NONE', *, *, #1618, .F. ) ;
#1471 = DIRECTION ( 'NONE',  ( 0.000000000000000000, 0.000000000000000000, 1.000000000000000000 ) ) ;
#1472 = DIRECTION ( 'NONE',  ( -1.000000000000000000, 0.000000000000000000, -0.000000000000000000 ) ) ;
#1473 = VECTOR ( 'NONE', #2631, 1000.000000000000000 ) ;
#1474 = CARTESIAN_POINT ( 'NONE',  ( -15.98910254344112758, 22.00000000000000000, 10.15909355616023113 ) ) ;
#1475 = PERSON_AND_ORGANIZATION_ROLE ( 'classification_officer' ) ;
#1476 = ORIENTED_EDGE ( 'NONE', *, *, #2065, .T. ) ;
#1477 = AXIS2_PLACEMENT_3D ( 'NONE', #1854, #1165, #3676 ) ;
#1478 = DIRECTION ( 'NONE',  ( 1.000000000000000000, 0.000000000000000000, 0.000000000000000000 ) ) ;
#1479 = CARTESIAN_POINT ( 'NONE',  ( 18.25000000000000000, 15.00000000000000000, 10.87039338219783957 ) ) ;
#1480 = CARTESIAN_POINT ( 'NONE',  ( -17.61618612443559329, 5.434092224535287841, -1.392594473380200037 ) ) ;
#1481 = AXIS2_PLACEMENT_3D ( 'NONE', #3406, #3042, #2078 ) ;
#1482 = CARTESIAN_POINT ( 'NONE',  ( -14.52519513633039949, 12.61697928116068468, -12.83083331099304836 ) ) ;
#1483 = VERTEX_POINT ( 'NONE', #3444 ) ;
#1484 = CARTESIAN_POINT ( 'NONE',  ( -16.86231826805504852, 12.87478849376975099, 10.79426002724083844 ) ) ;
#1485 = CARTESIAN_POINT ( 'NONE',  ( -20.25000000000000000, 20.00000000000000000, 13.65000000000000213 ) ) ;
#1486 = ORIENTED_EDGE ( 'NONE', *, *, #4281, .F. ) ;
#1487 = CARTESIAN_POINT ( 'NONE',  ( -17.33605134476184517, 8.305473716191196232, 0.1069580442916530372 ) ) ;
#1488 = CARTESIAN_POINT ( 'NONE',  ( -14.25265157948743955, 1.499999999999990896, -14.99506443860597038 ) ) ;
#1489 = B_SPLINE_CURVE_WITH_KNOTS ( 'NONE', 3,
 ( #34, #200, #2957, #2261, #559, #535, #1936 ),
 .UNSPECIFIED., .F., .F.,
 ( 4, 3, 4 ),
 ( 0.000000000000000000, 0.001607254138335149126, 0.008540356309970282764 ),
 .UNSPECIFIED. ) ;
#1490 = CARTESIAN_POINT ( 'NONE',  ( 18.20942066534465198, 6.353555512828870100, -1.750000000000000222 ) ) ;
#1491 = ORIENTED_EDGE ( 'NONE', *, *, #434, .F. ) ;
#1492 = CARTESIAN_POINT ( 'NONE',  ( -18.00000000000000355, 1.499999999999997780, 10.99999999999999467 ) ) ;
#1493 = CIRCLE ( 'NONE', #3121, 10.00000000000000000 ) ;
#1494 = ORIENTED_EDGE ( 'NONE', *, *, #3999, .F. ) ;
#1495 = CARTESIAN_POINT ( 'NONE',  ( -24.91025403784438552, 13.00000000000000000, 24.65000000000000568 ) ) ;
#1496 = CIRCLE ( 'NONE', #4144, 12.62500000000000000 ) ;
#1497 = CARTESIAN_POINT ( 'NONE',  ( -17.20366123104861700, 15.00000000000000178, 13.90530333908275118 ) ) ;
#1498 = CARTESIAN_POINT ( 'NONE',  ( -16.00000000000000711, 22.00000000000000000, -8.474768457308544001 ) ) ;
#1499 = PERSON_AND_ORGANIZATION_ROLE ( 'design_supplier' ) ;
#1500 = ORIENTED_EDGE ( 'NONE', *, *, #2555, .F. ) ;
#1501 = CIRCLE ( 'NONE', #1870, 10.00000000000000000 ) ;
#1502 = LINE ( 'NONE', #2243, #4293 ) ;
#1503 = CARTESIAN_POINT ( 'NONE',  ( 16.72288196717298092, 14.50034521328468529, 10.57741443222695210 ) ) ;
#1504 = LINE ( 'NONE', #4312, #1693 ) ;
#1505 = CARTESIAN_POINT ( 'NONE',  ( -14.72835713721833351, 15.00000000000002842, -14.78966343622117741 ) ) ;
#1506 = ORIENTED_EDGE ( 'NONE', *, *, #2794, .F. ) ;
#1507 = CARTESIAN_POINT ( 'NONE',  ( -16.88714185197493478, 12.90586488819443289, 10.46348631202777568 ) ) ;
#1508 = CARTESIAN_POINT ( 'NONE',  ( 14.46688495511875239, 14.99999999999999645, 12.36585365853659191 ) ) ;
#1509 = CARTESIAN_POINT ( 'NONE',  ( 1.337771979794177191E-08, -11.62435893520813401, 18.50000811888476804 ) ) ;
#1510 = VERTEX_POINT ( 'NONE', #1816 ) ;
#1511 = DIRECTION ( 'NONE',  ( -0.000000000000000000, -1.000000000000000000, 1.734723475976807094E-16 ) ) ;
#1512 = CARTESIAN_POINT ( 'NONE',  ( 16.00000000000000711, 22.00000000000000000, -5.241381821235283844 ) ) ;
#1513 = LINE ( 'NONE', #2607, #4420 ) ;
#1514 = ORIENTED_EDGE ( 'NONE', *, *, #3751, .T. ) ;
#1515 = LINE ( 'NONE', #504, #2158 ) ;
#1516 = ORIENTED_EDGE ( 'NONE', *, *, #2354, .F. ) ;
#1517 = EDGE_CURVE ( 'NONE', #3476, #1510, #980, .T. ) ;
#1518 = CARTESIAN_POINT ( 'NONE',  ( 17.84393568057004131, 3.099659274156960187, -4.999999999999995559 ) ) ;
#1519 = CARTESIAN_POINT ( 'NONE',  ( -17.64512830095147677, 14.99999999999999467, 13.49603846029289222 ) ) ;
#1520 = FACE_OUTER_BOUND ( 'NONE', #286, .T. ) ;
#1521 = APPROVAL_ROLE ( '' ) ;
#1522 = ORIENTED_EDGE ( 'NONE', *, *, #4543, .F. ) ;
#1523 = CARTESIAN_POINT ( 'NONE',  ( 1.524527904649421339, -13.77185900380189665, 19.65000000000000568 ) ) ;
#1524 = CARTESIAN_POINT ( 'NONE',  ( 16.24999999999999645, 13.00000000000000000, -15.64999999999999680 ) ) ;
#1525 = CARTESIAN_POINT ( 'NONE',  ( -17.52344835745921969, 6.384654336043103839, 1.750000000000002887 ) ) ;
#1526 = CARTESIAN_POINT ( 'NONE',  ( -14.56636315134287152, 14.99999999999996803, -12.36758117334153084 ) ) ;
#1527 = ORIENTED_EDGE ( 'NONE', *, *, #2601, .F. ) ;
#1528 = EDGE_CURVE ( 'NONE', #4527, #3761, #41, .T. ) ;
#1529 = CARTESIAN_POINT ( 'NONE',  ( -16.30294048680231001, 15.00000000000002665, 11.53201791582377567 ) ) ;
#1530 = CARTESIAN_POINT ( 'NONE',  ( 12.57078384910533586, 12.61697928115938439, 12.83083331099328994 ) ) ;
#1531 = CARTESIAN_POINT ( 'NONE',  ( 2.377627233492342729, -11.39845220053080688, 19.65000000000000213 ) ) ;
#1532 = DIRECTION ( 'NONE',  ( -0.000000000000000000, 0.000000000000000000, -1.000000000000000000 ) ) ;
#1533 = CARTESIAN_POINT ( 'NONE',  ( 17.40007567344265382, 1.499999999999987566, -13.17881354576365460 ) ) ;
#1534 = CARTESIAN_POINT ( 'NONE',  ( 16.92682926829268553, 2.499999999999993783, -2.499999999999999556 ) ) ;
#1535 = EDGE_LOOP ( 'NONE', ( #4187, #885, #4154, #1061 ) ) ;
#1536 = CARTESIAN_POINT ( 'NONE',  ( -20.25000000000000000, 10.00000000000000000, 4.999999999999999112 ) ) ;
#1537 = CARTESIAN_POINT ( 'NONE',  ( -14.38393809640668231, 15.00000000000000355, -14.79381449504443502 ) ) ;
#1538 = CARTESIAN_POINT ( 'NONE',  ( 16.24999999999999645, 13.00000000000000000, -17.64999999999999503 ) ) ;
#1539 = DIRECTION ( 'NONE',  ( 0.000000000000000000, 0.000000000000000000, 1.000000000000000000 ) ) ;
#1540 = CARTESIAN_POINT ( 'NONE',  ( -2.178134065134514685, -12.14047156053653431, 19.65000000000000568 ) ) ;
#1541 = DIRECTION ( 'NONE',  ( 1.000000000000000000, 0.000000000000000000, 0.000000000000000000 ) ) ;
#1542 = AXIS2_PLACEMENT_3D ( 'NONE', #1226, #808, #1250 ) ;
#1543 = ORIENTED_EDGE ( 'NONE', *, *, #1587, .F. ) ;
#1544 = DIRECTION ( 'NONE',  ( 0.000000000000000000, 1.000000000000000000, 0.000000000000000000 ) ) ;
#1545 = CIRCLE ( 'NONE', #3684, 1.514999999999994573 ) ;
#1546 = CARTESIAN_POINT ( 'NONE',  ( 13.99999999999999822, 0.000000000000000000, -15.00000000000000355 ) ) ;
#1547 = CARTESIAN_POINT ( 'NONE',  ( -14.08129170729182000, 1.500000000000001332, -15.00000000000000711 ) ) ;
#1548 = ADVANCED_FACE ( 'NONE', ( #1711, #608, #3464 ), #4499, .F. ) ;
#1549 = CARTESIAN_POINT ( 'NONE',  ( -16.19493771594540377, 15.00000000000204992, -11.68338832308776887 ) ) ;
#1550 = CIRCLE ( 'NONE', #4496, 0.4999999999999987232 ) ;
#1551 = ORIENTED_EDGE ( 'NONE', *, *, #2475, .F. ) ;
#1552 = CARTESIAN_POINT ( 'NONE',  ( -16.72976358066576807, 14.49815971631803357, 10.49163605700463719 ) ) ;
#1553 = CC_DESIGN_DATE_AND_TIME_ASSIGNMENT ( #2215, #444, ( #316 ) ) ;
#1554 = CYLINDRICAL_SURFACE ( 'NONE', #1426, 1.605975158477836340 ) ;
#1555 = CARTESIAN_POINT ( 'NONE',  ( 14.55125575318868059, 14.99999999999997513, 12.36651422237436471 ) ) ;
#1556 = EDGE_CURVE ( 'NONE', #692, #2975, #1343, .T. ) ;
#1557 = DIRECTION ( 'NONE',  ( -1.000000000000000000, 0.000000000000000000, -1.270859689360298407E-16 ) ) ;
#1558 = CARTESIAN_POINT ( 'NONE',  ( 15.20921481066634939, 14.99999999999999467, -14.73920828697695029 ) ) ;
#1559 = CARTESIAN_POINT ( 'NONE',  ( 15.81473811473343716, 22.00000000000000000, 10.58667983801926127 ) ) ;
#1560 = DIRECTION ( 'NONE',  ( 0.000000000000000000, -1.000000000000000000, 0.000000000000000000 ) ) ;
#1561 = ORIENTED_EDGE ( 'NONE', *, *, #2520, .T. ) ;
#1562 = DIRECTION ( 'NONE',  ( 0.000000000000000000, 0.000000000000000000, -1.000000000000000000 ) ) ;
#1563 = CARTESIAN_POINT ( 'NONE',  ( -18.25000000000000711, 15.00000000000000000, -12.71215445871052729 ) ) ;
#1564 = DIRECTION ( 'NONE',  ( 0.000000000000000000, 0.000000000000000000, -1.000000000000000000 ) ) ;
#1565 = CARTESIAN_POINT ( 'NONE',  ( 18.20942066534465198, 6.353555512828870100, -1.743861809942861330 ) ) ;
#1566 = CARTESIAN_POINT ( 'NONE',  ( -18.25000000000000355, 15.00000000000000000, -13.64999999999999503 ) ) ;
#1567 = ADVANCED_FACE ( 'NONE', ( #4175 ), #315, .T. ) ;
#1568 = CARTESIAN_POINT ( 'NONE',  ( -20.25000000000000000, -15.00000000000000000, 4.999999999999999112 ) ) ;
#1569 = VECTOR ( 'NONE', #736, 1000.000000000000000 ) ;
#1570 = ORIENTED_EDGE ( 'NONE', *, *, #4369, .T. ) ;
#1571 = LINE ( 'NONE', #3693, #4451 ) ;
#1572 = CIRCLE ( 'NONE', #3920, 1.514999999999995461 ) ;
#1573 = CYLINDRICAL_SURFACE ( 'NONE', #3347, 2.000000000000001776 ) ;
#1574 = CARTESIAN_POINT ( 'NONE',  ( -17.99431571847643241, 1.499999999999994449, -11.27702877343279120 ) ) ;
#1575 = AXIS2_PLACEMENT_3D ( 'NONE', #4456, #675, #4497 ) ;
#1576 = DIRECTION ( 'NONE',  ( 0.2042720597376728175, -0.9789141564052122879, 0.000000000000000000 ) ) ;
#1577 = VECTOR ( 'NONE', #2373, 1000.000000000000000 ) ;
#1578 = VERTEX_POINT ( 'NONE', #2780 ) ;
#1579 = CARTESIAN_POINT ( 'NONE',  ( -16.87342776976278103, 12.88543555856989187, -10.70011534943309250 ) ) ;
#1580 = EDGE_CURVE ( 'NONE', #2599, #2062, #2727, .T. ) ;
#1581 = DIRECTION ( 'NONE',  ( -1.000000000000000000, 0.000000000000000000, 0.000000000000000000 ) ) ;
#1582 = VECTOR ( 'NONE', #3870, 1000.000000000000000 ) ;
#1583 = CARTESIAN_POINT ( 'NONE',  ( 16.38738364919626633, 15.00000000000000533, 14.37908311315983845 ) ) ;
#1584 = DIRECTION ( 'NONE',  ( 1.000000000000000000, -0.000000000000000000, -0.000000000000000000 ) ) ;
#1585 = CARTESIAN_POINT ( 'NONE',  ( 15.30756024821419459, 15.00000000000001243, -14.72237840112413920 ) ) ;
#1586 = CARTESIAN_POINT ( 'NONE',  ( -18.00000000000000711, 1.499999999999997780, 9.000147713382652626 ) ) ;
#1587 = EDGE_CURVE ( 'NONE', #542, #2178, #3832, .T. ) ;
#1588 = LINE ( 'NONE', #1195, #4339 ) ;
#1589 = ORIENTED_EDGE ( 'NONE', *, *, #4464, .T. ) ;
#1590 = FACE_OUTER_BOUND ( 'NONE', #1795, .T. ) ;
#1591 = CARTESIAN_POINT ( 'NONE',  ( -5.554999986622283892, -3.544358935208134387, 15.00000000000000000 ) ) ;
#1592 = CARTESIAN_POINT ( 'NONE',  ( 24.91025403784438552, -15.00000000000000000, 24.65000000000000213 ) ) ;
#1593 = EDGE_CURVE ( 'NONE', #384, #2564, #4104, .T. ) ;
#1594 = DIRECTION ( 'NONE',  ( -0.000000000000000000, 1.000000000000000000, -0.000000000000000000 ) ) ;
#1595 = CARTESIAN_POINT ( 'NONE',  ( -1.722896139827378992, -13.28593494902588468, 19.64999999999999503 ) ) ;
#1596 = DIRECTION ( 'NONE',  ( 0.000000000000000000, -0.000000000000000000, 1.000000000000000000 ) ) ;
#1597 = VERTEX_POINT ( 'NONE', #2516 ) ;
#1598 = CARTESIAN_POINT ( 'NONE',  ( 16.32384594149454315, 12.71866845619869402, 12.01608093506448860 ) ) ;
#1599 = LINE ( 'NONE', #840, #2761 ) ;
#1600 = CARTESIAN_POINT ( 'NONE',  ( -15.52828569996975894, 22.00000000000000000, -10.85024059846718991 ) ) ;
#1601 = LINE ( 'NONE', #3400, #3917 ) ;
#1602 = ORIENTED_EDGE ( 'NONE', *, *, #2436, .F. ) ;
#1603 = CARTESIAN_POINT ( 'NONE',  ( -18.25000000000000711, 14.99999999999999645, -10.48826523479291950 ) ) ;
#1604 = CYLINDRICAL_SURFACE ( 'NONE', #2162, 10.00000000000000178 ) ;
#1605 = CARTESIAN_POINT ( 'NONE',  ( 14.63211267481966615, 15.00000000000003730, 12.37096712608725468 ) ) ;
#1606 = DIRECTION ( 'NONE',  ( 0.000000000000000000, 0.000000000000000000, 1.000000000000000000 ) ) ;
#1607 = DIRECTION ( 'NONE',  ( 0.000000000000000000, 0.000000000000000000, 1.000000000000000000 ) ) ;
#1608 = CARTESIAN_POINT ( 'NONE',  ( -14.08129170729182889, 1.499999999999997780, 14.99999999999999645 ) ) ;
#1609 = DIRECTION ( 'NONE',  ( -0.8551782703716380718, 3.469446951953614189E-15, -0.5183339906702759681 ) ) ;
#1610 = ORIENTED_EDGE ( 'NONE', *, *, #3830, .F. ) ;
#1611 = EDGE_CURVE ( 'NONE', #831, #2558, #4372, .T. ) ;
#1612 = DIRECTION ( 'NONE',  ( 0.000000000000000000, 0.000000000000000000, -1.000000000000000000 ) ) ;
#1613 = CARTESIAN_POINT ( 'NONE',  ( 17.27477458693703127, 8.933560483895371718, -4.000000000000001776 ) ) ;
#1614 = LINE ( 'NONE', #2613, #1788 ) ;
#1615 = EDGE_CURVE ( 'NONE', #2269, #4255, #4479, .T. ) ;
#1616 = CARTESIAN_POINT ( 'NONE',  ( -16.50006204773295693, 12.73625904158117095, 11.77446934460733630 ) ) ;
#1617 = DIRECTION ( 'NONE',  ( 0.000000000000000000, 0.000000000000000000, 1.000000000000000000 ) ) ;
#1618 = EDGE_CURVE ( 'NONE', #4354, #51, #1679, .T. ) ;
#1619 = ORIENTED_EDGE ( 'NONE', *, *, #3222, .F. ) ;
#1620 = DIRECTION ( 'NONE',  ( -0.000000000000000000, -0.000000000000000000, 1.000000000000000000 ) ) ;
#1621 = ADVANCED_BREP_SHAPE_REPRESENTATION ( 'GE_CouplingDevice', ( #2273, #747 ), #530 ) ;
#1622 = CARTESIAN_POINT ( 'NONE',  ( 18.24999999999975486, 14.99999999999996270, 11.72637745414551702 ) ) ;
#1623 = CIRCLE ( 'NONE', #4191, 4.000000000000003553 ) ;
#1624 = CARTESIAN_POINT ( 'NONE',  ( -17.99999999999999645, 1.500000000000001110, -10.99999999944397899 ) ) ;
#1625 = CARTESIAN_POINT ( 'NONE',  ( -16.44470635938153791, 12.73014650867486530, -11.86733128321891328 ) ) ;
#1626 = ORIENTED_EDGE ( 'NONE', *, *, #2972, .T. ) ;
#1627 = AXIS2_PLACEMENT_3D ( 'NONE', #4190, #285, #3051 ) ;
#1628 = CARTESIAN_POINT ( 'NONE',  ( -16.73188330240710897, 14.49819615032694209, -10.41312015824635218 ) ) ;
#1629 = LINE ( 'NONE', #209, #552 ) ;
#1630 = CARTESIAN_POINT ( 'NONE',  ( 14.98348830337751991, 14.99999999999998934, 14.76892199424470320 ) ) ;
#1631 = AXIS2_PLACEMENT_3D ( 'NONE', #4174, #1368, #2429 ) ;
#1632 = CARTESIAN_POINT ( 'NONE',  ( 0.000000000000000000, 0.000000000000000000, 0.000000000000000000 ) ) ;
#1633 = CARTESIAN_POINT ( 'NONE',  ( 17.78921731136198758, 15.00000000000000533, -13.36263874500632731 ) ) ;
#1634 = CARTESIAN_POINT ( 'NONE',  ( -17.96022816378967946, 1.500000000000015099, 11.59316653952506826 ) ) ;
#1635 = PLANE ( 'NONE',  #2667 ) ;
#1636 = VERTEX_POINT ( 'NONE', #3934 ) ;
#1637 = CARTESIAN_POINT ( 'NONE',  ( 17.15787356642770689, 10.13179594411595552, -5.000000000000000000 ) ) ;
#1638 = LINE ( 'NONE', #1678, #3266 ) ;
#1639 = EDGE_CURVE ( 'NONE', #1597, #3226, #4323, .T. ) ;
#1640 = CARTESIAN_POINT ( 'NONE',  ( -14.61486282797877578, 14.99999999999999822, 14.79322338712484886 ) ) ;
#1641 = CARTESIAN_POINT ( 'NONE',  ( 17.48717914826348618, 13.00000000000000000, 15.22142857142857153 ) ) ;
#1642 = ORIENTED_EDGE ( 'NONE', *, *, #603, .T. ) ;
#1643 = CARTESIAN_POINT ( 'NONE',  ( 15.04106343314258964, 12.63861240110688478, 12.77077727790731387 ) ) ;
#1644 = EDGE_CURVE ( 'NONE', #4163, #4389, #1172, .T. ) ;
#1645 = CARTESIAN_POINT ( 'NONE',  ( 1.362586673916378111, -15.00000000000000000, 19.65000000000000213 ) ) ;
#1646 = CARTESIAN_POINT ( 'NONE',  ( 14.87360462671023065, 1.499999999999994449, -14.90965670120192677 ) ) ;
#1647 = CARTESIAN_POINT ( 'NONE',  ( 17.14536374632828242, 10.26002160013511499, 4.947004557418833492 ) ) ;
#1648 = VERTEX_POINT ( 'NONE', #2953 ) ;
#1649 = AXIS2_PLACEMENT_3D ( 'NONE', #645, #2721, #282 ) ;
#1650 = CARTESIAN_POINT ( 'NONE',  ( -16.88312144957069449, 12.89623532590138311, -10.58974080566199660 ) ) ;
#1651 = CARTESIAN_POINT ( 'NONE',  ( 16.55391136047729361, 12.74220523617908896, -11.68413442649878853 ) ) ;
#1652 = CARTESIAN_POINT ( 'NONE',  ( 15.22905428918037885, 15.00000000000001066, 14.73601882680367936 ) ) ;
#1653 = AXIS2_PLACEMENT_3D ( 'NONE', #2818, #3530, #1472 ) ;
#1654 = CARTESIAN_POINT ( 'NONE',  ( 16.16046020490935575, 14.99999999999999112, -14.48083899541131636 ) ) ;
#1655 = CARTESIAN_POINT ( 'NONE',  ( -15.28251262211852080, 22.00000000000000000, 10.96193216132225245 ) ) ;
#1656 = DIRECTION ( 'NONE',  ( 0.000000000000000000, -0.000000000000000000, -1.000000000000000000 ) ) ;
#1657 = ORIENTED_EDGE ( 'NONE', *, *, #434, .T. ) ;
#1658 = CARTESIAN_POINT ( 'NONE',  ( -18.00000000000000000, 0.000000000000000000, -4.999999999999999112 ) ) ;
#1659 = DIRECTION ( 'NONE',  ( 1.000000000000000000, -0.000000000000000000, -0.000000000000000000 ) ) ;
#1660 = CARTESIAN_POINT ( 'NONE',  ( -15.36515397598437183, 14.99999999999914380, 12.24064017809868865 ) ) ;
#1661 = DIRECTION ( 'NONE',  ( 0.000000000000000000, 0.000000000000000000, -1.000000000000000000 ) ) ;
#1662 = ORIENTED_EDGE ( 'NONE', *, *, #3013, .F. ) ;
#1663 = CARTESIAN_POINT ( 'NONE',  ( 18.00000000000000000, 0.000000000000000000, -2.499999999999999556 ) ) ;
#1664 = DIRECTION ( 'NONE',  ( 1.270859689360298407E-16, 0.000000000000000000, -1.000000000000000000 ) ) ;
#1665 = CARTESIAN_POINT ( 'NONE',  ( 15.71459734331265601, 22.00000000000000000, -10.70517111435332680 ) ) ;
#1666 = EDGE_CURVE ( 'NONE', #3874, #2484, #2389, .T. ) ;
#1667 = CARTESIAN_POINT ( 'NONE',  ( -12.93497759796563429, 12.61697928116070244, 12.83083331099303237 ) ) ;
#1668 = ORIENTED_EDGE ( 'NONE', *, *, #1468, .T. ) ;
#1669 = CARTESIAN_POINT ( 'NONE',  ( -16.88717145428148569, 12.90616886910458483, -10.45789809413075311 ) ) ;
#1670 = CARTESIAN_POINT ( 'NONE',  ( 16.72038602437384824, 14.50149013787941676, -10.59871368318161977 ) ) ;
#1671 = EDGE_CURVE ( 'NONE', #2916, #1047, #3926, .T. ) ;
#1672 = CARTESIAN_POINT ( 'NONE',  ( -14.38339479652403519, 15.00000000000052580, -12.36585365853623841 ) ) ;
#1673 = CARTESIAN_POINT ( 'NONE',  ( -17.73907886543706169, 1.499999999999970024, 12.47046721646979606 ) ) ;
#1674 = LINE ( 'NONE', #3087, #996 ) ;
#1675 = DIRECTION ( 'NONE',  ( -1.270859689360298407E-16, 0.000000000000000000, 1.000000000000000000 ) ) ;
#1676 = VERTEX_POINT ( 'NONE', #2258 ) ;
#1677 = CARTESIAN_POINT ( 'NONE',  ( 18.00000000000000355, 2.499999999999997335, -2.499999999999999556 ) ) ;
#1678 = CARTESIAN_POINT ( 'NONE',  ( -20.25000000000000000, 0.000000000000000000, 4.000000000000000000 ) ) ;
#1679 = B_SPLINE_CURVE_WITH_KNOTS ( 'NONE', 3,
 ( #2931, #3683, #1860, #2909, #532 ),
 .UNSPECIFIED., .F., .F.,
 ( 4, 1, 4 ),
 ( 0.01068577362981524767, 0.01082617852964057326, 0.01096658342946589884 ),
 .UNSPECIFIED. ) ;
#1680 = CARTESIAN_POINT ( 'NONE',  ( -15.59674694559724273, 14.99999999999999467, 14.66311527621478739 ) ) ;
#1681 = CARTESIAN_POINT ( 'NONE',  ( 16.88713656286651954, 12.90685023061813652, 10.44356828095066270 ) ) ;
#1682 = EDGE_LOOP ( 'NONE', ( #1817, #3569, #4100, #537 ) ) ;
#1683 = CARTESIAN_POINT ( 'NONE',  ( -14.54229167176124626, 12.61697928116070244, -12.83083331099303415 ) ) ;
#1684 = DIRECTION ( 'NONE',  ( 0.000000000000000000, 0.000000000000000000, 1.000000000000000000 ) ) ;
#1685 = CARTESIAN_POINT ( 'NONE',  ( 15.61731279341986856, 22.00000000000000000, -10.78986114675655728 ) ) ;
#1686 = CARTESIAN_POINT ( 'NONE',  ( 17.99999999999999645, 0.000000000000000000, 10.99999999999999467 ) ) ;
#1687 = ORIENTED_EDGE ( 'NONE', *, *, #4204, .T. ) ;
#1688 = CARTESIAN_POINT ( 'NONE',  ( -18.25000000000000711, 15.00000000000000355, -12.47865230452054952 ) ) ;
#1689 = EDGE_CURVE ( 'NONE', #2247, #1083, #1515, .T. ) ;
#1690 = CARTESIAN_POINT ( 'NONE',  ( 16.88716133101124939, 12.90651469254887829, -10.45076028930769318 ) ) ;
#1691 = DIRECTION ( 'NONE',  ( -1.577021341801699578E-16, 0.000000000000000000, 1.000000000000000000 ) ) ;
#1692 = CARTESIAN_POINT ( 'NONE',  ( -14.50669943983377586, 12.61697928116073797, -12.83083331099303770 ) ) ;
#1693 = VECTOR ( 'NONE', #3621, 1000.000000000000000 ) ;
#1694 = ORIENTED_EDGE ( 'NONE', *, *, #2555, .T. ) ;
#1695 = ADVANCED_FACE ( 'NONE', ( #3637 ), #386, .F. ) ;
#1696 = DIRECTION ( 'NONE',  ( -1.270859689360298407E-16, -0.000000000000000000, 1.000000000000000000 ) ) ;
#1697 = AXIS2_PLACEMENT_3D ( 'NONE', #2204, #1465, #435 ) ;
#1698 = CARTESIAN_POINT ( 'NONE',  ( 18.25000000000000711, 13.00000000000000000, -13.64999999999999503 ) ) ;
#1699 = ORIENTED_EDGE ( 'NONE', *, *, #1188, .F. ) ;
#1700 = CARTESIAN_POINT ( 'NONE',  ( -20.25000000000000000, 10.00000000000000000, -4.999999999999999112 ) ) ;
#1701 = CARTESIAN_POINT ( 'NONE',  ( 1.245890295523767177, -11.56450696396994360, 16.28884617112951716 ) ) ;
#1702 = AXIS2_PLACEMENT_3D ( 'NONE', #3363, #1557, #2995 ) ;
#1703 = CARTESIAN_POINT ( 'NONE',  ( -16.69631917097488483, 15.00000000000000888, 14.22037201705967746 ) ) ;
#1704 = APPROVAL_PERSON_ORGANIZATION ( #2240, #3191, #1087 ) ;
#1705 = DIRECTION ( 'NONE',  ( 1.387778780781447056E-15, 1.000000000000000000, 0.000000000000000000 ) ) ;
#1706 = ORIENTED_EDGE ( 'NONE', *, *, #3013, .T. ) ;
#1707 = LINE ( 'NONE', #673, #329 ) ;
#1708 = CARTESIAN_POINT ( 'NONE',  ( 14.00000000040489745, 1.499999999999997780, 14.99999999999999289 ) ) ;
#1709 = CARTESIAN_POINT ( 'NONE',  ( 15.98910254344111692, 22.00000000000000000, -10.15909355616021870 ) ) ;
#1710 = CARTESIAN_POINT ( 'NONE',  ( -20.25000000000000000, 0.000000000000000000, 4.000000000000000000 ) ) ;
#1711 = FACE_BOUND ( 'NONE', #373, .T. ) ;
#1712 = ORIENTED_EDGE ( 'NONE', *, *, #4228, .T. ) ;
#1713 = CARTESIAN_POINT ( 'NONE',  ( 1.337771979794177191E-08, -11.62435893520813401, 18.50000811888476804 ) ) ;
#1714 = CARTESIAN_POINT ( 'NONE',  ( 16.34648154619066673, 14.87074959683096687, -11.51000573703277752 ) ) ;
#1715 = CARTESIAN_POINT ( 'NONE',  ( 17.93495934959349114, 2.166666666666666519, -2.500000000000003109 ) ) ;
#1716 = AXIS2_PLACEMENT_3D ( 'NONE', #2980, #2636, #2679 ) ;
#1717 = CARTESIAN_POINT ( 'NONE',  ( -3.138011326640844256, 12.61697928116282341, -12.83083331099261493 ) ) ;
#1718 = ORIENTED_EDGE ( 'NONE', *, *, #2111, .F. ) ;
#1719 = ADVANCED_FACE ( 'NONE', ( #437 ), #1837, .F. ) ;
#1720 = DIRECTION ( 'NONE',  ( 0.000000000000000000, 0.000000000000000000, 1.000000000000000000 ) ) ;
#1721 = AXIS2_PLACEMENT_3D ( 'NONE', #2377, #4490, #2421 ) ;
#1722 = DIRECTION ( 'NONE',  ( 1.000000000000000000, 0.000000000000000000, 0.000000000000000000 ) ) ;
#1723 = EDGE_LOOP ( 'NONE', ( #3519, #915, #10, #725, #4013, #1000, #1699, #1015, #609, #1906, #2216, #1370 ) ) ;
#1724 = CARTESIAN_POINT ( 'NONE',  ( 17.99999999999999645, -15.00000000000000000, 10.99999999999999467 ) ) ;
#1725 = CARTESIAN_POINT ( 'NONE',  ( 1.854470567154415717, -11.48840909659011444, 16.76721508614043898 ) ) ;
#1726 = EDGE_CURVE ( 'NONE', #2247, #2034, #417, .T. ) ;
#1727 = VECTOR ( 'NONE', #1478, 1000.000000000000000 ) ;
#1728 = CARTESIAN_POINT ( 'NONE',  ( -14.86088613903735478, 14.99999999999998401, 14.78091661643301435 ) ) ;
#1729 = CARTESIAN_POINT ( 'NONE',  ( 16.55391136047739664, 12.74220523617908896, 11.68413442649862510 ) ) ;
#1730 = ADVANCED_FACE ( 'NONE', ( #3071 ), #972, .T. ) ;
#1731 = ORIENTED_EDGE ( 'NONE', *, *, #4406, .T. ) ;
#1732 = DIRECTION ( 'NONE',  ( -1.000000000000000000, -5.152643988049923558E-17, 0.000000000000000000 ) ) ;
#1733 = DIRECTION ( 'NONE',  ( 0.000000000000000000, 0.000000000000000000, -1.000000000000000000 ) ) ;
#1734 = CARTESIAN_POINT ( 'NONE',  ( 15.24329947682986486, 1.500000000000004885, 14.80976561288482607 ) ) ;
#1735 = DIRECTION ( 'NONE',  ( 1.000000000000000000, 0.000000000000000000, 0.000000000000000000 ) ) ;
#1736 = CARTESIAN_POINT ( 'NONE',  ( -14.54223173630078136, 12.61697928116069711, 12.83083331099303237 ) ) ;
#1737 = ORIENTED_EDGE ( 'NONE', *, *, #460, .F. ) ;
#1738 = CARTESIAN_POINT ( 'NONE',  ( -14.54229167176124626, 12.61697928116070244, -12.83083331099303415 ) ) ;
#1739 = CARTESIAN_POINT ( 'NONE',  ( 16.73188330240712673, 14.49819615032690479, -8.570130533470567968 ) ) ;
#1740 = CARTESIAN_POINT ( 'NONE',  ( 15.70665602195455968, 12.67307469399792019, 12.51254640970179111 ) ) ;
#1741 = CARTESIAN_POINT ( 'NONE',  ( 14.53154405971353036, 14.99999999999998934, -12.36585365853658836 ) ) ;
#1742 = VERTEX_POINT ( 'NONE', #3778 ) ;
#1743 = CARTESIAN_POINT ( 'NONE',  ( 16.55391136047734690, 12.74220523617909429, -11.68413442649869793 ) ) ;
#1744 = DIRECTION ( 'NONE',  ( -1.000000000000000000, 0.000000000000000000, 0.000000000000000000 ) ) ;
#1745 = ORIENTED_EDGE ( 'NONE', *, *, #2005, .F. ) ;
#1746 = CARTESIAN_POINT ( 'NONE',  ( -17.55119735116468860, 6.100227150562035128, -4.999999999999992006 ) ) ;
#1747 = EDGE_CURVE ( 'NONE', #3681, #3206, #2678, .T. ) ;
#1748 = CARTESIAN_POINT ( 'NONE',  ( -6.340977831710479684, 15.00000000000000000, 14.79381449504990087 ) ) ;
#1749 = DIRECTION ( 'NONE',  ( 0.000000000000000000, 0.000000000000000000, 1.000000000000000000 ) ) ;
#1750 = VERTEX_POINT ( 'NONE', #2331 ) ;
#1751 = CC_DESIGN_PERSON_AND_ORGANIZATION_ASSIGNMENT ( #1432, #1475, ( #316 ) ) ;
#1752 = CARTESIAN_POINT ( 'NONE',  ( 16.88713656286652309, 12.90685023061808501, -5.258909198209545721 ) ) ;
#1753 = EDGE_CURVE ( 'NONE', #2872, #2062, #256, .T. ) ;
#1754 = CARTESIAN_POINT ( 'NONE',  ( -17.78133891359944840, 14.99999999999999645, 13.35128233842624290 ) ) ;
#1755 = CARTESIAN_POINT ( 'NONE',  ( 17.99999999999999645, 1.499999999999997780, -11.08926995499773227 ) ) ;
#1756 = LINE ( 'NONE', #3018, #239 ) ;
#1757 = VERTEX_POINT ( 'NONE', #1591 ) ;
#1758 = CARTESIAN_POINT ( 'NONE',  ( 16.24999999999999645, 0.000000000000000000, -13.64999999999999503 ) ) ;
#1759 = CARTESIAN_POINT ( 'NONE',  ( 16.69106660129698483, 12.77145927190427166, -11.42432933186239552 ) ) ;
#1760 = LINE ( 'NONE', #1010, #591 ) ;
#1761 = CARTESIAN_POINT ( 'NONE',  ( 14.32192616608621094, 12.61697928116078593, -12.83083331099301816 ) ) ;
#1762 = ORIENTED_EDGE ( 'NONE', *, *, #362, .T. ) ;
#1763 = CARTESIAN_POINT ( 'NONE',  ( -16.25000000000000355, 15.00000000000000000, -15.64999999999999680 ) ) ;
#1764 = ADVANCED_FACE ( 'NONE', ( #1977 ), #557, .F. ) ;
#1765 = VECTOR ( 'NONE', #834, 1000.000000000000000 ) ;
#1766 = LINE ( 'NONE', #2533, #2444 ) ;
#1767 = VERTEX_POINT ( 'NONE', #2025 ) ;
#1768 = FACE_OUTER_BOUND ( 'NONE', #2932, .T. ) ;
#1769 = VECTOR ( 'NONE', #755, 1000.000000000000000 ) ;
#1770 = CARTESIAN_POINT ( 'NONE',  ( -14.41787604954743962, 15.00000000000017586, 12.36585365853666652 ) ) ;
#1771 = DIRECTION ( 'NONE',  ( 1.000000000000000000, 0.000000000000000000, 0.000000000000000000 ) ) ;
#1772 = ORIENTED_EDGE ( 'NONE', *, *, #3058, .T. ) ;
#1773 = CIRCLE ( 'NONE', #1185, 2.000000000000000000 ) ;
#1774 = VERTEX_POINT ( 'NONE', #217 ) ;
#1775 = EDGE_CURVE ( 'NONE', #3888, #692, #577, .T. ) ;
#1776 = CARTESIAN_POINT ( 'NONE',  ( 18.80487804878048408, 2.499999999999988010, 2.500000000000000000 ) ) ;
#1777 = CARTESIAN_POINT ( 'NONE',  ( 7.846126320450656166, 14.99999999999999645, 14.79381449504442791 ) ) ;
#1778 = DIRECTION ( 'NONE',  ( -9.540979117872426693E-18, -1.000000000000000000, -9.946411125047741738E-31 ) ) ;
#1779 = APPROVAL_DATE_TIME ( #812, #2518 ) ;
#1780 = EDGE_LOOP ( 'NONE', ( #3281, #4064, #2943, #3709 ) ) ;
#1781 = EDGE_CURVE ( 'NONE', #1094, #2922, #3437, .T. ) ;
#1782 = CARTESIAN_POINT ( 'NONE',  ( 8.648966562405224323, 12.61697928116069356, -12.83083331099303237 ) ) ;
#1783 = CARTESIAN_POINT ( 'NONE',  ( 16.88713656286651954, 12.90685023061813652, 8.534003833723279087 ) ) ;
#1784 = CARTESIAN_POINT ( 'NONE',  ( -17.68293157524572479, 4.749951353731372450, -0.1136405081432371178 ) ) ;
#1785 = CARTESIAN_POINT ( 'NONE',  ( -15.51662095950584330, 12.66246471949962782, -12.60903972021655406 ) ) ;
#1786 = ORIENTED_EDGE ( 'NONE', *, *, #659, .T. ) ;
#1787 = CARTESIAN_POINT ( 'NONE',  ( 18.80487804878048408, 2.499999999999988010, 2.500000000000000000 ) ) ;
#1788 = VECTOR ( 'NONE', #579, 1000.000000000000000 ) ;
#1789 = CARTESIAN_POINT ( 'NONE',  ( -1.007002885441340201, -11.58466931544012013, 16.18090864240883420 ) ) ;
#1790 = ORIENTED_EDGE ( 'NONE', *, *, #4516, .F. ) ;
#1791 = CARTESIAN_POINT ( 'NONE',  ( 16.24999999999999645, 15.00000000000000000, -13.64999999999999503 ) ) ;
#1792 = EDGE_CURVE ( 'NONE', #1767, #2405, #1638, .T. ) ;
#1793 = CIRCLE ( 'NONE', #689, 4.000000000000000000 ) ;
#1794 = CARTESIAN_POINT ( 'NONE',  ( -16.55391136047736111, 12.74220523617909961, 11.68413442649870326 ) ) ;
#1795 = EDGE_LOOP ( 'NONE', ( #4489, #4182, #2019, #4374 ) ) ;
#1796 = AXIS2_PLACEMENT_3D ( 'NONE', #2621, #538, #2291 ) ;
#1797 = AXIS2_PLACEMENT_3D ( 'NONE', #1758, #3835, #3188 ) ;
#1798 = ORIENTED_EDGE ( 'NONE', *, *, #267, .F. ) ;
#1799 = DIRECTION ( 'NONE',  ( 0.000000000000000000, 1.000000000000000000, 0.000000000000000000 ) ) ;
#1800 = CARTESIAN_POINT ( 'NONE',  ( 14.93561424721019115, 15.00000000000000888, 14.77872474309915773 ) ) ;
#1801 = CARTESIAN_POINT ( 'NONE',  ( -17.99431571847643596, 1.500000000000004885, 11.27702877343278054 ) ) ;
#1802 = ORIENTED_EDGE ( 'NONE', *, *, #2349, .F. ) ;
#1803 = CYLINDRICAL_SURFACE ( 'NONE', #3349, 0.4999999999999987232 ) ;
#1804 = CARTESIAN_POINT ( 'NONE',  ( 18.25000000000000355, 15.00000000000000000, 10.43399922851877903 ) ) ;
#1805 = DIRECTION ( 'NONE',  ( 0.000000000000000000, 1.000000000000000000, -0.000000000000000000 ) ) ;
#1806 = CARTESIAN_POINT ( 'NONE',  ( -14.73712535647237765, 15.00000000000025402, -12.36784222572973846 ) ) ;
#1807 = VERTEX_POINT ( 'NONE', #597 ) ;
#1808 = CARTESIAN_POINT ( 'NONE',  ( -16.73122994233217398, 14.49807240555058385, 10.46196935318257282 ) ) ;
#1809 = EDGE_CURVE ( 'NONE', #3811, #2091, #2506, .T. ) ;
#1810 = CARTESIAN_POINT ( 'NONE',  ( -1.932151645051099820, -11.47588443460677965, 16.86932832837501905 ) ) ;
#1811 = ORIENTED_EDGE ( 'NONE', *, *, #2833, .T. ) ;
#1812 = CARTESIAN_POINT ( 'NONE',  ( -17.44427591792991095, 7.196171841218523824, -1.671071983501023928 ) ) ;
#1813 = CARTESIAN_POINT ( 'NONE',  ( 16.00000000000000000, 22.00000000000000000, 3.903127820947815962E-15 ) ) ;
#1814 = PLANE ( 'NONE',  #1697 ) ;
#1815 = VERTEX_POINT ( 'NONE', #3712 ) ;
#1816 = CARTESIAN_POINT ( 'NONE',  ( 12.62500001337772204, 1.000641064791867318, 15.97500811888476946 ) ) ;
#1817 = ORIENTED_EDGE ( 'NONE', *, *, #2749, .T. ) ;
#1818 = CARTESIAN_POINT ( 'NONE',  ( -20.25000000000000000, 20.00000000000000000, 13.65000000000000213 ) ) ;
#1819 = DIRECTION ( 'NONE',  ( -1.000000000000000000, 0.000000000000000000, -0.000000000000000000 ) ) ;
#1820 = CARTESIAN_POINT ( 'NONE',  ( 20.25000000000000355, 10.00000000000000000, 4.999999999999999112 ) ) ;
#1821 = APPROVAL_ROLE ( '' ) ;
#1822 = VERTEX_POINT ( 'NONE', #1959 ) ;
#1823 = DIRECTION ( 'NONE',  ( 2.478176394216784112E-16, 0.000000000000000000, 1.000000000000000000 ) ) ;
#1824 = CARTESIAN_POINT ( 'NONE',  ( 16.71814573571403173, 14.50259927088211676, 10.61567035455340680 ) ) ;
#1825 = DIRECTION ( 'NONE',  ( 0.000000000000000000, 0.000000000000000000, -1.000000000000000000 ) ) ;
#1826 = CARTESIAN_POINT ( 'NONE',  ( -14.99358668173032783, 15.00000000000119016, -12.33948131441878893 ) ) ;
#1827 = ORIENTED_EDGE ( 'NONE', *, *, #3690, .F. ) ;
#1828 = B_SPLINE_CURVE_WITH_KNOTS ( 'NONE', 3,
 ( #419, #3227, #4280, #1935, #172, #4055, #506, #3346, #4033, #534 ),
 .UNSPECIFIED., .F., .F.,
 ( 4, 2, 2, 2, 4 ),
 ( 1.734723475976807094E-18, 0.0003916369917963512660, 0.0007832739835927007973, 0.001174910975389050274, 0.001566547967185399860 ),
 .UNSPECIFIED. ) ;
#1829 = CARTESIAN_POINT ( 'NONE',  ( -16.55190878429450407, 14.61855229490663710, 11.21558859175937783 ) ) ;
#1830 = CARTESIAN_POINT ( 'NONE',  ( 18.80487804878048763, 3.499999999999989342, 2.500000000000000000 ) ) ;
#1831 = ORIENTED_EDGE ( 'NONE', *, *, #2376, .T. ) ;
#1832 = CARTESIAN_POINT ( 'NONE',  ( -1.362586647160938691, -15.00000000000000000, 19.65000000000000213 ) ) ;
#1833 = CARTESIAN_POINT ( 'NONE',  ( 15.99999999999999645, 22.00000000000000000, 5.241381821235289173 ) ) ;
#1834 = VECTOR ( 'NONE', #1116, 1000.000000000000227 ) ;
#1835 = CARTESIAN_POINT ( 'NONE',  ( 18.20942066534465198, 6.353555512828870100, 2.500000000000000000 ) ) ;
#1836 = VERTEX_POINT ( 'NONE', #4053 ) ;
#1837 = PLANE ( 'NONE',  #2827 ) ;
#1838 = AXIS2_PLACEMENT_3D ( 'NONE', #3223, #1060, #2814 ) ;
#1839 = ORIENTED_EDGE ( 'NONE', *, *, #4237, .F. ) ;
#1840 = CARTESIAN_POINT ( 'NONE',  ( -22.19898708460113568, 6.499999999999995559, 1.749999999999999778 ) ) ;
#1841 = CARTESIAN_POINT ( 'NONE',  ( 18.14455314099434702, 14.99999999999999822, 12.88612696316453743 ) ) ;
#1842 = VECTOR ( 'NONE', #3927, 1000.000000000000000 ) ;
#1843 = CARTESIAN_POINT ( 'NONE',  ( -15.28251262211852080, 22.00000000000000000, 10.96193216132225245 ) ) ;
#1844 = DATE_AND_TIME ( #1452, #4346 ) ;
#1845 = ORIENTED_EDGE ( 'NONE', *, *, #1926, .T. ) ;
#1846 = CARTESIAN_POINT ( 'NONE',  ( 17.99999999999999289, -15.00000000000000000, 4.999999999999999112 ) ) ;
#1847 = EDGE_CURVE ( 'NONE', #3210, #4460, #2895, .T. ) ;
#1848 = CARTESIAN_POINT ( 'NONE',  ( 16.88715097151373357, 12.90668105404120780, 10.44722886609561741 ) ) ;
#1849 = LINE ( 'NONE', #792, #4049 ) ;
#1850 = CARTESIAN_POINT ( 'NONE',  ( -15.16915576912570884, 15.00000000000000000, -14.74541825785477656 ) ) ;
#1851 = ORIENTED_EDGE ( 'NONE', *, *, #981, .F. ) ;
#1852 = CARTESIAN_POINT ( 'NONE',  ( -18.25000000000024514, 15.00000000000001776, 12.24501503398130708 ) ) ;
#1853 = CARTESIAN_POINT ( 'NONE',  ( 3.114903008697948561, 12.61697928116224077, 12.83083331099272861 ) ) ;
#1854 = CARTESIAN_POINT ( 'NONE',  ( -24.91025403784438552, 15.00000000000000000, 24.65000000000000568 ) ) ;
#1855 = ADVANCED_FACE ( 'NONE', ( #2745 ), #646, .T. ) ;
#1856 = LINE ( 'NONE', #70, #405 ) ;
#1857 = CARTESIAN_POINT ( 'NONE',  ( 17.96022816378968656, 1.499999999999987566, -11.59316653952507359 ) ) ;
#1858 = DIRECTION ( 'NONE',  ( 0.000000000000000000, 0.000000000000000000, 1.000000000000000000 ) ) ;
#1859 = UNCERTAINTY_MEASURE_WITH_UNIT (LENGTH_MEASURE( 1.000000000000000082E-05 ), #2821, 'distance_accuracy_value', 'NONE');
#1860 = CARTESIAN_POINT ( 'NONE',  ( -17.49840444510742188, 6.641354437648980813, 1.746178865939441938 ) ) ;
#1861 = VECTOR ( 'NONE', #3544, 1000.000000000000227 ) ;
#1862 = VERTEX_POINT ( 'NONE', #4400 ) ;
#1863 = DIRECTION ( 'NONE',  ( 0.000000000000000000, -1.000000000000000000, 1.734723475976807094E-16 ) ) ;
#1864 = VECTOR ( 'NONE', #336, 1000.000000000000000 ) ;
#1865 = CARTESIAN_POINT ( 'NONE',  ( -16.06463526737927339, 15.00000000000104272, 11.80871880266773921 ) ) ;
#1866 = CARTESIAN_POINT ( 'NONE',  ( -16.00000000000000711, 22.00000000000000000, 8.474768457308544001 ) ) ;
#1867 = EDGE_CURVE ( 'NONE', #1453, #2278, #3718, .T. ) ;
#1868 = PERSON_AND_ORGANIZATION ( #257, #1117 ) ;
#1869 = ORIENTED_EDGE ( 'NONE', *, *, #737, .F. ) ;
#1870 = AXIS2_PLACEMENT_3D ( 'NONE', #1592, #4032, #1564 ) ;
#1871 = CARTESIAN_POINT ( 'NONE',  ( -15.04366616617156360, 12.63872717625281084, 12.77016491179874791 ) ) ;
#1872 = CARTESIAN_POINT ( 'NONE',  ( 16.88713656286651954, 12.90685023061812942, 10.44652667068221064 ) ) ;
#1873 = DIRECTION ( 'NONE',  ( 1.000000000000000000, -7.678936524201415526E-15, 0.000000000000000000 ) ) ;
#1874 = EDGE_CURVE ( 'NONE', #4136, #82, #1036, .T. ) ;
#1875 = CARTESIAN_POINT ( 'NONE',  ( -15.41323088354548787, 12.65689915325516424, -12.65342163796744579 ) ) ;
#1876 = VERTEX_POINT ( 'NONE', #3501 ) ;
#1877 = CARTESIAN_POINT ( 'NONE',  ( -18.25000000000001421, 15.00000000000000355, 10.47430165045134132 ) ) ;
#1878 = CARTESIAN_POINT ( 'NONE',  ( 12.57078384910670366, 15.00000000000136069, 12.36585365853522589 ) ) ;
#1879 = DIRECTION ( 'NONE',  ( -0.000000000000000000, 1.000000000000000000, -0.000000000000000000 ) ) ;
#1880 = CARTESIAN_POINT ( 'NONE',  ( 20.25000000000000355, 0.000000000000000000, -4.000000000000000000 ) ) ;
#1881 = CARTESIAN_POINT ( 'NONE',  ( 17.99431571847643241, 1.499999999999994449, -11.27702877343279120 ) ) ;
#1882 = DIRECTION ( 'NONE',  ( -0.000000000000000000, 0.000000000000000000, 1.000000000000000000 ) ) ;
#1883 = ORIENTED_EDGE ( 'NONE', *, *, #3205, .F. ) ;
#1884 = PLANE ( 'NONE',  #2611 ) ;
#1885 = CARTESIAN_POINT ( 'NONE',  ( -15.55901060338369390, 14.99999999999999645, -14.67236501145297467 ) ) ;
#1886 = VERTEX_POINT ( 'NONE', #3116 ) ;
#1887 = CARTESIAN_POINT ( 'NONE',  ( 8.585000013377712236, -3.544358935208136163, 14.99999999999999289 ) ) ;
#1888 = FACE_OUTER_BOUND ( 'NONE', #1179, .T. ) ;
#1889 = CARTESIAN_POINT ( 'NONE',  ( 16.24999999999999645, 13.00000000000000000, -13.64999999999999503 ) ) ;
#1890 = PRODUCT_DEFINITION_SHAPE ( 'NONE', 'NONE',  #4403 ) ;
#1891 = ORIENTED_EDGE ( 'NONE', *, *, #1874, .T. ) ;
#1892 = CARTESIAN_POINT ( 'NONE',  ( 2.003952241533313749, -12.58317906920465212, 19.65000000000000213 ) ) ;
#1893 = ADVANCED_FACE ( 'NONE', ( #3201 ), #1380, .T. ) ;
#1894 = CARTESIAN_POINT ( 'NONE',  ( 14.74395599988365824, 12.62680140054144928, -12.82006536947482900 ) ) ;
#1895 = DIRECTION ( 'NONE',  ( 3.469446951953611428E-15, 1.000000000000000000, -0.000000000000000000 ) ) ;
#1896 = DIRECTION ( 'NONE',  ( 0.000000000000000000, 1.000000000000000000, 0.000000000000000000 ) ) ;
#1897 = ORIENTED_EDGE ( 'NONE', *, *, #4257, .T. ) ;
#1898 = CARTESIAN_POINT ( 'NONE',  ( -16.88713656286652665, 12.90685023061813652, 8.570130533471282064 ) ) ;
#1899 = CARTESIAN_POINT ( 'NONE',  ( -18.00000000000000000, 0.000000000000000000, -4.999999999999999112 ) ) ;
#1900 = CARTESIAN_POINT ( 'NONE',  ( -14.52868715314558834, 14.99999999999999467, 14.79381449504442614 ) ) ;
#1901 = DIRECTION ( 'NONE',  ( 2.735695943739852430E-32, -1.000000000000000000, -1.734723475976807094E-16 ) ) ;
#1902 = CARTESIAN_POINT ( 'NONE',  ( -17.37167837740044973, 7.940296631645481717, 1.089853526778289394 ) ) ;
#1903 = CARTESIAN_POINT ( 'NONE',  ( 15.88532476537436366, 22.00000000000000000, 10.47145240533402344 ) ) ;
#1904 = EDGE_CURVE ( 'NONE', #3206, #1648, #1100, .T. ) ;
#1905 = CARTESIAN_POINT ( 'NONE',  ( -16.25000000000000000, 13.00000000000000000, 19.65000000000000213 ) ) ;
#1906 = ORIENTED_EDGE ( 'NONE', *, *, #3222, .T. ) ;
#1907 = DIRECTION ( 'NONE',  ( -0.000000000000000000, -0.000000000000000000, -1.000000000000000000 ) ) ;
#1908 = DIRECTION ( 'NONE',  ( 0.000000000000000000, 0.000000000000000000, 1.000000000000000000 ) ) ;
#1909 = CARTESIAN_POINT ( 'NONE',  ( 16.92682926829268553, 6.353555512828870100, -1.750000000000000000 ) ) ;
#1910 = CARTESIAN_POINT ( 'NONE',  ( -17.48476810307704099, 6.499999999999995559, 0.000000000000000000 ) ) ;
#1911 = CARTESIAN_POINT ( 'NONE',  ( -18.00000000000000355, 1.499999999999997780, 10.99999999999999467 ) ) ;
#1912 = CARTESIAN_POINT ( 'NONE',  ( 20.25000000000000355, 10.00000000000000000, -4.500000000000000888 ) ) ;
#1913 = AXIS2_PLACEMENT_3D ( 'NONE', #4326, #4404, #2615 ) ;
#1914 = EDGE_CURVE ( 'NONE', #2493, #1072, #1017, .T. ) ;
#1915 = VERTEX_POINT ( 'NONE', #368 ) ;
#1916 = CARTESIAN_POINT ( 'NONE',  ( 14.79356965540071123, 12.62867178787093891, 12.81278900919581965 ) ) ;
#1917 = AXIS2_PLACEMENT_3D ( 'NONE', #4373, #1269, #1858 ) ;
#1918 = CARTESIAN_POINT ( 'NONE',  ( 16.82867932873544703, 12.84715880912219355, 10.99538613712567248 ) ) ;
#1919 = CARTESIAN_POINT ( 'NONE',  ( -17.96022816378969011, 1.499999999999987566, -11.59316653952507714 ) ) ;
#1920 = CARTESIAN_POINT ( 'NONE',  ( -16.30294048680231001, 14.99999999999999645, -11.53201791582379165 ) ) ;
#1921 = ORIENTED_EDGE ( 'NONE', *, *, #3021, .T. ) ;
#1922 = CARTESIAN_POINT ( 'NONE',  ( -16.88493461953865449, 12.89934863638658413, -10.55717535053358169 ) ) ;
#1923 = DIRECTION ( 'NONE',  ( 0.000000000000000000, 0.000000000000000000, -1.000000000000000000 ) ) ;
#1924 = CARTESIAN_POINT ( 'NONE',  ( 14.76713713626248392, 12.62778750107256798, 12.81570192244929629 ) ) ;
#1925 = FACE_OUTER_BOUND ( 'NONE', #2382, .T. ) ;
#1926 = EDGE_CURVE ( 'NONE', #2711, #1915, #799, .T. ) ;
#1927 = CARTESIAN_POINT ( 'NONE',  ( 16.44671775992092222, 12.73036861329817881, -11.86395705810208412 ) ) ;
#1928 = CARTESIAN_POINT ( 'NONE',  ( -15.99999999999997868, 22.00000000000000000, -1.344410693882025498E-14 ) ) ;
#1929 = LINE ( 'NONE', #2230, #2133 ) ;
#1930 = ORIENTED_EDGE ( 'NONE', *, *, #4143, .F. ) ;
#1931 = CARTESIAN_POINT ( 'NONE',  ( 17.99999999999999289, 1.500000000000005329, -4.999999999999997335 ) ) ;
#1932 = EDGE_CURVE ( 'NONE', #302, #4241, #3906, .T. ) ;
#1933 = CARTESIAN_POINT ( 'NONE',  ( 20.25000000000000355, -15.00000000000000000, 4.999999999999999112 ) ) ;
#1934 = ORIENTED_EDGE ( 'NONE', *, *, #3502, .F. ) ;
#1935 = CARTESIAN_POINT ( 'NONE',  ( -17.12726807017957853, 10.44550228065935116, -4.238173411207520225 ) ) ;
#1936 = CARTESIAN_POINT ( 'NONE',  ( -17.17073170731708132, 10.00000000000000000, -4.000000000000001776 ) ) ;
#1937 = DIRECTION ( 'NONE',  ( 0.000000000000000000, 0.000000000000000000, 1.000000000000000000 ) ) ;
#1938 = VECTOR ( 'NONE', #439, 1000.000000000000000 ) ;
#1939 = ORIENTED_EDGE ( 'NONE', *, *, #240, .F. ) ;
#1940 = CARTESIAN_POINT ( 'NONE',  ( 17.80487804878048763, 3.499999999999927613, 2.500000000000000000 ) ) ;
#1941 = CIRCLE ( 'NONE', #2906, 2.000000000000000000 ) ;
#1942 = CARTESIAN_POINT ( 'NONE',  ( 15.33255920686617557, 12.65140361260441892, -12.69221956088857084 ) ) ;
#1943 = CARTESIAN_POINT ( 'NONE',  ( -11.46823472235139363, 1.499999999999997780, -15.00000000000000355 ) ) ;
#1944 = CIRCLE ( 'NONE', #3631, 1.605975158477837450 ) ;
#1945 = CARTESIAN_POINT ( 'NONE',  ( 17.14529258717045224, 10.26075098150293208, 4.053867317587427799 ) ) ;
#1946 = VECTOR ( 'NONE', #1544, 1000.000000000000000 ) ;
#1947 = ORIENTED_EDGE ( 'NONE', *, *, #1726, .T. ) ;
#1948 = CARTESIAN_POINT ( 'NONE',  ( -18.25000000000111200, 15.00000000000036593, -4.257970241918098253 ) ) ;
#1949 = ADVANCED_FACE ( 'NONE', ( #1768 ), #3292, .F. ) ;
#1950 = CARTESIAN_POINT ( 'NONE',  ( 1.337771993834787396E-08, -11.62435893520813401, 15.97500811888476946 ) ) ;
#1951 = AXIS2_PLACEMENT_3D ( 'NONE', #4495, #2751, #1002 ) ;
#1952 = CARTESIAN_POINT ( 'NONE',  ( 14.57769318670399095, 15.00000000000000000, 14.79367571287581207 ) ) ;
#1953 = CARTESIAN_POINT ( 'NONE',  ( -17.48476810307894524, 6.781126943440796140, 1.727271733593662262 ) ) ;
#1954 = CARTESIAN_POINT ( 'NONE',  ( 15.06143813384442964, 14.99999999999999467, -14.75964233696596573 ) ) ;
#1955 = CARTESIAN_POINT ( 'NONE',  ( -16.00000000000000711, 22.00000000000000000, -8.474768457308544001 ) ) ;
#1956 = PLANE ( 'NONE',  #4054 ) ;
#1957 = EDGE_LOOP ( 'NONE', ( #784, #2231, #1975, #74, #3564, #2789 ) ) ;
#1958 = CARTESIAN_POINT ( 'NONE',  ( 18.25000000000000711, 15.00000000000000000, -12.71215445871048644 ) ) ;
#1959 = CARTESIAN_POINT ( 'NONE',  ( 2.377627233492342729, -11.39845220053080688, 19.65000000000000213 ) ) ;
#1960 = CARTESIAN_POINT ( 'NONE',  ( 20.25000000000000355, 0.000000000000000000, -4.999999999999999112 ) ) ;
#1961 = DIRECTION ( 'NONE',  ( 0.000000000000000000, 1.000000000000000000, 0.000000000000000000 ) ) ;
#1962 = ORIENTED_EDGE ( 'NONE', *, *, #3731, .T. ) ;
#1963 = LINE ( 'NONE', #4384, #2319 ) ;
#1964 = CARTESIAN_POINT ( 'NONE',  ( 16.92682926829268553, 6.499999999999995559, 0.000000000000000000 ) ) ;
#1965 = CARTESIAN_POINT ( 'NONE',  ( 18.80487804878048408, 2.499999999999988010, -2.500000000000000000 ) ) ;
#1966 = LINE ( 'NONE', #3649, #4286 ) ;
#1967 = ORIENTED_EDGE ( 'NONE', *, *, #737, .T. ) ;
#1968 = CARTESIAN_POINT ( 'NONE',  ( -16.88713656286649467, 12.90685023061849179, -8.534003833714917775 ) ) ;
#1969 = DIRECTION ( 'NONE',  ( 1.000000000000000000, -0.000000000000000000, -0.000000000000000000 ) ) ;
#1970 = CARTESIAN_POINT ( 'NONE',  ( 14.68845699760377776, 14.99999999999999467, 14.79139042253730985 ) ) ;
#1971 = DIRECTION ( 'NONE',  ( 0.000000000000000000, -1.000000000000000000, 0.000000000000000000 ) ) ;
#1972 = CARTESIAN_POINT ( 'NONE',  ( 14.58003011637000235, 14.99999999999997513, -12.36846706790956141 ) ) ;
#1973 = CARTESIAN_POINT ( 'NONE',  ( -15.37307709364683639, 22.00000000000000000, 10.92884093245465849 ) ) ;
#1974 = DIRECTION ( 'NONE',  ( 1.000000000000000000, -0.000000000000000000, -0.000000000000000000 ) ) ;
#1975 = ORIENTED_EDGE ( 'NONE', *, *, #3329, .T. ) ;
#1976 = DIRECTION ( 'NONE',  ( 1.000000000000000000, 0.000000000000000000, -0.000000000000000000 ) ) ;
#1977 = FACE_OUTER_BOUND ( 'NONE', #1957, .T. ) ;
#1978 = DIRECTION ( 'NONE',  ( 1.000000000000000000, -0.000000000000000000, -0.000000000000000000 ) ) ;
#1979 = CARTESIAN_POINT ( 'NONE',  ( -16.34254234515310955, 15.00000000000000888, 14.40321889515013787 ) ) ;
#1980 = FACE_OUTER_BOUND ( 'NONE', #3490, .T. ) ;
#1981 = VERTEX_POINT ( 'NONE', #503 ) ;
#1982 = CARTESIAN_POINT ( 'NONE',  ( 17.99999999999999645, 1.500000000000002665, 3.999999999999997335 ) ) ;
#1983 = CARTESIAN_POINT ( 'NONE',  ( 14.54229167176124804, 12.61697928116069889, -12.83083331099303237 ) ) ;
#1984 = CARTESIAN_POINT ( 'NONE',  ( -17.59769383214370464, 5.623638220527030107, -1.519035478375726500 ) ) ;
#1985 = CARTESIAN_POINT ( 'NONE',  ( 2.377627233492340952, -11.39845220053080688, 17.65000000000000213 ) ) ;
#1986 = ADVANCED_FACE ( 'NONE', ( #904 ), #481, .F. ) ;
#1987 = ORIENTED_EDGE ( 'NONE', *, *, #2198, .T. ) ;
#1988 = AXIS2_PLACEMENT_3D ( 'NONE', #2380, #1338, #3782 ) ;
#1989 = CARTESIAN_POINT ( 'NONE',  ( -16.88713656286684639, 12.90685023061481829, -2.119953446028068456 ) ) ;
#1990 = PLANE ( 'NONE',  #2614 ) ;
#1991 = CARTESIAN_POINT ( 'NONE',  ( 14.54151459043260175, 12.61694373566338001, 12.83084069909703473 ) ) ;
#1992 = VECTOR ( 'NONE', #1974, 1000.000000000000000 ) ;
#1993 = CARTESIAN_POINT ( 'NONE',  ( 15.01223717582078088, 15.00000000000001066, -12.33613802977755114 ) ) ;
#1994 = CARTESIAN_POINT ( 'NONE',  ( 15.24329947682986486, 1.500000000000004885, 14.80976561288482607 ) ) ;
#1995 = EDGE_CURVE ( 'NONE', #1461, #877, #1572, .T. ) ;
#1996 = CARTESIAN_POINT ( 'NONE',  ( 20.25000000000000355, 0.000000000000000000, 4.000000000000000000 ) ) ;
#1997 = VERTEX_POINT ( 'NONE', #3636 ) ;
#1998 = LINE ( 'NONE', #2768, #2757 ) ;
#1999 = CARTESIAN_POINT ( 'NONE',  ( 17.55119735116467083, 6.100227150562041345, -4.000000000000001776 ) ) ;
#2000 = EDGE_CURVE ( 'NONE', #198, #2034, #1941, .T. ) ;
#2001 = CARTESIAN_POINT ( 'NONE',  ( -14.76251332520558179, 14.99999999999998401, 14.78784896672368632 ) ) ;
#2002 = DIRECTION ( 'NONE',  ( 0.000000000000000000, 0.000000000000000000, 1.000000000000000000 ) ) ;
#2003 = ORIENTED_EDGE ( 'NONE', *, *, #4458, .F. ) ;
#2004 = CARTESIAN_POINT ( 'NONE',  ( 16.55391136047739664, 12.74220523617908896, 11.68413442649862510 ) ) ;
#2005 = EDGE_CURVE ( 'NONE', #1822, #1453, #2307, .T. ) ;
#2006 = CYLINDRICAL_SURFACE ( 'NONE', #4519, 1.749999999999999778 ) ;
#2007 = CARTESIAN_POINT ( 'NONE',  ( 16.19977624950630712, 1.499999999999980460, 14.36823134943269231 ) ) ;
#2008 = CARTESIAN_POINT ( 'NONE',  ( -18.00000000000000000, 0.000000000000000000, -10.99999999994278532 ) ) ;
#2009 = ORIENTED_EDGE ( 'NONE', *, *, #3315, .T. ) ;
#2010 = VECTOR ( 'NONE', #857, 1000.000000000000000 ) ;
#2011 = CARTESIAN_POINT ( 'NONE',  ( -18.24999999999995026, 14.99999999999991118, -10.73787358851341800 ) ) ;
#2012 = CARTESIAN_POINT ( 'NONE',  ( 18.24999999999998224, 14.99999999999999289, -10.60792655009727525 ) ) ;
#2013 = EDGE_CURVE ( 'NONE', #533, #3874, #3390, .T. ) ;
#2014 = CARTESIAN_POINT ( 'NONE',  ( 14.56010379268824906, 12.61781223156730469, 12.83060111378714829 ) ) ;
#2015 = VECTOR ( 'NONE', #3721, 1000.000000000000000 ) ;
#2016 = AXIS2_PLACEMENT_3D ( 'NONE', #4476, #3075, #2406 ) ;
#2017 = CARTESIAN_POINT ( 'NONE',  ( -11.02950849848918402, 14.99999999999998934, -14.79381449504580104 ) ) ;
#2018 = CARTESIAN_POINT ( 'NONE',  ( -15.88532476537433880, 22.00000000000000000, 10.47145240533397548 ) ) ;
#2019 = ORIENTED_EDGE ( 'NONE', *, *, #3484, .F. ) ;
#2020 = VECTOR ( 'NONE', #2410, 1000.000000000000000 ) ;
#2021 = EDGE_CURVE ( 'NONE', #2131, #3623, #1352, .T. ) ;
#2022 = CARTESIAN_POINT ( 'NONE',  ( 15.60804884036309836, 14.81601533013173544, 18.49728844500698699 ) ) ;
#2023 = ORIENTED_EDGE ( 'NONE', *, *, #290, .F. ) ;
#2024 = CYLINDRICAL_SURFACE ( 'NONE', #3193, 3.999999999999999112 ) ;
#2025 = CARTESIAN_POINT ( 'NONE',  ( -20.25000000000000000, 0.000000000000000000, 4.000000000000000000 ) ) ;
#2026 = CARTESIAN_POINT ( 'NONE',  ( -15.81747993895121773, 12.68040409814498304, 12.44584051909626865 ) ) ;
#2027 = CARTESIAN_POINT ( 'NONE',  ( 16.66658571980153170, 12.75464706193361586, 11.49511754719815215 ) ) ;
#2028 = ORIENTED_EDGE ( 'NONE', *, *, #296, .T. ) ;
#2029 = EDGE_CURVE ( 'NONE', #3476, #1822, #1496, .T. ) ;
#2030 = CARTESIAN_POINT ( 'NONE',  ( 16.88713656286651954, 12.90685023061813652, -10.44356828095066270 ) ) ;
#2031 = LINE ( 'NONE', #1645, #3129 ) ;
#2032 = CARTESIAN_POINT ( 'NONE',  ( 15.07486013656467350, 22.00000000000000000, 11.00000000000000533 ) ) ;
#2033 = CARTESIAN_POINT ( 'NONE',  ( 12.62500001337771671, 1.000641064791867318, 21.02500811888476662 ) ) ;
#2034 = VERTEX_POINT ( 'NONE', #1958 ) ;
#2035 = ADVANCED_FACE ( 'NONE', ( #1590 ), #1884, .F. ) ;
#2036 = LINE ( 'NONE', #3812, #3925 ) ;
#2037 = CARTESIAN_POINT ( 'NONE',  ( 16.88696170349477654, 12.90466400488423027, -10.48446073843071247 ) ) ;
#2038 = DIRECTION ( 'NONE',  ( 0.000000000000000000, 0.000000000000000000, 1.000000000000000000 ) ) ;
#2039 = CARTESIAN_POINT ( 'NONE',  ( 6.331785279579005277, 14.99999999999999822, -14.79381449504443680 ) ) ;
#2040 = ORIENTED_EDGE ( 'NONE', *, *, #2573, .T. ) ;
#2041 = CARTESIAN_POINT ( 'NONE',  ( 17.99999999999999645, 1.499999999999997780, 4.999999999999999112 ) ) ;
#2042 = DIRECTION ( 'NONE',  ( -0.000000000000000000, -1.000000000000000000, -0.000000000000000000 ) ) ;
#2043 = ORIENTED_EDGE ( 'NONE', *, *, #603, .F. ) ;
#2044 = CARTESIAN_POINT ( 'NONE',  ( -18.00000000000000355, 1.499999999999997780, 4.000000000000000000 ) ) ;
#2045 = CARTESIAN_POINT ( 'NONE',  ( -22.19898708460113568, 6.499999999999995559, 0.000000000000000000 ) ) ;
#2046 = CARTESIAN_POINT ( 'NONE',  ( -14.64932515802759205, 12.62255865572080360, 12.82689253620490888 ) ) ;
#2047 = CARTESIAN_POINT ( 'NONE',  ( -17.61953435615239272, 5.399772849437964872, 4.999999999999995559 ) ) ;
#2048 = ORIENTED_EDGE ( 'NONE', *, *, #796, .F. ) ;
#2049 = CARTESIAN_POINT ( 'NONE',  ( -20.25000000000000000, 10.00000000000000000, 4.500000000000000888 ) ) ;
#2050 = CYLINDRICAL_SURFACE ( 'NONE', #470, 12.62499999999999645 ) ;
#2051 = CARTESIAN_POINT ( 'NONE',  ( 17.99999999999998224, 1.500000000000029088, -5.280896316991449346 ) ) ;
#2052 = EDGE_CURVE ( 'NONE', #3882, #1767, #216, .T. ) ;
#2053 = CARTESIAN_POINT ( 'NONE',  ( -15.66856922110685524, 14.75940104346316950, 18.60946702628525884 ) ) ;
#2054 = ORIENTED_EDGE ( 'NONE', *, *, #3883, .F. ) ;
#2055 = CARTESIAN_POINT ( 'NONE',  ( -16.85902764543843091, 12.87224211043313815, -10.81141103823914307 ) ) ;
#2056 = CIRCLE ( 'NONE', #734, 2.000000000000001776 ) ;
#2057 = CARTESIAN_POINT ( 'NONE',  ( 18.25000000000139266, 15.00000000000046718, -7.501122135525308821 ) ) ;
#2058 = CARTESIAN_POINT ( 'NONE',  ( 15.47674793754603684, 14.99999999999991651, 12.19430741059044188 ) ) ;
#2059 = EDGE_CURVE ( 'NONE', #391, #3210, #3332, .T. ) ;
#2060 = B_SPLINE_CURVE_WITH_KNOTS ( 'NONE', 3,
 ( #52, #1443, #1462, #2559, #2879 ),
 .UNSPECIFIED., .F., .F.,
 ( 4, 1, 4 ),
 ( 0.005483918020680812917, 0.005625580395573530346, 0.005767242770466247774 ),
 .UNSPECIFIED. ) ;
#2061 = CARTESIAN_POINT ( 'NONE',  ( 14.54387452404452397, 12.61697928116070777, -12.83083331099303415 ) ) ;
#2062 = VERTEX_POINT ( 'NONE', #927 ) ;
#2063 = DIRECTION ( 'NONE',  ( 0.000000000000000000, 1.734723475976807094E-16, 1.000000000000000000 ) ) ;
#2064 = CIRCLE ( 'NONE', #3030, 1.749999999999999778 ) ;
#2065 = EDGE_CURVE ( 'NONE', #712, #2493, #2537, .T. ) ;
#2066 = CARTESIAN_POINT ( 'NONE',  ( 18.72435829652697237, -15.00000000000000000, 16.79285714285714803 ) ) ;
#2067 = EDGE_LOOP ( 'NONE', ( #266, #4509, #2863, #215, #2624, #3440, #399, #3069, #1897, #1350, #1476, #4073, #2618, #2908, #1031, #3597, #1527, #970 ) ) ;
#2068 = CARTESIAN_POINT ( 'NONE',  ( 1.337771977799053122E-08, 1.000641064791865098, 21.02500811888476662 ) ) ;
#2069 = CARTESIAN_POINT ( 'NONE',  ( -17.99999999999999645, 1.500000000000001110, -10.99999999944397899 ) ) ;
#2070 = CIRCLE ( 'NONE', #1405, 3.999999999999996447 ) ;
#2071 = CARTESIAN_POINT ( 'NONE',  ( -15.27604501390737113, 15.00000000000119726, 12.27132632153872294 ) ) ;
#2072 = EDGE_CURVE ( 'NONE', #3667, #3155, #2633, .T. ) ;
#2073 = FACE_OUTER_BOUND ( 'NONE', #2127, .T. ) ;
#2074 = EDGE_LOOP ( 'NONE', ( #2542, #2145 ) ) ;
#2075 = CYLINDRICAL_SURFACE ( 'NONE', #3931, 1.514999999999994573 ) ;
#2076 = FACE_OUTER_BOUND ( 'NONE', #3734, .T. ) ;
#2077 = CARTESIAN_POINT ( 'NONE',  ( 17.73907886543702972, 1.499999999999997780, 12.47046721646984402 ) ) ;
#2078 = DIRECTION ( 'NONE',  ( 0.000000000000000000, 0.000000000000000000, 1.000000000000000000 ) ) ;
#2079 = DIRECTION ( 'NONE',  ( -1.577021341801699578E-16, 0.000000000000000000, 1.000000000000000000 ) ) ;
#2080 = ORIENTED_EDGE ( 'NONE', *, *, #2288, .F. ) ;
#2081 = DIRECTION ( 'NONE',  ( 9.540979117872426693E-18, 1.000000000000000000, 9.946411125047741738E-31 ) ) ;
#2082 = CARTESIAN_POINT ( 'NONE',  ( 16.88706242047013362, 12.90516727797048802, -10.47611477408736569 ) ) ;
#2083 = CARTESIAN_POINT ( 'NONE',  ( 15.60291196708120509, 15.00000000000000000, 12.13532488730116832 ) ) ;
#2084 = VECTOR ( 'NONE', #620, 1000.000000000000000 ) ;
#2085 = CARTESIAN_POINT ( 'NONE',  ( -6.294610195370920813, 14.99999999999999112, -12.36585365852837981 ) ) ;
#2086 = ORIENTED_EDGE ( 'NONE', *, *, #1098, .F. ) ;
#2087 = FACE_OUTER_BOUND ( 'NONE', #765, .T. ) ;
#2088 = EDGE_CURVE ( 'NONE', #3358, #3970, #4184, .T. ) ;
#2089 = CONICAL_SURFACE ( 'NONE', #1649, 1.499999999999999556, 0.06981317007977325129 ) ;
#2090 = CARTESIAN_POINT ( 'NONE',  ( -0.1290200655616492442, -11.62435893520813757, 15.97500811888476946 ) ) ;
#2091 = VERTEX_POINT ( 'NONE', #856 ) ;
#2092 = APPROVAL ( #3255, 'UNSPECIFIED' ) ;
#2093 = CARTESIAN_POINT ( 'NONE',  ( -15.24329947682984887, 1.500000000000015099, -14.80976561288481896 ) ) ;
#2094 = AXIS2_PLACEMENT_3D ( 'NONE', #2191, #3894, #2146 ) ;
#2095 = CARTESIAN_POINT ( 'NONE',  ( 14.49150964480710968, 14.99999999999999822, 14.79381449504445456 ) ) ;
#2096 = DIRECTION ( 'NONE',  ( 1.000000000000000000, -3.469446951953611428E-15, 0.000000000000000000 ) ) ;
#2097 = VERTEX_POINT ( 'NONE', #3660 ) ;
#2098 = CARTESIAN_POINT ( 'NONE',  ( -17.48476810307704099, 6.781126943440495047, -1.727271733593704228 ) ) ;
#2099 = CARTESIAN_POINT ( 'NONE',  ( -14.99870410601699788, 14.99999999999999467, 14.77169808168630283 ) ) ;
#2100 = CARTESIAN_POINT ( 'NONE',  ( 16.00000000000000711, 22.00000000000000000, -5.241381821235283844 ) ) ;
#2101 = DIRECTION ( 'NONE',  ( 0.000000000000000000, 1.000000000000000000, 1.734723475976807094E-16 ) ) ;
#2102 = VERTEX_POINT ( 'NONE', #1931 ) ;
#2103 = CARTESIAN_POINT ( 'NONE',  ( -18.24999999999998579, 15.00000000000003730, -11.06850535215348330 ) ) ;
#2104 = CARTESIAN_POINT ( 'NONE',  ( 18.25000000000001421, 14.99999999999998934, -10.50770785030753807 ) ) ;
#2105 = CARTESIAN_POINT ( 'NONE',  ( 15.64192007389782901, 14.99999999999990408, 12.11527997508257926 ) ) ;
#2106 = CARTESIAN_POINT ( 'NONE',  ( 3.175186410851086549, 14.99999999999999822, -14.79381449504169233 ) ) ;
#2107 = VERTEX_POINT ( 'NONE', #4399 ) ;
#2108 = DIRECTION ( 'NONE',  ( -0.000000000000000000, -0.000000000000000000, -1.000000000000000000 ) ) ;
#2109 = CYLINDRICAL_SURFACE ( 'NONE', #4343, 2.524999999999999467 ) ;
#2110 = ORIENTED_EDGE ( 'NONE', *, *, #4008, .T. ) ;
#2111 = EDGE_CURVE ( 'NONE', #3623, #3882, #2654, .T. ) ;
#2112 = CARTESIAN_POINT ( 'NONE',  ( -16.81155417148713838, 1.500000000000067280, -13.89172179272242502 ) ) ;
#2113 = CARTESIAN_POINT ( 'NONE',  ( -14.31937729079291977, 14.99999999999948841, 12.36585365853684060 ) ) ;
#2114 = DIRECTION ( 'NONE',  ( -0.000000000000000000, -0.000000000000000000, -1.000000000000000000 ) ) ;
#2115 = VERTEX_POINT ( 'NONE', #4137 ) ;
#2116 = EDGE_CURVE ( 'NONE', #2493, #422, #1356, .T. ) ;
#2117 = ORIENTED_EDGE ( 'NONE', *, *, #1671, .T. ) ;
#2118 = CARTESIAN_POINT ( 'NONE',  ( -20.25000000000000000, -15.00000000000000000, 4.999999999999999112 ) ) ;
#2119 = CARTESIAN_POINT ( 'NONE',  ( -18.14760333437476447, 14.99999999999998934, 12.88109457257024282 ) ) ;
#2120 = CYLINDRICAL_SURFACE ( 'NONE', #2729, 2.524999999999999467 ) ;
#2121 = ORIENTED_EDGE ( 'NONE', *, *, #328, .T. ) ;
#2122 = CARTESIAN_POINT ( 'NONE',  ( -16.62937601705631252, 12.75053827530460460, -11.55753868275398766 ) ) ;
#2123 = CARTESIAN_POINT ( 'NONE',  ( 16.68211086006741439, 14.52338316083553416, 10.82084936242814699 ) ) ;
#2124 = DIRECTION ( 'NONE',  ( 0.000000000000000000, 1.000000000000000000, 0.000000000000000000 ) ) ;
#2125 = EDGE_CURVE ( 'NONE', #2548, #3976, #1998, .T. ) ;
#2126 = CARTESIAN_POINT ( 'NONE',  ( -14.79014459629506462, 12.62858640249525521, -12.81290287038114784 ) ) ;
#2127 = EDGE_LOOP ( 'NONE', ( #3548, #3388, #3833, #3800 ) ) ;
#2128 = CARTESIAN_POINT ( 'NONE',  ( -15.33294216375925423, 12.65142098997693587, -12.69221098725820696 ) ) ;
#2129 = CONICAL_SURFACE ( 'NONE', #80, 1.499999999999999556, 0.06981317007977325129 ) ;
#2130 = CARTESIAN_POINT ( 'NONE',  ( -0.2576077852884136599, -11.62238158515852859, 15.98483855518710506 ) ) ;
#2131 = VERTEX_POINT ( 'NONE', #1700 ) ;
#2132 = CARTESIAN_POINT ( 'NONE',  ( 0.2579530332396527958, -11.62435893520813934, 15.97500811888477301 ) ) ;
#2133 = VECTOR ( 'NONE', #2255, 1000.000000000000000 ) ;
#2134 = CARTESIAN_POINT ( 'NONE',  ( 14.24526274792138736, 14.99999999999990941, 12.36585365853667717 ) ) ;
#2135 = CARTESIAN_POINT ( 'NONE',  ( -1.362586647160938913, -34.14935893520813437, 17.65000000000000213 ) ) ;
#2136 = ORIENTED_EDGE ( 'NONE', *, *, #2776, .F. ) ;
#2137 = CIRCLE ( 'NONE', #1040, 12.62500000000000000 ) ;
#2138 = EDGE_LOOP ( 'NONE', ( #1987, #3964 ) ) ;
#2139 = CARTESIAN_POINT ( 'NONE',  ( -1.881582595217773379, 12.99999999999999822, 19.65000000000000213 ) ) ;
#2140 = ADVANCED_FACE ( 'NONE', ( #3411 ), #2089, .T. ) ;
#2141 = CC_DESIGN_APPROVAL ( #2518, ( #3111 ) ) ;
#2142 = CARTESIAN_POINT ( 'NONE',  ( -17.17073170731708132, 10.00000000000000000, -4.999999999999999112 ) ) ;
#2143 = LINE ( 'NONE', #581, #9 ) ;
#2144 = CALENDAR_DATE ( 2025, 26, 11 ) ;
#2145 = ORIENTED_EDGE ( 'NONE', *, *, #1282, .F. ) ;
#2146 = DIRECTION ( 'NONE',  ( 8.673617379884035472E-16, 0.000000000000000000, 1.000000000000000000 ) ) ;
#2147 = EDGE_CURVE ( 'NONE', #3638, #3888, #260, .T. ) ;
#2148 = CARTESIAN_POINT ( 'NONE',  ( 16.73188330241454835, 14.49819615031392850, 4.257970241926514632 ) ) ;
#2149 = CYLINDRICAL_SURFACE ( 'NONE', #3026, 1.514999999999994573 ) ;
#2150 = CARTESIAN_POINT ( 'NONE',  ( -14.66564545948914500, 15.00000000000051514, -12.37140790403021562 ) ) ;
#2151 = ORIENTED_EDGE ( 'NONE', *, *, #3999, .T. ) ;
#2152 = PLANE ( 'NONE',  #4148 ) ;
#2153 = AXIS2_PLACEMENT_3D ( 'NONE', #2496, #3572, #1863 ) ;
#2154 = DIRECTION ( 'NONE',  ( 0.000000000000000000, 0.000000000000000000, -1.000000000000000000 ) ) ;
#2155 = VERTEX_POINT ( 'NONE', #2044 ) ;
#2156 = CARTESIAN_POINT ( 'NONE',  ( 18.80487804878048763, 3.499999999999989342, -2.500000000000000000 ) ) ;
#2157 = CARTESIAN_POINT ( 'NONE',  ( 12.66854085430747112, 22.00000000000000000, -11.00000000000000000 ) ) ;
#2158 = VECTOR ( 'NONE', #2886, 1000.000000000000000 ) ;
#2159 = B_SPLINE_CURVE_WITH_KNOTS ( 'NONE', 3,
 ( #1729, #2027, #265, #670, #3804, #3504, #1039, #1681 ),
 .UNSPECIFIED., .F., .F.,
 ( 4, 2, 2, 4 ),
 ( 1.734723475976807094E-18, 0.0006542398721376219226, 0.0009813598082064321250, 0.001308479744275242111 ),
 .UNSPECIFIED. ) ;
#2160 = FACE_OUTER_BOUND ( 'NONE', #1723, .T. ) ;
#2161 = ORIENTED_EDGE ( 'NONE', *, *, #3360, .T. ) ;
#2162 = AXIS2_PLACEMENT_3D ( 'NONE', #4089, #4391, #2626 ) ;
#2163 = CARTESIAN_POINT ( 'NONE',  ( 0.5101031941703877415, 12.61697928116070422, 12.83083331099303237 ) ) ;
#2164 = ORIENTED_EDGE ( 'NONE', *, *, #2820, .F. ) ;
#2165 = DIRECTION ( 'NONE',  ( -0.000000000000000000, -1.000000000000000000, -0.000000000000000000 ) ) ;
#2166 = VECTOR ( 'NONE', #3252, 1000.000000000000000 ) ;
#2167 = CARTESIAN_POINT ( 'NONE',  ( -12.63551870182570802, 15.00000000000001243, 14.79381449504443324 ) ) ;
#2168 = CARTESIAN_POINT ( 'NONE',  ( -15.96476307693246710, 22.00000000000000000, 10.27144988068085851 ) ) ;
#2169 = EDGE_LOOP ( 'NONE', ( #4145, #1156, #4359, #3417, #1745 ) ) ;
#2170 = CARTESIAN_POINT ( 'NONE',  ( 17.99999999999999289, 0.000000000000000000, -4.999999999999999112 ) ) ;
#2171 = CARTESIAN_POINT ( 'NONE',  ( 18.24999999999998579, 14.99999999999998757, 10.57162511697195306 ) ) ;
#2172 = CARTESIAN_POINT ( 'NONE',  ( -17.67420043053033396, 4.839445587064121312, -0.5641303440317901874 ) ) ;
#2173 = EDGE_CURVE ( 'NONE', #1067, #2806, #4216, .T. ) ;
#2174 = CARTESIAN_POINT ( 'NONE',  ( -15.39881637606575104, 15.00000000000041567, -12.22631506058804796 ) ) ;
#2175 = ORIENTED_EDGE ( 'NONE', *, *, #424, .T. ) ;
#2176 = CARTESIAN_POINT ( 'NONE',  ( -16.88397358903877787, 12.89769337927981319, 10.57536133356491348 ) ) ;
#2177 = DIRECTION ( 'NONE',  ( 0.000000000000000000, 0.000000000000000000, -1.000000000000000000 ) ) ;
#2178 = VERTEX_POINT ( 'NONE', #1658 ) ;
#2179 = FACE_OUTER_BOUND ( 'NONE', #3745, .T. ) ;
#2180 = CARTESIAN_POINT ( 'NONE',  ( 16.00000000000000000, 22.00000000000000000, 10.06808370402571029 ) ) ;
#2181 = PLANE ( 'NONE',  #2663 ) ;
#2182 = ORIENTED_EDGE ( 'NONE', *, *, #4541, .T. ) ;
#2183 = ADVANCED_FACE ( 'NONE', ( #971 ), #2024, .F. ) ;
#2184 = CARTESIAN_POINT ( 'NONE',  ( 2.050492709174347450, -12.47069508904860236, 19.65000000000000213 ) ) ;
#2185 = ORIENTED_EDGE ( 'NONE', *, *, #3756, .T. ) ;
#2186 = CARTESIAN_POINT ( 'NONE',  ( 17.17073170731706355, 10.00000000000000000, -4.999999999999999112 ) ) ;
#2187 = CARTESIAN_POINT ( 'NONE',  ( -15.78476189007237451, 14.99999999999999467, 14.62544859371297612 ) ) ;
#2188 = CARTESIAN_POINT ( 'NONE',  ( -18.00000000000000355, 1.499999999999997780, -9.000147713382663284 ) ) ;
#2189 = APPROVAL_DATE_TIME ( #835, #3191 ) ;
#2190 = ORIENTED_EDGE ( 'NONE', *, *, #3021, .F. ) ;
#2191 = CARTESIAN_POINT ( 'NONE',  ( -16.25000000000000000, 13.00000000000000000, 13.65000000000000213 ) ) ;
#2192 = EDGE_CURVE ( 'NONE', #4527, #4121, #3820, .T. ) ;
#2193 = CARTESIAN_POINT ( 'NONE',  ( 16.88713656286651954, 12.90685023061813652, 10.41312015824628467 ) ) ;
#2194 = CARTESIAN_POINT ( 'NONE',  ( 2.377627233492342729, -11.39845220053080688, 19.65000000000000213 ) ) ;
#2195 = CARTESIAN_POINT ( 'NONE',  ( -14.87562057450841735, 15.00000000000000178, -14.77963592444007013 ) ) ;
#2196 = ORIENTED_EDGE ( 'NONE', *, *, #2820, .T. ) ;
#2197 = CARTESIAN_POINT ( 'NONE',  ( -16.88651675319396972, 12.90304156853899897, 10.50936651450810189 ) ) ;
#2198 = EDGE_CURVE ( 'NONE', #1094, #461, #332, .T. ) ;
#2199 = DIRECTION ( 'NONE',  ( 0.000000000000000000, 0.000000000000000000, -1.000000000000000000 ) ) ;
#2200 = CARTESIAN_POINT ( 'NONE',  ( -17.35063811323615468, 8.155959339329454494, 0.7247930473779282678 ) ) ;
#2201 = CARTESIAN_POINT ( 'NONE',  ( -12.66854085430747645, 22.00000000000000000, -11.00000000000000000 ) ) ;
#2202 = ADVANCED_FACE ( 'NONE', ( #4096 ), #1016, .T. ) ;
#2203 = AXIS2_PLACEMENT_3D ( 'NONE', #3984, #1596, #1275 ) ;
#2204 = CARTESIAN_POINT ( 'NONE',  ( -20.25000000000000000, 0.000000000000000000, 4.000000000000000000 ) ) ;
#2205 = VERTEX_POINT ( 'NONE', #4469 ) ;
#2206 = CARTESIAN_POINT ( 'NONE',  ( -17.15787352452412406, 10.13179637362773811, 3.999999999999997335 ) ) ;
#2207 = AXIS2_PLACEMENT_3D ( 'NONE', #2357, #3759, #1661 ) ;
#2208 = ORIENTED_EDGE ( 'NONE', *, *, #1904, .F. ) ;
#2209 = DIRECTION ( 'NONE',  ( 1.000000000000000000, 0.000000000000000000, 0.000000000000000000 ) ) ;
#2210 = ADVANCED_FACE ( 'NONE', ( #666 ), #3777, .F. ) ;
#2211 = B_SPLINE_CURVE_WITH_KNOTS ( 'NONE', 3,
 ( #2782, #3104, #379, #1048, #2458, #1068, #3856, #699, #1782, #1434, #2848, #4177, #3491, #635, #340, #1738 ),
 .UNSPECIFIED., .F., .F.,
 ( 4, 3, 3, 3, 3, 4 ),
 ( -5.993546047661224563E-08, 0.000000000000000000, 0.001607254138335149560, 0.008036270691675747799, 0.02908446340806202651, 0.02908452340806201575 ),
 .UNSPECIFIED. ) ;
#2212 = DIRECTION ( 'NONE',  ( -0.000000000000000000, -1.000000000000000000, -0.000000000000000000 ) ) ;
#2213 = VECTOR ( 'NONE', #921, 1000.000000000000000 ) ;
#2214 = DIRECTION ( 'NONE',  ( 5.560637717344147991E-17, 1.633546882450996723E-22, -1.000000000000000000 ) ) ;
#2215 = DATE_AND_TIME ( #2593, #3401 ) ;
#2216 = ORIENTED_EDGE ( 'NONE', *, *, #192, .T. ) ;
#2217 = CC_DESIGN_APPROVAL ( #3191, ( #316 ) ) ;
#2218 = CARTESIAN_POINT ( 'NONE',  ( 1.362586673916378111, -14.14935893520813615, 19.65000000000000213 ) ) ;
#2219 = CARTESIAN_POINT ( 'NONE',  ( 18.25000000000003197, 15.00000000000000355, 10.67146946495663862 ) ) ;
#2220 = PLANE ( 'NONE',  #84 ) ;
#2221 = CARTESIAN_POINT ( 'NONE',  ( -14.76005067231217893, 12.62767598389302215, -12.81649188936126826 ) ) ;
#2222 = ORIENTED_EDGE ( 'NONE', *, *, #94, .F. ) ;
#2223 = CARTESIAN_POINT ( 'NONE',  ( -18.25000000000000355, 14.99999999999998401, 10.48265321715314791 ) ) ;
#2224 = CARTESIAN_POINT ( 'NONE',  ( -14.55023363441809003, 15.00000000000000000, 14.79380776854636004 ) ) ;
#2225 = CARTESIAN_POINT ( 'NONE',  ( 18.25000000000000355, 13.00000000000000000, -13.64999999999999503 ) ) ;
#2226 = VERTEX_POINT ( 'NONE', #3754 ) ;
#2227 = CARTESIAN_POINT ( 'NONE',  ( -17.34337359498532649, 8.230420651400459420, -0.5243260571160067718 ) ) ;
#2228 = CARTESIAN_POINT ( 'NONE',  ( 15.96476307693248842, 22.00000000000000000, 10.27144988068088338 ) ) ;
#2229 = EDGE_CURVE ( 'NONE', #2599, #3576, #1329, .T. ) ;
#2230 = CARTESIAN_POINT ( 'NONE',  ( -8.584999986622275259, -3.544358935208134387, -2.350000000000001421 ) ) ;
#2231 = ORIENTED_EDGE ( 'NONE', *, *, #3916, .F. ) ;
#2232 = DIRECTION ( 'NONE',  ( -0.5183339906703049449, 1.345660279109756710E-14, -0.8551782703716205303 ) ) ;
#2233 = CARTESIAN_POINT ( 'NONE',  ( -17.63758157300624774, 14.99999999999998934, -13.50369746677962368 ) ) ;
#2234 = EDGE_CURVE ( 'NONE', #3226, #4004, #1793, .T. ) ;
#2235 = ORIENTED_EDGE ( 'NONE', *, *, #429, .F. ) ;
#2236 = CARTESIAN_POINT ( 'NONE',  ( 16.92682926829268553, 6.353555512828870100, -1.750000000000000000 ) ) ;
#2237 = VECTOR ( 'NONE', #4039, 1000.000000000000000 ) ;
#2238 = CARTESIAN_POINT ( 'NONE',  ( -16.19189117735667338, 14.99999999999897327, 11.67570076580832428 ) ) ;
#2239 = CARTESIAN_POINT ( 'NONE',  ( 13.99999999999999822, 0.000000000000000000, -15.00000000000000355 ) ) ;
#2240 = PERSON_AND_ORGANIZATION ( #257, #1117 ) ;
#2241 = ORIENTED_EDGE ( 'NONE', *, *, #3329, .F. ) ;
#2242 = AXIS2_PLACEMENT_3D ( 'NONE', #222, #3668, #911 ) ;
#2243 = CARTESIAN_POINT ( 'NONE',  ( -20.25000000000000000, 0.000000000000000000, 13.65000000000000213 ) ) ;
#2244 = CARTESIAN_POINT ( 'NONE',  ( 16.67264126412603886, 14.52949400840270400, 10.86080170051094207 ) ) ;
#2245 = CARTESIAN_POINT ( 'NONE',  ( -16.00000000000000711, 22.00000000000000000, -9.999999999575933884 ) ) ;
#2246 = CARTESIAN_POINT ( 'NONE',  ( -16.93866719828234579, 15.00000000000000178, -14.07271354297447452 ) ) ;
#2247 = VERTEX_POINT ( 'NONE', #4044 ) ;
#2248 = CARTESIAN_POINT ( 'NONE',  ( -16.88713656286652665, 12.90685023061813652, 9.906391030912022444 ) ) ;
#2249 = CARTESIAN_POINT ( 'NONE',  ( -20.25000000000000000, 0.000000000000000000, -4.999999999999999112 ) ) ;
#2250 = CARTESIAN_POINT ( 'NONE',  ( 14.52229050691793510, 14.99999999999999289, 12.36585365853657947 ) ) ;
#2251 = LINE ( 'NONE', #1191, #2591 ) ;
#2252 = CARTESIAN_POINT ( 'NONE',  ( -17.40856738461932096, 7.562184307652012549, -1.457608716645304447 ) ) ;
#2253 = CARTESIAN_POINT ( 'NONE',  ( -15.07486013656467705, 22.00000000000000000, -11.00000000000000178 ) ) ;
#2254 = EDGE_CURVE ( 'NONE', #3976, #1981, #3381, .T. ) ;
#2255 = DIRECTION ( 'NONE',  ( -0.000000000000000000, -0.000000000000000000, 1.000000000000000000 ) ) ;
#2256 = ORIENTED_EDGE ( 'NONE', *, *, #2606, .T. ) ;
#2257 = DIRECTION ( 'NONE',  ( -1.000000000000000000, 0.000000000000000000, -0.000000000000000000 ) ) ;
#2258 = CARTESIAN_POINT ( 'NONE',  ( -18.00000000000000000, 1.499999999999997780, -4.000000000000000000 ) ) ;
#2259 = ORIENTED_EDGE ( 'NONE', *, *, #2413, .T. ) ;
#2260 = DIRECTION ( 'NONE',  ( -0.000000000000000000, 0.000000000000000000, 1.000000000000000000 ) ) ;
#2261 = CARTESIAN_POINT ( 'NONE',  ( -17.84393568057005552, 3.099659274156947752, -3.999999999999996447 ) ) ;
#2262 = DIRECTION ( 'NONE',  ( -0.000000000000000000, -1.000000000000000000, -0.000000000000000000 ) ) ;
#2263 = ORIENTED_EDGE ( 'NONE', *, *, #4158, .T. ) ;
#2264 = CARTESIAN_POINT ( 'NONE',  ( 16.88713656286652665, 12.90685023061806191, -2.060251589309714769E-15 ) ) ;
#2265 = ADVANCED_FACE ( 'NONE', ( #2344 ), #1554, .F. ) ;
#2266 = CARTESIAN_POINT ( 'NONE',  ( -20.25000000000000000, 0.000000000000000000, -4.999999999999999112 ) ) ;
#2267 = CARTESIAN_POINT ( 'NONE',  ( -15.65088692216588129, 1.499999999999987566, -14.65129445437738198 ) ) ;
#2268 = CARTESIAN_POINT ( 'NONE',  ( 17.17073170731706355, 10.00000000000000000, 4.999999999999999112 ) ) ;
#2269 = VERTEX_POINT ( 'NONE', #2993 ) ;
#2270 = CARTESIAN_POINT ( 'NONE',  ( -18.24999999999994316, 14.99999999999997335, 10.97279635712761348 ) ) ;
#2271 = LINE ( 'NONE', #1238, #622 ) ;
#2272 = CARTESIAN_POINT ( 'NONE',  ( 14.73706523482111308, 12.62687521363833554, 12.81904600630583779 ) ) ;
#2273 = MANIFOLD_SOLID_BREP ( 'Fillet3', #474 ) ;
#2274 = FACE_OUTER_BOUND ( 'NONE', #3805, .T. ) ;
#2275 = CARTESIAN_POINT ( 'NONE',  ( 14.60676248348807249, 15.00000000000003730, -12.36999985877687180 ) ) ;
#2276 = CARTESIAN_POINT ( 'NONE',  ( -17.40007567344267159, 1.500000000000022204, 13.17881354576365460 ) ) ;
#2277 = DIRECTION ( 'NONE',  ( 1.000000000000000000, 0.000000000000000000, -2.478176394216784112E-16 ) ) ;
#2278 = VERTEX_POINT ( 'NONE', #1950 ) ;
#2279 = DIRECTION ( 'NONE',  ( -0.8551782703716207523, 0.000000000000000000, 0.5183339906703046118 ) ) ;
#2280 = CARTESIAN_POINT ( 'NONE',  ( -16.13560017967377647, 14.99999999999999467, -14.49092678426883829 ) ) ;
#2281 = ORIENTED_EDGE ( 'NONE', *, *, #2021, .T. ) ;
#2282 = CARTESIAN_POINT ( 'NONE',  ( -18.25000000000000711, 15.00000000000000000, 12.71215445871050065 ) ) ;
#2283 = CARTESIAN_POINT ( 'NONE',  ( -18.14785995187672540, 14.99999999999999467, 12.88067119394951376 ) ) ;
#2284 = B_SPLINE_CURVE_WITH_KNOTS ( 'NONE', 3,
 ( #3723, #1258, #1945, #4388, #3059, #1232, #1280, #1647, #206, #2268 ),
 .UNSPECIFIED., .F., .F.,
 ( 4, 2, 2, 2, 4 ),
 ( 1.734723475976807094E-18, 0.0003916369917963545186, 0.0007832739835927073025, 0.001174910975389060032, 0.001566547967185412870 ),
 .UNSPECIFIED. ) ;
#2285 = CARTESIAN_POINT ( 'NONE',  ( -16.25000000000000000, -15.00000000000000000, 19.65000000000000213 ) ) ;
#2286 = CIRCLE ( 'NONE', #305, 9.999999999999998224 ) ;
#2287 = ORIENTED_EDGE ( 'NONE', *, *, #1194, .F. ) ;
#2288 = EDGE_CURVE ( 'NONE', #1915, #2178, #894, .T. ) ;
#2289 = CARTESIAN_POINT ( 'NONE',  ( 17.86991869918698939, 2.833333333333319271, 2.500000000000003109 ) ) ;
#2290 = AXIS2_PLACEMENT_3D ( 'NONE', #414, #1771, #2492 ) ;
#2291 = DIRECTION ( 'NONE',  ( 0.000000000000000000, 0.000000000000000000, 1.000000000000000000 ) ) ;
#2292 = CARTESIAN_POINT ( 'NONE',  ( 15.16665956900101264, 22.00000000000000000, -10.98758851202203957 ) ) ;
#2293 = EDGE_CURVE ( 'NONE', #2554, #698, #2831, .T. ) ;
#2294 = DIRECTION ( 'NONE',  ( 1.000000000000000000, -0.000000000000000000, -0.000000000000000000 ) ) ;
#2295 = AXIS2_PLACEMENT_3D ( 'NONE', #2225, #1606, #116 ) ;
#2296 = ORIENTED_EDGE ( 'NONE', *, *, #2689, .F. ) ;
#2297 = ADVANCED_FACE ( 'NONE', ( #3334 ), #1604, .F. ) ;
#2298 = CARTESIAN_POINT ( 'NONE',  ( -18.25000000000000711, 14.99999999999999645, -10.53830445411275463 ) ) ;
#2299 = CARTESIAN_POINT ( 'NONE',  ( -17.51219512195122618, 6.499999999999995559, -1.749999999999990008 ) ) ;
#2300 = APPROVAL_PERSON_ORGANIZATION ( #3892, #2092, #1821 ) ;
#2301 = CARTESIAN_POINT ( 'NONE',  ( 14.54691516570685650, 14.99999999999999822, 14.79381300190675574 ) ) ;
#2302 = CARTESIAN_POINT ( 'NONE',  ( -18.00000000000000355, -15.00000000000000000, 10.99999999999301004 ) ) ;
#2303 = CARTESIAN_POINT ( 'NONE',  ( 14.81292968483882078, 12.62940268126142662, -12.80994010377433590 ) ) ;
#2304 = CARTESIAN_POINT ( 'NONE',  ( -15.16665956900103041, 22.00000000000000000, 10.98758851202205555 ) ) ;
#2305 = CARTESIAN_POINT ( 'NONE',  ( 16.92682926829268553, 2.499999999999993783, 2.500000000000000000 ) ) ;
#2306 = ORIENTED_EDGE ( 'NONE', *, *, #4178, .F. ) ;
#2307 = LINE ( 'NONE', #2677, #3783 ) ;
#2308 = CARTESIAN_POINT ( 'NONE',  ( 2.334208375702000460, -11.40677812049442963, 17.52854956222765637 ) ) ;
#2309 = CARTESIAN_POINT ( 'NONE',  ( 18.83068113962587731, 3.376346226987657850, -1.493844357539098056 ) ) ;
#2310 = FACE_OUTER_BOUND ( 'NONE', #1026, .T. ) ;
#2311 = CARTESIAN_POINT ( 'NONE',  ( 16.92682926829268553, 12.49999999999998934, 1.750000000000000000 ) ) ;
#2312 = AXIS2_PLACEMENT_3D ( 'NONE', #3889, #2843, #3981 ) ;
#2313 = VERTEX_POINT ( 'NONE', #2299 ) ;
#2314 = FACE_OUTER_BOUND ( 'NONE', #2067, .T. ) ;
#2315 = AXIS2_PLACEMENT_3D ( 'NONE', #2068, #2352, #3477 ) ;
#2316 = CYLINDRICAL_SURFACE ( 'NONE', #767, 0.4999999999999987232 ) ;
#2317 = CARTESIAN_POINT ( 'NONE',  ( 7.779939977674969143, 22.00000000000000000, -10.99999999999999822 ) ) ;
#2318 = CARTESIAN_POINT ( 'NONE',  ( -15.98545926853108057, 12.69264803277790499, -12.32907962557667858 ) ) ;
#2319 = VECTOR ( 'NONE', #1229, 1000.000000000000000 ) ;
#2320 = EDGE_LOOP ( 'NONE', ( #1120, #2575, #37, #2432, #1967, #2861 ) ) ;
#2321 = CARTESIAN_POINT ( 'NONE',  ( -16.73131743736992405, 14.49806230531192952, -10.46036489568459871 ) ) ;
#2322 = DIRECTION ( 'NONE',  ( 0.000000000000000000, -1.000000000000000000, -0.000000000000000000 ) ) ;
#2323 = CARTESIAN_POINT ( 'NONE',  ( 14.52844667934005152, 12.61697928116069889, 12.83083331099303059 ) ) ;
#2324 = EDGE_CURVE ( 'NONE', #236, #2937, #2271, .T. ) ;
#2325 =( NAMED_UNIT ( * ) PLANE_ANGLE_UNIT ( ) SI_UNIT ( $, .RADIAN. ) );
#2326 = CARTESIAN_POINT ( 'NONE',  ( 14.65088100921339276, 12.62264582085907172, -12.82678661181551405 ) ) ;
#2327 = CARTESIAN_POINT ( 'NONE',  ( 11.46823472235138830, 1.499999999999997780, 14.99999999999999467 ) ) ;
#2328 = CARTESIAN_POINT ( 'NONE',  ( 15.99903375525628668, 14.27800506337339392, 19.21011108454667848 ) ) ;
#2329 = ORIENTED_EDGE ( 'NONE', *, *, #4516, .T. ) ;
#2330 = DIRECTION ( 'NONE',  ( -0.000000000000000000, 1.000000000000000000, -0.000000000000000000 ) ) ;
#2331 = CARTESIAN_POINT ( 'NONE',  ( -20.25000000000000000, 10.00000000000000000, 4.000000000000001776 ) ) ;
#2332 = DIRECTION ( 'NONE',  ( -1.577021341801699578E-16, 0.000000000000000000, 1.000000000000000000 ) ) ;
#2333 = CARTESIAN_POINT ( 'NONE',  ( -14.57892676538257959, 14.99999999999997691, 12.36839833544617662 ) ) ;
#2334 = ADVANCED_FACE ( 'NONE', ( #251 ), #1990, .F. ) ;
#2335 = CARTESIAN_POINT ( 'NONE',  ( -3.925049049250765698, 12.99999999999999822, 19.65000000000000213 ) ) ;
#2336 = VERTEX_POINT ( 'NONE', #569 ) ;
#2337 = DIRECTION ( 'NONE',  ( 0.000000000000000000, -0.000000000000000000, 1.000000000000000000 ) ) ;
#2338 = CARTESIAN_POINT ( 'NONE',  ( 18.24999999999979394, 14.99999999999991651, 11.46299755332171699 ) ) ;
#2339 = CARTESIAN_POINT ( 'NONE',  ( 12.66854085430747112, 22.00000000000000000, -11.00000000000000000 ) ) ;
#2340 = CARTESIAN_POINT ( 'NONE',  ( -1.881582595217773379, -12.89151244373383598, 19.65000000000000213 ) ) ;
#2341 = ORIENTED_EDGE ( 'NONE', *, *, #4458, .T. ) ;
#2342 = CARTESIAN_POINT ( 'NONE',  ( -16.73188330240711963, 14.49819615032691722, -10.44652667068226215 ) ) ;
#2343 = ADVANCED_FACE ( 'NONE', ( #2647, #3404 ), #3701, .T. ) ;
#2344 = FACE_OUTER_BOUND ( 'NONE', #100, .T. ) ;
#2345 = CARTESIAN_POINT ( 'NONE',  ( 14.97727447075292950, 15.00000000000052935, 12.34228228201030397 ) ) ;
#2346 = CARTESIAN_POINT ( 'NONE',  ( -13.99999999999999822, 1.499999999999997780, -15.00000000000000355 ) ) ;
#2347 = CARTESIAN_POINT ( 'NONE',  ( 15.72795132119607331, 12.67420452456711644, -12.50258186754352607 ) ) ;
#2348 = CARTESIAN_POINT ( 'NONE',  ( -16.00000000000000711, 22.00000000000000000, 8.474768457308544001 ) ) ;
#2349 = EDGE_CURVE ( 'NONE', #3379, #2900, #545, .T. ) ;
#2350 = CARTESIAN_POINT ( 'NONE',  ( 16.24143417872308603, 13.27970186711828227, 19.63518363019074187 ) ) ;
#2351 = ORIENTED_EDGE ( 'NONE', *, *, #4385, .T. ) ;
#2352 = DIRECTION ( 'NONE',  ( 5.560637717344147991E-17, 1.633546882450996723E-22, -1.000000000000000000 ) ) ;
#2353 = CARTESIAN_POINT ( 'NONE',  ( 17.32679602674701158, 8.400340725843058465, -4.000000000000001776 ) ) ;
#2354 = EDGE_CURVE ( 'NONE', #2847, #422, #1629, .T. ) ;
#2355 =( BOUNDED_SURFACE ( )  B_SPLINE_SURFACE ( 3, 2, ( 
 ( #1651, #3065, #1303 ),
 ( #2435, #1714, #2414 ),
 ( #1759, #3513, #3169 ),
 ( #4550, #3836, #3770 ),
 ( #2783, #1393, #1322 ),
 ( #984, #20, #4502 ),
 ( #360, #319, #3148 ),
 ( #4201, #3447, #275 ),
 ( #681, #1670, #611 ),
 ( #2459, #2759, #2012 ),
 ( #3427, #2802, #3813 ),
 ( #2037, #3492, #4129 ),
 ( #2082, #294, #2104 ),
 ( #3082, #637, #3127 ),
 ( #4529, #2735, #1049 ),
 ( #1690, #4482, #3469 ),
 ( #2391, #3105, #341 ),
 ( #657, #1346, #2713 ),
 ( #4107, #1372, #3857 ),
 ( #3793, #1739, #4179 ),
 ( #4156, #1009, #2057 ),
 ( #700, #1028, #961 ),
 ( #2368, #721, #3213 ),
 ( #2501, #3620, #468 ),
 ( #4287, #2148, #3535 ),
 ( #1436, #3556, #402 ),
 ( #1783, #1140, #745 ),
 ( #2849, #2896, #3283 ),
 ( #2869, #1158, #2551 ),
 ( #2193, #3896, #770 ),
 ( #3918, #4244, #62 ),
 ( #816, #2919, #1804 ),
 ( #1091, #791, #1455 ),
 ( #1872, #3190, #381 ),
 ( #1848, #3599, #3876 ),
 ( #4265, #4311, #2572 ),
 ( #425, #3942, #447 ),
 ( #1115, #2526, #3259 ),
 ( #3961, #42, #2171 ),
 ( #109, #1503, #2219 ),
 ( #3578, #1824, #3233 ),
 ( #85, #1413, #1479 ),
 ( #2824, #4223, #1069 ),
 ( #2481, #2123, #204 ),
 ( #3304, #2244, #2962 ),
 ( #1918, #2988, #2338 ),
 ( #563, #4409, #1622 ),
 ( #3646, #2642, #1255 ),
 ( #2596, #4356, #4433 ),
 ( #3988, #888, #1182 ) ),
 .UNSPECIFIED., .F., .F., .T. ) 
 B_SPLINE_SURFACE_WITH_KNOTS ( ( 4, 2, 2, 2, 2, 2, 2, 2, 2, 2, 2, 2, 2, 2, 2, 2, 2, 2, 2, 2, 2, 2, 2, 2, 4 ),
 ( 3, 3 ),
 ( 0.002909135619306735861, 0.003707010288617986447, 0.004504884957929237467, 0.004903822292584862977, 0.005103290959912675298, 0.005203025293576581459, 0.005252892460408534539, 0.005277826043824511079, 0.005302759627240487619, 0.006100634296551738639, 0.009292132973796740983, 0.01567513032828674741, 0.02205812768277675556, 0.02524962636002175964, 0.02604750102933300893, 0.02607243461274898547, 0.02608490140445697547, 0.02609736819616496201, 0.02614723536299691509, 0.02624696969666082125, 0.02644643836398863357, 0.02664590703131644589, 0.02684537569864425821, 0.02764325036795550750, 0.02844112503726676025 ),
 ( 0.000000000000000000, 1.000000000000000000 ),
 .UNSPECIFIED. ) 
 GEOMETRIC_REPRESENTATION_ITEM ( )  RATIONAL_B_SPLINE_SURFACE ( (
 ( 1.000000000000000000, 0.6599631118818306552, 1.000000000000000000),
 ( 1.000000000000000000, 0.6834633271079503247, 1.000000000000000000),
 ( 1.000000000000000000, 0.7049295657252346858, 1.000000000000000000),
 ( 1.000000000000000000, 0.7405686796160083629, 1.000000000000000000),
 ( 1.000000000000000000, 0.7544399326968863617, 1.000000000000000000),
 ( 1.000000000000000000, 0.7691705997564814989, 1.000000000000000000),
 ( 1.000000000000000000, 0.7730348845924154277, 1.000000000000000000),
 ( 1.000000000000000000, 0.7773296343398676811, 1.000000000000000000),
 ( 1.000000000000000000, 0.7785327055016777464, 1.000000000000000000),
 ( 1.000000000000000000, 0.7798528486994692477, 1.000000000000000000),
 ( 1.000000000000000000, 0.7802130581795876374, 1.000000000000000000),
 ( 1.000000000000000000, 0.7806315096423759314, 1.000000000000000000),
 ( 1.000000000000000000, 0.7807507565017711704, 1.000000000000000000),
 ( 1.000000000000000000, 0.7808995487166876526, 1.000000000000000000),
 ( 1.000000000000000000, 0.7809441362423540367, 1.000000000000000000),
 ( 1.000000000000000000, 0.7810233739373785289, 1.000000000000000000),
 ( 1.000000000000000000, 0.7810780728687346519, 1.000000000000000000),
 ( 1.000000000000000000, 0.7810780728687346519, 1.000000000000000000),
 ( 1.000000000000000000, 0.7810780728687338748, 1.000000000000000000),
 ( 1.000000000000000000, 0.7810780728687338748, 1.000000000000000000),
 ( 1.000000000000000000, 0.7810780728687342078, 1.000000000000000000),
 ( 1.000000000000000000, 0.7810780728687342078, 1.000000000000000000),
 ( 1.000000000000000000, 0.7810780728687342078, 1.000000000000000000),
 ( 1.000000000000000000, 0.7810780728687342078, 1.000000000000000000),
 ( 1.000000000000000000, 0.7810780728687346519, 1.000000000000000000),
 ( 1.000000000000000000, 0.7810780728687346519, 1.000000000000000000),
 ( 1.000000000000000000, 0.7810780728687344299, 1.000000000000000000),
 ( 1.000000000000000000, 0.7810780728687344299, 1.000000000000000000),
 ( 1.000000000000000000, 0.7810780728687344299, 1.000000000000000000),
 ( 1.000000000000000000, 0.7810780728687344299, 1.000000000000000000),
 ( 1.000000000000000000, 0.7810780728687344299, 1.000000000000000000),
 ( 1.000000000000000000, 0.7810780728687344299, 1.000000000000000000),
 ( 1.000000000000000000, 0.7810780728687346519, 1.000000000000000000),
 ( 1.000000000000000000, 0.7810780728687346519, 1.000000000000000000),
 ( 1.000000000000000000, 0.7810509920009381934, 1.000000000000000000),
 ( 1.000000000000000000, 0.7809629216857471024, 1.000000000000000000),
 ( 1.000000000000000000, 0.7808727156824790683, 1.000000000000000000),
 ( 1.000000000000000000, 0.7805420886518789070, 1.000000000000000000),
 ( 1.000000000000000000, 0.7802414233946469713, 1.000000000000000000),
 ( 1.000000000000000000, 0.7791000613073969516, 1.000000000000000000),
 ( 1.000000000000000000, 0.7780127317236896767, 1.000000000000000000),
 ( 1.000000000000000000, 0.7753174499749236892, 1.000000000000000000),
 ( 1.000000000000000000, 0.7737369563842554365, 1.000000000000000000),
 ( 1.000000000000000000, 0.7700196273323390850, 1.000000000000000000),
 ( 1.000000000000000000, 0.7678921350618910235, 1.000000000000000000),
 ( 1.000000000000000000, 0.7559066301793335718, 1.000000000000000000),
 ( 1.000000000000000000, 0.7418433080656946510, 1.000000000000000000),
 ( 1.000000000000000000, 0.7058374503126038091, 1.000000000000000000),
 ( 1.000000000000000000, 0.6842636121719887221, 1.000000000000000000),
 ( 1.000000000000000000, 0.6599631118818515274, 1.000000000000000000) ) ) 
 REPRESENTATION_ITEM ( '' )  SURFACE ( )  );
#2356 = CARTESIAN_POINT ( 'NONE',  ( -14.56022362792852398, 12.61781801460878683, 12.83059890883038179 ) ) ;
#2357 = CARTESIAN_POINT ( 'NONE',  ( -15.98476810307703921, 6.499999999999995559, 0.000000000000000000 ) ) ;
#2358 = ORIENTED_EDGE ( 'NONE', *, *, #2891, .F. ) ;
#2359 = DIRECTION ( 'NONE',  ( -0.000000000000000000, -0.000000000000000000, 1.000000000000000000 ) ) ;
#2360 = ADVANCED_FACE ( 'NONE', ( #847 ), #4414, .F. ) ;
#2361 = CARTESIAN_POINT ( 'NONE',  ( -16.87920182066838493, 12.89042979968226810, -10.66177532061383104 ) ) ;
#2362 = AXIS2_PLACEMENT_3D ( 'NONE', #1456, #3897, #4288 ) ;
#2363 = CARTESIAN_POINT ( 'NONE',  ( 15.88532476537431570, 22.00000000000000000, -10.47145240533400568 ) ) ;
#2364 = CARTESIAN_POINT ( 'NONE',  ( 14.54229167176124626, 12.61697928116070244, 12.83083331099303237 ) ) ;
#2365 = ORIENTED_EDGE ( 'NONE', *, *, #1593, .F. ) ;
#2366 = CIRCLE ( 'NONE', #376, 3.999999999999998224 ) ;
#2367 = CARTESIAN_POINT ( 'NONE',  ( -18.25000000000111555, 15.00000000000035882, -8.534003833719555843 ) ) ;
#2368 = CARTESIAN_POINT ( 'NONE',  ( 16.88713656286652309, 12.90685023061814007, -2.156080145776711365 ) ) ;
#2369 = CARTESIAN_POINT ( 'NONE',  ( 14.54619439353335153, 12.61715807883462759, 12.83079526005622206 ) ) ;
#2370 = AXIS2_PLACEMENT_3D ( 'NONE', #4229, #2177, #3518 ) ;
#2371 = CARTESIAN_POINT ( 'NONE',  ( 16.19691089660065586, 15.00000000000033573, -11.68062282627008663 ) ) ;
#2372 = CARTESIAN_POINT ( 'NONE',  ( -15.45586946659840955, 22.00000000000000000, 10.89175313492907549 ) ) ;
#2373 = DIRECTION ( 'NONE',  ( 1.000000000000000000, -0.000000000000000000, -0.000000000000000000 ) ) ;
#2374 = DIRECTION ( 'NONE',  ( 0.000000000000000000, 0.000000000000000000, -1.000000000000000000 ) ) ;
#2375 = EDGE_LOOP ( 'NONE', ( #2517, #1962, #4160, #752, #2499, #2281, #4291, #3560, #616, #3879, #17, #778 ) ) ;
#2376 = EDGE_CURVE ( 'NONE', #1750, #1047, #2670, .T. ) ;
#2377 = CARTESIAN_POINT ( 'NONE',  ( -1.881582595217773379, -12.89151244373383598, 19.65000000000000213 ) ) ;
#2378 = CARTESIAN_POINT ( 'NONE',  ( -22.19898708460113568, 6.499999999999995559, 0.000000000000000000 ) ) ;
#2379 = CARTESIAN_POINT ( 'NONE',  ( -15.20488648466734283, 14.99999999999999467, 14.73989273108246323 ) ) ;
#2380 = CARTESIAN_POINT ( 'NONE',  ( -24.91025403784438552, 13.00000000000000000, 24.65000000000000568 ) ) ;
#2381 = EDGE_CURVE ( 'NONE', #1636, #2916, #494, .T. ) ;
#2382 = EDGE_LOOP ( 'NONE', ( #1448, #2509, #655, #3113 ) ) ;
#2383 = CARTESIAN_POINT ( 'NONE',  ( -5.554999986622283892, -3.544358935208134387, -2.350000000000001421 ) ) ;
#2384 = VECTOR ( 'NONE', #1978, 1000.000000000000000 ) ;
#2385 = LINE ( 'NONE', #3142, #4370 ) ;
#2386 = CARTESIAN_POINT ( 'NONE',  ( 15.45586946659839889, 22.00000000000000000, 10.89175313492910924 ) ) ;
#2387 = CARTESIAN_POINT ( 'NONE',  ( -15.60804884036309659, 14.81601533013173544, 18.49728844500699054 ) ) ;
#2388 = ORIENTED_EDGE ( 'NONE', *, *, #2413, .F. ) ;
#2389 = CIRCLE ( 'NONE', #3052, 3.999999999999997335 ) ;
#2390 = CARTESIAN_POINT ( 'NONE',  ( -17.48476810307704099, 6.781126943460329848, 1.772959889957172797 ) ) ;
#2391 = CARTESIAN_POINT ( 'NONE',  ( 16.88713656286651954, 12.90685023061815073, -10.44924685799542807 ) ) ;
#2392 = CARTESIAN_POINT ( 'NONE',  ( 8.585000013377712236, -3.544358935208136163, 15.97500811888476946 ) ) ;
#2393 = CIRCLE ( 'NONE', #1575, 3.999999999999998224 ) ;
#2394 = CARTESIAN_POINT ( 'NONE',  ( 14.61785132545623611, 14.99999999999999112, -14.79316710377479183 ) ) ;
#2395 = ORIENTED_EDGE ( 'NONE', *, *, #3162, .F. ) ;
#2396 = ORIENTED_EDGE ( 'NONE', *, *, #1135, .F. ) ;
#2397 = VECTOR ( 'NONE', #1511, 1000.000000000000000 ) ;
#2398 = CARTESIAN_POINT ( 'NONE',  ( -15.98476810307703921, 6.499999999999995559, 0.000000000000000000 ) ) ;
#2399 = EDGE_LOOP ( 'NONE', ( #926, #3008, #492, #3216 ) ) ;
#2400 = CARTESIAN_POINT ( 'NONE',  ( -16.88713656286653730, 12.90685023061806547, 5.258909198209543945 ) ) ;
#2401 = CARTESIAN_POINT ( 'NONE',  ( 17.17073170731706355, 10.00000000000000000, -4.000000000000001776 ) ) ;
#2402 = EDGE_CURVE ( 'NONE', #133, #2965, #4438, .T. ) ;
#2403 = CARTESIAN_POINT ( 'NONE',  ( -15.49530747712880441, 15.00000000000044231, 12.18616137252869258 ) ) ;
#2404 = DIRECTION ( 'NONE',  ( -0.000000000000000000, 0.000000000000000000, -1.000000000000000000 ) ) ;
#2405 = VERTEX_POINT ( 'NONE', #1285 ) ;
#2406 = DIRECTION ( 'NONE',  ( -0.8551782703716404033, 0.000000000000000000, 0.5183339906702719713 ) ) ;
#2407 = ADVANCED_FACE ( 'NONE', ( #2694 ), #2355, .T. ) ;
#2408 = CARTESIAN_POINT ( 'NONE',  ( -17.22275314712705807, 9.466780241947684971, 4.000000000000000000 ) ) ;
#2409 = CARTESIAN_POINT ( 'NONE',  ( 16.00000000000000000, 22.00000000000000000, -10.06808370402570318 ) ) ;
#2410 = DIRECTION ( 'NONE',  ( 5.560637717344147991E-17, 1.633546882450996723E-22, -1.000000000000000000 ) ) ;
#2411 = ORIENTED_EDGE ( 'NONE', *, *, #1792, .F. ) ;
#2412 = CARTESIAN_POINT ( 'NONE',  ( 17.39513303173472991, 7.699886424718985545, 4.000000000000007105 ) ) ;
#2413 = EDGE_CURVE ( 'NONE', #1483, #3761, #2664, .T. ) ;
#2414 = CARTESIAN_POINT ( 'NONE',  ( 18.25000000000000355, 15.00000000000000711, -12.48679134987579786 ) ) ;
#2415 = CARTESIAN_POINT ( 'NONE',  ( 16.06342006491822971, 12.69850330167848895, 12.26563254851492957 ) ) ;
#2416 = CARTESIAN_POINT ( 'NONE',  ( 14.42056988073477264, 15.00000000000042633, -12.36585365853632368 ) ) ;
#2417 = ORIENTED_EDGE ( 'NONE', *, *, #1932, .T. ) ;
#2418 = CARTESIAN_POINT ( 'NONE',  ( -2.377627206736901755, -11.62435893520813401, 19.65000000000000213 ) ) ;
#2419 = CARTESIAN_POINT ( 'NONE',  ( 15.42055517363925787, 14.95373964189535876, 18.14612394111752991 ) ) ;
#2420 = ORIENTED_EDGE ( 'NONE', *, *, #1914, .F. ) ;
#2421 = DIRECTION ( 'NONE',  ( 1.000000000000000000, 0.000000000000000000, -0.000000000000000000 ) ) ;
#2422 = CARTESIAN_POINT ( 'NONE',  ( -15.98476810307703921, 6.499999999999995559, -1.499999999999999556 ) ) ;
#2423 = CARTESIAN_POINT ( 'NONE',  ( -17.19688763416995414, 15.00000000000000000, 13.89323284587123553 ) ) ;
#2424 = DIRECTION ( 'NONE',  ( 3.469446951953611428E-15, 1.000000000000000000, 0.000000000000000000 ) ) ;
#2425 = EDGE_LOOP ( 'NONE', ( #4500, #3046 ) ) ;
#2426 = CARTESIAN_POINT ( 'NONE',  ( 16.25000000000000355, 12.99999999999999822, 19.65000000000000213 ) ) ;
#2427 = CARTESIAN_POINT ( 'NONE',  ( -16.85048109185923337, 12.86451703192346940, -10.87569198809827853 ) ) ;
#2428 = CARTESIAN_POINT ( 'NONE',  ( 15.65088692216588839, 1.500000000000001332, -14.65129445437737843 ) ) ;
#2429 = DIRECTION ( 'NONE',  ( 0.000000000000000000, 0.000000000000000000, -1.000000000000000000 ) ) ;
#2430 = EDGE_CURVE ( 'NONE', #1815, #2131, #912, .T. ) ;
#2431 = CARTESIAN_POINT ( 'NONE',  ( -18.00000000000000000, 1.499999999999997780, -10.99999999994278532 ) ) ;
#2432 = ORIENTED_EDGE ( 'NONE', *, *, #2915, .T. ) ;
#2433 = CARTESIAN_POINT ( 'NONE',  ( -16.79125185205226600, 12.82095853458061008, -11.14309919574296970 ) ) ;
#2434 = CIRCLE ( 'NONE', #157, 4.000000000000001776 ) ;
#2435 = CARTESIAN_POINT ( 'NONE',  ( 16.62659759798222581, 12.75023147261223855, -11.56219962028912285 ) ) ;
#2436 = EDGE_CURVE ( 'NONE', #2091, #3791, #4147, .T. ) ;
#2437 = FACE_OUTER_BOUND ( 'NONE', #836, .T. ) ;
#2438 = ADVANCED_FACE ( 'NONE', ( #1278 ), #2316, .F. ) ;
#2439 = CARTESIAN_POINT ( 'NONE',  ( 3.175186410851522645, 12.61697928115857614, -12.83083331099344804 ) ) ;
#2440 = AXIS2_PLACEMENT_3D ( 'NONE', #479, #2719, #1656 ) ;
#2441 = ORIENTED_EDGE ( 'NONE', *, *, #2198, .F. ) ;
#2442 = CARTESIAN_POINT ( 'NONE',  ( -16.45050114353221815, 12.73078638358312276, -11.85761024310861877 ) ) ;
#2443 = B_SPLINE_CURVE_WITH_KNOTS ( 'NONE', 3,
 ( #2505, #1095, #750, #685 ),
 .UNSPECIFIED., .F., .F.,
 ( 4, 4 ),
 ( 3.469446951953614189E-18, 0.001004747801172912796 ),
 .UNSPECIFIED. ) ;
#2444 = VECTOR ( 'NONE', #2508, 1000.000000000000114 ) ;
#2445 = B_SPLINE_CURVE_WITH_KNOTS ( 'NONE', 3,
 ( #2098, #4542, #693, #4122 ),
 .UNSPECIFIED., .F., .F.,
 ( 4, 4 ),
 ( 0.003543922833063452987, 0.003589610989427367317 ),
 .UNSPECIFIED. ) ;
#2446 = DIRECTION ( 'NONE',  ( -0.000000000000000000, -1.000000000000000000, -0.000000000000000000 ) ) ;
#2447 = ORIENTED_EDGE ( 'NONE', *, *, #2005, .T. ) ;
#2448 = CARTESIAN_POINT ( 'NONE',  ( -17.40007567344265738, 1.499999999999938938, -13.17881354576366171 ) ) ;
#2449 = CARTESIAN_POINT ( 'NONE',  ( 14.49150964480713277, 15.00000000000001776, 12.36585365853663276 ) ) ;
#2450 = CARTESIAN_POINT ( 'NONE',  ( -2.377627206736901755, -11.62435893520813401, 19.65000000000000213 ) ) ;
#2451 = EDGE_CURVE ( 'NONE', #4042, #1162, #4000, .T. ) ;
#2452 = VERTEX_POINT ( 'NONE', #152 ) ;
#2453 = CARTESIAN_POINT ( 'NONE',  ( 16.92682926829268553, 2.499999999999993783, 2.500000000000000000 ) ) ;
#2454 = DIRECTION ( 'NONE',  ( -1.000000000000000000, -5.152643988049923558E-17, 0.000000000000000000 ) ) ;
#2455 = CARTESIAN_POINT ( 'NONE',  ( 15.16665956900101619, 22.00000000000000000, 10.98758851202205378 ) ) ;
#2456 = LINE ( 'NONE', #697, #22 ) ;
#2457 = ORIENTED_EDGE ( 'NONE', *, *, #909, .T. ) ;
#2458 = CARTESIAN_POINT ( 'NONE',  ( 14.00648035685572168, 12.61697928116070244, -12.83083331099303237 ) ) ;
#2459 = CARTESIAN_POINT ( 'NONE',  ( 16.88603092279554474, 12.90180916217070717, -10.52578955521252269 ) ) ;
#2460 = DIRECTION ( 'NONE',  ( 1.000000000000000000, 0.000000000000000000, 0.000000000000000000 ) ) ;
#2461 = AXIS2_PLACEMENT_3D ( 'NONE', #3124, #4524, #1369 ) ;
#2462 = CARTESIAN_POINT ( 'NONE',  ( 14.42056988073460388, 15.00000000000000178, -14.79381449504434620 ) ) ;
#2463 = ORIENTED_EDGE ( 'NONE', *, *, #2770, .T. ) ;
#2464 = CARTESIAN_POINT ( 'NONE',  ( -14.66848915919040586, 12.62362172853336517, -12.82549012231191732 ) ) ;
#2465 = ADVANCED_FACE ( 'NONE', ( #3376 ), #489, .T. ) ;
#2466 = VECTOR ( 'NONE', #313, 1000.000000000000000 ) ;
#2467 = CARTESIAN_POINT ( 'NONE',  ( -1.660281823730206385, -11.51506181329992273, 16.59327983181546173 ) ) ;
#2468 = EDGE_LOOP ( 'NONE', ( #458, #891, #3146 ) ) ;
#2469 = CARTESIAN_POINT ( 'NONE',  ( 18.80487804878048763, 3.499999999999989342, 1.750000000000000000 ) ) ;
#2470 = CARTESIAN_POINT ( 'NONE',  ( -14.54163678807373117, 12.61694928965733986, 12.83083965847314367 ) ) ;
#2471 = DIRECTION ( 'NONE',  ( 0.000000000000000000, -1.000000000000000000, 0.000000000000000000 ) ) ;
#2472 = ORIENTED_EDGE ( 'NONE', *, *, #4474, .T. ) ;
#2473 = ORIENTED_EDGE ( 'NONE', *, *, #3751, .F. ) ;
#2474 = CARTESIAN_POINT ( 'NONE',  ( 16.88713656286652665, 12.90685023061807435, -8.707810031026024689 ) ) ;
#2475 = EDGE_CURVE ( 'NONE', #198, #1886, #502, .T. ) ;
#2476 = CARTESIAN_POINT ( 'NONE',  ( -18.25000000000000355, 13.00000000000000000, -13.64999999999999503 ) ) ;
#2477 = CARTESIAN_POINT ( 'NONE',  ( -12.66854085430747467, 22.00000000000000000, 11.00000000000000533 ) ) ;
#2478 = CARTESIAN_POINT ( 'NONE',  ( 16.25000000000000355, 13.00000000000000000, 13.65000000000000213 ) ) ;
#2479 = ORIENTED_EDGE ( 'NONE', *, *, #2088, .F. ) ;
#2480 = CARTESIAN_POINT ( 'NONE',  ( -16.61943852718922443, 14.56585309161978259, -11.05846499407993555 ) ) ;
#2481 = CARTESIAN_POINT ( 'NONE',  ( 16.86431327002618374, 12.87691099944984607, 10.77456018961464324 ) ) ;
#2482 = CARTESIAN_POINT ( 'NONE',  ( 16.66003709696099122, 14.99999999999999822, 14.24066679420934811 ) ) ;
#2483 = CARTESIAN_POINT ( 'NONE',  ( -14.38339479652403696, 12.61697928116098844, -12.83083331099298086 ) ) ;
#2484 = VERTEX_POINT ( 'NONE', #1546 ) ;
#2485 = CARTESIAN_POINT ( 'NONE',  ( -16.03754364495955897, 12.69642523880693119, -12.29480996712873342 ) ) ;
#2486 = B_SPLINE_CURVE_WITH_KNOTS ( 'NONE', 3,
 ( #131, #1525, #4331, #3260, #1183, #746, #2597, #3234, #4266, #86, #3989, #4245, #1092, #1784, #3536, #382, #2172, #404, #3214, #3919, #771, #63, #1480, #1984, #1209, #2622, #4103, #3377, #4434, #224 ),
 .UNSPECIFIED., .F., .F.,
 ( 4, 2, 2, 2, 2, 2, 2, 2, 2, 2, 2, 2, 2, 2, 4 ),
 ( 2.637977740025101358E-18, 0.0003427448762925527589, 0.0006854897525851028073, 0.001028234628877652910, 0.001370979505170203012, 0.002056469257755304952, 0.002741959010340407326, 0.003084703886632957862, 0.003427448762925508399, 0.003770193639218058935, 0.004112938515510609905, 0.004455683391803161308, 0.004798428268095711845, 0.005141173144388262381, 0.005483918020680812917 ),
 .UNSPECIFIED. ) ;
#2487 = DIRECTION ( 'NONE',  ( -0.000000000000000000, -0.000000000000000000, 1.000000000000000000 ) ) ;
#2488 = ORIENTED_EDGE ( 'NONE', *, *, #362, .F. ) ;
#2489 = CARTESIAN_POINT ( 'NONE',  ( -15.88532476537432281, 22.00000000000000000, -10.47145240533398791 ) ) ;
#2490 = ADVANCED_FACE ( 'NONE', ( #1208 ), #1573, .T. ) ;
#2491 = CARTESIAN_POINT ( 'NONE',  ( -3.189017551569098163, 12.61697928115916056, 12.83083331099333435 ) ) ;
#2492 = DIRECTION ( 'NONE',  ( 0.000000000000000000, 0.000000000000000000, -1.000000000000000000 ) ) ;
#2493 = VERTEX_POINT ( 'NONE', #4330 ) ;
#2494 = EDGE_CURVE ( 'NONE', #4220, #2872, #1599, .T. ) ;
#2495 = ORIENTED_EDGE ( 'NONE', *, *, #2254, .F. ) ;
#2496 = CARTESIAN_POINT ( 'NONE',  ( -20.25000000000000000, 0.000000000000000000, -4.000000000000000000 ) ) ;
#2497 = DIRECTION ( 'NONE',  ( 0.000000000000000000, -0.000000000000000000, 1.000000000000000000 ) ) ;
#2498 = CARTESIAN_POINT ( 'NONE',  ( 20.25000000000000000, 0.000000000000000000, 13.65000000000000213 ) ) ;
#2499 = ORIENTED_EDGE ( 'NONE', *, *, #2430, .T. ) ;
#2500 = FACE_OUTER_BOUND ( 'NONE', #180, .T. ) ;
#2501 = CARTESIAN_POINT ( 'NONE',  ( 16.88713656286651954, 12.90685023061814007, 2.119953446027567967 ) ) ;
#2502 = FACE_OUTER_BOUND ( 'NONE', #3583, .T. ) ;
#2503 = CARTESIAN_POINT ( 'NONE',  ( -14.68070779933005454, 12.62423787699062849, -12.82449718510092929 ) ) ;
#2504 = ORIENTED_EDGE ( 'NONE', *, *, #1995, .F. ) ;
#2505 = CARTESIAN_POINT ( 'NONE',  ( 17.90243902439024026, 2.499999999999991118, -2.499999999999999556 ) ) ;
#2506 = B_SPLINE_CURVE_WITH_KNOTS ( 'NONE', 3,
 ( #3048, #3092, #3369, #1293 ),
 .UNSPECIFIED., .F., .F.,
 ( 4, 4 ),
 ( 0.000000000000000000, 1.000000000000000000 ),
 .UNSPECIFIED. ) ;
#2507 = AXIS2_PLACEMENT_3D ( 'NONE', #3795, #2460, #3128 ) ;
#2508 = DIRECTION ( 'NONE',  ( 0.2042720597376728175, -0.9789141564052122879, 0.000000000000000000 ) ) ;
#2509 = ORIENTED_EDGE ( 'NONE', *, *, #3654, .F. ) ;
#2510 = CARTESIAN_POINT ( 'NONE',  ( -17.40817092075367967, 7.566248062274833153, 1.466389935444950332 ) ) ;
#2511 = CARTESIAN_POINT ( 'NONE',  ( -17.77559867558234430, 3.800113575281017120, -5.000000000000000888 ) ) ;
#2512 = AXIS2_PLACEMENT_3D ( 'NONE', #4012, #201, #331 ) ;
#2513 = LINE ( 'NONE', #2907, #3606 ) ;
#2514 = VERTEX_POINT ( 'NONE', #4124 ) ;
#2515 = AXIS2_PLACEMENT_3D ( 'NONE', #643, #2042, #4094 ) ;
#2516 = CARTESIAN_POINT ( 'NONE',  ( 20.25000000000000355, -15.00000000000000000, 4.999999999999999112 ) ) ;
#2517 = ORIENTED_EDGE ( 'NONE', *, *, #909, .F. ) ;
#2518 = APPROVAL ( #3957, 'UNSPECIFIED' ) ;
#2519 = CARTESIAN_POINT ( 'NONE',  ( 16.24999999999999645, 20.00000000000000000, -17.64999999999999503 ) ) ;
#2520 = EDGE_CURVE ( 'NONE', #3119, #2979, #2753, .T. ) ;
#2521 = CARTESIAN_POINT ( 'NONE',  ( 14.54204873157947375, 15.00000000000000711, 14.79381449504442969 ) ) ;
#2522 = CARTESIAN_POINT ( 'NONE',  ( -15.61731279341987744, 22.00000000000000000, 10.78986114675656438 ) ) ;
#2523 = COORDINATED_UNIVERSAL_TIME_OFFSET ( 0, 0, .AHEAD. ) ;
#2524 = ORIENTED_EDGE ( 'NONE', *, *, #3916, .T. ) ;
#2525 = CARTESIAN_POINT ( 'NONE',  ( -16.04973572701371864, 12.69394565597209024, 12.32050879053407044 ) ) ;
#2526 = CARTESIAN_POINT ( 'NONE',  ( 16.72934539653995145, 14.49819256085103802, 10.49985983523759181 ) ) ;
#2527 = DIRECTION ( 'NONE',  ( 1.000000000000000000, 0.000000000000000000, 0.000000000000000000 ) ) ;
#2528 = CARTESIAN_POINT ( 'NONE',  ( -15.55862203642001518, 14.99999999999998757, -14.67246009043016386 ) ) ;
#2529 = ORIENTED_EDGE ( 'NONE', *, *, #4315, .T. ) ;
#2530 = CARTESIAN_POINT ( 'NONE',  ( -16.73188330240713739, 14.49819615032667031, 10.17364313040143031 ) ) ;
#2531 = EDGE_CURVE ( 'NONE', #1143, #3893, #979, .T. ) ;
#2532 = AXIS2_PLACEMENT_3D ( 'NONE', #1832, #3241, #1607 ) ;
#2533 = CARTESIAN_POINT ( 'NONE',  ( 18.80487804878048763, 3.499999999999989342, -1.750000000000000222 ) ) ;
#2534 = EDGE_LOOP ( 'NONE', ( #1041, #2570, #3454, #317 ) ) ;
#2535 = CARTESIAN_POINT ( 'NONE',  ( -17.36552059490350075, 8.003413902239142175, -1.001720845228257106 ) ) ;
#2536 = CARTESIAN_POINT ( 'NONE',  ( 14.25265157948744488, 1.499999999999987566, -14.99506443860596683 ) ) ;
#2537 = CIRCLE ( 'NONE', #548, 3.999999999999997335 ) ;
#2538 = CARTESIAN_POINT ( 'NONE',  ( -16.85031539903142317, 12.86438109634346461, 10.87664516790727198 ) ) ;
#2539 = EDGE_LOOP ( 'NONE', ( #3160, #2955, #3435, #828, #3080 ) ) ;
#2540 = CIRCLE ( 'NONE', #1797, 4.000000000000003553 ) ;
#2541 = DIRECTION ( 'NONE',  ( -0.000000000000000000, -0.000000000000000000, 1.000000000000000000 ) ) ;
#2542 = ORIENTED_EDGE ( 'NONE', *, *, #234, .F. ) ;
#2543 = EDGE_CURVE ( 'NONE', #2336, #1648, #2385, .T. ) ;
#2544 = CARTESIAN_POINT ( 'NONE',  ( 13.99999999999999822, 0.000000000000000000, -15.00000000000000355 ) ) ;
#2545 = VECTOR ( 'NONE', #1174, 1000.000000000000000 ) ;
#2546 = CARTESIAN_POINT ( 'NONE',  ( 16.84524450488314073, 15.00000000000000178, 14.15303974787106966 ) ) ;
#2547 = CARTESIAN_POINT ( 'NONE',  ( -16.00000000000000711, 22.00000000000000000, -9.999999999575933884 ) ) ;
#2548 = VERTEX_POINT ( 'NONE', #956 ) ;
#2549 = EDGE_CURVE ( 'NONE', #2564, #1072, #2393, .T. ) ;
#2550 = DIRECTION ( 'NONE',  ( 1.000000000000000000, 0.000000000000000000, 0.000000000000000000 ) ) ;
#2551 = CARTESIAN_POINT ( 'NONE',  ( 18.25000000000000000, 15.00000000000000000, 10.13751643064964902 ) ) ;
#2552 = DIRECTION ( 'NONE',  ( -0.000000000000000000, -0.000000000000000000, 1.000000000000000000 ) ) ;
#2553 = CARTESIAN_POINT ( 'NONE',  ( -14.61075127254094852, 14.99999999999994671, -12.37022955134909985 ) ) ;
#2554 = VERTEX_POINT ( 'NONE', #3421 ) ;
#2555 = EDGE_CURVE ( 'NONE', #2034, #2514, #1022, .T. ) ;
#2556 = CARTESIAN_POINT ( 'NONE',  ( -18.25000000000028777, 15.00000000000007994, 11.49254629562027930 ) ) ;
#2557 = CARTESIAN_POINT ( 'NONE',  ( -20.25000000000000000, -15.00000000000000000, 13.65000000000000213 ) ) ;
#2558 = VERTEX_POINT ( 'NONE', #1004 ) ;
#2559 = CARTESIAN_POINT ( 'NONE',  ( -17.48931579455158669, 6.734513105846305692, -1.734858499144270594 ) ) ;
#2560 = CARTESIAN_POINT ( 'NONE',  ( 14.87360462671023065, 1.499999999999994449, -14.90965670120192677 ) ) ;
#2561 = EDGE_CURVE ( 'NONE', #1836, #2599, #3581, .T. ) ;
#2562 = APPLICATION_CONTEXT ( 'configuration controlled 3d designs of mechanical parts and assemblies' ) ;
#2563 = CARTESIAN_POINT ( 'NONE',  ( -16.88713656286652665, 12.90685023061813652, 10.44356828095066270 ) ) ;
#2564 = VERTEX_POINT ( 'NONE', #1708 ) ;
#2565 = CARTESIAN_POINT ( 'NONE',  ( -17.12726807017957142, 10.44550228065934760, 4.761826588792467341 ) ) ;
#2566 = ORIENTED_EDGE ( 'NONE', *, *, #2354, .T. ) ;
#2567 = DIRECTION ( 'NONE',  ( 0.000000000000000000, 0.000000000000000000, 1.000000000000000000 ) ) ;
#2568 = CARTESIAN_POINT ( 'NONE',  ( -0.03142945734795268842, 15.00000000000001954, 14.79381449504442259 ) ) ;
#2569 = CARTESIAN_POINT ( 'NONE',  ( -17.99999999999999645, 1.500000000000001110, -10.99999999944397899 ) ) ;
#2570 = ORIENTED_EDGE ( 'NONE', *, *, #4443, .T. ) ;
#2571 = CARTESIAN_POINT ( 'NONE',  ( 1.884413738846610897, -12.88441662996041082, 19.65000000000000213 ) ) ;
#2572 = CARTESIAN_POINT ( 'NONE',  ( 18.25000000000001776, 14.99999999999997158, 10.47157580897944840 ) ) ;
#2573 = EDGE_CURVE ( 'NONE', #804, #2313, #3764, .T. ) ;
#2574 = CARTESIAN_POINT ( 'NONE',  ( -14.64692928505378333, 15.00000000000011724, -12.37126287726479212 ) ) ;
#2575 = ORIENTED_EDGE ( 'NONE', *, *, #3806, .T. ) ;
#2576 = CARTESIAN_POINT ( 'NONE',  ( -16.82483210702331178, 12.84440413820458993, 11.01188030576269838 ) ) ;
#2577 = ADVANCED_FACE ( 'NONE', ( #2076 ), #2006, .T. ) ;
#2578 = CARTESIAN_POINT ( 'NONE',  ( -14.55407934462747299, 12.61752402488338021, 12.83070214012055921 ) ) ;
#2579 = EDGE_CURVE ( 'NONE', #2661, #3526, #1944, .T. ) ;
#2580 = DIRECTION ( 'NONE',  ( 0.000000000000000000, -1.000000000000000000, 0.000000000000000000 ) ) ;
#2581 = CARTESIAN_POINT ( 'NONE',  ( 13.99999999999999822, 0.000000000000000000, -15.00000000000000355 ) ) ;
#2582 = CARTESIAN_POINT ( 'NONE',  ( 17.99999999999999645, 1.499999999999997780, 11.08926995499772694 ) ) ;
#2583 = AXIS2_PLACEMENT_3D ( 'NONE', #148, #861, #1937 ) ;
#2584 = LINE ( 'NONE', #193, #896 ) ;
#2585 = ORIENTED_EDGE ( 'NONE', *, *, #2475, .T. ) ;
#2586 = CARTESIAN_POINT ( 'NONE',  ( 17.93495934959349114, 2.166666666666664742, 2.500000000000003109 ) ) ;
#2587 = DIRECTION ( 'NONE',  ( 0.000000000000000000, 0.000000000000000000, 1.000000000000000000 ) ) ;
#2588 = ORIENTED_EDGE ( 'NONE', *, *, #2430, .F. ) ;
#2589 = DIRECTION ( 'NONE',  ( 0.000000000000000000, 0.000000000000000000, -1.000000000000000000 ) ) ;
#2590 = CARTESIAN_POINT ( 'NONE',  ( -1.870087340370236939, -12.92029019935915279, 19.65000000000000213 ) ) ;
#2591 = VECTOR ( 'NONE', #1584, 1000.000000000000000 ) ;
#2592 = DIRECTION ( 'NONE',  ( -0.000000000000000000, -1.000000000000000000, -0.000000000000000000 ) ) ;
#2593 = CALENDAR_DATE ( 2025, 26, 11 ) ;
#2594 = EDGE_LOOP ( 'NONE', ( #89, #1522, #1228, #299, #880 ) ) ;
#2595 = CARTESIAN_POINT ( 'NONE',  ( -7.069999986622279131, -3.544358935208134387, 15.00000000000000000 ) ) ;
#2596 = CARTESIAN_POINT ( 'NONE',  ( 16.62937601706200397, 12.75053827530345352, 11.55753868274488738 ) ) ;
#2597 = CARTESIAN_POINT ( 'NONE',  ( -17.59756308482624831, 5.624978380531079125, 1.519830233103334649 ) ) ;
#2598 = CARTESIAN_POINT ( 'NONE',  ( -15.53000804179234962, 15.00000000000086864, -12.17044572411277059 ) ) ;
#2599 = VERTEX_POINT ( 'NONE', #4477 ) ;
#2600 = CARTESIAN_POINT ( 'NONE',  ( -18.25000000000000711, 14.99999999999999645, 10.17364313040143564 ) ) ;
#2601 = EDGE_CURVE ( 'NONE', #2115, #3845, #2031, .T. ) ;
#2602 = CARTESIAN_POINT ( 'NONE',  ( 10.99480370903422788, 15.00000000000000000, 12.36585365853795615 ) ) ;
#2603 = FACE_OUTER_BOUND ( 'NONE', #451, .T. ) ;
#2604 = CARTESIAN_POINT ( 'NONE',  ( -17.48476810307704099, 6.781126943460329848, 1.772959889957172797 ) ) ;
#2605 = CARTESIAN_POINT ( 'NONE',  ( -11.46823472235139363, 1.499999999999997780, -15.00000000000000355 ) ) ;
#2606 = EDGE_CURVE ( 'NONE', #1047, #2155, #3257, .T. ) ;
#2607 = CARTESIAN_POINT ( 'NONE',  ( -13.99999999999956657, -15.00000000000000000, 15.00000000000000000 ) ) ;
#2608 = ORIENTED_EDGE ( 'NONE', *, *, #1160, .F. ) ;
#2609 = CARTESIAN_POINT ( 'NONE',  ( 1.337771996566250606E-08, 1.000641064791865098, 19.65000000000000213 ) ) ;
#2610 = CARTESIAN_POINT ( 'NONE',  ( 2.377627233492341841, -11.62435893520813401, 17.65000000000000213 ) ) ;
#2611 = AXIS2_PLACEMENT_3D ( 'NONE', #3295, #3978, #1246 ) ;
#2612 = EDGE_LOOP ( 'NONE', ( #3774, #2810, #2054, #1417 ) ) ;
#2613 = CARTESIAN_POINT ( 'NONE',  ( 16.92682926829268553, 6.353555512828870100, 1.750000000000000000 ) ) ;
#2614 = AXIS2_PLACEMENT_3D ( 'NONE', #3674, #3993, #521 ) ;
#2615 = DIRECTION ( 'NONE',  ( -1.577021341801699578E-16, 0.000000000000000000, 1.000000000000000000 ) ) ;
#2616 = CIRCLE ( 'NONE', #1210, 12.62499999999999645 ) ;
#2617 = DIRECTION ( 'NONE',  ( 3.232893750684046609E-15, -1.000000000000000000, 0.000000000000000000 ) ) ;
#2618 = ORIENTED_EDGE ( 'NONE', *, *, #2683, .T. ) ;
#2619 = AXIS2_PLACEMENT_3D ( 'NONE', #2049, #2209, #2589 ) ;
#2620 = CARTESIAN_POINT ( 'NONE',  ( 16.25000000000000355, -15.00000000000000000, 13.65000000000000213 ) ) ;
#2621 = CARTESIAN_POINT ( 'NONE',  ( -22.19898708460113568, 6.499999999999995559, 0.000000000000000000 ) ) ;
#2622 = CARTESIAN_POINT ( 'NONE',  ( -17.56705839078123432, 5.937651494492375726, -1.661142468571649600 ) ) ;
#2623 = CARTESIAN_POINT ( 'NONE',  ( -16.06959059496654518, 12.69897125148701100, -12.26029913960787887 ) ) ;
#2624 = ORIENTED_EDGE ( 'NONE', *, *, #4362, .T. ) ;
#2625 = CARTESIAN_POINT ( 'NONE',  ( -16.88713656286652665, 12.90685023061814007, 10.44924685799523267 ) ) ;
#2626 = DIRECTION ( 'NONE',  ( 0.000000000000000000, 0.000000000000000000, 1.000000000000000000 ) ) ;
#2627 = CARTESIAN_POINT ( 'NONE',  ( 16.10622702849239474, 15.00000000000000178, 14.49857971726195771 ) ) ;
#2628 = FACE_OUTER_BOUND ( 'NONE', #2684, .T. ) ;
#2629 = CARTESIAN_POINT ( 'NONE',  ( 15.42775126759784499, 12.65760321199851290, -12.64946585893552644 ) ) ;
#2630 = CARTESIAN_POINT ( 'NONE',  ( 15.28251262211852435, 22.00000000000000000, -10.96193216132226844 ) ) ;
#2631 = DIRECTION ( 'NONE',  ( 0.000000000000000000, 0.000000000000000000, -1.000000000000000000 ) ) ;
#2632 = ORIENTED_EDGE ( 'NONE', *, *, #2915, .F. ) ;
#2633 = LINE ( 'NONE', #1536, #3626 ) ;
#2634 = CARTESIAN_POINT ( 'NONE',  ( 0.01624265794053004336, 14.99999999999999822, -14.79381449504443502 ) ) ;
#2635 = ORIENTED_EDGE ( 'NONE', *, *, #1671, .F. ) ;
#2636 = DIRECTION ( 'NONE',  ( 5.560637717344147991E-17, 1.633546882450996723E-22, -1.000000000000000000 ) ) ;
#2637 = CARTESIAN_POINT ( 'NONE',  ( 17.80487804878047697, 3.499999999999927613, -2.499999999999999556 ) ) ;
#2638 = FACE_OUTER_BOUND ( 'NONE', #2855, .T. ) ;
#2639 = EDGE_CURVE ( 'NONE', #4269, #3286, #4150, .T. ) ;
#2640 = VERTEX_POINT ( 'NONE', #651 ) ;
#2641 = CARTESIAN_POINT ( 'NONE',  ( 14.66848825676885504, 12.62362170919804960, 12.82549026068417497 ) ) ;
#2642 = CARTESIAN_POINT ( 'NONE',  ( 16.42386487824044394, 14.76251584468436917, 11.42579221001776446 ) ) ;
#2643 = CARTESIAN_POINT ( 'NONE',  ( 14.25265157948744488, 1.499999999999987566, -14.99506443860596683 ) ) ;
#2644 = DIRECTION ( 'NONE',  ( 0.000000000000000000, 0.000000000000000000, 1.000000000000000000 ) ) ;
#2645 = ORIENTED_EDGE ( 'NONE', *, *, #3690, .T. ) ;
#2646 = CARTESIAN_POINT ( 'NONE',  ( -16.88713656286653730, 12.90685023061804237, -9.870264331164930738 ) ) ;
#2647 = FACE_BOUND ( 'NONE', #2425, .T. ) ;
#2648 = CARTESIAN_POINT ( 'NONE',  ( 16.57032368123682531, 15.00000000000000533, 14.28879609846521603 ) ) ;
#2649 = DIRECTION ( 'NONE',  ( 1.000000000000000000, 0.000000000000000000, 0.000000000000000000 ) ) ;
#2650 = CARTESIAN_POINT ( 'NONE',  ( 15.22540627813853575, 12.64664358351492623, -12.72201006974215431 ) ) ;
#2651 = CARTESIAN_POINT ( 'NONE',  ( -17.99431571847643596, 1.500000000000004885, 11.27702877343278054 ) ) ;
#2652 = DIRECTION ( 'NONE',  ( -0.000000000000000000, 1.000000000000000000, -0.000000000000000000 ) ) ;
#2653 = ORIENTED_EDGE ( 'NONE', *, *, #3585, .T. ) ;
#2654 = LINE ( 'NONE', #829, #617 ) ;
#2655 = CARTESIAN_POINT ( 'NONE',  ( 17.83689337499287930, 15.00000000000000355, -13.39372235780933984 ) ) ;
#2656 = CIRCLE ( 'NONE', #1325, 1.999999999999998224 ) ;
#2657 = DIRECTION ( 'NONE',  ( -1.000000000000000000, 0.000000000000000000, -1.577021341801699578E-16 ) ) ;
#2658 = CARTESIAN_POINT ( 'NONE',  ( 17.80487804878048763, 3.499999999999927613, 2.500000000000000000 ) ) ;
#2659 = LINE ( 'NONE', #2285, #1033 ) ;
#2660 = CIRCLE ( 'NONE', #668, 12.00000000000000000 ) ;
#2661 = VERTEX_POINT ( 'NONE', #3461 ) ;
#2662 = CARTESIAN_POINT ( 'NONE',  ( 16.45053793133242692, 12.73079044579747965, 11.85754852973181706 ) ) ;
#2663 = AXIS2_PLACEMENT_3D ( 'NONE', #3523, #2471, #3181 ) ;
#2664 = LINE ( 'NONE', #4061, #2237 ) ;
#2665 = CARTESIAN_POINT ( 'NONE',  ( -14.87360462671023242, 1.500000000000001332, -14.90965670120192321 ) ) ;
#2666 = CARTESIAN_POINT ( 'NONE',  ( -16.85384109525357843, 15.00000000000000000, -14.12697336217603450 ) ) ;
#2667 = AXIS2_PLACEMENT_3D ( 'NONE', #1290, #3045, #594 ) ;
#2668 = ORIENTED_EDGE ( 'NONE', *, *, #3094, .F. ) ;
#2669 = CARTESIAN_POINT ( 'NONE',  ( -16.88715097151373712, 12.90668105404122024, -10.44722886609609880 ) ) ;
#2670 = LINE ( 'NONE', #4067, #842 ) ;
#2671 = CARTESIAN_POINT ( 'NONE',  ( 14.71764271273893776, 15.00000000000037659, 12.36907871182637919 ) ) ;
#2672 = CARTESIAN_POINT ( 'NONE',  ( 14.69967104469594332, 12.62520983975578304, -12.82281380674132265 ) ) ;
#2673 = CARTESIAN_POINT ( 'NONE',  ( 2.602085213965210642E-15, 22.00000000000000000, 11.00000000000000000 ) ) ;
#2674 = ADVANCED_FACE ( 'NONE', ( #4194 ), #2050, .F. ) ;
#2675 = CARTESIAN_POINT ( 'NONE',  ( -1.362586647160938691, -14.14935893520813615, 17.65000000000000213 ) ) ;
#2676 = ORIENTED_EDGE ( 'NONE', *, *, #3642, .F. ) ;
#2677 = CARTESIAN_POINT ( 'NONE',  ( 2.377627233492342729, -11.39845220053080688, 19.65000000000000213 ) ) ;
#2678 = LINE ( 'NONE', #3025, #4076 ) ;
#2679 = DIRECTION ( 'NONE',  ( -1.000000000000000000, 0.000000000000000000, 0.000000000000000000 ) ) ;
#2680 = CARTESIAN_POINT ( 'NONE',  ( -16.55391136047735046, 12.74220523617908896, 11.68413442649871570 ) ) ;
#2681 = CARTESIAN_POINT ( 'NONE',  ( 1.334362196300678649, 13.57236262252677328, 19.56934697180841809 ) ) ;
#2682 = VECTOR ( 'NONE', #4537, 1000.000000000000114 ) ;
#2683 = EDGE_CURVE ( 'NONE', #422, #1597, #3851, .T. ) ;
#2684 = EDGE_LOOP ( 'NONE', ( #1332, #2121, #4314, #1602, #3331 ) ) ;
#2685 = CARTESIAN_POINT ( 'NONE',  ( -18.00000000000000000, 0.000000000000000000, -10.99999999994278532 ) ) ;
#2686 = AXIS2_PLACEMENT_3D ( 'NONE', #514, #865, #4386 ) ;
#2687 = CARTESIAN_POINT ( 'NONE',  ( 16.32378486075790391, 12.71865935500250622, -12.01639642986549994 ) ) ;
#2688 = CARTESIAN_POINT ( 'NONE',  ( -1.734723475976807094E-15, 1.500000000000029088, -14.99999999999999467 ) ) ;
#2689 = EDGE_CURVE ( 'NONE', #533, #2102, #2708, .T. ) ;
#2690 = FACE_OUTER_BOUND ( 'NONE', #604, .T. ) ;
#2691 = AXIS2_PLACEMENT_3D ( 'NONE', #401, #3762, #3326 ) ;
#2692 = EDGE_LOOP ( 'NONE', ( #2632, #2040, #3797 ) ) ;
#2693 = CARTESIAN_POINT ( 'NONE',  ( -16.73188330239971933, 14.49819615033153575, -8.534003833715846810 ) ) ;
#2694 = FACE_OUTER_BOUND ( 'NONE', #2892, .T. ) ;
#2695 = CARTESIAN_POINT ( 'NONE',  ( 14.53768093797332028, 12.61697928116069889, 12.83083331099303059 ) ) ;
#2696 = DIRECTION ( 'NONE',  ( 0.000000000000000000, 0.000000000000000000, 1.000000000000000000 ) ) ;
#2697 = ADVANCED_FACE ( 'NONE', ( #3551 ), #1133, .T. ) ;
#2698 = CARTESIAN_POINT ( 'NONE',  ( 14.78407841055984484, 12.62837028379138005, -12.81366282959695369 ) ) ;
#2699 = CARTESIAN_POINT ( 'NONE',  ( -6.071532165918824830E-15, 1.499999999999994449, 14.99999999999998934 ) ) ;
#2700 = CARTESIAN_POINT ( 'NONE',  ( 16.25000000000000355, 12.99999999999999822, 19.65000000000000213 ) ) ;
#2701 = VERTEX_POINT ( 'NONE', #2865 ) ;
#2702 = DIRECTION ( 'NONE',  ( 2.478176394216784112E-16, 0.000000000000000000, 1.000000000000000000 ) ) ;
#2703 = DIRECTION ( 'NONE',  ( 0.000000000000000000, 0.000000000000000000, -1.000000000000000000 ) ) ;
#2704 = CARTESIAN_POINT ( 'NONE',  ( -14.89606769398879216, 12.63252012050634043, 12.79790218049642725 ) ) ;
#2705 = DIRECTION ( 'NONE',  ( -1.000000000000000000, 0.000000000000000000, 0.000000000000000000 ) ) ;
#2706 = ORIENTED_EDGE ( 'NONE', *, *, #3088, .F. ) ;
#2707 = PLANE ( 'NONE',  #264 ) ;
#2708 = LINE ( 'NONE', #4238, #4449 ) ;
#2709 = CARTESIAN_POINT ( 'NONE',  ( -15.71459734331267022, 22.00000000000000000, -10.70517111435330726 ) ) ;
#2710 = DIRECTION ( 'NONE',  ( -1.000000000000000000, -4.727121472036813507E-17, 5.532069934689627747E-17 ) ) ;
#2711 = VERTEX_POINT ( 'NONE', #2142 ) ;
#2712 = CARTESIAN_POINT ( 'NONE',  ( -18.25000000000001066, 14.99999999999999467, -10.43399922851879325 ) ) ;
#2713 = CARTESIAN_POINT ( 'NONE',  ( 18.24999999999986500, 14.99999999999995026, -10.17364313039925428 ) ) ;
#2714 = CARTESIAN_POINT ( 'NONE',  ( 15.07230449851118870, 14.99999999999717915, 12.32396125855476221 ) ) ;
#2715 = CARTESIAN_POINT ( 'NONE',  ( 17.35123649656453182, 15.00000000000000533, -13.76859120372090217 ) ) ;
#2716 = CARTESIAN_POINT ( 'NONE',  ( 16.19977624950630712, 1.499999999999980460, 14.36823134943269231 ) ) ;
#2717 = CARTESIAN_POINT ( 'NONE',  ( 17.55119735116467083, 6.100227150562037792, 5.000000000000000888 ) ) ;
#2718 = ADVANCED_FACE ( 'NONE', ( #2913 ), #13, .F. ) ;
#2719 = DIRECTION ( 'NONE',  ( 0.000000000000000000, -1.000000000000000000, 0.000000000000000000 ) ) ;
#2720 = ORIENTED_EDGE ( 'NONE', *, *, #1689, .T. ) ;
#2721 = DIRECTION ( 'NONE',  ( -1.000000000000000000, 0.000000000000000000, 0.000000000000000000 ) ) ;
#2722 = CARTESIAN_POINT ( 'NONE',  ( 17.22958331252224440, 14.99999999999998757, -13.95456278886524437 ) ) ;
#2723 = CARTESIAN_POINT ( 'NONE',  ( -15.42788930133220049, 12.65760997653300457, 12.64942438910015632 ) ) ;
#2724 = FACE_OUTER_BOUND ( 'NONE', #4422, .T. ) ;
#2725 = ORIENTED_EDGE ( 'NONE', *, *, #826, .T. ) ;
#2726 = CYLINDRICAL_SURFACE ( 'NONE', #1951, 0.4999999999999987232 ) ;
#2727 = B_SPLINE_CURVE_WITH_KNOTS ( 'NONE', 1,
 ( #1025, #2431 ),
 .UNSPECIFIED., .F., .F.,
 ( 2, 2 ),
 ( 0.4435682814332614354, 1.000000000000000000 ),
 .UNSPECIFIED. ) ;
#2728 = CARTESIAN_POINT ( 'NONE',  ( 18.25000000000000711, 15.00000000000000000, -13.64999999999999503 ) ) ;
#2729 = AXIS2_PLACEMENT_3D ( 'NONE', #3531, #1778, #1431 ) ;
#2730 = CARTESIAN_POINT ( 'NONE',  ( 17.99999999999999645, 1.499999999999997780, -9.000147713382661507 ) ) ;
#2731 = CARTESIAN_POINT ( 'NONE',  ( -16.25000000000000000, 13.14136293705423597, 19.65000000000000924 ) ) ;
#2732 = ORIENTED_EDGE ( 'NONE', *, *, #4116, .T. ) ;
#2733 = TOROIDAL_SURFACE ( 'NONE', #1627, 12.00000000000000000, 2.000000000000000000 ) ;
#2734 = CARTESIAN_POINT ( 'NONE',  ( -16.73188330240899546, 14.49819615032573950, -9.870264331164698035 ) ) ;
#2735 = CARTESIAN_POINT ( 'NONE',  ( 16.73122994233215621, 14.49807240555072418, -10.46196935318245025 ) ) ;
#2736 = CARTESIAN_POINT ( 'NONE',  ( 16.92181260454139746, 14.99999999999999467, 14.08376060008172459 ) ) ;
#2737 = CIRCLE ( 'NONE', #2295, 2.000000000000001776 ) ;
#2738 = CARTESIAN_POINT ( 'NONE',  ( 14.53154405971353036, 12.61697928116069711, -12.83083331099303770 ) ) ;
#2739 = CARTESIAN_POINT ( 'NONE',  ( -15.81473811473347446, 22.00000000000000000, 10.58667983801929502 ) ) ;
#2740 = EDGE_CURVE ( 'NONE', #2226, #4004, #4306, .T. ) ;
#2741 = CARTESIAN_POINT ( 'NONE',  ( -2.377627206736901311, -11.62435893520813401, 17.65000000000000213 ) ) ;
#2742 = CARTESIAN_POINT ( 'NONE',  ( 16.18336139549119679, 13.68421770954895500, 19.53423296644222873 ) ) ;
#2743 = VERTEX_POINT ( 'NONE', #3937 ) ;
#2744 = CARTESIAN_POINT ( 'NONE',  ( -16.88713656286652309, 12.90685023061813830, -10.44356828095066447 ) ) ;
#2745 = FACE_OUTER_BOUND ( 'NONE', #2692, .T. ) ;
#2746 = ADVANCED_FACE ( 'NONE', ( #3890 ), #738, .F. ) ;
#2747 = CARTESIAN_POINT ( 'NONE',  ( -14.69790886163952237, 12.62512227515960639, 12.82297668886048392 ) ) ;
#2748 = CARTESIAN_POINT ( 'NONE',  ( -17.89595712038003228, 2.566439516104631835, 4.999999999999995559 ) ) ;
#2749 = EDGE_CURVE ( 'NONE', #1339, #2806, #3534, .T. ) ;
#2750 = ORIENTED_EDGE ( 'NONE', *, *, #1468, .F. ) ;
#2751 = DIRECTION ( 'NONE',  ( 1.000000000000000000, -0.000000000000000000, -0.000000000000000000 ) ) ;
#2752 = AXIS2_PLACEMENT_3D ( 'NONE', #3220, #3608, #2927 ) ;
#2753 = LINE ( 'NONE', #2728, #1358 ) ;
#2754 = CARTESIAN_POINT ( 'NONE',  ( 15.98910254344110271, 22.00000000000000000, 10.15909355616022758 ) ) ;
#2755 = CARTESIAN_POINT ( 'NONE',  ( -15.78533419492970324, 14.62418285660897865, 18.82392463751531153 ) ) ;
#2756 = ORIENTED_EDGE ( 'NONE', *, *, #2898, .T. ) ;
#2757 = VECTOR ( 'NONE', #303, 1000.000000000000000 ) ;
#2758 = CARTESIAN_POINT ( 'NONE',  ( 17.84393568057004842, 3.099659274156953970, 4.000000000000003553 ) ) ;
#2759 = CARTESIAN_POINT ( 'NONE',  ( 16.72623820777133830, 14.49910872569017428, -10.54042532258425702 ) ) ;
#2760 = CARTESIAN_POINT ( 'NONE',  ( 18.03761121764317821, 15.00000000000000533, 13.06256612343427825 ) ) ;
#2761 = VECTOR ( 'NONE', #3010, 1000.000000000000000 ) ;
#2762 = CARTESIAN_POINT ( 'NONE',  ( 14.55714831769743434, 14.99999999999991651, -12.36693430885068956 ) ) ;
#2763 = EDGE_LOOP ( 'NONE', ( #1245, #2396, #4113, #3131 ) ) ;
#2764 = CARTESIAN_POINT ( 'NONE',  ( -2.050533705071228230, -12.47058895853896487, 17.65000000000000213 ) ) ;
#2765 = AXIS2_PLACEMENT_3D ( 'NONE', #859, #3663, #1539 ) ;
#2766 = CARTESIAN_POINT ( 'NONE',  ( -16.55391136047736111, 12.74220523617909961, 11.68413442649870326 ) ) ;
#2767 = ORIENTED_EDGE ( 'NONE', *, *, #1914, .T. ) ;
#2768 = CARTESIAN_POINT ( 'NONE',  ( -20.25000000000000000, 0.000000000000000000, 4.000000000000000000 ) ) ;
#2769 = DIRECTION ( 'NONE',  ( 0.000000000000000000, -0.000000000000000000, 1.000000000000000000 ) ) ;
#2770 = EDGE_CURVE ( 'NONE', #1072, #2847, #78, .T. ) ;
#2771 = CARTESIAN_POINT ( 'NONE',  ( -14.68047026423704615, 14.99999999999973532, 12.37109885253441277 ) ) ;
#2772 = DIRECTION ( 'NONE',  ( -0.6185895741317414265, 0.000000000000000000, -0.7857142857142862535 ) ) ;
#2773 = B_SPLINE_CURVE_WITH_KNOTS ( 'NONE', 3,
 ( #3563, #2090, #2130, #3862, #387, #3881, #1789, #727, #3239, #1419, #2467, #1460, #1810, #346, #2902, #3218 ),
 .UNSPECIFIED., .F., .F.,
 ( 4, 2, 2, 2, 2, 2, 2, 4 ),
 ( 0.007914288269520668162, 0.008301016183844983978, 0.008687744098169299795, 0.009074472012493617346, 0.009461199926817933162, 0.009847927841142248978, 0.01023465575546656479, 0.01100811158411519816 ),
 .UNSPECIFIED. ) ;
#2774 = ORIENTED_EDGE ( 'NONE', *, *, #2998, .F. ) ;
#2775 = CYLINDRICAL_SURFACE ( 'NONE', #1204, 4.000000000000000000 ) ;
#2776 = EDGE_CURVE ( 'NONE', #2979, #1083, #190, .T. ) ;
#2777 = DIRECTION ( 'NONE',  ( -1.000000000000000000, -0.000000000000000000, -0.000000000000000000 ) ) ;
#2778 = CARTESIAN_POINT ( 'NONE',  ( 17.99999999999999645, 1.499999999999997780, 11.08926995499772694 ) ) ;
#2779 = PLANE ( 'NONE',  #4057 ) ;
#2780 = CARTESIAN_POINT ( 'NONE',  ( -12.62499998662227974, 1.000641064791864432, 15.97500811888476946 ) ) ;
#2781 = EDGE_LOOP ( 'NONE', ( #1839, #2341, #587, #1205 ) ) ;
#2782 = CARTESIAN_POINT ( 'NONE',  ( 14.54229167176124804, 12.61697928116069889, -12.83083331099303237 ) ) ;
#2783 = CARTESIAN_POINT ( 'NONE',  ( 16.82483210701776954, 12.84440413820287930, -11.01188030579330679 ) ) ;
#2784 = PLANE ( 'NONE',  #3757 ) ;
#2785 = CARTESIAN_POINT ( 'NONE',  ( -14.28475108187546461, 15.00000000000017941, -12.36585365853616203 ) ) ;
#2786 = EDGE_LOOP ( 'NONE', ( #3511, #3587, #2395 ) ) ;
#2787 = CARTESIAN_POINT ( 'NONE',  ( -14.56742357804690080, 12.61697928116070422, -12.83060949834424846 ) ) ;
#2788 = DIRECTION ( 'NONE',  ( 0.000000000000000000, 0.000000000000000000, -1.000000000000000000 ) ) ;
#2789 = ORIENTED_EDGE ( 'NONE', *, *, #3162, .T. ) ;
#2790 = CARTESIAN_POINT ( 'NONE',  ( -17.17073170731708132, 10.00000000000000000, -4.999999999999999112 ) ) ;
#2791 = CARTESIAN_POINT ( 'NONE',  ( -11.06891825190268008, 12.61697928115726697, 12.83083331099370383 ) ) ;
#2792 = LINE ( 'NONE', #2450, #3238 ) ;
#2793 = ORIENTED_EDGE ( 'NONE', *, *, #1639, .F. ) ;
#2794 = EDGE_CURVE ( 'NONE', #1676, #510, #1489, .T. ) ;
#2795 = DIRECTION ( 'NONE',  ( 0.000000000000000000, -0.000000000000000000, 1.000000000000000000 ) ) ;
#2796 = CARTESIAN_POINT ( 'NONE',  ( -20.25000000000000000, -15.00000000000000000, 13.65000000000000213 ) ) ;
#2797 = CARTESIAN_POINT ( 'NONE',  ( 15.81473811473343716, 22.00000000000000000, 10.58667983801926127 ) ) ;
#2798 = LINE ( 'NONE', #1024, #4199 ) ;
#2799 = EDGE_LOOP ( 'NONE', ( #2151, #2668, #1934, #3825 ) ) ;
#2800 = CARTESIAN_POINT ( 'NONE',  ( -18.24999999999994316, 14.99999999999998401, -11.13436605269421342 ) ) ;
#2801 = AXIS2_PLACEMENT_3D ( 'NONE', #2476, #2889, #1430 ) ;
#2802 = CARTESIAN_POINT ( 'NONE',  ( 16.72785197869012208, 14.49857632556505038, -10.52102110335821372 ) ) ;
#2803 = CARTESIAN_POINT ( 'NONE',  ( -16.25000000000000000, 0.000000000000000000, -17.64999999999999503 ) ) ;
#2804 = CARTESIAN_POINT ( 'NONE',  ( 14.57102389826720845, 15.00000000000014033, -12.36788928957096267 ) ) ;
#2805 = AXIS2_PLACEMENT_3D ( 'NONE', #554, #214, #1609 ) ;
#2806 = VERTEX_POINT ( 'NONE', #1566 ) ;
#2807 = DIRECTION ( 'NONE',  ( 0.09709996428542568003, -0.9952746339256161034, 0.000000000000000000 ) ) ;
#2808 = CIRCLE ( 'NONE', #674, 4.000000000000004441 ) ;
#2809 = DIRECTION ( 'NONE',  ( 0.8551782703716432898, 0.000000000000000000, 0.5183339906702673083 ) ) ;
#2810 = ORIENTED_EDGE ( 'NONE', *, *, #140, .F. ) ;
#2811 = CARTESIAN_POINT ( 'NONE',  ( 2.157473506869567181, -11.43880637844375414, 17.18181952693770853 ) ) ;
#2812 = LOCAL_TIME ( 15, 43, 31.00000000000000000, #741 ) ;
#2813 = CARTESIAN_POINT ( 'NONE',  ( -14.53792141177881270, 14.99999999999999467, 14.79381449504443502 ) ) ;
#2814 = DIRECTION ( 'NONE',  ( -1.000000000000000000, 0.000000000000000000, 0.000000000000000000 ) ) ;
#2815 = ORIENTED_EDGE ( 'NONE', *, *, #1781, .T. ) ;
#2816 = ORIENTED_EDGE ( 'NONE', *, *, #2402, .T. ) ;
#2817 = CARTESIAN_POINT ( 'NONE',  ( -16.25000000000000000, 20.00000000000000000, 13.65000000000000213 ) ) ;
#2818 = CARTESIAN_POINT ( 'NONE',  ( 0.000000000000000000, 22.00000000000000000, -1.750000000000000000 ) ) ;
#2819 = CARTESIAN_POINT ( 'NONE',  ( 17.99431571847643241, 1.499999999999994449, -11.27702877343279120 ) ) ;
#2820 = EDGE_CURVE ( 'NONE', #2965, #2205, #2874, .T. ) ;
#2821 =( LENGTH_UNIT ( ) NAMED_UNIT ( * ) SI_UNIT ( .MILLI., .METRE. ) );
#2822 = ORIENTED_EDGE ( 'NONE', *, *, #3605, .F. ) ;
#2823 = CARTESIAN_POINT ( 'NONE',  ( -16.55698156517229691, 14.61377790361706275, -11.20563388221854417 ) ) ;
#2824 = CARTESIAN_POINT ( 'NONE',  ( 16.87342776976407777, 12.88543555856958100, 10.70011534942357301 ) ) ;
#2825 = CARTESIAN_POINT ( 'NONE',  ( 16.24999999999999645, 13.00000000000000000, -15.64999999999999680 ) ) ;
#2826 = ADVANCED_FACE ( 'NONE', ( #3006 ), #4034, .F. ) ;
#2827 = AXIS2_PLACEMENT_3D ( 'NONE', #3661, #170, #3612 ) ;
#2828 = CARTESIAN_POINT ( 'NONE',  ( -6.294610195370919925, 12.61697928116384837, -12.83083331099241953 ) ) ;
#2829 = ORIENTED_EDGE ( 'NONE', *, *, #642, .F. ) ;
#2830 = CARTESIAN_POINT ( 'NONE',  ( -2.050533705071228230, -12.47058895853896487, 19.65000000000000213 ) ) ;
#2831 = CIRCLE ( 'NONE', #189, 12.62500000000000000 ) ;
#2832 = VECTOR ( 'NONE', #1620, 1000.000000000000000 ) ;
#2833 = EDGE_CURVE ( 'NONE', #2900, #2743, #1105, .T. ) ;
#2834 = CARTESIAN_POINT ( 'NONE',  ( -18.00000000000000355, 0.000000000000000000, 10.99999999999300826 ) ) ;
#2835 = VERTEX_POINT ( 'NONE', #2658 ) ;
#2836 = CARTESIAN_POINT ( 'NONE',  ( -15.28251262211850658, 22.00000000000000000, -10.96193216132222581 ) ) ;
#2837 = VECTOR ( 'NONE', #2359, 1000.000000000000000 ) ;
#2838 = CARTESIAN_POINT ( 'NONE',  ( -11.06891825190131406, 15.00000000000000000, 14.79381449504169943 ) ) ;
#2839 = ADVANCED_FACE ( 'NONE', ( #1888 ), #1202, .T. ) ;
#2840 = CARTESIAN_POINT ( 'NONE',  ( -16.88713656286652665, 12.90685023061813652, 10.44356828095066270 ) ) ;
#2841 = ORIENTED_EDGE ( 'NONE', *, *, #67, .F. ) ;
#2842 = VERTEX_POINT ( 'NONE', #2637 ) ;
#2843 = DIRECTION ( 'NONE',  ( 1.000000000000000000, 0.000000000000000000, 0.000000000000000000 ) ) ;
#2844 = DIRECTION ( 'NONE',  ( -0.000000000000000000, -1.000000000000000000, -0.000000000000000000 ) ) ;
#2845 = CARTESIAN_POINT ( 'NONE',  ( -15.52828569996976960, 22.00000000000000000, 10.85024059846719702 ) ) ;
#2846 = COORDINATED_UNIVERSAL_TIME_OFFSET ( 0, 0, .AHEAD. ) ;
#2847 = VERTEX_POINT ( 'NONE', #3664 ) ;
#2848 = CARTESIAN_POINT ( 'NONE',  ( -0.5101031941703998429, 12.61697928116069534, -12.83083331099304125 ) ) ;
#2849 = CARTESIAN_POINT ( 'NONE',  ( 16.88713656286651954, 12.90685023061813652, 9.870264331162754701 ) ) ;
#2850 = LINE ( 'NONE', #448, #1834 ) ;
#2851 = CARTESIAN_POINT ( 'NONE',  ( -14.80925966477173539, 14.99999999999948486, -12.36242194390347748 ) ) ;
#2852 = VERTEX_POINT ( 'NONE', #4056 ) ;
#2853 = LINE ( 'NONE', #3498, #4520 ) ;
#2854 = DIRECTION ( 'NONE',  ( -0.2042720597376728453, 0.9789141564052122879, 0.000000000000000000 ) ) ;
#2855 = EDGE_LOOP ( 'NONE', ( #1626, #3819, #3061, #1315 ) ) ;
#2856 = CARTESIAN_POINT ( 'NONE',  ( -17.46416015144025025, 6.992358447737406557, -1.740925308985209252 ) ) ;
#2857 = EDGE_CURVE ( 'NONE', #1676, #2155, #3983, .T. ) ;
#2858 = CARTESIAN_POINT ( 'NONE',  ( -15.37307709364683461, 22.00000000000000000, -10.92884093245466381 ) ) ;
#2859 = ADVANCED_FACE ( 'NONE', ( #2310 ), #860, .F. ) ;
#2860 = DIRECTION ( 'NONE',  ( 9.540979117872426693E-18, 1.000000000000000000, 9.946411125047741738E-31 ) ) ;
#2861 = ORIENTED_EDGE ( 'NONE', *, *, #234, .T. ) ;
#2862 = CARTESIAN_POINT ( 'NONE',  ( -14.54229167176125337, 12.61697928116070244, 12.83083331099303415 ) ) ;
#2863 = ORIENTED_EDGE ( 'NONE', *, *, #3277, .F. ) ;
#2864 = CARTESIAN_POINT ( 'NONE',  ( 17.99999999999999645, 1.499999999999997780, 10.99999999999961808 ) ) ;
#2865 = CARTESIAN_POINT ( 'NONE',  ( -17.48717914826348263, 15.00000000000000000, 15.22142857142857508 ) ) ;
#2866 = CARTESIAN_POINT ( 'NONE',  ( -15.07486013656468593, 22.00000000000000000, 11.00000000000000533 ) ) ;
#2867 = ORIENTED_EDGE ( 'NONE', *, *, #403, .T. ) ;
#2868 = CARTESIAN_POINT ( 'NONE',  ( 1.889793171664444271, -12.87093097643857931, 19.65000000000000568 ) ) ;
#2869 = CARTESIAN_POINT ( 'NONE',  ( 16.88713656286651954, 12.90685023061813652, 10.13751643065011088 ) ) ;
#2870 = LINE ( 'NONE', #2940, #892 ) ;
#2871 = CARTESIAN_POINT ( 'NONE',  ( -14.87560923523508727, 12.63171163196587976, -12.80122553049631939 ) ) ;
#2872 = VERTEX_POINT ( 'NONE', #882 ) ;
#2873 = CARTESIAN_POINT ( 'NONE',  ( -16.87202582177447852, 12.88357968961753208, 10.71934043045043872 ) ) ;
#2874 = B_SPLINE_CURVE_WITH_KNOTS ( 'NONE', 3,
 ( #3278, #1274, #3348, #1595, #147, #219, #1175, #2590, #3299, #4381, #2982, #1540, #4351 ),
 .UNSPECIFIED., .F., .F.,
 ( 4, 1, 1, 1, 1, 1, 2, 2, 4 ),
 ( 0.000000000000000000, 0.2499999999999961697, 0.3749999999999942268, 0.4374999999999923395, 0.4687499999999923395, 0.4843749999999922839, 0.4921874999999922839, 0.4999999999999922839, 1.000000000000000000 ),
 .UNSPECIFIED. ) ;
#2875 = VECTOR ( 'NONE', #3208, 1000.000000000000000 ) ;
#2876 = CARTESIAN_POINT ( 'NONE',  ( -18.00000000000000355, -15.00000000000000000, 4.999999999999999112 ) ) ;
#2877 = EDGE_LOOP ( 'NONE', ( #4553, #3182, #4206, #427, #1687, #2182, #3592, #2822, #3910, #27 ) ) ;
#2878 = ADVANCED_FACE ( 'NONE', ( #833 ), #4, .T. ) ;
#2879 = CARTESIAN_POINT ( 'NONE',  ( -17.48476810307704099, 6.781126943440495047, -1.727271733593704228 ) ) ;
#2880 = CARTESIAN_POINT ( 'NONE',  ( 15.45586946659839711, 22.00000000000000000, -10.89175313492908970 ) ) ;
#2881 = VECTOR ( 'NONE', #1149, 1000.000000000000000 ) ;
#2882 = CARTESIAN_POINT ( 'NONE',  ( -16.87911904727419099, 12.89034167756143212, 10.66267034181978168 ) ) ;
#2883 = ORIENTED_EDGE ( 'NONE', *, *, #460, .T. ) ;
#2884 = ADVANCED_FACE ( 'NONE', ( #295 ), #361, .F. ) ;
#2885 = CONICAL_SURFACE ( 'NONE', #900, 2.524999999999999467, 0.3490658503988666728 ) ;
#2886 = DIRECTION ( 'NONE',  ( -0.000000000000000000, 0.000000000000000000, 1.000000000000000000 ) ) ;
#2887 = ORIENTED_EDGE ( 'NONE', *, *, #3302, .T. ) ;
#2888 = DIRECTION ( 'NONE',  ( -0.000000000000000000, -1.000000000000000000, -0.000000000000000000 ) ) ;
#2889 = DIRECTION ( 'NONE',  ( 0.000000000000000000, 0.000000000000000000, -1.000000000000000000 ) ) ;
#2890 = CARTESIAN_POINT ( 'NONE',  ( -15.81473811473347446, 22.00000000000000000, 10.58667983801929502 ) ) ;
#2891 = EDGE_CURVE ( 'NONE', #436, #2091, #1760, .T. ) ;
#2892 = EDGE_LOOP ( 'NONE', ( #2903, #3672, #3863, #4133, #1088, #2750 ) ) ;
#2893 = CARTESIAN_POINT ( 'NONE',  ( -15.33472245237136811, 12.65149782887290186, 12.69152696130629465 ) ) ;
#2894 = B_SPLINE_CURVE_WITH_KNOTS ( 'NONE', 3,
 ( #1300, #3990, #843, #491, #516, #4126, #416, #1319 ),
 .UNSPECIFIED., .F., .F.,
 ( 4, 2, 2, 4 ),
 ( -5.993666185344847118E-08, 0.0003300365621560890088, 0.0006601330609740314100, 0.001320326058609910466 ),
 .UNSPECIFIED. ) ;
#2895 = B_SPLINE_CURVE_WITH_KNOTS ( 'NONE', 3,
 ( #2401, #950, #1613, #2353, #1999, #1334, #261 ),
 .UNSPECIFIED., .F., .F.,
 ( 4, 3, 4 ),
 ( 0.000000000000000000, 0.001607254138335142187, 0.008540356309970272355 ),
 .UNSPECIFIED. ) ;
#2896 = CARTESIAN_POINT ( 'NONE',  ( 16.73188330240713029, 14.49819615032690834, 9.870264331162987403 ) ) ;
#2897 = CARTESIAN_POINT ( 'NONE',  ( 18.25000000000000355, 15.00000000000000000, 12.71215445871044736 ) ) ;
#2898 = EDGE_CURVE ( 'NONE', #202, #3119, #2656, .T. ) ;
#2899 = CARTESIAN_POINT ( 'NONE',  ( -15.35345138727738323, 15.00000000000052580, -12.24345707005346640 ) ) ;
#2900 = VERTEX_POINT ( 'NONE', #2803 ) ;
#2901 = CARTESIAN_POINT ( 'NONE',  ( -18.25000000000000711, 15.00000000000000355, 12.71215445871054506 ) ) ;
#2902 = CARTESIAN_POINT ( 'NONE',  ( -2.289983778495278344, -11.41525854242955518, 17.40484539968294442 ) ) ;
#2903 = ORIENTED_EDGE ( 'NONE', *, *, #704, .F. ) ;
#2904 = CARTESIAN_POINT ( 'NONE',  ( -17.39249672884298903, 7.726908529359415745, -1.323480998620593763 ) ) ;
#2905 = CARTESIAN_POINT ( 'NONE',  ( -2.602085213965210642E-15, 22.00000000000000000, -11.00000000000000000 ) ) ;
#2906 = AXIS2_PLACEMENT_3D ( 'NONE', #3710, #2232, #2279 ) ;
#2907 = CARTESIAN_POINT ( 'NONE',  ( 1.362586673916378111, -15.00000000000000000, 19.65000000000000213 ) ) ;
#2908 = ORIENTED_EDGE ( 'NONE', *, *, #1639, .T. ) ;
#2909 = CARTESIAN_POINT ( 'NONE',  ( -17.50758525171393032, 6.547251169932379433, 1.750000000000002665 ) ) ;
#2910 = ORIENTED_EDGE ( 'NONE', *, *, #3192, .T. ) ;
#2911 = LINE ( 'NONE', #3639, #1348 ) ;
#2912 = EDGE_CURVE ( 'NONE', #2452, #3638, #3698, .T. ) ;
#2913 = FACE_OUTER_BOUND ( 'NONE', #4036, .T. ) ;
#2914 = DIRECTION ( 'NONE',  ( 0.000000000000000000, 0.000000000000000000, -1.000000000000000000 ) ) ;
#2915 = EDGE_CURVE ( 'NONE', #804, #1862, #4117, .T. ) ;
#2916 = VERTEX_POINT ( 'NONE', #1029 ) ;
#2917 = LINE ( 'NONE', #1089, #114 ) ;
#2918 = EDGE_CURVE ( 'NONE', #1396, #8, #2056, .T. ) ;
#2919 = CARTESIAN_POINT ( 'NONE',  ( 16.73188330240713029, 14.49819615032691544, 10.43399922851877903 ) ) ;
#2920 = CARTESIAN_POINT ( 'NONE',  ( 17.99999999999999289, 0.000000000000000000, -4.000000000000000000 ) ) ;
#2921 = CARTESIAN_POINT ( 'NONE',  ( -14.52519513633039772, 14.99999999999996092, -12.36585365853662388 ) ) ;
#2922 = VERTEX_POINT ( 'NONE', #2392 ) ;
#2923 = CARTESIAN_POINT ( 'NONE',  ( -16.42098192139497570, 14.76673529851545297, 11.42881161828166192 ) ) ;
#2924 = CARTESIAN_POINT ( 'NONE',  ( -14.54538836684054637, 14.99999999999999645, 12.36608341131222488 ) ) ;
#2925 = CARTESIAN_POINT ( 'NONE',  ( -17.48476810307704099, 6.499999999999995559, 1.604890217915265316 ) ) ;
#2926 = ORIENTED_EDGE ( 'NONE', *, *, #1644, .F. ) ;
#2927 = DIRECTION ( 'NONE',  ( -0.000000000000000000, 0.000000000000000000, 1.000000000000000000 ) ) ;
#2928 = CARTESIAN_POINT ( 'NONE',  ( 17.99999999999998224, 1.500000000000029088, -5.280896316991449346 ) ) ;
#2929 = CARTESIAN_POINT ( 'NONE',  ( 20.25000000000000355, 10.00000000000000000, -4.999999999999999112 ) ) ;
#2930 = ORIENTED_EDGE ( 'NONE', *, *, #1781, .F. ) ;
#2931 = CARTESIAN_POINT ( 'NONE',  ( -17.48476810307894524, 6.781126943440796140, 1.727271733593662262 ) ) ;
#2932 = EDGE_LOOP ( 'NONE', ( #3506, #483, #1668, #2585, #1762, #226, #4494, #4273, #3869, #3868, #1097, #1082, #47, #749, #1152, #3841, #4487, #3740, #1798, #1112, #1225, #1399, #1146, #4322, #2479, #719, #735, #595, #1252, #344 ) ) ;
#2933 = CARTESIAN_POINT ( 'NONE',  ( 17.61953435615238561, 5.399772849437972866, -4.999999999999995559 ) ) ;
#2934 = CARTESIAN_POINT ( 'NONE',  ( -15.99438833569907459, 14.99999999999999467, 11.87292945044742432 ) ) ;
#2935 = CARTESIAN_POINT ( 'NONE',  ( -1.332519913242810716, 13.57259515575128361, 19.56928069879249321 ) ) ;
#2936 = ADVANCED_FACE ( 'NONE', ( #4483 ), #3099, .T. ) ;
#2937 = VERTEX_POINT ( 'NONE', #682 ) ;
#2938 = CARTESIAN_POINT ( 'NONE',  ( -14.64350473068888014, 12.62159060331928195, 12.82993195491799199 ) ) ;
#2939 = DIRECTION ( 'NONE',  ( 1.000000000000000000, 0.000000000000000000, 0.000000000000000000 ) ) ;
#2940 = CARTESIAN_POINT ( 'NONE',  ( -20.25000000000000000, 0.000000000000000000, -4.999999999999999112 ) ) ;
#2941 = ADVANCED_FACE ( 'NONE', ( #276 ), #1323, .F. ) ;
#2942 = CARTESIAN_POINT ( 'NONE',  ( -15.09538649228344553, 12.64088629778844108, -12.75830952072701230 ) ) ;
#2943 = ORIENTED_EDGE ( 'NONE', *, *, #429, .T. ) ;
#2944 = CARTESIAN_POINT ( 'NONE',  ( -16.73161263310220548, 14.49812000048828509, 10.45199397596577207 ) ) ;
#2945 = CARTESIAN_POINT ( 'NONE',  ( 14.46688495511875061, 12.61697928116069889, 12.83083331099303237 ) ) ;
#2946 = FACE_OUTER_BOUND ( 'NONE', #2781, .T. ) ;
#2947 = PLANE ( 'NONE',  #2752 ) ;
#2948 = CARTESIAN_POINT ( 'NONE',  ( -6.736766142066159091, 1.499999999999984013, -14.99999999999999822 ) ) ;
#2949 = AXIS2_PLACEMENT_3D ( 'NONE', #4307, #2214, #35 ) ;
#2950 = DIRECTION ( 'NONE',  ( -0.3944602220306272500, 0.9189130172304385002, 0.000000000000000000 ) ) ;
#2951 = ORIENTED_EDGE ( 'NONE', *, *, #2776, .T. ) ;
#2952 = DIRECTION ( 'NONE',  ( -0.000000000000000000, -0.000000000000000000, -1.000000000000000000 ) ) ;
#2953 = CARTESIAN_POINT ( 'NONE',  ( 18.20942066534465198, 6.353555512828870100, 1.750000000000000000 ) ) ;
#2954 = AXIS2_PLACEMENT_3D ( 'NONE', #4119, #3415, #2404 ) ;
#2955 = ORIENTED_EDGE ( 'NONE', *, *, #838, .F. ) ;
#2956 = CARTESIAN_POINT ( 'NONE',  ( -18.00000000000000000, 0.000000000000000000, -10.99999999994278532 ) ) ;
#2957 = CARTESIAN_POINT ( 'NONE',  ( -17.89595712038003938, 2.566439516104632279, -3.999999999999996447 ) ) ;
#2958 = CONICAL_SURFACE ( 'NONE', #3541, 1.899999999999999467, 0.06981317007977325129 ) ;
#2959 = CARTESIAN_POINT ( 'NONE',  ( 3.925049076006205784, 12.99999999999999822, 19.65000000000000213 ) ) ;
#2960 = ORIENTED_EDGE ( 'NONE', *, *, #3974, .F. ) ;
#2961 = DIRECTION ( 'NONE',  ( -0.000000000000000000, -0.000000000000000000, 1.000000000000000000 ) ) ;
#2962 = CARTESIAN_POINT ( 'NONE',  ( 18.25000000000005684, 14.99999999999999467, 11.13436605269199653 ) ) ;
#2963 = CARTESIAN_POINT ( 'NONE',  ( 14.08129170729182178, 1.499999999999997780, -15.00000000000000355 ) ) ;
#2964 = DIRECTION ( 'NONE',  ( 1.000000000000000000, 0.000000000000000000, -0.000000000000000000 ) ) ;
#2965 = VERTEX_POINT ( 'NONE', #1347 ) ;
#2966 = CARTESIAN_POINT ( 'NONE',  ( -18.25000000000000711, 15.00000000000000000, 8.570130533473136580 ) ) ;
#2967 = ADVANCED_FACE ( 'NONE', ( #2437 ), #2784, .F. ) ;
#2968 = CARTESIAN_POINT ( 'NONE',  ( -20.25000000000000000, 10.00000000000000000, 4.999999999999999112 ) ) ;
#2969 = CARTESIAN_POINT ( 'NONE',  ( 15.20703075556944839, 15.00000000000142286, 12.29005672739445920 ) ) ;
#2970 = CARTESIAN_POINT ( 'NONE',  ( 17.99999999999999645, 0.000000000000000000, 10.99999999999999467 ) ) ;
#2971 = CARTESIAN_POINT ( 'NONE',  ( 15.59859286639214560, 15.00000000000001243, -14.66257846615595639 ) ) ;
#2972 = EDGE_CURVE ( 'NONE', #4255, #384, #2434, .T. ) ;
#2973 = CIRCLE ( 'NONE', #1716, 1.514999999999994573 ) ;
#2974 = PLANE ( 'NONE',  #1037 ) ;
#2975 = VERTEX_POINT ( 'NONE', #2920 ) ;
#2976 = CARTESIAN_POINT ( 'NONE',  ( 0.000000000000000000, 22.00000000000000000, -2.500000000000000000 ) ) ;
#2977 = CARTESIAN_POINT ( 'NONE',  ( -17.77447464511313058, 14.99999999999999822, -13.35895920829782391 ) ) ;
#2978 = VECTOR ( 'NONE', #283, 1000.000000000000000 ) ;
#2979 = VERTEX_POINT ( 'NONE', #2897 ) ;
#2980 = CARTESIAN_POINT ( 'NONE',  ( 7.070000013377717885, -3.544358935208136163, 15.97500811888476946 ) ) ;
#2981 = AXIS2_PLACEMENT_3D ( 'NONE', #3040, #4462, #918 ) ;
#2982 = CARTESIAN_POINT ( 'NONE',  ( -2.012785861294803968, -12.56285606337843497, 19.65000000000000568 ) ) ;
#2983 = VECTOR ( 'NONE', #3741, 1000.000000000000000 ) ;
#2984 = LINE ( 'NONE', #1251, #231 ) ;
#2985 = ORIENTED_EDGE ( 'NONE', *, *, #1926, .F. ) ;
#2986 = AXIS2_PLACEMENT_3D ( 'NONE', #3330, #4435, #1576 ) ;
#2987 = CARTESIAN_POINT ( 'NONE',  ( 15.33345453999302066, 12.65144332801511062, 12.69204823100912982 ) ) ;
#2988 = CARTESIAN_POINT ( 'NONE',  ( 16.61943852719021208, 14.56585309161362929, 11.05846499409072514 ) ) ;
#2989 = CARTESIAN_POINT ( 'NONE',  ( -15.96476307693246355, 22.00000000000000000, -10.27144988068085851 ) ) ;
#2990 = CARTESIAN_POINT ( 'NONE',  ( -15.85408090883879595, 12.68310548033725205, -12.42180642855919181 ) ) ;
#2991 = ORIENTED_EDGE ( 'NONE', *, *, #887, .T. ) ;
#2992 = CARTESIAN_POINT ( 'NONE',  ( -16.69880214260459184, 14.51316821105110222, -10.73929539443135717 ) ) ;
#2993 = CARTESIAN_POINT ( 'NONE',  ( -18.00000000000000355, 1.499999999999997780, 4.999999999999997335 ) ) ;
#2994 = CARTESIAN_POINT ( 'NONE',  ( 15.38697275551847632, 15.00000000000009415, 12.23091090830764216 ) ) ;
#2995 = DIRECTION ( 'NONE',  ( -1.270859689360298407E-16, 0.000000000000000000, 1.000000000000000000 ) ) ;
#2996 = CARTESIAN_POINT ( 'NONE',  ( -20.25000000000000000, 13.00000000000000000, -13.64999999999999503 ) ) ;
#2997 = CARTESIAN_POINT ( 'NONE',  ( -17.99999999999999645, 1.500000000000001332, -5.280896316991448458 ) ) ;
#2998 = EDGE_CURVE ( 'NONE', #4209, #4430, #2850, .T. ) ;
#2999 = CC_DESIGN_DATE_AND_TIME_ASSIGNMENT ( #1844, #3643, ( #4403 ) ) ;
#3000 = CARTESIAN_POINT ( 'NONE',  ( -13.99999999999956657, 0.000000000000000000, 15.00000000000000000 ) ) ;
#3001 = VERTEX_POINT ( 'NONE', #43 ) ;
#3002 = DIRECTION ( 'NONE',  ( -0.000000000000000000, -0.000000000000000000, 1.000000000000000000 ) ) ;
#3003 = DIRECTION ( 'NONE',  ( 0.000000000000000000, 0.000000000000000000, 1.000000000000000000 ) ) ;
#3004 = CARTESIAN_POINT ( 'NONE',  ( 17.22275314712705097, 9.466780241947683194, 4.999999999999999112 ) ) ;
#3005 = FACE_OUTER_BOUND ( 'NONE', #4247, .T. ) ;
#3006 = FACE_OUTER_BOUND ( 'NONE', #3109, .T. ) ;
#3007 = DIRECTION ( 'NONE',  ( -1.000000000000000000, 0.000000000000000000, 0.000000000000000000 ) ) ;
#3008 = ORIENTED_EDGE ( 'NONE', *, *, #3634, .F. ) ;
#3009 = LINE ( 'NONE', #4408, #335 ) ;
#3010 = DIRECTION ( 'NONE',  ( -0.000000000000000000, 1.000000000000000000, -0.000000000000000000 ) ) ;
#3011 = CARTESIAN_POINT ( 'NONE',  ( 24.91025403784438552, 13.00000000000000178, 24.65000000000000213 ) ) ;
#3012 = CARTESIAN_POINT ( 'NONE',  ( -15.84331314471733343, 15.00000000000017764, -11.99241871436236728 ) ) ;
#3013 = EDGE_CURVE ( 'NONE', #1807, #3888, #1504, .T. ) ;
#3014 = ORIENTED_EDGE ( 'NONE', *, *, #2573, .F. ) ;
#3015 = CARTESIAN_POINT ( 'NONE',  ( -18.24999999999776890, 14.99999999999925748, 2.156080145781505308 ) ) ;
#3016 = DIRECTION ( 'NONE',  ( 1.270859689360298407E-16, 0.000000000000000000, -1.000000000000000000 ) ) ;
#3017 = CARTESIAN_POINT ( 'NONE',  ( 14.54999315339765786, 15.00000000000000533, 14.79380824118999271 ) ) ;
#3018 = CARTESIAN_POINT ( 'NONE',  ( 16.25000000000000355, -15.00000000000000000, 19.65000000000000213 ) ) ;
#3019 = CARTESIAN_POINT ( 'NONE',  ( 14.68229514284612591, 15.00000000000025935, -12.37101007045719925 ) ) ;
#3020 = CARTESIAN_POINT ( 'NONE',  ( 14.87360462671023065, 1.499999999999997780, 14.90965670120190900 ) ) ;
#3021 = EDGE_CURVE ( 'NONE', #2701, #3768, #4264, .T. ) ;
#3022 = CARTESIAN_POINT ( 'NONE',  ( 16.25000000000000355, -15.00000000000000000, 19.65000000000000213 ) ) ;
#3023 = ORIENTED_EDGE ( 'NONE', *, *, #599, .T. ) ;
#3024 = CARTESIAN_POINT ( 'NONE',  ( 17.12714341709827437, 10.44677997474268594, -4.239592701601971214 ) ) ;
#3025 = CARTESIAN_POINT ( 'NONE',  ( 16.92682926829268553, 12.49999999999998934, -1.750000000000000000 ) ) ;
#3026 = AXIS2_PLACEMENT_3D ( 'NONE', #469, #2552, #841 ) ;
#3027 = CARTESIAN_POINT ( 'NONE',  ( 16.92682926829268553, 6.353555512828870100, -1.750000000000000000 ) ) ;
#3028 = CARTESIAN_POINT ( 'NONE',  ( -18.03406401995702524, 15.00000000000000888, 13.04195923937686352 ) ) ;
#3029 = CARTESIAN_POINT ( 'NONE',  ( 1.337771979794177191E-08, -11.62435893520813401, 18.50000811888476804 ) ) ;
#3030 = AXIS2_PLACEMENT_3D ( 'NONE', #4028, #4072, #3293 ) ;
#3031 = ORIENTED_EDGE ( 'NONE', *, *, #2601, .T. ) ;
#3032 = DIRECTION ( 'NONE',  ( 0.000000000000000000, -1.000000000000000000, 0.000000000000000000 ) ) ;
#3033 = AXIS2_PLACEMENT_3D ( 'NONE', #3336, #2580, #1216 ) ;
#3034 = EDGE_CURVE ( 'NONE', #1309, #1676, #1849, .T. ) ;
#3035 = DIRECTION ( 'NONE',  ( 0.000000000000000000, 0.000000000000000000, 1.000000000000000000 ) ) ;
#3036 = CARTESIAN_POINT ( 'NONE',  ( -15.07486013656467705, 22.00000000000000000, -11.00000000000000178 ) ) ;
#3037 = CARTESIAN_POINT ( 'NONE',  ( -18.03977169060875596, 15.00000000000000000, -13.05900164680651976 ) ) ;
#3038 = ORIENTED_EDGE ( 'NONE', *, *, #1078, .T. ) ;
#3039 = CARTESIAN_POINT ( 'NONE',  ( -16.73188330240714095, 14.49819615032690479, -10.43399922851879680 ) ) ;
#3040 = CARTESIAN_POINT ( 'NONE',  ( -17.48476810307704099, 6.499999999999995559, 0.000000000000000000 ) ) ;
#3041 = CARTESIAN_POINT ( 'NONE',  ( 14.68502394106396380, 12.62451244749254720, 12.82412899791776617 ) ) ;
#3042 = DIRECTION ( 'NONE',  ( 0.000000000000000000, 1.000000000000000000, 0.000000000000000000 ) ) ;
#3043 = CARTESIAN_POINT ( 'NONE',  ( 16.06639418317811518, 14.99999999999828582, -11.81596241859520013 ) ) ;
#3044 = CARTESIAN_POINT ( 'NONE',  ( -16.00000000000000711, 22.00000000000000000, 10.06808370402570318 ) ) ;
#3045 = DIRECTION ( 'NONE',  ( 0.000000000000000000, 0.000000000000000000, -1.000000000000000000 ) ) ;
#3046 = ORIENTED_EDGE ( 'NONE', *, *, #3666, .F. ) ;
#3047 = CARTESIAN_POINT ( 'NONE',  ( 17.12196076342089768, 10.49990217493576949, -4.631075846741473434 ) ) ;
#3048 = CARTESIAN_POINT ( 'NONE',  ( 2.377627233492340952, -11.62435893520813401, 17.65000000000000213 ) ) ;
#3049 = B_SPLINE_CURVE_WITH_KNOTS ( 'NONE', 3,
 ( #83, #4263, #2525, #1114, #2893, #1871, #3915, #423, #2938, #3941 ),
 .UNSPECIFIED., .F., .F.,
 ( 4, 2, 2, 2, 4 ),
 ( 0.001309933425624265754, 0.002525798156842880803, 0.003133730522452188652, 0.003437696705256842143, 0.003741662888061496502 ),
 .UNSPECIFIED. ) ;
#3050 = CARTESIAN_POINT ( 'NONE',  ( -16.60855005466132184, 15.00000000000000888, 14.26853566658966699 ) ) ;
#3051 = DIRECTION ( 'NONE',  ( 0.000000000000000000, 0.000000000000000000, 1.000000000000000000 ) ) ;
#3052 = AXIS2_PLACEMENT_3D ( 'NONE', #4302, #1151, #2587 ) ;
#3053 = VERTEX_POINT ( 'NONE', #3962 ) ;
#3054 = DIRECTION ( 'NONE',  ( 1.000000000000000000, -0.000000000000000000, -0.000000000000000000 ) ) ;
#3055 = VECTOR ( 'NONE', #1298, 1000.000000000000000 ) ;
#3056 = CARTESIAN_POINT ( 'NONE',  ( 1.337771977799053122E-08, 1.000641064791865098, 21.02500811888476662 ) ) ;
#3057 = CARTESIAN_POINT ( 'NONE',  ( -17.89207118887082970, 1.500000000000001332, -11.95064665717793950 ) ) ;
#3058 = EDGE_CURVE ( 'NONE', #967, #3571, #3557, .T. ) ;
#3059 = CARTESIAN_POINT ( 'NONE',  ( 17.12196076342089768, 10.49990217493577127, 4.368924153258528342 ) ) ;
#3060 = AXIS2_PLACEMENT_3D ( 'NONE', #583, #4101, #2337 ) ;
#3061 = ORIENTED_EDGE ( 'NONE', *, *, #4257, .F. ) ;
#3062 = ADVANCED_FACE ( 'NONE', ( #2502 ), #2220, .F. ) ;
#3063 = APPLICATION_CONTEXT ( 'configuration controlled 3d designs of mechanical parts and assemblies' ) ;
#3064 = CARTESIAN_POINT ( 'NONE',  ( -16.88713656286654441, 12.90685023061795711, -7.464995435775872323 ) ) ;
#3065 = CARTESIAN_POINT ( 'NONE',  ( 16.30294048680231001, 15.00000000000010481, -11.53201791582373126 ) ) ;
#3066 = CARTESIAN_POINT ( 'NONE',  ( 15.72085330674259041, 15.00000000000001243, 14.63033570170521003 ) ) ;
#3067 = CARTESIAN_POINT ( 'NONE',  ( -16.19977624950628581, 1.500000000000022204, 14.36823134943268698 ) ) ;
#3068 = DIRECTION ( 'NONE',  ( 0.000000000000000000, 0.000000000000000000, -1.000000000000000000 ) ) ;
#3069 = ORIENTED_EDGE ( 'NONE', *, *, #1644, .T. ) ;
#3070 = CARTESIAN_POINT ( 'NONE',  ( -16.88713656286652665, 12.90685023061813652, 10.44356828095066270 ) ) ;
#3071 = FACE_OUTER_BOUND ( 'NONE', #1780, .T. ) ;
#3072 = CARTESIAN_POINT ( 'NONE',  ( -15.53020737486308001, 12.66302131630012262, 12.60481170821992336 ) ) ;
#3073 = CARTESIAN_POINT ( 'NONE',  ( 18.00000000000000000, 0.000000000000000000, 2.500000000000000000 ) ) ;
#3074 = ORIENTED_EDGE ( 'NONE', *, *, #1392, .T. ) ;
#3075 = DIRECTION ( 'NONE',  ( -0.5183339906702716382, 0.000000000000000000, -0.8551782703716406253 ) ) ;
#3076 = DIRECTION ( 'NONE',  ( -1.000000000000000000, -0.000000000000000000, -0.000000000000000000 ) ) ;
#3077 = CARTESIAN_POINT ( 'NONE',  ( 14.54299208864882509, 1.499999999999987566, 14.96630916216387419 ) ) ;
#3078 = ADVANCED_FACE ( 'NONE', ( #1141 ), #2149, .F. ) ;
#3079 = CARTESIAN_POINT ( 'NONE',  ( 14.54225167176124955, 12.61697928116071132, 12.83083331099303237 ) ) ;
#3080 = ORIENTED_EDGE ( 'NONE', *, *, #3529, .F. ) ;
#3081 = CARTESIAN_POINT ( 'NONE',  ( -18.25000000000010303, 14.99999999999995914, -10.87039338219743811 ) ) ;
#3082 = CARTESIAN_POINT ( 'NONE',  ( 16.88714185197489215, 12.90586488819484856, -10.46348631202774193 ) ) ;
#3083 = CARTESIAN_POINT ( 'NONE',  ( 15.76027481122824447, 15.00000000000017231, 12.04823041299649766 ) ) ;
#3084 = EDGE_CURVE ( 'NONE', #1815, #2178, #2870, .T. ) ;
#3085 = CARTESIAN_POINT ( 'NONE',  ( 11.06668358270137453, 15.00000000000273559, -12.36585365853521701 ) ) ;
#3086 = CARTESIAN_POINT ( 'NONE',  ( -12.66854085430747467, 22.00000000000000000, 11.00000000000000533 ) ) ;
#3087 = CARTESIAN_POINT ( 'NONE',  ( 2.377627233492340952, -9.099358935208135435, 17.65000000000000213 ) ) ;
#3088 = EDGE_CURVE ( 'NONE', #51, #2313, #2486, .T. ) ;
#3089 = CARTESIAN_POINT ( 'NONE',  ( 15.84201470189908534, 14.54471337244861395, 18.92697747885853587 ) ) ;
#3090 = ORIENTED_EDGE ( 'NONE', *, *, #1188, .T. ) ;
#3091 = CARTESIAN_POINT ( 'NONE',  ( 16.24999999999999645, 15.00000000000000000, 17.64999999999999858 ) ) ;
#3092 = CARTESIAN_POINT ( 'NONE',  ( 2.050492709174347450, -12.47069508904860236, 17.65000000000000213 ) ) ;
#3093 = CARTESIAN_POINT ( 'NONE',  ( -14.87328344251858070, 14.99999999999973355, 12.35567715793495935 ) ) ;
#3094 = EDGE_CURVE ( 'NONE', #2226, #858, #2286, .T. ) ;
#3095 = CYLINDRICAL_SURFACE ( 'NONE', #161, 2.000000000000001776 ) ;
#3096 = ORIENTED_EDGE ( 'NONE', *, *, #154, .T. ) ;
#3097 = CARTESIAN_POINT ( 'NONE',  ( -14.54229167176125337, 12.61697928116070244, 12.83083331099303415 ) ) ;
#3098 = CARTESIAN_POINT ( 'NONE',  ( -17.77559867558234075, 3.800113575281018008, 4.000000000000003553 ) ) ;
#3099 = TOROIDAL_SURFACE ( 'NONE', #3462, 2.000000000000000000, 2.000000000000000000 ) ;
#3100 = CARTESIAN_POINT ( 'NONE',  ( 11.46823472235138830, 1.499999999999997780, 14.99999999999999467 ) ) ;
#3101 = CARTESIAN_POINT ( 'NONE',  ( -16.18336139549120745, 13.68421770954895855, 19.53423296644222873 ) ) ;
#3102 = EDGE_LOOP ( 'NONE', ( #2829, #2441, #2815, #2287 ) ) ;
#3103 = CIRCLE ( 'NONE', #1917, 2.000000000000001776 ) ;
#3104 = CARTESIAN_POINT ( 'NONE',  ( 14.54227171398087570, 12.61697837179924697, -12.83083331137294891 ) ) ;
#3105 = CARTESIAN_POINT ( 'NONE',  ( 16.73188330240713384, 14.49819615032691189, -10.44924685799542097 ) ) ;
#3106 = CARTESIAN_POINT ( 'NONE',  ( 15.97834701220102538, 12.69211790242361459, 12.33466685582494549 ) ) ;
#3107 = AXIS2_PLACEMENT_3D ( 'NONE', #1485, #751, #2154 ) ;
#3108 = CARTESIAN_POINT ( 'NONE',  ( 14.55553663287517629, 12.61759319754870923, -12.83067955142003136 ) ) ;
#3109 = EDGE_LOOP ( 'NONE', ( #2306, #2926, #207, #3633 ) ) ;
#3110 = CARTESIAN_POINT ( 'NONE',  ( -1.362586647160943132, -14.14935893520813792, 17.65000000000000213 ) ) ;
#3111 = PRODUCT_DEFINITION_FORMATION_WITH_SPECIFIED_SOURCE ( 'ANY', '', #1236, .NOT_KNOWN. ) ;
#3112 = DIRECTION ( 'NONE',  ( 1.000000000000000000, 0.000000000000000000, 0.000000000000000000 ) ) ;
#3113 = ORIENTED_EDGE ( 'NONE', *, *, #3794, .T. ) ;
#3114 = DIRECTION ( 'NONE',  ( 0.000000000000000000, 1.000000000000000000, 0.000000000000000000 ) ) ;
#3115 = EDGE_CURVE ( 'NONE', #2937, #1259, #539, .T. ) ;
#3116 = CARTESIAN_POINT ( 'NONE',  ( 14.54229167176124804, 12.61697928116069889, -12.83083331099303237 ) ) ;
#3117 = CARTESIAN_POINT ( 'NONE',  ( -15.53756833796174952, 14.99999999999905498, 12.16693060845014962 ) ) ;
#3118 = LINE ( 'NONE', #3458, #88 ) ;
#3119 = VERTEX_POINT ( 'NONE', #4084 ) ;
#3120 = LINE ( 'NONE', #2383, #1582 ) ;
#3121 = AXIS2_PLACEMENT_3D ( 'NONE', #334, #4146, #3826 ) ;
#3122 = DIRECTION ( 'NONE',  ( 1.000000000000000000, 0.000000000000000000, 0.000000000000000000 ) ) ;
#3123 = CARTESIAN_POINT ( 'NONE',  ( 15.71459734331267732, 22.00000000000000000, 10.70517111435333035 ) ) ;
#3124 = CARTESIAN_POINT ( 'NONE',  ( 0.000000000000000000, 22.00000000000000000, 2.500000000000000000 ) ) ;
#3125 = ORIENTED_EDGE ( 'NONE', *, *, #4143, .T. ) ;
#3126 = CARTESIAN_POINT ( 'NONE',  ( -18.25000000000013500, 15.00000000000004263, -12.23477878815941544 ) ) ;
#3127 = CARTESIAN_POINT ( 'NONE',  ( 18.25000000000000355, 14.99999999999998401, -10.48265321715221710 ) ) ;
#3128 = DIRECTION ( 'NONE',  ( 0.000000000000000000, 0.000000000000000000, -1.000000000000000000 ) ) ;
#3129 = VECTOR ( 'NONE', #1317, 1000.000000000000000 ) ;
#3130 = CARTESIAN_POINT ( 'NONE',  ( 11.06668358270137453, 12.61697928116333678, -12.83083331099252256 ) ) ;
#3131 = ORIENTED_EDGE ( 'NONE', *, *, #3308, .F. ) ;
#3132 = CARTESIAN_POINT ( 'NONE',  ( -2.377627206736901755, -11.62435893520813401, 17.65000000000000213 ) ) ;
#3133 = CARTESIAN_POINT ( 'NONE',  ( 16.08921416953683448, 14.05730384396120058, 19.36931950640283162 ) ) ;
#3134 = ORIENTED_EDGE ( 'NONE', *, *, #3830, .T. ) ;
#3135 = CARTESIAN_POINT ( 'NONE',  ( -16.88713656286654086, 12.90685023061806547, -5.258909198209544833 ) ) ;
#3136 = CARTESIAN_POINT ( 'NONE',  ( 1.009608035867411324, -11.58632189397843426, 16.17138621861531078 ) ) ;
#3137 = CARTESIAN_POINT ( 'NONE',  ( -14.62605302474880453, 12.62123219059581736, 12.82833253915702620 ) ) ;
#3138 = DIRECTION ( 'NONE',  ( -0.000000000000000000, -0.000000000000000000, -1.000000000000000000 ) ) ;
#3139 = ADVANCED_FACE ( 'NONE', ( #4040, #1279 ), #4026, .F. ) ;
#3140 = ORIENTED_EDGE ( 'NONE', *, *, #659, .F. ) ;
#3141 = DIRECTION ( 'NONE',  ( 0.000000000000000000, 0.000000000000000000, -1.000000000000000000 ) ) ;
#3142 = CARTESIAN_POINT ( 'NONE',  ( 16.92682926829268553, 6.353555512828870100, 1.750000000000000000 ) ) ;
#3143 = CARTESIAN_POINT ( 'NONE',  ( 2.602085213965210642E-15, 22.00000000000000000, 11.00000000000000000 ) ) ;
#3144 = CARTESIAN_POINT ( 'NONE',  ( 17.99999999999999645, 1.499999999999997780, -4.000000000000000000 ) ) ;
#3145 = CARTESIAN_POINT ( 'NONE',  ( 1.337772005880273532E-08, 1.000641064791865098, 15.97500811888476946 ) ) ;
#3146 = ORIENTED_EDGE ( 'NONE', *, *, #3350, .F. ) ;
#3147 = CARTESIAN_POINT ( 'NONE',  ( -16.82867932873854500, 12.84715880912547448, -10.99538613710648249 ) ) ;
#3148 = CARTESIAN_POINT ( 'NONE',  ( 18.25000000000002132, 14.99999999999994849, -10.97279635711367796 ) ) ;
#3149 = CARTESIAN_POINT ( 'NONE',  ( 17.90243902439024026, 2.499999999999991118, -2.499999999999999556 ) ) ;
#3150 = CARTESIAN_POINT ( 'NONE',  ( 12.64498301706807126, 12.61697928115938439, -12.83083331099328994 ) ) ;
#3151 = ORIENTED_EDGE ( 'NONE', *, *, #3521, .T. ) ;
#3152 = CARTESIAN_POINT ( 'NONE',  ( -1.362586647160943132, -14.14935893520813792, 19.65000000000000213 ) ) ;
#3153 = B_SPLINE_CURVE_WITH_KNOTS ( 'NONE', 3,
 ( #4493, #627, #2748, #4142, #2047, #97, #3867 ),
 .UNSPECIFIED., .F., .F.,
 ( 4, 3, 4 ),
 ( 0.000000000000000000, 0.001607254138335148909, 0.008540356309970286233 ),
 .UNSPECIFIED. ) ;
#3154 = DIRECTION ( 'NONE',  ( -1.000000000000000000, -3.232893750684046609E-15, 0.000000000000000000 ) ) ;
#3155 = VERTEX_POINT ( 'NONE', #1820 ) ;
#3156 = CARTESIAN_POINT ( 'NONE',  ( 1.665271874387405759, -11.51583037123083031, 16.58471456872695882 ) ) ;
#3157 = ADVANCED_FACE ( 'NONE', ( #3595 ), #2129, .T. ) ;
#3158 = CARTESIAN_POINT ( 'NONE',  ( -14.41787604954761193, 12.61697928116067402, 12.83083331099303948 ) ) ;
#3159 = DIRECTION ( 'NONE',  ( 0.000000000000000000, 0.000000000000000000, 1.000000000000000000 ) ) ;
#3160 = ORIENTED_EDGE ( 'NONE', *, *, #406, .F. ) ;
#3161 = FACE_OUTER_BOUND ( 'NONE', #555, .T. ) ;
#3162 = EDGE_CURVE ( 'NONE', #1578, #1510, #1469, .T. ) ;
#3163 = CARTESIAN_POINT ( 'NONE',  ( 16.10831899640976417, 15.00000000000000178, 14.50163869936121230 ) ) ;
#3164 = CARTESIAN_POINT ( 'NONE',  ( 17.89207118887081904, 1.500000000000001332, 11.95064665717792174 ) ) ;
#3165 = VERTEX_POINT ( 'NONE', #1154 ) ;
#3166 = CARTESIAN_POINT ( 'NONE',  ( -16.69358302106318703, 12.77237725977157545, -11.41890852501502351 ) ) ;
#3167 = ADVANCED_FACE ( 'NONE', ( #1520 ), #2120, .F. ) ;
#3168 = AXIS2_PLACEMENT_3D ( 'NONE', #3858, #985, #1691 ) ;
#3169 = CARTESIAN_POINT ( 'NONE',  ( 18.24999999999995026, 15.00000000000000888, -12.24501503396433577 ) ) ;
#3170 = CARTESIAN_POINT ( 'NONE',  ( 16.19392637190505724, 14.99999999999343814, 11.68480576396752468 ) ) ;
#3171 = CARTESIAN_POINT ( 'NONE',  ( -11.02950849848918402, 12.61697928115911971, -12.83083331099334146 ) ) ;
#3172 = VECTOR ( 'NONE', #4050, 1000.000000000000000 ) ;
#3173 = ORIENTED_EDGE ( 'NONE', *, *, #3619, .T. ) ;
#3174 = CARTESIAN_POINT ( 'NONE',  ( 17.99999999999999645, 1.499999999999997780, 10.99999999999999467 ) ) ;
#3175 = AXIS2_PLACEMENT_3D ( 'NONE', #3607, #3948, #4366 ) ;
#3176 = CARTESIAN_POINT ( 'NONE',  ( -13.99999999999999822, 0.000000000000000000, -15.00000000000000355 ) ) ;
#3177 = VERTEX_POINT ( 'NONE', #4239 ) ;
#3178 = CARTESIAN_POINT ( 'NONE',  ( -16.00000000000000711, 22.00000000000000000, -10.06808370402570141 ) ) ;
#3179 = CC_DESIGN_APPROVAL ( #2092, ( #4403 ) ) ;
#3180 = CARTESIAN_POINT ( 'NONE',  ( -12.64489839197380228, 15.00000000000000000, 14.79381449504442969 ) ) ;
#3181 = DIRECTION ( 'NONE',  ( 0.000000000000000000, -0.000000000000000000, -1.000000000000000000 ) ) ;
#3182 = ORIENTED_EDGE ( 'NONE', *, *, #4398, .T. ) ;
#3183 = EDGE_LOOP ( 'NONE', ( #2463, #2566, #4213, #2767 ) ) ;
#3184 = LINE ( 'NONE', #4305, #3424 ) ;
#3185 = CARTESIAN_POINT ( 'NONE',  ( -18.25000000000000711, 15.00000000000000000, 12.71215445871050065 ) ) ;
#3186 = CARTESIAN_POINT ( 'NONE',  ( -17.40007567344267159, 1.500000000000022204, 13.17881354576365460 ) ) ;
#3187 = ORIENTED_EDGE ( 'NONE', *, *, #1224, .T. ) ;
#3188 = DIRECTION ( 'NONE',  ( 0.000000000000000000, 0.000000000000000000, -1.000000000000000000 ) ) ;
#3189 = TOROIDAL_SURFACE ( 'NONE', #45, 12.00000000000000000, 2.000000000000000000 ) ;
#3190 = CARTESIAN_POINT ( 'NONE',  ( 16.73188330240714450, 14.49819615032688169, 10.44652667068220886 ) ) ;
#3191 = APPROVAL ( #3575, 'UNSPECIFIED' ) ;
#3192 = EDGE_CURVE ( 'NONE', #1143, #3958, #1086, .T. ) ;
#3193 = AXIS2_PLACEMENT_3D ( 'NONE', #4510, #1333, #4447 ) ;
#3194 = CARTESIAN_POINT ( 'NONE',  ( -16.13398267847304624, 15.00000000000000178, -14.48775554505941265 ) ) ;
#3195 = EDGE_LOOP ( 'NONE', ( #3251, #3543, #3951, #863 ) ) ;
#3196 = CARTESIAN_POINT ( 'NONE',  ( 14.00000000040489745, 0.000000000000000000, 14.99999999999999289 ) ) ;
#3197 = VECTOR ( 'NONE', #3361, 1000.000000000000000 ) ;
#3198 = CIRCLE ( 'NONE', #2094, 4.000000000000000000 ) ;
#3199 = DIRECTION ( 'NONE',  ( -0.5183339906702676414, 1.027240476596496796E-14, 0.8551782703716429568 ) ) ;
#3200 = ORIENTED_EDGE ( 'NONE', *, *, #3865, .T. ) ;
#3201 = FACE_OUTER_BOUND ( 'NONE', #4480, .T. ) ;
#3202 = VECTOR ( 'NONE', #2165, 1000.000000000000000 ) ;
#3203 = LINE ( 'NONE', #4254, #3760 ) ;
#3204 = ORIENTED_EDGE ( 'NONE', *, *, #2531, .F. ) ;
#3205 = EDGE_CURVE ( 'NONE', #1339, #2743, #2143, .T. ) ;
#3206 = VERTEX_POINT ( 'NONE', #2311 ) ;
#3207 = CARTESIAN_POINT ( 'NONE',  ( -8.584999986622275259, -3.544358935208134387, 15.00000000000000000 ) ) ;
#3208 = DIRECTION ( 'NONE',  ( 0.000000000000000000, 0.000000000000000000, -1.000000000000000000 ) ) ;
#3209 = CARTESIAN_POINT ( 'NONE',  ( -15.93328219942578095, 22.00000000000000000, 10.36239080124020440 ) ) ;
#3210 = VERTEX_POINT ( 'NONE', #883 ) ;
#3211 = DIRECTION ( 'NONE',  ( 1.000000000000000000, 0.000000000000000000, 0.000000000000000000 ) ) ;
#3212 = ADVANCED_FACE ( 'NONE', ( #1980 ), #1227, .F. ) ;
#3213 = CARTESIAN_POINT ( 'NONE',  ( 18.25000000000000000, 15.00000000000000711, -2.156080145777727886 ) ) ;
#3214 = CARTESIAN_POINT ( 'NONE',  ( -17.66025369983233873, 4.982399576718618661, -0.8788761804595569549 ) ) ;
#3215 = CARTESIAN_POINT ( 'NONE',  ( -14.71117955209123629, 14.99999999999949196, -12.36963530317986759 ) ) ;
#3216 = ORIENTED_EDGE ( 'NONE', *, *, #2891, .T. ) ;
#3217 = CARTESIAN_POINT ( 'NONE',  ( -16.73188330240713739, 14.49819615032691189, 10.44924685799523445 ) ) ;
#3218 = CARTESIAN_POINT ( 'NONE',  ( -2.377627206736901311, -11.39845220053080688, 17.65000000000000213 ) ) ;
#3219 = EDGE_LOOP ( 'NONE', ( #472, #3187, #1486, #93, #3776 ) ) ;
#3220 = CARTESIAN_POINT ( 'NONE',  ( -15.98476810307703921, 6.499999999999995559, 0.000000000000000000 ) ) ;
#3221 = CARTESIAN_POINT ( 'NONE',  ( 17.99999999999999645, 1.499999999999997780, 9.000147713382650849 ) ) ;
#3222 = EDGE_CURVE ( 'NONE', #2484, #4220, #3717, .T. ) ;
#3223 = CARTESIAN_POINT ( 'NONE',  ( -7.069999986622279131, -3.544358935208134387, 15.97500811888476946 ) ) ;
#3224 = ORIENTED_EDGE ( 'NONE', *, *, #624, .F. ) ;
#3225 = CARTESIAN_POINT ( 'NONE',  ( -16.08921416953683803, 14.05730384396120058, 19.36931950640282452 ) ) ;
#3226 = VERTEX_POINT ( 'NONE', #1176 ) ;
#3227 = CARTESIAN_POINT ( 'NONE',  ( -17.15787356642772110, 10.13179594411596085, -4.000000000000000000 ) ) ;
#3228 = CARTESIAN_POINT ( 'NONE',  ( 17.18492413449321177, 15.00000000000000178, 13.92001127809250782 ) ) ;
#3229 = CARTESIAN_POINT ( 'NONE',  ( -15.71459734331269509, 22.00000000000000000, 10.70517111435330904 ) ) ;
#3230 = PERSON_AND_ORGANIZATION_ROLE ( 'design_owner' ) ;
#3231 = ORIENTED_EDGE ( 'NONE', *, *, #887, .F. ) ;
#3232 = CARTESIAN_POINT ( 'NONE',  ( 1.896027820297423450, -12.85529498882437949, 19.65000000000000213 ) ) ;
#3233 = CARTESIAN_POINT ( 'NONE',  ( 18.25000000000000000, 15.00000000000000000, 10.73787358851348550 ) ) ;
#3234 = CARTESIAN_POINT ( 'NONE',  ( -17.61611265551934125, 5.434845280926813516, 1.393194959949640044 ) ) ;
#3235 = CARTESIAN_POINT ( 'NONE',  ( -15.22037109354702444, 15.00000000000034639, -12.28635193669255443 ) ) ;
#3236 = EDGE_LOOP ( 'NONE', ( #2296, #3090, #3539, #3933, #3341 ) ) ;
#3237 = CARTESIAN_POINT ( 'NONE',  ( -18.25000000000000711, 15.00000000000000355, 12.48679134986299566 ) ) ;
#3238 = VECTOR ( 'NONE', #3848, 1000.000000000000000 ) ;
#3239 = CARTESIAN_POINT ( 'NONE',  ( -1.350747733141850926, -11.55234060137012975, 16.36278417136970731 ) ) ;
#3240 = VERTEX_POINT ( 'NONE', #3665 ) ;
#3241 = DIRECTION ( 'NONE',  ( -1.000000000000000000, 0.000000000000000000, 0.000000000000000000 ) ) ;
#3242 = CARTESIAN_POINT ( 'NONE',  ( 15.52828569996977315, 22.00000000000000000, -10.85024059846719524 ) ) ;
#3243 = ADVANCED_FACE ( 'NONE', ( #2638 ), #3300, .F. ) ;
#3244 = CIRCLE ( 'NONE', #1264, 1.514999999999995461 ) ;
#3245 = EDGE_CURVE ( 'NONE', #4468, #3768, #536, .T. ) ;
#3246 = LINE ( 'NONE', #2135, #4195 ) ;
#3247 = ORIENTED_EDGE ( 'NONE', *, *, #1003, .T. ) ;
#3248 = VECTOR ( 'NONE', #1901, 1000.000000000000000 ) ;
#3249 = CARTESIAN_POINT ( 'NONE',  ( -18.00000000000000355, -15.00000000000000000, 4.999999999999999112 ) ) ;
#3250 = EDGE_CURVE ( 'NONE', #3811, #2278, #3824, .T. ) ;
#3251 = ORIENTED_EDGE ( 'NONE', *, *, #1435, .F. ) ;
#3252 = DIRECTION ( 'NONE',  ( -1.000000000000000000, -0.000000000000000000, -0.000000000000000000 ) ) ;
#3253 = CARTESIAN_POINT ( 'NONE',  ( -16.15877546224142591, 15.00000000000000533, 14.49565958848467062 ) ) ;
#3254 = CARTESIAN_POINT ( 'NONE',  ( -15.37307709364683639, 22.00000000000000000, 10.92884093245465849 ) ) ;
#3255 = APPROVAL_STATUS ( 'not_yet_approved' ) ;
#3256 = ORIENTED_EDGE ( 'NONE', *, *, #973, .T. ) ;
#3257 = B_SPLINE_CURVE_WITH_KNOTS ( 'NONE', 3,
 ( #4172, #2408, #3442, #4544, #1387, #3098, #1341 ),
 .UNSPECIFIED., .F., .F.,
 ( 4, 3, 4 ),
 ( 0.000000000000000000, 0.001607254138335149126, 0.008540356309970281029 ),
 .UNSPECIFIED. ) ;
#3258 = CARTESIAN_POINT ( 'NONE',  ( 5.555000013377723533, -3.544358935208136163, 15.97500811888476946 ) ) ;
#3259 = CARTESIAN_POINT ( 'NONE',  ( 18.25000000000000000, 15.00000000000000355, 10.53830445410814320 ) ) ;
#3260 = CARTESIAN_POINT ( 'NONE',  ( -17.55628948392169164, 6.048032789802779696, 1.694452334354349610 ) ) ;
#3261 = CARTESIAN_POINT ( 'NONE',  ( -15.08767906094144173, 14.99999999999929301, -12.32064659251220995 ) ) ;
#3262 = ORIENTED_EDGE ( 'NONE', *, *, #3084, .T. ) ;
#3263 = B_SPLINE_CURVE_WITH_KNOTS ( 'NONE', 3,
 ( #4236, #3911, #760, #1518, #2933, #394, #2186 ),
 .UNSPECIFIED., .F., .F.,
 ( 4, 3, 4 ),
 ( 0.000000000000000000, 0.001607254138335149560, 0.008540356309970270621 ),
 .UNSPECIFIED. ) ;
#3264 = CARTESIAN_POINT ( 'NONE',  ( -18.24999999999977263, 14.99999999999993605, 11.74680401678727470 ) ) ;
#3265 = CARTESIAN_POINT ( 'NONE',  ( 14.34376150667564076, 12.61697928116069889, 12.83083331099303237 ) ) ;
#3266 = VECTOR ( 'NONE', #1659, 1000.000000000000000 ) ;
#3267 = DIRECTION ( 'NONE',  ( -7.678936524201415526E-15, -1.000000000000000000, 0.000000000000000000 ) ) ;
#3268 = DIRECTION ( 'NONE',  ( 9.540979117872426693E-18, 1.000000000000000000, 9.946411125047741738E-31 ) ) ;
#3269 = CARTESIAN_POINT ( 'NONE',  ( 17.99999999999999645, 1.499999999999997780, -11.08926995499773227 ) ) ;
#3270 = VECTOR ( 'NONE', #3808, 1000.000000000000000 ) ;
#3271 = EDGE_CURVE ( 'NONE', #845, #3901, #443, .T. ) ;
#3272 = DIRECTION ( 'NONE',  ( 0.000000000000000000, 0.000000000000000000, 1.000000000000000000 ) ) ;
#3273 = ORIENTED_EDGE ( 'NONE', *, *, #2229, .F. ) ;
#3274 = CARTESIAN_POINT ( 'NONE',  ( -17.15787356642771400, 10.13179594411596440, 4.999999999999997335 ) ) ;
#3275 = VERTEX_POINT ( 'NONE', #242 ) ;
#3276 = LINE ( 'NONE', #832, #4525 ) ;
#3277 = EDGE_CURVE ( 'NONE', #3317, #133, #2659, .T. ) ;
#3278 = CARTESIAN_POINT ( 'NONE',  ( -1.362586647160938691, -14.14935893520813615, 19.65000000000000213 ) ) ;
#3279 = CARTESIAN_POINT ( 'NONE',  ( -16.00000000000002842, 22.00000000000000000, -5.241381821235279403 ) ) ;
#3280 = APPLICATION_PROTOCOL_DEFINITION ( 'international standard', 'config_control_design', 1994, #2562 ) ;
#3281 = ORIENTED_EDGE ( 'NONE', *, *, #1435, .T. ) ;
#3282 = CARTESIAN_POINT ( 'NONE',  ( 17.17073170731706355, 10.00000000000000000, 4.000000000000001776 ) ) ;
#3283 = CARTESIAN_POINT ( 'NONE',  ( 18.25000000000000000, 15.00000000000000000, 9.870264331162987403 ) ) ;
#3284 = DIRECTION ( 'NONE',  ( 0.000000000000000000, 0.000000000000000000, -1.000000000000000000 ) ) ;
#3285 = CARTESIAN_POINT ( 'NONE',  ( -14.53136036849594248, 12.61697928116069711, -12.83083331099303237 ) ) ;
#3286 = VERTEX_POINT ( 'NONE', #1568 ) ;
#3287 = CARTESIAN_POINT ( 'NONE',  ( -16.34648154618809812, 14.87074959681834407, 11.51000573704784813 ) ) ;
#3288 = CARTESIAN_POINT ( 'NONE',  ( -6.340977831707744095, 12.61697928116757517, 12.83083331099169655 ) ) ;
#3289 = CARTESIAN_POINT ( 'NONE',  ( 1.337771996566250606E-08, 1.000641064791865098, 19.65000000000000213 ) ) ;
#3290 = CARTESIAN_POINT ( 'NONE',  ( -17.35057607284299763, 8.156595253359322228, -0.7232895028598446130 ) ) ;
#3291 = CARTESIAN_POINT ( 'NONE',  ( 17.96022816378968301, 1.500000000000004885, 11.59316653952506648 ) ) ;
#3292 = B_SPLINE_SURFACE_WITH_KNOTS ( 'NONE', 3, 1, ( 
 ( #53, #2069 ),
 ( #3178, #4231 ),
 ( #4188, #5 ),
 ( #1077, #1444 ),
 ( #3821, #754 ),
 ( #2489, #1421 ),
 ( #1056, #2448 ),
 ( #3864, #2112 ),
 ( #304, #688 ),
 ( #667, #3478 ),
 ( #3520, #2093 ),
 ( #2858, #28 ),
 ( #2836, #4252 ),
 ( #96, #1488 ),
 ( #2253, #3657 ),
 ( #2201, #2605 ),
 ( #4275, #2948 ),
 ( #2905, #4298 ),
 ( #71, #1463 ),
 ( #2157, #3566 ),
 ( #1125, #1148 ),
 ( #780, #2536 ),
 ( #2630, #3950 ),
 ( #413, #2560 ),
 ( #2880, #802 ),
 ( #3242, #4368 ),
 ( #3630, #478 ),
 ( #3930, #3589 ),
 ( #3609, #1533 ),
 ( #456, #3998 ),
 ( #4342, #433 ),
 ( #3972, #1857 ),
 ( #4025, #1881 ),
 ( #1193, #3269 ),
 ( #1167, #118 ),
 ( #1512, #2928 ),
 ( #1813, #4320 ),
 ( #1833, #852 ),
 ( #1218, #3221 ),
 ( #2180, #2582 ),
 ( #499, #825 ),
 ( #2228, #3291 ),
 ( #164, #139 ),
 ( #1903, #3314 ),
 ( #1559, #278 ),
 ( #4442, #4048 ),
 ( #592, #2716 ),
 ( #1288, #4093 ),
 ( #213, #1994 ),
 ( #573, #3020 ),
 ( #1267, #1307 ),
 ( #4466, #4395 ),
 ( #4110, #1326 ),
 ( #3365, #2327 ),
 ( #255, #232 ),
 ( #2673, #2699 ),
 ( #4071, #965 ),
 ( #3086, #4485 ),
 ( #3750, #1608 ),
 ( #2304, #899 ),
 ( #1655, #3706 ),
 ( #1973, #3678 ),
 ( #2372, #3773 ),
 ( #923, #3730 ),
 ( #551, #3067 ),
 ( #1242, #615 ),
 ( #2739, #2276 ),
 ( #2018, #1673 ),
 ( #4419, #3386 ),
 ( #3431, #1634 ),
 ( #875, #2651 ),
 ( #3044, #944 ),
 ( #2348, #1586 ),
 ( #526, #3408 ),
 ( #1928, #3338 ),
 ( #188, #2997 ),
 ( #1955, #1271 ),
 ( #4347, #3368 ) ),
 .UNSPECIFIED., .T., .F., .F.,
 ( 4, 1, 1, 1, 1, 1, 1, 1, 1, 1, 1, 1, 1, 2, 1, 1, 1, 2, 1, 1, 1, 1, 1, 1, 1, 1, 1, 1, 1, 1, 2, 1, 1, 1, 2, 1, 1, 1, 1, 1, 1, 1, 1, 1, 1, 1, 1, 2, 1, 1, 1, 2, 1, 1, 1, 1, 1, 1, 1, 1, 1, 1, 1, 1, 2, 1, 1, 1, 4 ),
 ( 2, 2 ),
 ( 0.000000000000000000, 0.002030984688332702903, 0.004061969376665405806, 0.006092954064998108710, 0.008123938753330811613, 0.01218590812999621742, 0.01624787750666162323, 0.02030984688332702556, 0.02234083157165972847, 0.02437181625999243484, 0.02640280094832513427, 0.02843378563665783718, 0.03046477032499054355, 0.03249575501332324645, 0.09574915011598834902, 0.1590025452186535071, 0.2222559403213186513, 0.2855093354239837122, 0.2875403201123164498, 0.2895713048006491319, 0.2916022894889818695, 0.2936332741773145516, 0.2956642588656472892, 0.2976952435539799713, 0.3017572129306453910, 0.3058191823073108107, 0.3098811516839762303, 0.3119121363723089679, 0.3139431210606416500, 0.3159741057489742211, 0.3180050904373069587, 0.3635038178279802468, 0.4090025452186535349, 0.4545012726093267119, 0.5000000000000000000, 0.5020309846883328486, 0.5040619693766653642, 0.5060929540649979907, 0.5081239387533308394, 0.5121859081299962035, 0.5162478775066616787, 0.5203098468833270429, 0.5223408315716595585, 0.5243718162599924071, 0.5264028009483252557, 0.5284337856366578823, 0.5304647703249903978, 0.5324957550133232465, 0.5957491501159883907, 0.6590025452186534238, 0.7222559403213185680, 0.7855093354239837122, 0.7875403201123165609, 0.7895713048006490764, 0.7916022894889817030, 0.7936332741773145516, 0.7956642588656474002, 0.7976952435539800268, 0.8017572129306453910, 0.8058191823073108662, 0.8098811516839763414, 0.8119121363723089679, 0.8139431210606414835, 0.8159741057489743321, 0.8180050904373069587, 0.8635038178279803578, 0.9090025452186535349, 0.9545012726093267119, 1.000000000000000000 ),
 ( 0.000000000000000000, 1.000000000000000000 ),
 .UNSPECIFIED. ) ;
#3293 = DIRECTION ( 'NONE',  ( 0.000000000000000000, 0.000000000000000000, -1.000000000000000000 ) ) ;
#3294 = ORIENTED_EDGE ( 'NONE', *, *, #4379, .F. ) ;
#3295 = CARTESIAN_POINT ( 'NONE',  ( -2.377627206736901755, -11.62435893520813401, 19.65000000000000213 ) ) ;
#3296 = CARTESIAN_POINT ( 'NONE',  ( -15.16982628491677687, 15.00000000000000000, -14.74864491013307344 ) ) ;
#3297 = CARTESIAN_POINT ( 'NONE',  ( 17.77559867558233719, 3.800113575281024225, 5.000000000000000888 ) ) ;
#3298 = LINE ( 'NONE', #218, #4360 ) ;
#3299 = CARTESIAN_POINT ( 'NONE',  ( -1.875830887081278320, -12.90591669577190892, 19.65000000000000568 ) ) ;
#3300 = CYLINDRICAL_SURFACE ( 'NONE', #2583, 4.000000000000005329 ) ;
#3301 = ORIENTED_EDGE ( 'NONE', *, *, #4018, .T. ) ;
#3302 = EDGE_CURVE ( 'NONE', #2102, #3240, #4353, .T. ) ;
#3303 = CARTESIAN_POINT ( 'NONE',  ( -22.19898708460113568, 6.353555512828870100, -1.743861809942861330 ) ) ;
#3304 = CARTESIAN_POINT ( 'NONE',  ( 16.85902764543924093, 12.87224211043395705, 10.81141103823409466 ) ) ;
#3305 = CARTESIAN_POINT ( 'NONE',  ( -7.779939977674967366, 22.00000000000000000, -11.00000000000000711 ) ) ;
#3306 = DIRECTION ( 'NONE',  ( 0.000000000000000000, 0.000000000000000000, 1.000000000000000000 ) ) ;
#3307 = EDGE_LOOP ( 'NONE', ( #2208, #1169, #687 ) ) ;
#3308 = EDGE_CURVE ( 'NONE', #1396, #932, #1623, .T. ) ;
#3309 = CARTESIAN_POINT ( 'NONE',  ( -16.67809065743211505, 14.52554919265798361, 10.84333011754111809 ) ) ;
#3310 = CARTESIAN_POINT ( 'NONE',  ( -16.25000000000000000, 20.00000000000000000, -17.64999999999999503 ) ) ;
#3311 = CARTESIAN_POINT ( 'NONE',  ( -14.54475910169987785, 12.61709197987989839, 12.83081042046092790 ) ) ;
#3312 = DIRECTION ( 'NONE',  ( -0.000000000000000000, -1.000000000000000000, -0.000000000000000000 ) ) ;
#3313 = FACE_OUTER_BOUND ( 'NONE', #98, .T. ) ;
#3314 = CARTESIAN_POINT ( 'NONE',  ( 17.73907886543702972, 1.499999999999997780, 12.47046721646984402 ) ) ;
#3315 = EDGE_CURVE ( 'NONE', #2097, #1259, #4035, .T. ) ;
#3316 = DIRECTION ( 'NONE',  ( 0.000000000000000000, 1.000000000000000000, -0.000000000000000000 ) ) ;
#3317 = VERTEX_POINT ( 'NONE', #4429 ) ;
#3318 = CARTESIAN_POINT ( 'NONE',  ( -20.25000000000000000, 0.000000000000000000, 13.65000000000000213 ) ) ;
#3319 = CARTESIAN_POINT ( 'NONE',  ( -17.14529258717045224, 10.26075098150294096, 4.946132682412567760 ) ) ;
#3320 = DIRECTION ( 'NONE',  ( 0.000000000000000000, -0.000000000000000000, -1.000000000000000000 ) ) ;
#3321 = CARTESIAN_POINT ( 'NONE',  ( 18.83068113962587731, 3.376346226987657850, 1.493844357539098056 ) ) ;
#3322 = DIRECTION ( 'NONE',  ( 0.000000000000000000, 0.000000000000000000, 1.000000000000000000 ) ) ;
#3323 = VECTOR ( 'NONE', #2487, 1000.000000000000000 ) ;
#3324 = DIRECTION ( 'NONE',  ( 1.000000000000000000, 3.232893750684046609E-15, 0.000000000000000000 ) ) ;
#3325 = ORIENTED_EDGE ( 'NONE', *, *, #3350, .T. ) ;
#3326 = DIRECTION ( 'NONE',  ( 0.000000000000000000, 0.000000000000000000, 1.000000000000000000 ) ) ;
#3327 = CARTESIAN_POINT ( 'NONE',  ( 16.55391136047734690, 12.74220523617909429, -11.68413442649869793 ) ) ;
#3328 = CARTESIAN_POINT ( 'NONE',  ( -6.736766142066159091, 1.499999999999984013, -14.99999999999999822 ) ) ;
#3329 = EDGE_CURVE ( 'NONE', #1876, #1483, #4131, .T. ) ;
#3330 = CARTESIAN_POINT ( 'NONE',  ( 18.80487804878048763, 3.499999999999989342, 2.500000000000000000 ) ) ;
#3331 = ORIENTED_EDGE ( 'NONE', *, *, #1809, .F. ) ;
#3332 = B_SPLINE_CURVE_WITH_KNOTS ( 'NONE', 3,
 ( #4006, #1637, #4376, #4030, #3047, #3342, #3024, #4423, #4074, #168 ),
 .UNSPECIFIED., .F., .F.,
 ( 4, 2, 2, 2, 4 ),
 ( 1.734723475976807094E-18, 0.0003916369917963533802, 0.0007832739835927050257, 0.001174910975389056780, 0.001566547967185408317 ),
 .UNSPECIFIED. ) ;
#3333 = CARTESIAN_POINT ( 'NONE',  ( -18.24999999999998224, 14.99999999999995914, -10.67146946494779414 ) ) ;
#3334 = FACE_OUTER_BOUND ( 'NONE', #1535, .T. ) ;
#3335 = CARTESIAN_POINT ( 'NONE',  ( 15.34107881101362381, 14.99999999999982592, 12.24792378312314689 ) ) ;
#3336 = CARTESIAN_POINT ( 'NONE',  ( -16.25000000000000000, -15.00000000000000000, 13.65000000000000213 ) ) ;
#3337 = CARTESIAN_POINT ( 'NONE',  ( 14.72552411093386482, 12.62641302265990007, -12.82027220290193981 ) ) ;
#3338 = CARTESIAN_POINT ( 'NONE',  ( -18.00000000000001776, 1.500000000000001332, -6.938893903907228378E-15 ) ) ;
#3339 = AXIS2_PLACEMENT_3D ( 'NONE', #3949, #4251, #3929 ) ;
#3340 = FACE_OUTER_BOUND ( 'NONE', #1375, .T. ) ;
#3341 = ORIENTED_EDGE ( 'NONE', *, *, #955, .F. ) ;
#3342 = CARTESIAN_POINT ( 'NONE',  ( 17.12194170285181016, 10.50009754576886145, -4.369671542553176913 ) ) ;
#3343 = CARTESIAN_POINT ( 'NONE',  ( -17.12196076342090478, 10.49990217493577305, 4.631075846741467217 ) ) ;
#3344 = AXIS2_PLACEMENT_3D ( 'NONE', #3436, #2702, #1292 ) ;
#3345 = DIRECTION ( 'NONE',  ( 0.000000000000000000, -1.000000000000000000, 0.000000000000000000 ) ) ;
#3346 = CARTESIAN_POINT ( 'NONE',  ( -17.14536374632828952, 10.26002160013512210, -4.947004557418845039 ) ) ;
#3347 = AXIS2_PLACEMENT_3D ( 'NONE', #1524, #2939, #3355 ) ;
#3348 = CARTESIAN_POINT ( 'NONE',  ( -1.569084775908420104, -13.66199037968768693, 19.65000000000000568 ) ) ;
#3349 = AXIS2_PLACEMENT_3D ( 'NONE', #3645, #4310, #1157 ) ;
#3350 = EDGE_CURVE ( 'NONE', #3681, #967, #2984, .T. ) ;
#3351 = DIRECTION ( 'NONE',  ( 1.000000000000000000, 0.000000000000000000, -0.000000000000000000 ) ) ;
#3352 = ORIENTED_EDGE ( 'NONE', *, *, #1098, .T. ) ;
#3353 = VECTOR ( 'NONE', #1340, 1000.000000000000000 ) ;
#3354 = LINE ( 'NONE', #4455, #2983 ) ;
#3355 = DIRECTION ( 'NONE',  ( 0.000000000000000000, 0.000000000000000000, -1.000000000000000000 ) ) ;
#3356 = CARTESIAN_POINT ( 'NONE',  ( -12.66854085430747645, 22.00000000000000000, -11.00000000000000000 ) ) ;
#3357 = CARTESIAN_POINT ( 'NONE',  ( 16.24999999999999645, 13.00000000000000000, -17.64999999999999503 ) ) ;
#3358 = VERTEX_POINT ( 'NONE', #3689 ) ;
#3359 = CARTESIAN_POINT ( 'NONE',  ( -16.88713656286652309, 12.90685023061813652, -10.43399922851879680 ) ) ;
#3360 = EDGE_CURVE ( 'NONE', #3893, #3165, #3538, .T. ) ;
#3361 = DIRECTION ( 'NONE',  ( -0.000000000000000000, -1.000000000000000000, -0.000000000000000000 ) ) ;
#3362 = CARTESIAN_POINT ( 'NONE',  ( 14.63923946405016707, 15.00000000000000000, 14.79292928474107960 ) ) ;
#3363 = CARTESIAN_POINT ( 'NONE',  ( 20.25000000000000000, 20.00000000000000000, 13.65000000000000213 ) ) ;
#3364 = CARTESIAN_POINT ( 'NONE',  ( 16.69771672522620420, 15.00000000000000000, -14.22338340646734878 ) ) ;
#3365 = CARTESIAN_POINT ( 'NONE',  ( 12.66854085430746757, 22.00000000000000000, 11.00000000000000533 ) ) ;
#3366 = DIRECTION ( 'NONE',  ( 1.000000000000000000, 0.000000000000000000, 0.000000000000000000 ) ) ;
#3367 = EDGE_LOOP ( 'NONE', ( #2774, #1425, #2417, #3038 ) ) ;
#3368 = CARTESIAN_POINT ( 'NONE',  ( -17.99999999999999645, 1.500000000000001110, -10.99999999944397899 ) ) ;
#3369 = CARTESIAN_POINT ( 'NONE',  ( 1.720204852941388030, -13.31571800608544542, 17.65000000000000213 ) ) ;
#3370 = CARTESIAN_POINT ( 'NONE',  ( -20.25000000000000000, 0.000000000000000000, -4.999999999999999112 ) ) ;
#3371 = CARTESIAN_POINT ( 'NONE',  ( -16.30294048680233132, 14.99999999999999289, 11.53201791582376501 ) ) ;
#3372 = DIRECTION ( 'NONE',  ( 0.000000000000000000, 0.000000000000000000, -1.000000000000000000 ) ) ;
#3373 = ORIENTED_EDGE ( 'NONE', *, *, #624, .T. ) ;
#3374 = LINE ( 'NONE', #4431, #2832 ) ;
#3375 = ADVANCED_FACE ( 'NONE', ( #4382 ), #486, .F. ) ;
#3376 = FACE_OUTER_BOUND ( 'NONE', #194, .T. ) ;
#3377 = CARTESIAN_POINT ( 'NONE',  ( -17.53460008620284327, 6.270349116420895541, -1.738613152073775536 ) ) ;
#3378 = CARTESIAN_POINT ( 'NONE',  ( -15.61119742200314242, 14.99999999999912426, -12.13112207757724015 ) ) ;
#3379 = VERTEX_POINT ( 'NONE', #952 ) ;
#3380 = CARTESIAN_POINT ( 'NONE',  ( -18.25000000000000711, 14.99999999999999467, 4.294096941683726243 ) ) ;
#3381 = LINE ( 'NONE', #183, #400 ) ;
#3382 = CARTESIAN_POINT ( 'NONE',  ( 14.78685193988227198, 14.99999999999999467, 14.78637377480783321 ) ) ;
#3383 = B_SPLINE_CURVE_WITH_KNOTS ( 'NONE', 3,
 ( #4378, #3004, #4324, #1248, #2717, #3297, #2041 ),
 .UNSPECIFIED., .F., .F.,
 ( 4, 3, 4 ),
 ( 0.000000000000000000, 0.001607254138335149126, 0.008540356309970274090 ),
 .UNSPECIFIED. ) ;
#3384 = CARTESIAN_POINT ( 'NONE',  ( -18.72435829652696526, -15.00000000000000000, 16.79285714285714803 ) ) ;
#3385 = CARTESIAN_POINT ( 'NONE',  ( 14.59192555874437502, 12.61941101291229472, -12.82976824489393763 ) ) ;
#3386 = CARTESIAN_POINT ( 'NONE',  ( -17.89207118887082970, 1.499999999999994449, 11.95064665717790753 ) ) ;
#3387 = DIRECTION ( 'NONE',  ( 0.000000000000000000, -1.000000000000000000, 0.000000000000000000 ) ) ;
#3388 = ORIENTED_EDGE ( 'NONE', *, *, #973, .F. ) ;
#3389 = ADVANCED_FACE ( 'NONE', ( #2073 ), #3823, .F. ) ;
#3390 = LINE ( 'NONE', #143, #1057 ) ;
#3391 = DIRECTION ( 'NONE',  ( -0.000000000000000000, -0.000000000000000000, 1.000000000000000000 ) ) ;
#3392 = VECTOR ( 'NONE', #1159, 1000.000000000000000 ) ;
#3393 = CARTESIAN_POINT ( 'NONE',  ( -14.56992094719908515, 15.00000000000006217, 12.36781659543691880 ) ) ;
#3394 = CARTESIAN_POINT ( 'NONE',  ( 18.00000000000000355, 2.499999999999997335, 2.500000000000000000 ) ) ;
#3395 = ADVANCED_FACE ( 'NONE', ( #999 ), #1019, .F. ) ;
#3396 = ORIENTED_EDGE ( 'NONE', *, *, #2088, .T. ) ;
#3397 = CARTESIAN_POINT ( 'NONE',  ( 16.88713656286651954, 12.90685023061813652, 10.44356828095066270 ) ) ;
#3398 = CARTESIAN_POINT ( 'NONE',  ( -16.82979968287216010, 12.84803413942577599, -10.98126552805922707 ) ) ;
#3399 = CARTESIAN_POINT ( 'NONE',  ( -15.16665956900103396, 22.00000000000000000, -10.98758851202205911 ) ) ;
#3400 = CARTESIAN_POINT ( 'NONE',  ( -22.19898708460113568, 6.353555512828870100, 1.743861809942861330 ) ) ;
#3401 = LOCAL_TIME ( 15, 43, 31.00000000000000000, #2846 ) ;
#3402 = ORIENTED_EDGE ( 'NONE', *, *, #2013, .F. ) ;
#3403 = CARTESIAN_POINT ( 'NONE',  ( -16.88713656286652309, 12.90685023061812764, -10.42147178635542204 ) ) ;
#3404 = FACE_OUTER_BOUND ( 'NONE', #2320, .T. ) ;
#3405 = CARTESIAN_POINT ( 'NONE',  ( 14.55594667238735873, 15.00000000000001066, 12.36684951556233791 ) ) ;
#3406 = CARTESIAN_POINT ( 'NONE',  ( 16.25000000000000355, 13.00000000000000000, 13.65000000000000213 ) ) ;
#3407 = CARTESIAN_POINT ( 'NONE',  ( 15.61710587686166640, 14.99999999999999289, -12.13009681378703952 ) ) ;
#3408 = CARTESIAN_POINT ( 'NONE',  ( -17.99999999999998224, 1.500000000000001332, 5.280896316991438688 ) ) ;
#3409 = CARTESIAN_POINT ( 'NONE',  ( 16.92682926829268553, 6.353555512828870100, -1.743861809942862884 ) ) ;
#3410 = EDGE_LOOP ( 'NONE', ( #1589, #1439, #1619, #3256 ) ) ;
#3411 = FACE_OUTER_BOUND ( 'NONE', #150, .T. ) ;
#3412 = CARTESIAN_POINT ( 'NONE',  ( 7.906752660322577064, 15.00000000000000178, -14.79381449504443502 ) ) ;
#3413 = EDGE_CURVE ( 'NONE', #3571, #3001, #3118, .T. ) ;
#3414 = CARTESIAN_POINT ( 'NONE',  ( -15.65577681967300805, 15.00000000000008704, 12.10778112432319098 ) ) ;
#3415 = DIRECTION ( 'NONE',  ( 1.000000000000000000, 0.000000000000000000, -0.000000000000000000 ) ) ;
#3416 = VECTOR ( 'NONE', #2541, 1000.000000000000000 ) ;
#3417 = ORIENTED_EDGE ( 'NONE', *, *, #1867, .F. ) ;
#3418 = DIRECTION ( 'NONE',  ( 0.000000000000000000, -0.000000000000000000, -1.000000000000000000 ) ) ;
#3419 = ADVANCED_FACE ( 'NONE', ( #4539 ), #2733, .T. ) ;
#3420 = VECTOR ( 'NONE', #1969, 1000.000000000000000 ) ;
#3421 = CARTESIAN_POINT ( 'NONE',  ( -2.377627206736901311, -11.39845220053080688, 19.65000000000000213 ) ) ;
#3422 = CARTESIAN_POINT ( 'NONE',  ( 16.81155417148710995, 1.500000000000022204, -13.89172179272242857 ) ) ;
#3423 = CARTESIAN_POINT ( 'NONE',  ( 14.54223167176125209, 12.61697928116071132, 12.83083331099303237 ) ) ;
#3424 = VECTOR ( 'NONE', #4259, 1000.000000000000000 ) ;
#3425 = ORIENTED_EDGE ( 'NONE', *, *, #1224, .F. ) ;
#3426 = CARTESIAN_POINT ( 'NONE',  ( -16.71814573571398199, 14.50259927088123391, -10.61567035455103181 ) ) ;
#3427 = CARTESIAN_POINT ( 'NONE',  ( 16.88651675319388445, 12.90304156853925832, -10.50936651451055504 ) ) ;
#3428 = CARTESIAN_POINT ( 'NONE',  ( 14.65009262204885410, 15.00000000000072298, 12.37138663138620309 ) ) ;
#3429 = B_SPLINE_CURVE_WITH_KNOTS ( 'NONE', 3,
 ( #2390, #4200, #3467, #1391 ),
 .UNSPECIFIED., .F., .F.,
 ( 4, 4 ),
 ( 4.369120951257569017E-05, 8.937936587608626311E-05 ),
 .UNSPECIFIED. ) ;
#3430 = CARTESIAN_POINT ( 'NONE',  ( -14.49436897550279291, 14.99999999999995026, -12.36585365853662211 ) ) ;
#3431 = CARTESIAN_POINT ( 'NONE',  ( -15.96476307693246710, 22.00000000000000000, 10.27144988068085851 ) ) ;
#3432 = EDGE_LOOP ( 'NONE', ( #3402, #665, #2887, #684 ) ) ;
#3433 = EDGE_CURVE ( 'NONE', #758, #3358, #1295, .T. ) ;
#3434 = CARTESIAN_POINT ( 'NONE',  ( -20.25000000000000000, 13.00000000000000000, 13.65000000000000213 ) ) ;
#3435 = ORIENTED_EDGE ( 'NONE', *, *, #730, .F. ) ;
#3436 = CARTESIAN_POINT ( 'NONE',  ( 7.070000013377717885, -3.544358935208136163, 14.99999999999999289 ) ) ;
#3437 = LINE ( 'NONE', #1272, #2978 ) ;
#3438 = CARTESIAN_POINT ( 'NONE',  ( -14.72338092261905729, 12.62634490293882905, 12.82049001375916042 ) ) ;
#3439 = PLANE ( 'NONE',  #1260 ) ;
#3440 = ORIENTED_EDGE ( 'NONE', *, *, #2639, .T. ) ;
#3441 = CARTESIAN_POINT ( 'NONE',  ( 14.00000000040489745, -15.00000000000000000, 14.99999999999999289 ) ) ;
#3442 = CARTESIAN_POINT ( 'NONE',  ( -17.27477458693703838, 8.933560483895368165, 3.999999999999996447 ) ) ;
#3443 = CARTESIAN_POINT ( 'NONE',  ( 15.99999999999999645, 22.00000000000000000, 5.241381821235289173 ) ) ;
#3444 = CARTESIAN_POINT ( 'NONE',  ( -3.925049049250765698, 12.99999999999999822, 19.65000000000000213 ) ) ;
#3445 = ORIENTED_EDGE ( 'NONE', *, *, #3484, .T. ) ;
#3446 = CARTESIAN_POINT ( 'NONE',  ( -16.68211086006913035, 14.52338316083172565, -10.82084936242229745 ) ) ;
#3447 = CARTESIAN_POINT ( 'NONE',  ( 16.71515580993917283, 14.50413680307850051, -10.63724263126246328 ) ) ;
#3448 = DIRECTION ( 'NONE',  ( 1.000000000000000000, 0.000000000000000000, 0.000000000000000000 ) ) ;
#3449 = EDGE_CURVE ( 'NONE', #2640, #322, #2159, .T. ) ;
#3450 = CARTESIAN_POINT ( 'NONE',  ( -3.138011326640410381, 14.99999999999999822, -14.79381449504716706 ) ) ;
#3451 = ORIENTED_EDGE ( 'NONE', *, *, #3433, .T. ) ;
#3452 = ORIENTED_EDGE ( 'NONE', *, *, #424, .F. ) ;
#3453 = CARTESIAN_POINT ( 'NONE',  ( 20.25000000000000355, 13.00000000000000000, 13.65000000000000213 ) ) ;
#3454 = ORIENTED_EDGE ( 'NONE', *, *, #4116, .F. ) ;
#3455 = DIRECTION ( 'NONE',  ( 0.000000000000000000, 0.000000000000000000, -1.000000000000000000 ) ) ;
#3456 = DIRECTION ( 'NONE',  ( -0.000000000000000000, 1.000000000000000000, -0.000000000000000000 ) ) ;
#3457 = CARTESIAN_POINT ( 'NONE',  ( -15.77126169522334465, 14.99999999999982769, 12.04109511725812709 ) ) ;
#3458 = CARTESIAN_POINT ( 'NONE',  ( 18.20942066534465198, 6.353555512828870100, 2.500000000000000000 ) ) ;
#3459 = ORIENTED_EDGE ( 'NONE', *, *, #4486, .T. ) ;
#3460 = DIRECTION ( 'NONE',  ( 1.000000000000000000, 0.000000000000000000, 0.000000000000000000 ) ) ;
#3461 = CARTESIAN_POINT ( 'NONE',  ( -1.362586647160938691, -15.00000000000000000, 17.65000000000000213 ) ) ;
#3462 = AXIS2_PLACEMENT_3D ( 'NONE', #4224, #2124, #2038 ) ;
#3463 = CARTESIAN_POINT ( 'NONE',  ( 17.40007567344268580, 1.499999999999977129, 13.17881354576366171 ) ) ;
#3464 = FACE_OUTER_BOUND ( 'NONE', #2786, .T. ) ;
#3465 = ORIENTED_EDGE ( 'NONE', *, *, #2072, .T. ) ;
#3466 = AXIS2_PLACEMENT_3D ( 'NONE', #141, #876, #3366 ) ;
#3467 = CARTESIAN_POINT ( 'NONE',  ( -17.48476810307704099, 6.781126943460367151, 1.742500621985046960 ) ) ;
#3468 = EDGE_CURVE ( 'NONE', #2965, #3791, #648, .T. ) ;
#3469 = CARTESIAN_POINT ( 'NONE',  ( 18.25000000000000355, 14.99999999999999645, -10.45759847282955413 ) ) ;
#3470 = CARTESIAN_POINT ( 'NONE',  ( 16.30294048680235974, 15.00000000000000178, 11.53201791582366553 ) ) ;
#3471 = VECTOR ( 'NONE', #3154, 1000.000000000000000 ) ;
#3472 = CARTESIAN_POINT ( 'NONE',  ( 14.53154405971352858, 15.00000000000000000, -14.79381449504443502 ) ) ;
#3473 = ORIENTED_EDGE ( 'NONE', *, *, #49, .F. ) ;
#3474 = LINE ( 'NONE', #323, #694 ) ;
#3475 = DIRECTION ( 'NONE',  ( 1.000000000000000000, -0.000000000000000000, -0.000000000000000000 ) ) ;
#3476 = VERTEX_POINT ( 'NONE', #1363 ) ;
#3477 = DIRECTION ( 'NONE',  ( -1.000000000000000000, -5.152643988049923558E-17, 0.000000000000000000 ) ) ;
#3478 = CARTESIAN_POINT ( 'NONE',  ( -15.65088692216588129, 1.499999999999987566, -14.65129445437738198 ) ) ;
#3479 = CARTESIAN_POINT ( 'NONE',  ( -14.82645559985995654, 15.00000000000051159, 12.36077567320310777 ) ) ;
#3480 = CARTESIAN_POINT ( 'NONE',  ( -1.362586647160938691, -14.14935893520813615, 19.65000000000000213 ) ) ;
#3481 = B_SPLINE_CURVE_WITH_KNOTS ( 'NONE', 3,
 ( #3397, #864, #1206, #2264, #1752, #2474, #2030 ),
 .UNSPECIFIED., .F., .F.,
 ( 4, 1, 1, 1, 4 ),
 ( -5.993671881553142011E-08, 0.005221724203756519106, 0.01044350834423183987, 0.01566529248470717450, 0.02088707662518250741 ),
 .UNSPECIFIED. ) ;
#3482 = ORIENTED_EDGE ( 'NONE', *, *, #2561, .F. ) ;
#3483 = DIRECTION ( 'NONE',  ( 5.560637717344147991E-17, 1.633546882450996723E-22, -1.000000000000000000 ) ) ;
#3484 = EDGE_CURVE ( 'NONE', #2205, #2554, #2792, .T. ) ;
#3485 = CIRCLE ( 'NONE', #4139, 4.000000000000000000 ) ;
#3486 = DIRECTION ( 'NONE',  ( 0.000000000000000000, -1.000000000000000000, 0.000000000000000000 ) ) ;
#3487 = CARTESIAN_POINT ( 'NONE',  ( 12.66854085430746757, 22.00000000000000000, 11.00000000000000533 ) ) ;
#3488 = DIRECTION ( 'NONE',  ( -0.000000000000000000, -0.000000000000000000, -1.000000000000000000 ) ) ;
#3489 = CARTESIAN_POINT ( 'NONE',  ( -14.54225171478760537, 12.61697928116069711, 12.83083331099303237 ) ) ;
#3490 = EDGE_LOOP ( 'NONE', ( #1662, #388, #2329, #3617, #756, #4284 ) ) ;
#3491 = CARTESIAN_POINT ( 'NONE',  ( -14.54223167176125209, 12.61697928116069534, -12.83083331099303770 ) ) ;
#3492 = CARTESIAN_POINT ( 'NONE',  ( 16.72976358066588531, 14.49815971631771916, -10.49163605700364599 ) ) ;
#3493 = CARTESIAN_POINT ( 'NONE',  ( 17.99999999999999645, 0.000000000000000000, 10.99999999999999467 ) ) ;
#3494 = VECTOR ( 'NONE', #1376, 1000.000000000000000 ) ;
#3495 = CARTESIAN_POINT ( 'NONE',  ( 14.54622203170031014, 12.61715880717009419, -12.83079687205079544 ) ) ;
#3496 = ORIENTED_EDGE ( 'NONE', *, *, #547, .F. ) ;
#3497 = ADVANCED_FACE ( 'NONE', ( #691 ), #3439, .F. ) ;
#3498 = CARTESIAN_POINT ( 'NONE',  ( -1.362586647160938691, -15.00000000000000000, 19.65000000000000213 ) ) ;
#3499 = PLANE ( 'NONE',  #3107 ) ;
#3500 = ORIENTED_EDGE ( 'NONE', *, *, #2293, .F. ) ;
#3501 = CARTESIAN_POINT ( 'NONE',  ( 3.925049076006205784, 12.99999999999999822, 19.65000000000000213 ) ) ;
#3502 = EDGE_CURVE ( 'NONE', #202, #2226, #1401, .T. ) ;
#3503 = CARTESIAN_POINT ( 'NONE',  ( -14.52253098072343818, 12.61697928116070777, 12.83083331099303237 ) ) ;
#3504 = CARTESIAN_POINT ( 'NONE',  ( 16.87920182066837782, 12.89042979968227520, 10.66177532061381683 ) ) ;
#3505 = ADVANCED_FACE ( 'NONE', ( #2724 ), #3095, .T. ) ;
#3506 = ORIENTED_EDGE ( 'NONE', *, *, #826, .F. ) ;
#3507 = FACE_OUTER_BOUND ( 'NONE', #2539, .T. ) ;
#3508 = CARTESIAN_POINT ( 'NONE',  ( -17.64338583197800148, 14.99999999999999645, 13.49784155948635878 ) ) ;
#3509 = CARTESIAN_POINT ( 'NONE',  ( 17.40007567344265382, 1.499999999999987566, -13.17881354576365460 ) ) ;
#3510 = LINE ( 'NONE', #4197, #2213 ) ;
#3511 = ORIENTED_EDGE ( 'NONE', *, *, #713, .F. ) ;
#3512 = CARTESIAN_POINT ( 'NONE',  ( -18.25000000000000711, 15.00000000000000355, -12.71215445871055572 ) ) ;
#3513 = CARTESIAN_POINT ( 'NONE',  ( 16.42098192139931356, 14.76673529850164712, -11.42881161829029857 ) ) ;
#3514 = CARTESIAN_POINT ( 'NONE',  ( 17.33298534305299299, 14.99999999999999467, 13.78408218861807022 ) ) ;
#3515 = CARTESIAN_POINT ( 'NONE',  ( -11.02950849848918580, 14.99999999999999112, -12.36585365854069885 ) ) ;
#3516 = VERTEX_POINT ( 'NONE', #4168 ) ;
#3517 = CARTESIAN_POINT ( 'NONE',  ( -14.79353401488429753, 12.62867057307198593, -12.81279303967776073 ) ) ;
#3518 = DIRECTION ( 'NONE',  ( -1.000000000000000000, 0.000000000000000000, 0.000000000000000000 ) ) ;
#3519 = ORIENTED_EDGE ( 'NONE', *, *, #3084, .F. ) ;
#3520 = CARTESIAN_POINT ( 'NONE',  ( -15.45586946659841665, 22.00000000000000000, -10.89175313492907904 ) ) ;
#3521 = EDGE_CURVE ( 'NONE', #4209, #302, #233, .T. ) ;
#3522 = CARTESIAN_POINT ( 'NONE',  ( -14.53792141177881980, 12.61697928116069889, 12.83083331099303237 ) ) ;
#3523 = CARTESIAN_POINT ( 'NONE',  ( 16.24999999999999645, 0.000000000000000000, -13.64999999999999503 ) ) ;
#3524 = ORIENTED_EDGE ( 'NONE', *, *, #4486, .F. ) ;
#3525 = DESIGN_CONTEXT ( 'detailed design', #2562, 'design' ) ;
#3526 = VERTEX_POINT ( 'NONE', #1314 ) ;
#3527 = EDGE_CURVE ( 'NONE', #3761, #3768, #593, .T. ) ;
#3528 = LINE ( 'NONE', #4518, #613 ) ;
#3529 = EDGE_CURVE ( 'NONE', #2269, #2916, #3153, .T. ) ;
#3530 = DIRECTION ( 'NONE',  ( 0.000000000000000000, 0.000000000000000000, -1.000000000000000000 ) ) ;
#3531 = CARTESIAN_POINT ( 'NONE',  ( 1.337771982203274385E-08, -9.099358935208135435, 18.50000811888476804 ) ) ;
#3532 = ORIENTED_EDGE ( 'NONE', *, *, #3468, .T. ) ;
#3533 = FACE_OUTER_BOUND ( 'NONE', #820, .T. ) ;
#3534 = CIRCLE ( 'NONE', #2801, 2.000000000000001776 ) ;
#3535 = CARTESIAN_POINT ( 'NONE',  ( 18.25000000000002487, 15.00000000000000888, 4.257970241931150923 ) ) ;
#3536 = CARTESIAN_POINT ( 'NONE',  ( -17.68181791852890683, 4.761366335078771606, -0.2298157854107718001 ) ) ;
#3537 = CARTESIAN_POINT ( 'NONE',  ( -14.60531339953370455, 14.99999999999999112, -14.79338955078341833 ) ) ;
#3538 = CIRCLE ( 'NONE', #3968, 0.4999999999999987232 ) ;
#3539 = ORIENTED_EDGE ( 'NONE', *, *, #2531, .T. ) ;
#3540 = CARTESIAN_POINT ( 'NONE',  ( -16.32396496918885731, 12.71867785105849258, -12.01595639144528604 ) ) ;
#3541 = AXIS2_PLACEMENT_3D ( 'NONE', #2398, #4112, #3068 ) ;
#3542 = CARTESIAN_POINT ( 'NONE',  ( 16.92682926829268553, 6.353555512828870100, -1.750000000000000000 ) ) ;
#3543 = ORIENTED_EDGE ( 'NONE', *, *, #3605, .T. ) ;
#3544 = DIRECTION ( 'NONE',  ( -0.9975640502598241977, 0.000000000000000000, -0.06975647374412537183 ) ) ;
#3545 = CARTESIAN_POINT ( 'NONE',  ( 14.34376150667564254, 14.99999999999999467, 14.79381449504442969 ) ) ;
#3546 = FACE_OUTER_BOUND ( 'NONE', #989, .T. ) ;
#3547 = ORIENTED_EDGE ( 'NONE', *, *, #2381, .F. ) ;
#3548 = ORIENTED_EDGE ( 'NONE', *, *, #3786, .T. ) ;
#3549 = ADVANCED_FACE ( 'NONE', ( #3546 ), #1814, .F. ) ;
#3550 = LINE ( 'NONE', #1818, #1938 ) ;
#3551 = FACE_OUTER_BOUND ( 'NONE', #2468, .T. ) ;
#3552 = CARTESIAN_POINT ( 'NONE',  ( -15.16665956900103041, 22.00000000000000000, 10.98758851202205555 ) ) ;
#3553 = EDGE_LOOP ( 'NONE', ( #3451, #3396, #1712, #76 ) ) ;
#3554 = CYLINDRICAL_SURFACE ( 'NONE', #2691, 3.999999999999998224 ) ;
#3555 = VECTOR ( 'NONE', #2260, 1000.000000000000000 ) ;
#3556 = CARTESIAN_POINT ( 'NONE',  ( 16.73188330240342125, 14.49819615033339737, 7.464995435774302024 ) ) ;
#3557 = LINE ( 'NONE', #3579, #3392 ) ;
#3558 = VECTOR ( 'NONE', #1908, 1000.000000000000000 ) ;
#3559 = CARTESIAN_POINT ( 'NONE',  ( -14.93118805643305613, 12.63395221298677384, -12.79178319228470784 ) ) ;
#3560 = ORIENTED_EDGE ( 'NONE', *, *, #2052, .T. ) ;
#3561 = EDGE_CURVE ( 'NONE', #877, #1461, #1181, .T. ) ;
#3562 = LINE ( 'NONE', #3196, #191 ) ;
#3563 = CARTESIAN_POINT ( 'NONE',  ( 1.337771993834787396E-08, -11.62435893520813401, 15.97500811888476946 ) ) ;
#3564 = ORIENTED_EDGE ( 'NONE', *, *, #3696, .T. ) ;
#3565 = CARTESIAN_POINT ( 'NONE',  ( -17.34060049264365233, 8.258844950402711049, -0.4200424616196269945 ) ) ;
#3566 = CARTESIAN_POINT ( 'NONE',  ( 11.46823472235138652, 1.499999999999997780, -15.00000000000000355 ) ) ;
#3567 = AXIS2_PLACEMENT_3D ( 'NONE', #2581, #1532, #3905 ) ;
#3568 = CARTESIAN_POINT ( 'NONE',  ( 17.99999999999999645, 0.000000000000000000, 10.99999999999999467 ) ) ;
#3569 = ORIENTED_EDGE ( 'NONE', *, *, #2173, .F. ) ;
#3570 = CARTESIAN_POINT ( 'NONE',  ( 7.526167432965820581, 12.61697928116070777, 12.83083331099304303 ) ) ;
#3571 = VERTEX_POINT ( 'NONE', #1490 ) ;
#3572 = DIRECTION ( 'NONE',  ( 0.000000000000000000, 1.734723475976807094E-16, 1.000000000000000000 ) ) ;
#3573 = CARTESIAN_POINT ( 'NONE',  ( -14.40796875183039027, 15.00000000000000888, 14.79381449504443502 ) ) ;
#3574 = CARTESIAN_POINT ( 'NONE',  ( -18.00000000000000355, 1.499999999999997780, 11.08926995499771806 ) ) ;
#3575 = APPROVAL_STATUS ( 'not_yet_approved' ) ;
#3576 = VERTEX_POINT ( 'NONE', #2563 ) ;
#3577 = CARTESIAN_POINT ( 'NONE',  ( -18.00000000000000355, 0.000000000000000000, 4.999999999999997335 ) ) ;
#3578 = CARTESIAN_POINT ( 'NONE',  ( 16.88312144957038541, 12.89623532590206523, 10.58974080566446219 ) ) ;
#3579 = CARTESIAN_POINT ( 'NONE',  ( 16.92682926829268553, 6.353555512828870100, -1.750000000000000000 ) ) ;
#3580 = ADVANCED_FACE ( 'NONE', ( #732 ), #523, .T. ) ;
#3581 = B_SPLINE_CURVE_WITH_KNOTS ( 'NONE', 3,
 ( #269, #288, #3787, #3398, #2427, #2361, #631, #3827 ),
 .UNSPECIFIED., .F., .F.,
 ( 4, 2, 2, 4 ),
 ( 1.734723475976807094E-18, 0.0006542398721376836137, 0.0009813598082065260169, 0.001308479744275368745 ),
 .UNSPECIFIED. ) ;
#3582 = CARTESIAN_POINT ( 'NONE',  ( -14.54369083282693609, 12.61697928116069711, -12.83083331099303237 ) ) ;
#3583 = EDGE_LOOP ( 'NONE', ( #411, #1642, #4176, #3904 ) ) ;
#3584 = CARTESIAN_POINT ( 'NONE',  ( -18.25000000000000711, 15.00000000000000000, 9.906391030911558815 ) ) ;
#3585 = EDGE_CURVE ( 'NONE', #2661, #3791, #3246, .T. ) ;
#3586 = LINE ( 'NONE', #1830, #450 ) ;
#3587 = ORIENTED_EDGE ( 'NONE', *, *, #1328, .F. ) ;
#3588 = PLANE ( 'NONE',  #2532 ) ;
#3589 = CARTESIAN_POINT ( 'NONE',  ( 16.81155417148710995, 1.500000000000022204, -13.89172179272242857 ) ) ;
#3590 = FACE_BOUND ( 'NONE', #2138, .T. ) ;
#3591 = CARTESIAN_POINT ( 'NONE',  ( -17.17073170731707421, 10.00000000000000000, 4.000000000000001776 ) ) ;
#3592 = ORIENTED_EDGE ( 'NONE', *, *, #1904, .T. ) ;
#3593 = DIRECTION ( 'NONE',  ( -0.000000000000000000, 1.000000000000000000, -0.000000000000000000 ) ) ;
#3594 = DIRECTION ( 'NONE',  ( 1.000000000000000000, 0.000000000000000000, -0.000000000000000000 ) ) ;
#3595 = FACE_OUTER_BOUND ( 'NONE', #3367, .T. ) ;
#3596 = SHAPE_DEFINITION_REPRESENTATION ( #1890, #1621 ) ;
#3597 = ORIENTED_EDGE ( 'NONE', *, *, #44, .T. ) ;
#3598 = CARTESIAN_POINT ( 'NONE',  ( 5.555000013377723533, -3.544358935208136163, 14.99999999999999289 ) ) ;
#3599 = CARTESIAN_POINT ( 'NONE',  ( 16.73174883934419199, 14.49815521370072879, 10.44785550966477672 ) ) ;
#3600 = DIRECTION ( 'NONE',  ( 2.735695943739852430E-32, 1.000000000000000000, -1.734723475976807094E-16 ) ) ;
#3601 = CARTESIAN_POINT ( 'NONE',  ( -14.60975450863705305, 12.62033570689286144, -12.82915947102471499 ) ) ;
#3602 = ORIENTED_EDGE ( 'NONE', *, *, #4512, .T. ) ;
#3603 = VECTOR ( 'NONE', #3372, 1000.000000000000000 ) ;
#3604 = CARTESIAN_POINT ( 'NONE',  ( -18.25000000000004619, 15.00000000000002842, 10.57451957640613216 ) ) ;
#3605 = EDGE_CURVE ( 'NONE', #3275, #1648, #7, .T. ) ;
#3606 = VECTOR ( 'NONE', #2114, 1000.000000000000000 ) ;
#3607 = CARTESIAN_POINT ( 'NONE',  ( -18.25000000000000711, 13.00000000000000000, -13.64999999999999503 ) ) ;
#3608 = DIRECTION ( 'NONE',  ( -1.000000000000000000, 0.000000000000000000, -0.000000000000000000 ) ) ;
#3609 = CARTESIAN_POINT ( 'NONE',  ( 15.81473811473348867, 22.00000000000000000, -10.58667983801925949 ) ) ;
#3610 = DIRECTION ( 'NONE',  ( -0.000000000000000000, -1.000000000000000000, -0.000000000000000000 ) ) ;
#3611 = ORIENTED_EDGE ( 'NONE', *, *, #2857, .F. ) ;
#3612 = DIRECTION ( 'NONE',  ( 0.000000000000000000, 1.000000000000000000, 1.734723475976807094E-16 ) ) ;
#3613 = EDGE_LOOP ( 'NONE', ( #1772, #4258, #2235, #3922 ) ) ;
#3614 = LINE ( 'NONE', #1776, #1569 ) ;
#3615 = CARTESIAN_POINT ( 'NONE',  ( -16.44091504724708841, 12.72995496674218785, 11.85980500290968287 ) ) ;
#3616 = CARTESIAN_POINT ( 'NONE',  ( -15.45586946659840955, 22.00000000000000000, 10.89175313492907549 ) ) ;
#3617 = ORIENTED_EDGE ( 'NONE', *, *, #2324, .T. ) ;
#3618 = CARTESIAN_POINT ( 'NONE',  ( 1.362586673916378111, -14.14935893520813615, 19.65000000000000213 ) ) ;
#3619 = EDGE_CURVE ( 'NONE', #2554, #4136, #3203, .T. ) ;
#3620 = CARTESIAN_POINT ( 'NONE',  ( 16.73188330240713029, 14.49819615032691544, 2.119953446027572408 ) ) ;
#3621 = DIRECTION ( 'NONE',  ( -0.000000000000000000, -0.000000000000000000, -1.000000000000000000 ) ) ;
#3622 = CARTESIAN_POINT ( 'NONE',  ( -15.20605315466547758, 12.64568111210935974, -12.72801120934152941 ) ) ;
#3623 = VERTEX_POINT ( 'NONE', #390 ) ;
#3624 = CARTESIAN_POINT ( 'NONE',  ( -18.24999999999991829, 14.99999999999997335, 10.70813720790351375 ) ) ;
#3625 = CARTESIAN_POINT ( 'NONE',  ( -14.31937729079283805, 12.61697928116045730, 12.83083331099308033 ) ) ;
#3626 = VECTOR ( 'NONE', #3735, 1000.000000000000000 ) ;
#3627 = LINE ( 'NONE', #476, #974 ) ;
#3628 = EDGE_CURVE ( 'NONE', #461, #1094, #1545, .T. ) ;
#3629 = CARTESIAN_POINT ( 'NONE',  ( -17.33695694315446900, 8.296191332666801088, -0.2111583531211134179 ) ) ;
#3630 = CARTESIAN_POINT ( 'NONE',  ( 15.61731279341986856, 22.00000000000000000, -10.78986114675655728 ) ) ;
#3631 = AXIS2_PLACEMENT_3D ( 'NONE', #1043, #3486, #1733 ) ;
#3632 = PLANE ( 'NONE',  #2440 ) ;
#3633 = ORIENTED_EDGE ( 'NONE', *, *, #1615, .T. ) ;
#3634 = EDGE_CURVE ( 'NONE', #2115, #3526, #2513, .T. ) ;
#3635 = VECTOR ( 'NONE', #705, 1000.000000000000000 ) ;
#3636 = CARTESIAN_POINT ( 'NONE',  ( 16.88713656286651954, 12.90685023061813652, -10.44356828095066270 ) ) ;
#3637 = FACE_OUTER_BOUND ( 'NONE', #3887, .T. ) ;
#3638 = VERTEX_POINT ( 'NONE', #4233 ) ;
#3639 = CARTESIAN_POINT ( 'NONE',  ( 16.92682926829268553, 12.49999999999998934, 2.500000000000000000 ) ) ;
#3640 = CARTESIAN_POINT ( 'NONE',  ( -16.23279222767118313, 12.71156106396991348, 12.10668734097293964 ) ) ;
#3641 = DIRECTION ( 'NONE',  ( 0.000000000000000000, 0.000000000000000000, 1.000000000000000000 ) ) ;
#3642 = EDGE_CURVE ( 'NONE', #3155, #1597, #1403, .T. ) ;
#3643 = DATE_TIME_ROLE ( 'creation_date' ) ;
#3644 = ORIENTED_EDGE ( 'NONE', *, *, #1074, .F. ) ;
#3645 = CARTESIAN_POINT ( 'NONE',  ( -20.25000000000000000, 10.00000000000000000, -4.500000000000000888 ) ) ;
#3646 = CARTESIAN_POINT ( 'NONE',  ( 16.69358302105828784, 12.77237725977061089, 11.41890852502835862 ) ) ;
#3647 = CARTESIAN_POINT ( 'NONE',  ( -17.73907886543704038, 1.500000000000004885, -12.47046721646985112 ) ) ;
#3648 = ADVANCED_FACE ( 'NONE', ( #2160 ), #2181, .T. ) ;
#3649 = CARTESIAN_POINT ( 'NONE',  ( -16.25000000000000000, 15.00000000000000000, 19.65000000000000213 ) ) ;
#3650 = VERTEX_POINT ( 'NONE', #1424 ) ;
#3651 = CARTESIAN_POINT ( 'NONE',  ( -16.73188330240713739, 14.49819615032690834, 9.906391030911558815 ) ) ;
#3652 = DIRECTION ( 'NONE',  ( 0.000000000000000000, 0.000000000000000000, -1.000000000000000000 ) ) ;
#3653 = CARTESIAN_POINT ( 'NONE',  ( -11.06891825190267831, 14.99999999999180034, 12.36585365853658836 ) ) ;
#3654 = EDGE_CURVE ( 'NONE', #2548, #758, #370, .T. ) ;
#3655 = LINE ( 'NONE', #136, #4271 ) ;
#3656 = FACE_OUTER_BOUND ( 'NONE', #65, .T. ) ;
#3657 = CARTESIAN_POINT ( 'NONE',  ( -14.08129170729182000, 1.500000000000001332, -15.00000000000000711 ) ) ;
#3658 = CARTESIAN_POINT ( 'NONE',  ( 16.24999999999999645, 0.000000000000000000, -13.64999999999999503 ) ) ;
#3659 = ORIENTED_EDGE ( 'NONE', *, *, #3711, .T. ) ;
#3660 = CARTESIAN_POINT ( 'NONE',  ( 18.80487804878048763, 3.499999999999924061, 2.500000000000000000 ) ) ;
#3661 = CARTESIAN_POINT ( 'NONE',  ( -20.25000000000000000, 0.000000000000000000, 4.000000000000000000 ) ) ;
#3662 = ORIENTED_EDGE ( 'NONE', *, *, #3271, .F. ) ;
#3663 = DIRECTION ( 'NONE',  ( 0.000000000000000000, 1.000000000000000000, 0.000000000000000000 ) ) ;
#3664 = CARTESIAN_POINT ( 'NONE',  ( 17.99999999999999645, 1.499999999999997780, 4.999999999999999112 ) ) ;
#3665 = CARTESIAN_POINT ( 'NONE',  ( 17.99999999999999645, 1.499999999999997780, -10.99999999999302069 ) ) ;
#3666 = EDGE_CURVE ( 'NONE', #4430, #4241, #4120, .T. ) ;
#3667 = VERTEX_POINT ( 'NONE', #30 ) ;
#3668 = DIRECTION ( 'NONE',  ( 0.000000000000000000, 1.000000000000000000, 0.000000000000000000 ) ) ;
#3669 = DIRECTION ( 'NONE',  ( 0.000000000000000000, 0.000000000000000000, -1.000000000000000000 ) ) ;
#3670 = CARTESIAN_POINT ( 'NONE',  ( -15.98910254344113113, 22.00000000000000000, -10.15909355616023646 ) ) ;
#3671 = DIRECTION ( 'NONE',  ( 0.000000000000000000, -1.000000000000000000, 0.000000000000000000 ) ) ;
#3672 = ORIENTED_EDGE ( 'NONE', *, *, #3449, .F. ) ;
#3673 = CARTESIAN_POINT ( 'NONE',  ( -16.72797960397698347, 14.49853777652601750, -10.51930781667909720 ) ) ;
#3674 = CARTESIAN_POINT ( 'NONE',  ( 16.92682926829268553, 6.499999999999999112, 0.000000000000000000 ) ) ;
#3675 = CARTESIAN_POINT ( 'NONE',  ( 16.29443013373919769, 15.00000000000000178, 14.42110826686375802 ) ) ;
#3676 = DIRECTION ( 'NONE',  ( -6.360652745248294783E-15, 0.000000000000000000, 1.000000000000000000 ) ) ;
#3677 = CARTESIAN_POINT ( 'NONE',  ( 14.62755998024141491, 12.62131569618039428, -12.82824911156122027 ) ) ;
#3678 = CARTESIAN_POINT ( 'NONE',  ( -14.87360462671022709, 1.499999999999994449, 14.90965670120191966 ) ) ;
#3679 = AXIS2_PLACEMENT_3D ( 'NONE', #3493, #3448, #4503 ) ;
#3680 = DIRECTION ( 'NONE',  ( 1.000000000000000000, 0.000000000000000000, -2.478176394216784112E-16 ) ) ;
#3681 = VERTEX_POINT ( 'NONE', #4300 ) ;
#3682 = DIRECTION ( 'NONE',  ( 5.560637717344147991E-17, 1.633546882450996723E-22, -1.000000000000000000 ) ) ;
#3683 = CARTESIAN_POINT ( 'NONE',  ( -17.48930068605340082, 6.734667967952656653, 1.734833294128898418 ) ) ;
#3684 = AXIS2_PLACEMENT_3D ( 'NONE', #350, #3932, #711 ) ;
#3685 = ORIENTED_EDGE ( 'NONE', *, *, #2451, .T. ) ;
#3686 = CARTESIAN_POINT ( 'NONE',  ( -1.362586647160938691, -14.14935893520813615, 17.65000000000000213 ) ) ;
#3687 = CARTESIAN_POINT ( 'NONE',  ( -16.24950727688217000, 15.00000000000253486, 11.60690679738873499 ) ) ;
#3688 = CIRCLE ( 'NONE', #1477, 11.99999999999999645 ) ;
#3689 = CARTESIAN_POINT ( 'NONE',  ( 18.00000000000000355, 1.499999999999997780, 2.500000000000000000 ) ) ;
#3690 = EDGE_CURVE ( 'NONE', #3576, #4019, #513, .T. ) ;
#3691 = ORIENTED_EDGE ( 'NONE', *, *, #2125, .F. ) ;
#3692 = LOCAL_TIME ( 15, 43, 31.00000000000000000, #2523 ) ;
#3693 = CARTESIAN_POINT ( 'NONE',  ( -20.25000000000000000, 10.00000000000000000, -4.999999999999999112 ) ) ;
#3694 = CARTESIAN_POINT ( 'NONE',  ( -20.25000000000000000, 10.00000000000000000, -4.500000000000000888 ) ) ;
#3695 = CARTESIAN_POINT ( 'NONE',  ( -15.61731279341987388, 22.00000000000000000, -10.78986114675657149 ) ) ;
#3696 = EDGE_CURVE ( 'NONE', #698, #1578, #1126, .T. ) ;
#3697 = CARTESIAN_POINT ( 'NONE',  ( -16.06366999094344550, 14.99999999999965894, -11.81860758314483206 ) ) ;
#3698 = B_SPLINE_CURVE_WITH_KNOTS ( 'NONE', 3,
 ( #320, #658, #1715, #3149 ),
 .UNSPECIFIED., .F., .F.,
 ( 4, 4 ),
 ( 0.000000000000000000, 0.001004747801172969175 ),
 .UNSPECIFIED. ) ;
#3699 = ORIENTED_EDGE ( 'NONE', *, *, #855, .F. ) ;
#3700 = CARTESIAN_POINT ( 'NONE',  ( -18.24999999999999289, 14.99999999999999467, -10.41312015824636994 ) ) ;
#3701 = PLANE ( 'NONE',  #2981 ) ;
#3702 = CARTESIAN_POINT ( 'NONE',  ( 14.54463735201999874, 12.61708638772220858, 12.83081165642014021 ) ) ;
#3703 = DIRECTION ( 'NONE',  ( -0.000000000000000000, -0.000000000000000000, -1.000000000000000000 ) ) ;
#3704 = ADVANCED_FACE ( 'NONE', ( #3590, #1168, #528 ), #1956, .F. ) ;
#3705 = CARTESIAN_POINT ( 'NONE',  ( 14.82853435828855204, 14.99999999999965006, -12.36057046268350490 ) ) ;
#3706 = CARTESIAN_POINT ( 'NONE',  ( -14.54299208864881976, 1.500000000000015099, 14.96630916216388485 ) ) ;
#3707 = AXIS2_PLACEMENT_3D ( 'NONE', #586, #1896, #3306 ) ;
#3708 = DIRECTION ( 'NONE',  ( 0.9189130172304385002, 0.3944602220306272500, -0.000000000000000000 ) ) ;
#3709 = ORIENTED_EDGE ( 'NONE', *, *, #1171, .F. ) ;
#3710 = CARTESIAN_POINT ( 'NONE',  ( 18.24999999999995026, 13.00000000000000533, -12.71215445871055927 ) ) ;
#3711 = EDGE_CURVE ( 'NONE', #1062, #877, #1929, .T. ) ;
#3712 = CARTESIAN_POINT ( 'NONE',  ( -20.25000000000000000, 0.000000000000000000, -4.999999999999999112 ) ) ;
#3713 = AXIS2_PLACEMENT_3D ( 'NONE', #2976, #1612, #2257 ) ;
#3714 = DIRECTION ( 'NONE',  ( -1.000000000000000000, 3.469446951953575140E-15, 4.336808689941968925E-16 ) ) ;
#3715 = DIRECTION ( 'NONE',  ( 1.000000000000000000, 0.000000000000000000, -0.000000000000000000 ) ) ;
#3716 = VECTOR ( 'NONE', #2807, 1000.000000000000114 ) ;
#3717 = LINE ( 'NONE', #2239, #964 ) ;
#3718 = B_SPLINE_CURVE_WITH_KNOTS ( 'NONE', 3,
 ( #905, #2308, #4511, #2811, #327, #1725, #3156, #1701, #3136, #729, #2132, #708 ),
 .UNSPECIFIED., .F., .F.,
 ( 4, 2, 2, 2, 2, 4 ),
 ( 0.004821509713347479908, 0.005208107032869124971, 0.005594704352390770033, 0.006367898991434069698, 0.007141093630477368497, 0.007914288269520668162 ),
 .UNSPECIFIED. ) ;
#3719 = ORIENTED_EDGE ( 'NONE', *, *, #568, .F. ) ;
#3720 = CARTESIAN_POINT ( 'NONE',  ( 17.90243902439024382, 2.499999999999991118, 2.500000000000000000 ) ) ;
#3721 = DIRECTION ( 'NONE',  ( 0.000000000000000000, 1.000000000000000000, 0.000000000000000000 ) ) ;
#3722 = CARTESIAN_POINT ( 'NONE',  ( -16.81155417148713838, 1.500000000000067280, -13.89172179272242502 ) ) ;
#3723 = CARTESIAN_POINT ( 'NONE',  ( 17.17073170731706355, 10.00000000000000000, 4.000000000000001776 ) ) ;
#3724 = EDGE_LOOP ( 'NONE', ( #813, #3500, #3173, #1930, #707 ) ) ;
#3725 = CARTESIAN_POINT ( 'NONE',  ( -16.73188330241084643, 14.49819615032319930, -7.464995435775411359 ) ) ;
#3726 = DIRECTION ( 'NONE',  ( 1.000000000000000000, 0.000000000000000000, 0.000000000000000000 ) ) ;
#3727 = CARTESIAN_POINT ( 'NONE',  ( 14.56538272072338280, 15.00000000000000533, 14.79376650379460756 ) ) ;
#3728 = DIRECTION ( 'NONE',  ( 2.478176394216784112E-16, 0.000000000000000000, 1.000000000000000000 ) ) ;
#3729 = CARTESIAN_POINT ( 'NONE',  ( 14.89854165405552244, 12.63261859061112524, -12.79749163460402173 ) ) ;
#3730 = CARTESIAN_POINT ( 'NONE',  ( -15.65088692216589195, 1.499999999999994449, 14.65129445437737132 ) ) ;
#3731 = EDGE_CURVE ( 'NONE', #3901, #1339, #457, .T. ) ;
#3732 = ADVANCED_FACE ( 'NONE', ( #3340 ), #2974, .T. ) ;
#3733 = CARTESIAN_POINT ( 'NONE',  ( 16.25000000000001066, 13.14136293705423064, 19.65000000000000568 ) ) ;
#3734 = EDGE_LOOP ( 'NONE', ( #156, #1127, #4401 ) ) ;
#3735 = DIRECTION ( 'NONE',  ( 1.000000000000000000, -0.000000000000000000, -0.000000000000000000 ) ) ;
#3736 = DIRECTION ( 'NONE',  ( 5.560637717344147991E-17, 1.633546882450996723E-22, -1.000000000000000000 ) ) ;
#3737 = CARTESIAN_POINT ( 'NONE',  ( 16.92682926829268553, 6.353555512828870100, 1.743861809942862884 ) ) ;
#3738 = CARTESIAN_POINT ( 'NONE',  ( -14.73010280749625167, 15.00000000000024869, 12.36830065817292912 ) ) ;
#3739 = CARTESIAN_POINT ( 'NONE',  ( 17.99999999999999645, 1.499999999999997780, 10.99999999999999467 ) ) ;
#3740 = ORIENTED_EDGE ( 'NONE', *, *, #240, .T. ) ;
#3741 = DIRECTION ( 'NONE',  ( 1.387778780781447056E-15, 1.000000000000000000, 0.000000000000000000 ) ) ;
#3742 = CARTESIAN_POINT ( 'NONE',  ( 15.51867494158425131, 12.66179895494760466, -12.61651446328516180 ) ) ;
#3743 = CARTESIAN_POINT ( 'NONE',  ( 14.54299208864884640, 1.499999999999970024, -14.96630916216389906 ) ) ;
#3744 = CARTESIAN_POINT ( 'NONE',  ( -15.81019551322091310, 12.67988178589861192, -12.45051297228816090 ) ) ;
#3745 = EDGE_LOOP ( 'NONE', ( #2653, #56, #4303, #3096 ) ) ;
#3746 = CARTESIAN_POINT ( 'NONE',  ( -16.72934539653973118, 14.49819256085135244, -10.49985983524170585 ) ) ;
#3747 = DIRECTION ( 'NONE',  ( 1.000000000000000000, -0.000000000000000000, -0.000000000000000000 ) ) ;
#3748 = CARTESIAN_POINT ( 'NONE',  ( 15.07592258871251900, 12.64000683459465790, 12.76315223884835959 ) ) ;
#3749 = CARTESIAN_POINT ( 'NONE',  ( 15.53878860593249911, 14.99999999999965361, -12.16795886729163634 ) ) ;
#3750 = CARTESIAN_POINT ( 'NONE',  ( -15.07486013656468593, 22.00000000000000000, 11.00000000000000533 ) ) ;
#3751 = EDGE_CURVE ( 'NONE', #845, #2701, #3103, .T. ) ;
#3752 = CYLINDRICAL_SURFACE ( 'NONE', #3763, 0.4999999999999987232 ) ;
#3753 = EDGE_LOOP ( 'NONE', ( #2411, #1136, #3074, #2732 ) ) ;
#3754 = CARTESIAN_POINT ( 'NONE',  ( 18.72435829652696881, 13.00000000000000178, 16.79285714285714448 ) ) ;
#3755 = DIRECTION ( 'NONE',  ( 0.000000000000000000, 1.000000000000000000, -0.000000000000000000 ) ) ;
#3756 = EDGE_CURVE ( 'NONE', #1083, #845, #2584, .T. ) ;
#3757 = AXIS2_PLACEMENT_3D ( 'NONE', #2194, #1873, #110 ) ;
#3758 = CARTESIAN_POINT ( 'NONE',  ( -14.56562329022303004, 15.00000000000000000, 14.79376509666741413 ) ) ;
#3759 = DIRECTION ( 'NONE',  ( 1.000000000000000000, 0.000000000000000000, 0.000000000000000000 ) ) ;
#3760 = VECTOR ( 'NONE', #54, 1000.000000000000000 ) ;
#3761 = VERTEX_POINT ( 'NONE', #1905 ) ;
#3762 = DIRECTION ( 'NONE',  ( -0.000000000000000000, 1.000000000000000000, -0.000000000000000000 ) ) ;
#3763 = AXIS2_PLACEMENT_3D ( 'NONE', #1014, #3475, #2788 ) ;
#3764 = LINE ( 'NONE', #4521, #3924 ) ;
#3765 = CARTESIAN_POINT ( 'NONE',  ( 16.00000000000000000, 22.00000000000000000, -8.474768457308544001 ) ) ;
#3766 = CARTESIAN_POINT ( 'NONE',  ( -15.29067446754244841, 14.99999999999999822, 17.89792961189510478 ) ) ;
#3767 = APPROVAL_PERSON_ORGANIZATION ( #3939, #2518, #1521 ) ;
#3768 = VERTEX_POINT ( 'NONE', #4396 ) ;
#3769 = CARTESIAN_POINT ( 'NONE',  ( -18.25000000000001066, 14.99999999999999467, -10.42147178635543980 ) ) ;
#3770 = CARTESIAN_POINT ( 'NONE',  ( 18.25000000000004619, 15.00000000000002487, -11.74680401680477537 ) ) ;
#3771 = CARTESIAN_POINT ( 'NONE',  ( 14.54169347148067182, 15.00000000000000888, 12.36580921287565182 ) ) ;
#3772 = CARTESIAN_POINT ( 'NONE',  ( 15.11757333268634973, 12.64188716146650115, -12.75262429096038019 ) ) ;
#3773 = CARTESIAN_POINT ( 'NONE',  ( -15.24329947682986486, 1.499999999999973577, 14.80976561288482429 ) ) ;
#3774 = ORIENTED_EDGE ( 'NONE', *, *, #1593, .T. ) ;
#3775 = DIRECTION ( 'NONE',  ( 1.000000000000000000, -0.000000000000000000, -0.000000000000000000 ) ) ;
#3776 = ORIENTED_EDGE ( 'NONE', *, *, #1847, .F. ) ;
#3777 = CYLINDRICAL_SURFACE ( 'NONE', #2315, 12.62499999999999645 ) ;
#3778 = CARTESIAN_POINT ( 'NONE',  ( 16.24999999999999645, 0.000000000000000000, -17.64999999999999503 ) ) ;
#3779 = VECTOR ( 'NONE', #715, 1000.000000000000000 ) ;
#3780 = EDGE_CURVE ( 'NONE', #3874, #3240, #1588, .T. ) ;
#3781 = CARTESIAN_POINT ( 'NONE',  ( -14.75444459982192846, 14.99999999999973710, 12.36663741638686709 ) ) ;
#3782 = DIRECTION ( 'NONE',  ( 0.000000000000000000, 0.000000000000000000, 1.000000000000000000 ) ) ;
#3783 = VECTOR ( 'NONE', #2952, 1000.000000000000000 ) ;
#3784 = EDGE_LOOP ( 'NONE', ( #2023, #4226, #1869, #4334, #2706, #1470 ) ) ;
#3785 = DIRECTION ( 'NONE',  ( -0.000000000000000000, -1.000000000000000000, -0.000000000000000000 ) ) ;
#3786 = EDGE_CURVE ( 'NONE', #3240, #2107, #2366, .T. ) ;
#3787 = CARTESIAN_POINT ( 'NONE',  ( -16.74750013080278777, 12.79573300417292891, -11.29460326165016681 ) ) ;
#3788 = CARTESIAN_POINT ( 'NONE',  ( 15.93328219942574719, 22.00000000000000000, 10.36239080124017420 ) ) ;
#3789 = CARTESIAN_POINT ( 'NONE',  ( -16.20832515860612233, 13.55070185350866119, 19.57767078324823729 ) ) ;
#3790 = VECTOR ( 'NONE', #1594, 1000.000000000000000 ) ;
#3791 = VERTEX_POINT ( 'NONE', #2675 ) ;
#3792 = CARTESIAN_POINT ( 'NONE',  ( 17.61953435615239272, 5.399772849437970201, 4.000000000000003553 ) ) ;
#3793 = CARTESIAN_POINT ( 'NONE',  ( 16.88713656286651954, 12.90685023061813652, -8.570130533470567968 ) ) ;
#3794 = EDGE_CURVE ( 'NONE', #661, #3358, #3975, .T. ) ;
#3795 = CARTESIAN_POINT ( 'NONE',  ( -17.48476810307704099, 6.499999999999995559, 0.000000000000000000 ) ) ;
#3796 = CARTESIAN_POINT ( 'NONE',  ( 12.64498301706807126, 15.00000000000000178, -14.79381449504443147 ) ) ;
#3797 = ORIENTED_EDGE ( 'NONE', *, *, #1313, .T. ) ;
#3798 = CARTESIAN_POINT ( 'NONE',  ( 16.24999999999999645, 15.00000000000000000, -15.64999999999999680 ) ) ;
#3799 = DIRECTION ( 'NONE',  ( 1.000000000000000000, 0.000000000000000000, 0.000000000000000000 ) ) ;
#3800 = ORIENTED_EDGE ( 'NONE', *, *, #3780, .T. ) ;
#3801 = DIRECTION ( 'NONE',  ( 0.000000000000000000, -1.000000000000000000, 0.000000000000000000 ) ) ;
#3802 = DIRECTION ( 'NONE',  ( -1.000000000000000000, -5.152643988049923558E-17, 0.000000000000000000 ) ) ;
#3803 = CARTESIAN_POINT ( 'NONE',  ( -14.62296372125105393, 15.00000000000006928, 12.37073559309876458 ) ) ;
#3804 = CARTESIAN_POINT ( 'NONE',  ( 16.85048109185923693, 12.86451703192349072, 10.87569198809825011 ) ) ;
#3805 = EDGE_LOOP ( 'NONE', ( #1102, #4279, #4454, #2793, #2676, #4446, #3991, #415, #3425, #672, #3204, #2910 ) ) ;
#3806 = EDGE_CURVE ( 'NONE', #4354, #3516, #2064, .T. ) ;
#3807 = FACE_OUTER_BOUND ( 'NONE', #3102, .T. ) ;
#3808 = DIRECTION ( 'NONE',  ( 0.000000000000000000, 0.000000000000000000, -1.000000000000000000 ) ) ;
#3809 = CARTESIAN_POINT ( 'NONE',  ( 17.99999999999999289, 1.500000000000025535, 5.280896316991422701 ) ) ;
#3810 = CARTESIAN_POINT ( 'NONE',  ( -15.42055517363925432, 14.95373964189536053, 18.14612394111754057 ) ) ;
#3811 = VERTEX_POINT ( 'NONE', #902 ) ;
#3812 = CARTESIAN_POINT ( 'NONE',  ( 17.99999999999999645, -2.602085213965209458E-15, -4.000000000000000000 ) ) ;
#3813 = CARTESIAN_POINT ( 'NONE',  ( 18.25000000000003553, 15.00000000000001421, -10.57451957640954276 ) ) ;
#3814 = DIRECTION ( 'NONE',  ( 0.000000000000000000, 1.000000000000000000, 0.000000000000000000 ) ) ;
#3815 = CARTESIAN_POINT ( 'NONE',  ( 14.58086436013391207, 14.99999999999999112, -14.79364607429162071 ) ) ;
#3816 = ORIENTED_EDGE ( 'NONE', *, *, #518, .F. ) ;
#3817 = CARTESIAN_POINT ( 'NONE',  ( -15.87484250821011678, 12.68337805213687020, -12.41782104383992724 ) ) ;
#3818 = CARTESIAN_POINT ( 'NONE',  ( -20.25000000000000000, 10.00000000000000000, -4.999999999999999112 ) ) ;
#3819 = ORIENTED_EDGE ( 'NONE', *, *, #1111, .F. ) ;
#3820 = LINE ( 'NONE', #3091, #4289 ) ;
#3821 = CARTESIAN_POINT ( 'NONE',  ( -15.93328219942578805, 22.00000000000000000, -10.36239080124019907 ) ) ;
#3822 = CARTESIAN_POINT ( 'NONE',  ( -14.81063392969976356, 12.62931938853954072, 12.81024690098480612 ) ) ;
#3823 = CYLINDRICAL_SURFACE ( 'NONE', #4268, 3.999999999999997335 ) ;
#3824 = CIRCLE ( 'NONE', #4418, 2.524999999999999467 ) ;
#3825 = ORIENTED_EDGE ( 'NONE', *, *, #3865, .F. ) ;
#3826 = DIRECTION ( 'NONE',  ( -3.469446951953614189E-15, 0.000000000000000000, -1.000000000000000000 ) ) ;
#3827 = CARTESIAN_POINT ( 'NONE',  ( -16.88713656286652309, 12.90685023061813830, -10.44356828095066447 ) ) ;
#3828 = CIRCLE ( 'NONE', #2805, 2.000000000000000000 ) ;
#3829 = CARTESIAN_POINT ( 'NONE',  ( 15.61731279341987921, 22.00000000000000000, 10.78986114675658037 ) ) ;
#3830 = EDGE_CURVE ( 'NONE', #4009, #3119, #739, .T. ) ;
#3831 = LINE ( 'NONE', #2346, #3973 ) ;
#3832 = LINE ( 'NONE', #2008, #4365 ) ;
#3833 = ORIENTED_EDGE ( 'NONE', *, *, #1666, .F. ) ;
#3834 = VECTOR ( 'NONE', #3775, 1000.000000000000000 ) ;
#3835 = DIRECTION ( 'NONE',  ( 0.000000000000000000, 1.000000000000000000, -0.000000000000000000 ) ) ;
#3836 = CARTESIAN_POINT ( 'NONE',  ( 16.55190878429054990, 14.61855229491960984, -11.21558859175086198 ) ) ;
#3837 = DIRECTION ( 'NONE',  ( 0.000000000000000000, 0.000000000000000000, 1.000000000000000000 ) ) ;
#3838 = ADVANCED_FACE ( 'NONE', ( #4003 ), #925, .F. ) ;
#3839 = VECTOR ( 'NONE', #2101, 1000.000000000000000 ) ;
#3840 = CARTESIAN_POINT ( 'NONE',  ( -14.50669943983379362, 15.00000000000000178, -14.79381449504442259 ) ) ;
#3841 = ORIENTED_EDGE ( 'NONE', *, *, #104, .F. ) ;
#3842 = CARTESIAN_POINT ( 'NONE',  ( -13.99999999999999822, 0.000000000000000000, -11.00000000000000533 ) ) ;
#3843 = EDGE_CURVE ( 'NONE', #2979, #2640, #3828, .T. ) ;
#3844 = CARTESIAN_POINT ( 'NONE',  ( -17.48476810307704099, 6.499999999999995559, -1.604890217915265316 ) ) ;
#3845 = VERTEX_POINT ( 'NONE', #3022 ) ;
#3846 = CARTESIAN_POINT ( 'NONE',  ( -18.00000000000000000, 1.499999999999997780, -4.999999999999999112 ) ) ;
#3847 = CARTESIAN_POINT ( 'NONE',  ( 14.24526274792155434, 14.99999999999999467, 14.79381449504443147 ) ) ;
#3848 = DIRECTION ( 'NONE',  ( 1.919734131050353882E-15, 1.000000000000000000, 0.000000000000000000 ) ) ;
#3849 = ORIENTED_EDGE ( 'NONE', *, *, #2288, .T. ) ;
#3850 = DIRECTION ( 'NONE',  ( -0.000000000000000000, -0.000000000000000000, 1.000000000000000000 ) ) ;
#3851 = LINE ( 'NONE', #695, #3055 ) ;
#3852 = CARTESIAN_POINT ( 'NONE',  ( 16.00000000000000000, 22.00000000000000000, 10.06808370402571029 ) ) ;
#3853 = DIRECTION ( 'NONE',  ( 1.000000000000000000, -3.469446951953611033E-15, 0.000000000000000000 ) ) ;
#3854 = ORIENTED_EDGE ( 'NONE', *, *, #578, .T. ) ;
#3855 = VECTOR ( 'NONE', #940, 1000.000000000000000 ) ;
#3856 = CARTESIAN_POINT ( 'NONE',  ( 12.93497759796562185, 12.61697928116069001, -12.83083331099303415 ) ) ;
#3857 = CARTESIAN_POINT ( 'NONE',  ( 18.25000000000000355, 15.00000000000000000, -9.906391030912361728 ) ) ;
#3858 = CARTESIAN_POINT ( 'NONE',  ( -18.00000000000000000, 0.000000000000000000, -10.99999999994278532 ) ) ;
#3859 = CARTESIAN_POINT ( 'NONE',  ( 14.56168090839076612, 12.61788850007457796, -12.83057149738337444 ) ) ;
#3860 = ORIENTED_EDGE ( 'NONE', *, *, #4385, .F. ) ;
#3861 = CARTESIAN_POINT ( 'NONE',  ( -16.55391136047732914, 12.74220523617909251, 11.68413442649875122 ) ) ;
#3862 = CARTESIAN_POINT ( 'NONE',  ( -0.5139064610476794526, -11.61454671560355045, 16.02445972557302412 ) ) ;
#3863 = ORIENTED_EDGE ( 'NONE', *, *, #3843, .F. ) ;
#3864 = CARTESIAN_POINT ( 'NONE',  ( -15.71459734331267022, 22.00000000000000000, -10.70517111435330726 ) ) ;
#3865 = EDGE_CURVE ( 'NONE', #4121, #202, #2660, .T. ) ;
#3866 = CARTESIAN_POINT ( 'NONE',  ( -12.64489839197379695, 12.61697928116465484, 12.83083331099226498 ) ) ;
#3867 = CARTESIAN_POINT ( 'NONE',  ( -17.17073170731707421, 10.00000000000000000, 4.999999999999999112 ) ) ;
#3868 = ORIENTED_EDGE ( 'NONE', *, *, #4464, .F. ) ;
#3869 = ORIENTED_EDGE ( 'NONE', *, *, #1753, .F. ) ;
#3870 = DIRECTION ( 'NONE',  ( -0.000000000000000000, -0.000000000000000000, 1.000000000000000000 ) ) ;
#3871 = CARTESIAN_POINT ( 'NONE',  ( 17.76873108840074522, 15.00000000000000000, 13.36546521708196344 ) ) ;
#3872 = CARTESIAN_POINT ( 'NONE',  ( -16.81155417148717035, 1.499999999999956257, 13.89172179272239127 ) ) ;
#3873 = DIRECTION ( 'NONE',  ( -0.000000000000000000, -0.000000000000000000, -1.000000000000000000 ) ) ;
#3874 = VERTEX_POINT ( 'NONE', #119 ) ;
#3875 = CARTESIAN_POINT ( 'NONE',  ( -18.25000000000025580, 15.00000000000007638, -11.46299755331382286 ) ) ;
#3876 = CARTESIAN_POINT ( 'NONE',  ( 18.25000000000000711, 14.99999999999996803, 10.45070210558930413 ) ) ;
#3877 = CARTESIAN_POINT ( 'NONE',  ( 15.52023834642449351, 15.00000000000000000, 12.17494081221409097 ) ) ;
#3878 = CARTESIAN_POINT ( 'NONE',  ( 12.64498301706807126, 14.99999999999726441, -12.36585365853658125 ) ) ;
#3879 = ORIENTED_EDGE ( 'NONE', *, *, #867, .T. ) ;
#3880 = DIRECTION ( 'NONE',  ( 0.000000000000000000, 0.000000000000000000, -1.000000000000000000 ) ) ;
#3881 = CARTESIAN_POINT ( 'NONE',  ( -0.8877268063357621752, -11.59371269025890427, 16.13268509291451380 ) ) ;
#3882 = VERTEX_POINT ( 'NONE', #827 ) ;
#3883 = EDGE_CURVE ( 'NONE', #3053, #712, #1513, .T. ) ;
#3884 = CARTESIAN_POINT ( 'NONE',  ( 17.99999999999999645, 0.000000000000000000, 10.99999999999999467 ) ) ;
#3885 = CARTESIAN_POINT ( 'NONE',  ( 6.266863288831094891, 15.00000000000000000, 12.36585365853385277 ) ) ;
#3886 = CARTESIAN_POINT ( 'NONE',  ( -16.74796941023559071, 12.79602451784053407, 11.29288386917630049 ) ) ;
#3887 = EDGE_LOOP ( 'NONE', ( #4105, #2358, #3452, #4029 ) ) ;
#3888 = VERTEX_POINT ( 'NONE', #1534 ) ;
#3889 = CARTESIAN_POINT ( 'NONE',  ( 17.99999999999999645, 0.000000000000000000, 10.99999999999999467 ) ) ;
#3890 = FACE_OUTER_BOUND ( 'NONE', #3236, .T. ) ;
#3891 = CARTESIAN_POINT ( 'NONE',  ( -15.99999999999997868, 22.00000000000000000, -1.344410693882025498E-14 ) ) ;
#3892 = PERSON_AND_ORGANIZATION ( #257, #1117 ) ;
#3893 = VERTEX_POINT ( 'NONE', #2929 ) ;
#3894 = DIRECTION ( 'NONE',  ( -0.000000000000000000, -1.000000000000000000, -0.000000000000000000 ) ) ;
#3895 = VECTOR ( 'NONE', #2844, 1000.000000000000000 ) ;
#3896 = CARTESIAN_POINT ( 'NONE',  ( 16.73188330240713029, 14.49819615032690834, 10.41312015824629889 ) ) ;
#3897 = DIRECTION ( 'NONE',  ( 0.7857142857142861425, -0.000000000000000000, 0.6185895741317413155 ) ) ;
#3898 = ADVANCED_FACE ( 'NONE', ( #4321 ), #3632, .T. ) ;
#3899 = CARTESIAN_POINT ( 'NONE',  ( -14.63302557746401789, 12.62164568982134227, -12.82792904476429285 ) ) ;
#3900 = AXIS2_PLACEMENT_3D ( 'NONE', #1101, #803, #3159 ) ;
#3901 = VERTEX_POINT ( 'NONE', #3434 ) ;
#3902 = CARTESIAN_POINT ( 'NONE',  ( -14.59297362417476229, 12.61944949945677408, -12.82986940328400216 ) ) ;
#3903 = LINE ( 'NONE', #92, #527 ) ;
#3904 = ORIENTED_EDGE ( 'NONE', *, *, #300, .T. ) ;
#3905 = DIRECTION ( 'NONE',  ( -1.000000000000000000, 0.000000000000000000, 0.000000000000000000 ) ) ;
#3906 = LINE ( 'NONE', #2422, #1861 ) ;
#3907 = CARTESIAN_POINT ( 'NONE',  ( 20.25000000000000355, 0.000000000000000000, 4.999999999999999112 ) ) ;
#3908 = ORIENTED_EDGE ( 'NONE', *, *, #2749, .F. ) ;
#3909 = CARTESIAN_POINT ( 'NONE',  ( -8.648966562405240310, 12.61697928116070599, 12.83083331099303770 ) ) ;
#3910 = ORIENTED_EDGE ( 'NONE', *, *, #1171, .T. ) ;
#3911 = CARTESIAN_POINT ( 'NONE',  ( 17.94797856019000548, 2.033219758052327908, -4.999999999999481304 ) ) ;
#3912 = CARTESIAN_POINT ( 'NONE',  ( 12.67112923435227678, 14.99999999999999822, 14.79381449504442614 ) ) ;
#3913 = CARTESIAN_POINT ( 'NONE',  ( -18.00000000000001776, 1.500000000000001332, -6.938893903907228378E-15 ) ) ;
#3914 = ORIENTED_EDGE ( 'NONE', *, *, #1135, .T. ) ;
#3915 = CARTESIAN_POINT ( 'NONE',  ( -14.94410638464342611, 12.63434152009561373, 12.79076107061412770 ) ) ;
#3916 = EDGE_CURVE ( 'NONE', #1876, #3476, #446, .T. ) ;
#3917 = VECTOR ( 'NONE', #914, 1000.000000000000000 ) ;
#3918 = CARTESIAN_POINT ( 'NONE',  ( 16.88713656286651954, 12.90685023061812231, 10.42147178635527993 ) ) ;
#3919 = CARTESIAN_POINT ( 'NONE',  ( -17.64785843753697492, 5.109451015246021299, -1.068600910687748984 ) ) ;
#3920 = AXIS2_PLACEMENT_3D ( 'NONE', #196, #3682, #1197 ) ;
#3921 = CARTESIAN_POINT ( 'NONE',  ( -16.41135956239807570, 14.99999999999998046, -14.36780785162907570 ) ) ;
#3922 = ORIENTED_EDGE ( 'NONE', *, *, #4065, .F. ) ;
#3923 = CARTESIAN_POINT ( 'NONE',  ( -18.25000000000000711, 14.99999999999999645, 7.501122135519249667 ) ) ;
#3924 = VECTOR ( 'NONE', #2777, 1000.000000000000000 ) ;
#3925 = VECTOR ( 'NONE', #1345, 1000.000000000000000 ) ;
#3926 = B_SPLINE_CURVE_WITH_KNOTS ( 'NONE', 3,
 ( #783, #3274, #3319, #2565, #3343, #1467, #4348, #1198, #2206, #3591 ),
 .UNSPECIFIED., .F., .F.,
 ( 4, 2, 2, 2, 4 ),
 ( 1.734723475976807094E-18, 0.0003916369917963523502, 0.0007832739835927029657, 0.001174910975389053527, 0.001566547967185404197 ),
 .UNSPECIFIED. ) ;
#3927 = DIRECTION ( 'NONE',  ( -0.000000000000000000, 1.000000000000000000, -0.000000000000000000 ) ) ;
#3928 = ORIENTED_EDGE ( 'NONE', *, *, #3094, .T. ) ;
#3929 = DIRECTION ( 'NONE',  ( -1.000000000000000000, -5.152643988049923558E-17, 0.000000000000000000 ) ) ;
#3930 = CARTESIAN_POINT ( 'NONE',  ( 15.71459734331265601, 22.00000000000000000, -10.70517111435332680 ) ) ;
#3931 = AXIS2_PLACEMENT_3D ( 'NONE', #1385, #3850, #3460 ) ;
#3932 = DIRECTION ( 'NONE',  ( 2.478176394216784112E-16, 0.000000000000000000, 1.000000000000000000 ) ) ;
#3933 = ORIENTED_EDGE ( 'NONE', *, *, #4008, .F. ) ;
#3934 = CARTESIAN_POINT ( 'NONE',  ( -20.25000000000000000, 10.00000000000000000, 4.999999999999999112 ) ) ;
#3935 = EDGE_LOOP ( 'NONE', ( #988, #903, #339, #2841 ) ) ;
#3936 = CARTESIAN_POINT ( 'NONE',  ( 20.25000000000000355, 13.00000000000000000, -13.64999999999999503 ) ) ;
#3937 = CARTESIAN_POINT ( 'NONE',  ( -20.25000000000000000, 0.000000000000000000, -13.64999999999999503 ) ) ;
#3938 = CARTESIAN_POINT ( 'NONE',  ( -17.99999999999998224, 1.500000000000001332, 5.280896316991438688 ) ) ;
#3939 = PERSON_AND_ORGANIZATION ( #257, #1117 ) ;
#3940 = ORIENTED_EDGE ( 'NONE', *, *, #578, .F. ) ;
#3941 = CARTESIAN_POINT ( 'NONE',  ( -14.54229167176125337, 12.61697928116070244, 12.83083331099303415 ) ) ;
#3942 = CARTESIAN_POINT ( 'NONE',  ( 16.73088766509056313, 14.49804832276451982, 10.47028752830218856 ) ) ;
#3943 = DIRECTION ( 'NONE',  ( 1.000000000000000000, -0.000000000000000000, -0.000000000000000000 ) ) ;
#3944 = ADVANCED_FACE ( 'NONE', ( #280 ), #2958, .F. ) ;
#3945 = CARTESIAN_POINT ( 'NONE',  ( -14.58067459875118033, 15.00000000000000178, -14.79370556933664282 ) ) ;
#3946 = ORIENTED_EDGE ( 'NONE', *, *, #709, .T. ) ;
#3947 = CARTESIAN_POINT ( 'NONE',  ( -16.88603092279559093, 12.90180916217049756, 10.52578955521220117 ) ) ;
#3948 = DIRECTION ( 'NONE',  ( 0.000000000000000000, 0.000000000000000000, -1.000000000000000000 ) ) ;
#3949 = CARTESIAN_POINT ( 'NONE',  ( 1.337772005880273532E-08, 1.000641064791865098, 15.97500811888476946 ) ) ;
#3950 = CARTESIAN_POINT ( 'NONE',  ( 14.54299208864884640, 1.499999999999970024, -14.96630916216389906 ) ) ;
#3951 = ORIENTED_EDGE ( 'NONE', *, *, #2543, .F. ) ;
#3952 = CARTESIAN_POINT ( 'NONE',  ( -17.19804140532557923, 14.99999999999999112, -13.90952715744344914 ) ) ;
#3953 = ORIENTED_EDGE ( 'NONE', *, *, #307, .F. ) ;
#3954 = CARTESIAN_POINT ( 'NONE',  ( -17.17073170731707421, 10.00000000000000000, 4.000000000000001776 ) ) ;
#3955 = CARTESIAN_POINT ( 'NONE',  ( 17.63007058287111306, 15.00000000000000178, 13.51140794703896830 ) ) ;
#3956 = CARTESIAN_POINT ( 'NONE',  ( -14.54299208864881976, 1.500000000000015099, 14.96630916216388485 ) ) ;
#3957 = APPROVAL_STATUS ( 'not_yet_approved' ) ;
#3958 = VERTEX_POINT ( 'NONE', #4467 ) ;
#3959 = CARTESIAN_POINT ( 'NONE',  ( 1.697511788083791995, -13.35261257355828590, 19.65000000000000213 ) ) ;
#3960 = EDGE_CURVE ( 'NONE', #3650, #3155, #1550, .T. ) ;
#3961 = CARTESIAN_POINT ( 'NONE',  ( 16.88655357091171183, 12.90314183837573658, 10.50789801017219460 ) ) ;
#3962 = CARTESIAN_POINT ( 'NONE',  ( -13.99999999999956657, -15.00000000000000000, 15.00000000000000000 ) ) ;
#3963 = CARTESIAN_POINT ( 'NONE',  ( -16.59193029175409606, 14.99999999999998046, -14.27741410259127086 ) ) ;
#3964 = ORIENTED_EDGE ( 'NONE', *, *, #3628, .T. ) ;
#3965 = VECTOR ( 'NONE', #1895, 1000.000000000000000 ) ;
#3966 = CARTESIAN_POINT ( 'NONE',  ( -18.25000000000004974, 15.00000000000001599, 10.60792655009366214 ) ) ;
#3967 = CARTESIAN_POINT ( 'NONE',  ( -14.41787604954743962, 15.00000000000000533, 14.79381449504460200 ) ) ;
#3968 = AXIS2_PLACEMENT_3D ( 'NONE', #1912, #3351, #3641 ) ;
#3969 = DIRECTION ( 'NONE',  ( -0.000000000000000000, -0.000000000000000000, -1.000000000000000000 ) ) ;
#3970 = VERTEX_POINT ( 'NONE', #1331 ) ;
#3971 = CARTESIAN_POINT ( 'NONE',  ( -2.050533705071228230, -12.47058895853896487, 17.65000000000000213 ) ) ;
#3972 = CARTESIAN_POINT ( 'NONE',  ( 15.96476307693246710, 22.00000000000000000, -10.27144988068087450 ) ) ;
#3973 = VECTOR ( 'NONE', #1265, 1000.000000000000000 ) ;
#3974 = EDGE_CURVE ( 'NONE', #480, #3650, #1308, .T. ) ;
#3975 = LINE ( 'NONE', #1220, #1473 ) ;
#3976 = VERTEX_POINT ( 'NONE', #1996 ) ;
#3977 = TOROIDAL_SURFACE ( 'NONE', #1481, 1.999999999999998224, 2.000000000000000000 ) ;
#3978 = DIRECTION ( 'NONE',  ( -1.000000000000000000, 1.919734131050353882E-15, 0.000000000000000000 ) ) ;
#3979 = CARTESIAN_POINT ( 'NONE',  ( 2.377627233492341841, -11.62435893520813401, 19.65000000000000213 ) ) ;
#3980 = ORIENTED_EDGE ( 'NONE', *, *, #1726, .F. ) ;
#3981 = DIRECTION ( 'NONE',  ( 0.000000000000000000, 0.000000000000000000, -1.000000000000000000 ) ) ;
#3982 = ADVANCED_FACE ( 'NONE', ( #969 ), #664, .T. ) ;
#3983 = LINE ( 'NONE', #1911, #1177 ) ;
#3984 = CARTESIAN_POINT ( 'NONE',  ( -18.25000000000000711, 13.00000000000000000, 13.65000000000000213 ) ) ;
#3985 = COORDINATED_UNIVERSAL_TIME_OFFSET ( 0, 0, .AHEAD. ) ;
#3986 = ORIENTED_EDGE ( 'NONE', *, *, #2293, .T. ) ;
#3987 = CARTESIAN_POINT ( 'NONE',  ( -16.25000000000000000, 0.000000000000000000, -17.64999999999999503 ) ) ;
#3988 = CARTESIAN_POINT ( 'NONE',  ( 16.55391136047737888, 12.74220523617908896, 11.68413442649866241 ) ) ;
#3989 = CARTESIAN_POINT ( 'NONE',  ( -17.66132093115779611, 4.971460455632576547, 0.8821607750295963335 ) ) ;
#3990 = CARTESIAN_POINT ( 'NONE',  ( 16.88762724244711322, 12.90182076491709751, -10.55348434586102258 ) ) ;
#3991 = ORIENTED_EDGE ( 'NONE', *, *, #599, .F. ) ;
#3992 = CARTESIAN_POINT ( 'NONE',  ( -16.73031602046338762, 14.49808427628212648, 10.48179667812743965 ) ) ;
#3993 = DIRECTION ( 'NONE',  ( 1.000000000000000000, 0.000000000000000000, 0.000000000000000000 ) ) ;
#3994 = CARTESIAN_POINT ( 'NONE',  ( 14.52229050691794043, 14.99999999999999822, 14.79381449504442791 ) ) ;
#3995 = VECTOR ( 'NONE', #4448, 1000.000000000000000 ) ;
#3996 = CARTESIAN_POINT ( 'NONE',  ( 16.92682926829268553, 12.49999999999998934, 2.500000000000000000 ) ) ;
#3997 = CARTESIAN_POINT ( 'NONE',  ( -17.34067216311130721, 8.258110328109133036, 0.4230490528458355493 ) ) ;
#3998 = CARTESIAN_POINT ( 'NONE',  ( 17.73907886543703682, 1.500000000000001332, -12.47046721646984402 ) ) ;
#3999 = EDGE_CURVE ( 'NONE', #4121, #858, #4352, .T. ) ;
#4000 = CIRCLE ( 'NONE', #38, 1.750000000000003331 ) ;
#4001 = VECTOR ( 'NONE', #4329, 1000.000000000000000 ) ;
#4002 = ADVANCED_FACE ( 'NONE', ( #4135 ), #991, .T. ) ;
#4003 = FACE_OUTER_BOUND ( 'NONE', #4397, .T. ) ;
#4004 = VERTEX_POINT ( 'NONE', #2066 ) ;
#4005 = AXIS2_PLACEMENT_3D ( 'NONE', #2956, #2657, #2332 ) ;
#4006 = CARTESIAN_POINT ( 'NONE',  ( 17.17073170731706355, 10.00000000000000000, -4.999999999999999112 ) ) ;
#4007 = CARTESIAN_POINT ( 'NONE',  ( -12.60857334587072920, 15.00000000000000533, -14.79381449504443324 ) ) ;
#4008 = EDGE_CURVE ( 'NONE', #391, #3893, #574, .T. ) ;
#4009 = VERTEX_POINT ( 'NONE', #3453 ) ;
#4010 = CARTESIAN_POINT ( 'NONE',  ( -13.99999999999956657, 0.000000000000000000, 15.00000000000000000 ) ) ;
#4011 = DIRECTION ( 'NONE',  ( 0.000000000000000000, 0.000000000000000000, -1.000000000000000000 ) ) ;
#4012 = CARTESIAN_POINT ( 'NONE',  ( 0.000000000000000000, 0.000000000000000000, 2.500000000000000000 ) ) ;
#4013 = ORIENTED_EDGE ( 'NONE', *, *, #296, .F. ) ;
#4014 = FACE_OUTER_BOUND ( 'NONE', #561, .T. ) ;
#4015 = CARTESIAN_POINT ( 'NONE',  ( 16.45055413308211811, 12.73079223484112532, -11.85752135048550038 ) ) ;
#4016 = CARTESIAN_POINT ( 'NONE',  ( -16.00000000000000711, 22.00000000000000000, -10.06808370402570141 ) ) ;
#4017 = PLANE ( 'NONE',  #2986 ) ;
#4018 = EDGE_CURVE ( 'NONE', #436, #2115, #1377, .T. ) ;
#4019 = VERTEX_POINT ( 'NONE', #2766 ) ;
#4020 = CARTESIAN_POINT ( 'NONE',  ( -16.72785197869035656, 14.49857632556445530, 10.52102110335620822 ) ) ;
#4021 = DIRECTION ( 'NONE',  ( 9.540979117872426693E-18, 1.000000000000000000, 9.946411125047741738E-31 ) ) ;
#4022 = CARTESIAN_POINT ( 'NONE',  ( 15.25071397734759771, 15.00000000000017941, 12.27766186054862274 ) ) ;
#4023 = DIRECTION ( 'NONE',  ( 0.000000000000000000, 0.000000000000000000, -1.000000000000000000 ) ) ;
#4024 = CARTESIAN_POINT ( 'NONE',  ( 15.01217184865515897, 15.00000000000000533, -14.76565394539186471 ) ) ;
#4025 = CARTESIAN_POINT ( 'NONE',  ( 15.98910254344111692, 22.00000000000000000, -10.15909355616021870 ) ) ;
#4026 = B_SPLINE_SURFACE_WITH_KNOTS ( 'NONE', 3, 1, ( 
 ( #2245, #1624 ),
 ( #4016, #4410 ),
 ( #3670, #1574 ),
 ( #2989, #1919 ),
 ( #4387, #3057 ),
 ( #1257, #3647 ),
 ( #866, #1231 ),
 ( #2709, #3722 ),
 ( #3695, #889 ),
 ( #1600, #2267 ),
 ( #4062, #205 ),
 ( #4357, #2665 ),
 ( #515, #153 ),
 ( #3399, #913 ),
 ( #3036, #1547 ),
 ( #3356, #1943 ),
 ( #3305, #3328 ),
 ( #935, #2688 ),
 ( #2317, #247 ),
 ( #2339, #564 ),
 ( #1299, #2963 ),
 ( #2292, #2643 ),
 ( #178, #3743 ),
 ( #585, #1646 ),
 ( #356, #652 ),
 ( #4478, #2428 ),
 ( #1685, #1005 ),
 ( #1665, #3422 ),
 ( #1023, #3509 ),
 ( #2363, #957 ),
 ( #1342, #289 ),
 ( #696, #1318 ),
 ( #1709, #2819 ),
 ( #2409, #1755 ),
 ( #3765, #2730 ),
 ( #2100, #2051 ),
 ( #4545, #1410 ),
 ( #3443, #3809 ),
 ( #337, #314 ),
 ( #3852, #2778 ),
 ( #2754, #1388 ),
 ( #676, #4125 ),
 ( #3788, #3164 ),
 ( #15, #2077 ),
 ( #2797, #3463 ),
 ( #3123, #607 ),
 ( #3829, #2007 ),
 ( #1044, #4196 ),
 ( #2386, #1734 ),
 ( #1367, #270 ),
 ( #4522, #3077 ),
 ( #2455, #632 ),
 ( #2032, #4173 ),
 ( #3487, #3100 ),
 ( #4498, #4151 ),
 ( #3143, #397 ),
 ( #1134, #377 ),
 ( #2477, #4283 ),
 ( #2866, #1066 ),
 ( #3552, #59 ),
 ( #1843, #3956 ),
 ( #3254, #421 ),
 ( #3616, #4261 ),
 ( #2845, #4218 ),
 ( #2522, #810 ),
 ( #3229, #3872 ),
 ( #2890, #3186 ),
 ( #1451, #717 ),
 ( #3209, #79 ),
 ( #2168, #464 ),
 ( #1474, #1801 ),
 ( #787, #3574 ),
 ( #1866, #103 ),
 ( #1110, #3938 ),
 ( #3891, #3913 ),
 ( #3279, #125 ),
 ( #1498, #2188 ),
 ( #2547, #2569 ) ),
 .UNSPECIFIED., .T., .F., .F.,
 ( 4, 1, 1, 1, 1, 1, 1, 1, 1, 1, 1, 1, 1, 2, 1, 1, 1, 2, 1, 1, 1, 1, 1, 1, 1, 1, 1, 1, 1, 1, 2, 1, 1, 1, 2, 1, 1, 1, 1, 1, 1, 1, 1, 1, 1, 1, 1, 2, 1, 1, 1, 2, 1, 1, 1, 1, 1, 1, 1, 1, 1, 1, 1, 1, 2, 1, 1, 1, 4 ),
 ( 2, 2 ),
 ( 0.000000000000000000, 0.002030984688332702903, 0.004061969376665405806, 0.006092954064998108710, 0.008123938753330811613, 0.01218590812999621742, 0.01624787750666162323, 0.02030984688332702556, 0.02234083157165972847, 0.02437181625999243484, 0.02640280094832513427, 0.02843378563665783718, 0.03046477032499054355, 0.03249575501332324645, 0.09574915011598834902, 0.1590025452186535071, 0.2222559403213186513, 0.2855093354239837122, 0.2875403201123164498, 0.2895713048006491319, 0.2916022894889818695, 0.2936332741773145516, 0.2956642588656472892, 0.2976952435539799713, 0.3017572129306453910, 0.3058191823073108107, 0.3098811516839762303, 0.3119121363723089679, 0.3139431210606416500, 0.3159741057489742211, 0.3180050904373069587, 0.3635038178279802468, 0.4090025452186535349, 0.4545012726093267119, 0.5000000000000000000, 0.5020309846883328486, 0.5040619693766653642, 0.5060929540649979907, 0.5081239387533308394, 0.5121859081299962035, 0.5162478775066616787, 0.5203098468833270429, 0.5223408315716595585, 0.5243718162599924071, 0.5264028009483252557, 0.5284337856366578823, 0.5304647703249903978, 0.5324957550133232465, 0.5957491501159883907, 0.6590025452186534238, 0.7222559403213185680, 0.7855093354239837122, 0.7875403201123165609, 0.7895713048006490764, 0.7916022894889817030, 0.7936332741773145516, 0.7956642588656474002, 0.7976952435539800268, 0.8017572129306453910, 0.8058191823073108662, 0.8098811516839763414, 0.8119121363723089679, 0.8139431210606414835, 0.8159741057489743321, 0.8180050904373069587, 0.8635038178279803578, 0.9090025452186535349, 0.9545012726093267119, 1.000000000000000000 ),
 ( 0.000000000000000000, 1.000000000000000000 ),
 .UNSPECIFIED. ) ;
#4027 = ADVANCED_FACE ( 'NONE', ( #4162 ), #3752, .F. ) ;
#4028 = CARTESIAN_POINT ( 'NONE',  ( -17.48476810307704099, 6.499999999999995559, 0.000000000000000000 ) ) ;
#4029 = ORIENTED_EDGE ( 'NONE', *, *, #4379, .T. ) ;
#4030 = CARTESIAN_POINT ( 'NONE',  ( 17.12726807017956787, 10.44550228065934760, -4.761826588792479775 ) ) ;
#4031 = CARTESIAN_POINT ( 'NONE',  ( 1.720204852941388030, -13.31571800608544542, 19.65000000000000213 ) ) ;
#4032 = DIRECTION ( 'NONE',  ( -0.000000000000000000, 1.000000000000000000, -0.000000000000000000 ) ) ;
#4033 = CARTESIAN_POINT ( 'NONE',  ( -17.15787352452413117, 10.13179637362773811, -4.999999999999996447 ) ) ;
#4034 = PLANE ( 'NONE',  #1913 ) ;
#4035 = LINE ( 'NONE', #4058, #1765 ) ;
#4036 = EDGE_LOOP ( 'NONE', ( #3465, #1130, #1364, #1516, #3473 ) ) ;
#4037 = CARTESIAN_POINT ( 'NONE',  ( 15.87497258106165177, 12.68338887063755571, 12.41772242756752576 ) ) ;
#4038 = ADVANCED_FACE ( 'NONE', ( #235 ), #1635, .F. ) ;
#4039 = DIRECTION ( 'NONE',  ( -1.000000000000000000, 0.000000000000000000, 0.000000000000000000 ) ) ;
#4040 = FACE_BOUND ( 'NONE', #3784, .T. ) ;
#4041 = CARTESIAN_POINT ( 'NONE',  ( -16.30813768791301399, 12.71736392532847226, -12.03632818045900343 ) ) ;
#4042 = VERTEX_POINT ( 'NONE', #3409 ) ;
#4043 = CARTESIAN_POINT ( 'NONE',  ( -16.88713656286620335, 12.90685023062144765, 2.156080145777005352 ) ) ;
#4044 = CARTESIAN_POINT ( 'NONE',  ( -18.25000000000000711, 15.00000000000000000, -12.71215445871052729 ) ) ;
#4045 = CARTESIAN_POINT ( 'NONE',  ( 14.52844667934007639, 14.99999999999999112, 14.79381449504442259 ) ) ;
#4046 = DIRECTION ( 'NONE',  ( 1.000000000000000000, 0.000000000000000000, 0.000000000000000000 ) ) ;
#4047 = CARTESIAN_POINT ( 'NONE',  ( 15.53005091234034474, 12.66301218030277731, -12.60489598567455793 ) ) ;
#4048 = CARTESIAN_POINT ( 'NONE',  ( 16.81155417148712417, 1.500000000000022204, 13.89172179272240193 ) ) ;
#4049 = VECTOR ( 'NONE', #3600, 1000.000000000000000 ) ;
#4050 = DIRECTION ( 'NONE',  ( 0.000000000000000000, -0.000000000000000000, -1.000000000000000000 ) ) ;
#4051 = ORIENTED_EDGE ( 'NONE', *, *, #192, .F. ) ;
#4052 = DIRECTION ( 'NONE',  ( 0.000000000000000000, 0.000000000000000000, -1.000000000000000000 ) ) ;
#4053 = CARTESIAN_POINT ( 'NONE',  ( -16.55391136047735401, 12.74220523617909251, -11.68413442649871037 ) ) ;
#4054 = AXIS2_PLACEMENT_3D ( 'NONE', #3000, #166, #3680 ) ;
#4055 = CARTESIAN_POINT ( 'NONE',  ( -17.12194170285183148, 10.50009754576886500, -4.630328457446826640 ) ) ;
#4056 = CARTESIAN_POINT ( 'NONE',  ( 2.377627233492340952, -11.62435893520813401, 19.65000000000000213 ) ) ;
#4057 = AXIS2_PLACEMENT_3D ( 'NONE', #16, #1971, #4546 ) ;
#4058 = CARTESIAN_POINT ( 'NONE',  ( 18.80487804878048763, 3.499999999999989342, 2.500000000000000000 ) ) ;
#4059 = ORIENTED_EDGE ( 'NONE', *, *, #67, .T. ) ;
#4060 = CYLINDRICAL_SURFACE ( 'NONE', #2242, 9.999999999999998224 ) ;
#4061 = CARTESIAN_POINT ( 'NONE',  ( -1.881582595217773379, 12.99999999999999822, 19.65000000000000213 ) ) ;
#4062 = CARTESIAN_POINT ( 'NONE',  ( -15.45586946659841665, 22.00000000000000000, -10.89175313492907904 ) ) ;
#4063 = CARTESIAN_POINT ( 'NONE',  ( -17.18750676592641824, 15.00000000000000178, -13.90057318541129838 ) ) ;
#4064 = ORIENTED_EDGE ( 'NONE', *, *, #2451, .F. ) ;
#4065 = EDGE_CURVE ( 'NONE', #967, #4042, #258, .T. ) ;
#4066 = CARTESIAN_POINT ( 'NONE',  ( -16.73174883934418133, 14.49815521370076610, -10.44785550966530252 ) ) ;
#4067 = CARTESIAN_POINT ( 'NONE',  ( -20.25000000000000000, 10.00000000000000000, 4.000000000000001776 ) ) ;
#4068 = CARTESIAN_POINT ( 'NONE',  ( 14.53768093797332206, 14.99999999999998401, 12.36585365853659724 ) ) ;
#4069 = DIRECTION ( 'NONE',  ( 0.000000000000000000, 1.000000000000000000, 0.000000000000000000 ) ) ;
#4070 = CARTESIAN_POINT ( 'NONE',  ( 15.77085100310561039, 14.99999999999999467, -12.04134677321723856 ) ) ;
#4071 = CARTESIAN_POINT ( 'NONE',  ( -7.779939977674981577, 22.00000000000000000, 11.00000000000000888 ) ) ;
#4072 = DIRECTION ( 'NONE',  ( 1.000000000000000000, 0.000000000000000000, 0.000000000000000000 ) ) ;
#4073 = ORIENTED_EDGE ( 'NONE', *, *, #2116, .T. ) ;
#4074 = CARTESIAN_POINT ( 'NONE',  ( 17.15787352452412051, 10.13179637362773811, -4.000000000000000888 ) ) ;
#4075 = CARTESIAN_POINT ( 'NONE',  ( 15.20672330074569878, 14.99999999999999822, -14.74293174829157138 ) ) ;
#4076 = VECTOR ( 'NONE', #3391, 1000.000000000000000 ) ;
#4077 = DIRECTION ( 'NONE',  ( 0.000000000000000000, 0.000000000000000000, -1.000000000000000000 ) ) ;
#4078 = CARTESIAN_POINT ( 'NONE',  ( -15.78779097228080452, 15.00000000000000178, 14.61065746258308451 ) ) ;
#4079 = CIRCLE ( 'NONE', #39, 1.514999999999995461 ) ;
#4080 = CARTESIAN_POINT ( 'NONE',  ( -2.641169853112053101, 13.36404920156299170, 19.61951054630042535 ) ) ;
#4081 = EDGE_LOOP ( 'NONE', ( #3273, #3482, #2263, #2720, #3946, #1827 ) ) ;
#4082 = CARTESIAN_POINT ( 'NONE',  ( 14.74364342822575757, 12.62734154077933546, 12.81871673208183537 ) ) ;
#4083 = DIRECTION ( 'NONE',  ( -1.000000000000000000, -0.000000000000000000, -0.000000000000000000 ) ) ;
#4084 = CARTESIAN_POINT ( 'NONE',  ( 18.25000000000000355, 15.00000000000000000, 13.65000000000000213 ) ) ;
#4085 = ADVANCED_FACE ( 'NONE', ( #366 ), #3499, .F. ) ;
#4086 = CARTESIAN_POINT ( 'NONE',  ( -17.78404786590437681, 15.00000000000000533, -13.36847994480920576 ) ) ;
#4087 = ORIENTED_EDGE ( 'NONE', *, *, #3960, .T. ) ;
#4088 = CARTESIAN_POINT ( 'NONE',  ( -16.73188330240805755, 14.49819615032574482, -10.13751643065087293 ) ) ;
#4089 = CARTESIAN_POINT ( 'NONE',  ( -24.91025403784438552, 20.00000000000000000, 24.65000000000000568 ) ) ;
#4090 = CARTESIAN_POINT ( 'NONE',  ( 14.90979564414534941, 12.63308624042854866, 12.79557099456661007 ) ) ;
#4091 = DIRECTION ( 'NONE',  ( 1.000000000000000000, 0.000000000000000000, 0.000000000000000000 ) ) ;
#4092 = CARTESIAN_POINT ( 'NONE',  ( 16.34225909645639163, 15.00000000000000000, -14.40336829725539758 ) ) ;
#4093 = CARTESIAN_POINT ( 'NONE',  ( 15.65088692216591504, 1.499999999999994449, 14.65129445437737310 ) ) ;
#4094 = DIRECTION ( 'NONE',  ( 0.000000000000000000, 0.000000000000000000, -1.000000000000000000 ) ) ;
#4095 = ORIENTED_EDGE ( 'NONE', *, *, #1556, .T. ) ;
#4096 = FACE_OUTER_BOUND ( 'NONE', #4532, .T. ) ;
#4097 = CARTESIAN_POINT ( 'NONE',  ( -13.99999999999999822, 1.499999999999997780, -11.00000000000000533 ) ) ;
#4098 = CARTESIAN_POINT ( 'NONE',  ( -14.57793397185893980, 14.99999999999999822, 14.79367354915178545 ) ) ;
#4099 = DIRECTION ( 'NONE',  ( 0.000000000000000000, 0.000000000000000000, 1.000000000000000000 ) ) ;
#4100 = ORIENTED_EDGE ( 'NONE', *, *, #4470, .F. ) ;
#4101 = DIRECTION ( 'NONE',  ( 0.000000000000000000, 1.000000000000000000, 0.000000000000000000 ) ) ;
#4102 = CARTESIAN_POINT ( 'NONE',  ( 20.25000000000000355, 0.000000000000000000, -4.999999999999999112 ) ) ;
#4103 = CARTESIAN_POINT ( 'NONE',  ( -17.55643236821121178, 6.046568225835162735, -1.694082302330764067 ) ) ;
#4104 = LINE ( 'NONE', #338, #4444 ) ;
#4105 = ORIENTED_EDGE ( 'NONE', *, *, #1809, .T. ) ;
#4106 = CARTESIAN_POINT ( 'NONE',  ( -18.25000000000000000, 15.00000000000001066, -10.44652667068227636 ) ) ;
#4107 = CARTESIAN_POINT ( 'NONE',  ( 16.88713656286651954, 12.90685023061813652, -9.906391030912361728 ) ) ;
#4108 = CARTESIAN_POINT ( 'NONE',  ( 15.18789827118384395, 12.64480364969724846, 12.73342207692340722 ) ) ;
#4109 = CARTESIAN_POINT ( 'NONE',  ( 14.62413242011704284, 14.99999999999993072, -12.37077858532561692 ) ) ;
#4110 = CARTESIAN_POINT ( 'NONE',  ( 15.07486013656467350, 22.00000000000000000, 11.00000000000000533 ) ) ;
#4111 = PLANE ( 'NONE',  #848 ) ;
#4112 = DIRECTION ( 'NONE',  ( 1.000000000000000000, -0.000000000000000000, -0.000000000000000000 ) ) ;
#4113 = ORIENTED_EDGE ( 'NONE', *, *, #4406, .F. ) ;
#4114 = DIRECTION ( 'NONE',  ( -1.000000000000000000, -3.232893750684046609E-15, 0.000000000000000000 ) ) ;
#4115 = CARTESIAN_POINT ( 'NONE',  ( 12.64105866175179571, 15.00000000000000711, -14.79381449504443502 ) ) ;
#4116 = EDGE_CURVE ( 'NONE', #1309, #2405, #1054, .T. ) ;
#4117 = CIRCLE ( 'NONE', #2507, 1.749999999999999778 ) ;
#4118 = CARTESIAN_POINT ( 'NONE',  ( -15.67830855166221049, 12.67139681253783046, 12.52824877253456393 ) ) ;
#4119 = CARTESIAN_POINT ( 'NONE',  ( 1.362586673916378111, -14.14935893520813615, 19.65000000000000213 ) ) ;
#4120 = CIRCLE ( 'NONE', #2290, 1.604890217915265538 ) ;
#4121 = VERTEX_POINT ( 'NONE', #2 ) ;
#4122 = CARTESIAN_POINT ( 'NONE',  ( -17.48476810307704099, 6.781126943457515210, -1.772959889957618884 ) ) ;
#4123 = AXIS2_PLACEMENT_3D ( 'NONE', #2970, #2649, #873 ) ;
#4124 = CARTESIAN_POINT ( 'NONE',  ( 18.25000000000000711, 15.00000000000000000, -13.64999999999999503 ) ) ;
#4125 = CARTESIAN_POINT ( 'NONE',  ( 17.96022816378968301, 1.500000000000004885, 11.59316653952506648 ) ) ;
#4126 = CARTESIAN_POINT ( 'NONE',  ( 16.74796941023555163, 12.79602451784059802, -11.29288386917631293 ) ) ;
#4127 = ORIENTED_EDGE ( 'NONE', *, *, #3521, .F. ) ;
#4128 = CARTESIAN_POINT ( 'NONE',  ( -16.88713656286651954, 12.90685023061815251, -10.43817504257335393 ) ) ;
#4129 = CARTESIAN_POINT ( 'NONE',  ( 18.24999999999998579, 14.99999999999999822, -10.52441084976600649 ) ) ;
#4130 = DIRECTION ( 'NONE',  ( -0.000000000000000000, -0.000000000000000000, -1.000000000000000000 ) ) ;
#4131 = B_SPLINE_CURVE_WITH_KNOTS ( 'NONE', 3,
 ( #2959, #908, #509, #2681, #1203, #4405, #2935, #4080, #931, #2335 ),
 .UNSPECIFIED., .F., .F.,
 ( 4, 2, 2, 2, 4 ),
 ( 0.000000000000000000, 0.001986873748591606349, 0.003973747497183212699, 0.005960621245774819048, 0.007947494994366425397 ),
 .UNSPECIFIED. ) ;
#4132 = CARTESIAN_POINT ( 'NONE',  ( -14.50669943983378829, 15.00000000000007816, -12.36585365853652974 ) ) ;
#4133 = ORIENTED_EDGE ( 'NONE', *, *, #855, .T. ) ;
#4134 = CARTESIAN_POINT ( 'NONE',  ( -14.54229167176124626, 12.61697928116070244, -12.83083331099303415 ) ) ;
#4135 = FACE_OUTER_BOUND ( 'NONE', #438, .T. ) ;
#4136 = VERTEX_POINT ( 'NONE', #1398 ) ;
#4137 = CARTESIAN_POINT ( 'NONE',  ( 1.362586673916378111, -15.00000000000000000, 19.65000000000000213 ) ) ;
#4138 = CARTESIAN_POINT ( 'NONE',  ( 15.78953512893877331, 15.00000000000000000, -14.62367230713099175 ) ) ;
#4139 = AXIS2_PLACEMENT_3D ( 'NONE', #1428, #2888, #2567 ) ;
#4140 = CC_DESIGN_PERSON_AND_ORGANIZATION_ASSIGNMENT ( #126, #36, ( #4403 ) ) ;
#4141 = CARTESIAN_POINT ( 'NONE',  ( -16.16070970570922682, 15.00000000000000178, 14.48076656327628342 ) ) ;
#4142 = CARTESIAN_POINT ( 'NONE',  ( -17.84393568057004842, 3.099659274156947308, 4.999999999999995559 ) ) ;
#4143 = EDGE_CURVE ( 'NONE', #2278, #4136, #2773, .T. ) ;
#4144 = AXIS2_PLACEMENT_3D ( 'NONE', #2609, #1907, #556 ) ;
#4145 = ORIENTED_EDGE ( 'NONE', *, *, #2029, .F. ) ;
#4146 = DIRECTION ( 'NONE',  ( -0.000000000000000000, 1.000000000000000000, -0.000000000000000000 ) ) ;
#4147 = CIRCLE ( 'NONE', #2686, 1.605975158477835896 ) ;
#4148 = AXIS2_PLACEMENT_3D ( 'NONE', #4507, #2063, #1013 ) ;
#4149 = B_SPLINE_CURVE_WITH_KNOTS ( 'NONE', 3,
 ( #3686, #1249, #3971, #4341 ),
 .UNSPECIFIED., .F., .F.,
 ( 4, 4 ),
 ( 0.000000000000000000, 1.000000000000000000 ),
 .UNSPECIFIED. ) ;
#4150 = LINE ( 'NONE', #2796, #3270 ) ;
#4151 = CARTESIAN_POINT ( 'NONE',  ( 6.736766142066159091, 1.500000000000001332, 14.99999999999999289 ) ) ;
#4152 = CARTESIAN_POINT ( 'NONE',  ( -15.99903375525628668, 14.27800506337338859, 19.21011108454667138 ) ) ;
#4153 = AXIS2_PLACEMENT_3D ( 'NONE', #978, #4215, #4193 ) ;
#4154 = ORIENTED_EDGE ( 'NONE', *, *, #3245, .F. ) ;
#4155 = CARTESIAN_POINT ( 'NONE',  ( -15.98476810307703921, 6.499999999999995559, -1.499999999999999556 ) ) ;
#4156 = CARTESIAN_POINT ( 'NONE',  ( 16.88713656286661191, 12.90685023061722170, -7.501122135525308821 ) ) ;
#4157 = CARTESIAN_POINT ( 'NONE',  ( 16.55391136047738598, 12.74220523617908896, 11.68413442649863754 ) ) ;
#4158 = EDGE_CURVE ( 'NONE', #1836, #2247, #1773, .T. ) ;
#4159 = CARTESIAN_POINT ( 'NONE',  ( 14.42056988073460388, 12.61697928116096712, -12.83083331099298086 ) ) ;
#4160 = ORIENTED_EDGE ( 'NONE', *, *, #3205, .T. ) ;
#4161 = CARTESIAN_POINT ( 'NONE',  ( -14.74362659708205570, 12.62734075836905134, -12.81871836308836521 ) ) ;
#4162 = FACE_OUTER_BOUND ( 'NONE', #175, .T. ) ;
#4163 = VERTEX_POINT ( 'NONE', #2876 ) ;
#4164 = DIRECTION ( 'NONE',  ( 0.000000000000000000, 0.000000000000000000, 1.000000000000000000 ) ) ;
#4165 = CARTESIAN_POINT ( 'NONE',  ( -2.377627206736901311, -9.099358935208135435, 17.65000000000000213 ) ) ;
#4166 = ADVANCED_FACE ( 'NONE', ( #706 ), #2109, .F. ) ;
#4167 = CARTESIAN_POINT ( 'NONE',  ( -15.01137487685379313, 15.00000000000051337, 12.33632768896009502 ) ) ;
#4168 = CARTESIAN_POINT ( 'NONE',  ( -17.48476810307704099, 6.499999999999995559, 1.749999999999999778 ) ) ;
#4169 = ORIENTED_EDGE ( 'NONE', *, *, #1753, .T. ) ;
#4170 = DIRECTION ( 'NONE',  ( -0.000000000000000000, -1.000000000000000000, -0.000000000000000000 ) ) ;
#4171 = EDGE_CURVE ( 'NONE', #3681, #3571, #1766, .T. ) ;
#4172 = CARTESIAN_POINT ( 'NONE',  ( -17.17073170731707421, 10.00000000000000000, 4.000000000000001776 ) ) ;
#4173 = CARTESIAN_POINT ( 'NONE',  ( 14.08129170729182889, 1.499999999999997780, 14.99999999999999289 ) ) ;
#4174 = CARTESIAN_POINT ( 'NONE',  ( -16.25000000000000000, 13.00000000000000000, -15.64999999999999680 ) ) ;
#4175 = FACE_OUTER_BOUND ( 'NONE', #992, .T. ) ;
#4176 = ORIENTED_EDGE ( 'NONE', *, *, #104, .T. ) ;
#4177 = CARTESIAN_POINT ( 'NONE',  ( -7.526167432965826798, 12.61697928116069356, -12.83083331099303415 ) ) ;
#4178 = EDGE_CURVE ( 'NONE', #4389, #4255, #1034, .T. ) ;
#4179 = CARTESIAN_POINT ( 'NONE',  ( 18.25000000000000355, 15.00000000000000000, -8.570130533470567968 ) ) ;
#4180 = CARTESIAN_POINT ( 'NONE',  ( 17.17417896669303090, 14.99999999999999467, 13.91086112769431438 ) ) ;
#4181 = CARTESIAN_POINT ( 'NONE',  ( -14.49436897550275738, 15.00000000000001243, -14.79381449504445634 ) ) ;
#4182 = ORIENTED_EDGE ( 'NONE', *, *, #3619, .F. ) ;
#4183 = CARTESIAN_POINT ( 'NONE',  ( -14.64337924189614348, 12.62219431991895213, -12.82731246264955516 ) ) ;
#4184 = B_SPLINE_CURVE_WITH_KNOTS ( 'NONE', 3,
 ( #531, #1170, #2586, #878 ),
 .UNSPECIFIED., .F., .F.,
 ( 4, 4 ),
 ( 0.000000000000000000, 0.001004747801172970910 ),
 .UNSPECIFIED. ) ;
#4185 = ADVANCED_FACE ( 'NONE', ( #777 ), #50, .T. ) ;
#4186 = CARTESIAN_POINT ( 'NONE',  ( 20.25000000000000355, 10.00000000000000000, 4.500000000000000888 ) ) ;
#4187 = ORIENTED_EDGE ( 'NONE', *, *, #1464, .F. ) ;
#4188 = CARTESIAN_POINT ( 'NONE',  ( -15.98910254344113113, 22.00000000000000000, -10.15909355616023646 ) ) ;
#4189 = CARTESIAN_POINT ( 'NONE',  ( 6.266863288831097556, 15.00000000000000000, 14.79381449504443324 ) ) ;
#4190 = CARTESIAN_POINT ( 'NONE',  ( 24.91025403784438552, 13.00000000000000178, 24.65000000000000213 ) ) ;
#4191 = AXIS2_PLACEMENT_3D ( 'NONE', #1889, #2262, #1617 ) ;
#4192 = VERTEX_POINT ( 'NONE', #1441 ) ;
#4193 = DIRECTION ( 'NONE',  ( 0.000000000000000000, 0.000000000000000000, -1.000000000000000000 ) ) ;
#4194 = FACE_OUTER_BOUND ( 'NONE', #2169, .T. ) ;
#4195 = VECTOR ( 'NONE', #2860, 1000.000000000000000 ) ;
#4196 = CARTESIAN_POINT ( 'NONE',  ( 15.65088692216591504, 1.499999999999994449, 14.65129445437737310 ) ) ;
#4197 = CARTESIAN_POINT ( 'NONE',  ( 17.99999999999999645, 1.214306433183763980E-15, 4.000000000000000000 ) ) ;
#4198 = ORIENTED_EDGE ( 'NONE', *, *, #1775, .F. ) ;
#4199 = VECTOR ( 'NONE', #3873, 1000.000000000000000 ) ;
#4200 = CARTESIAN_POINT ( 'NONE',  ( -17.48476810307704099, 6.781126943460367151, 1.757730003099049920 ) ) ;
#4201 = CARTESIAN_POINT ( 'NONE',  ( 16.88185054056511802, 12.89438680491154798, -10.60841438471915410 ) ) ;
#4202 = CC_DESIGN_PERSON_AND_ORGANIZATION_ASSIGNMENT ( #1178, #4308, ( #3111 ) ) ;
#4203 = CARTESIAN_POINT ( 'NONE',  ( 15.83765729603555883, 14.99999999999877076, 11.99648726142272182 ) ) ;
#4204 = EDGE_CURVE ( 'NONE', #2097, #4296, #3586, .T. ) ;
#4205 = CARTESIAN_POINT ( 'NONE',  ( 14.55003973088626523, 14.99999999999994138, -14.79381175551645100 ) ) ;
#4206 = ORIENTED_EDGE ( 'NONE', *, *, #939, .F. ) ;
#4207 = FACE_OUTER_BOUND ( 'NONE', #4081, .T. ) ;
#4208 = CARTESIAN_POINT ( 'NONE',  ( -20.25000000000000000, 10.00000000000000000, -4.000000000000001776 ) ) ;
#4209 = VERTEX_POINT ( 'NONE', #4249 ) ;
#4210 = CARTESIAN_POINT ( 'NONE',  ( -17.22275314712706518, 9.466780241947684971, -4.999999999999997335 ) ) ;
#4211 = CARTESIAN_POINT ( 'NONE',  ( -6.340977831707742318, 15.00000000001640288, 12.36585365853658836 ) ) ;
#4212 = CARTESIAN_POINT ( 'NONE',  ( -16.88762724244530489, 12.90182076493568708, 10.55348434586187878 ) ) ;
#4213 = ORIENTED_EDGE ( 'NONE', *, *, #2116, .F. ) ;
#4214 = ORIENTED_EDGE ( 'NONE', *, *, #4253, .F. ) ;
[truncated: 30,314 more chars]
