# Supplementary material for: Characterization of Ultrasound Probe-Dependent Interference in Electromagnetic Tracking for Image-Guided Procedures
Source: Sensors (Basel). 2026 Jun 27;26(13):4096. doi: 10.3390/s26134096 (PMC13363777; doi:10.3390/s26134096)
Supplement: Supplementary file 1 [file sensors-26-04096-s001.zip › Supplementary Material S2/S2_Study1_AcquisitionSetup_Clarius.STEP]

ISO-10303-21;
HEADER;
FILE_DESCRIPTION (( 'STEP AP203' ),
    '1' );
FILE_NAME ('Study1_AcquisitionSetup_Clarius.STEP',
    '2025-11-26T14:13:59',
    ( '' ),
    ( '' ),
    'SwSTEP 2.0',
    'SolidWorks 2025',
    '' );
FILE_SCHEMA (( 'CONFIG_CONTROL_DESIGN' ));
ENDSEC;

DATA;
#1 = CARTESIAN_POINT ( 'NONE',  ( 25.62901507085935293, 35.29038209586775565, -10.30761816538242037 ) ) ;
#2 = EDGE_CURVE ( 'NONE', #209432, #363683, #142885, .T. ) ;
#3 = CARTESIAN_POINT ( 'NONE',  ( -5.688235504000000553, 34.41798101199999849, 12.54488287600000085 ) ) ;
#4 = CARTESIAN_POINT ( 'NONE',  ( 16.50000000000000000, -57.80216596906179660, 15.47746166283650027 ) ) ;
#5 = CARTESIAN_POINT ( 'NONE',  ( -17.00808037400000217, 43.01306255699999781, 11.76902607500000109 ) ) ;
#6 = CARTESIAN_POINT ( 'NONE',  ( 23.00000000000000000, -85.90000000000000568, 0.000000000000000000 ) ) ;
#7 = CARTESIAN_POINT ( 'NONE',  ( -2.852026704358271658, -25.62642579381807906, 15.88948511382392503 ) ) ;
#9 = CARTESIAN_POINT ( 'NONE',  ( 24.28316769043294698, -85.07387153723522033, 13.23304376204770527 ) ) ;
#8 = CARTESIAN_POINT ( 'NONE',  ( -22.05898389878492338, -56.87950097634755764, -16.92688478924695517 ) ) ;
#10 = CARTESIAN_POINT ( 'NONE',  ( -32.65401051799999266, 36.24184440800000573, 6.386722505999999910 ) ) ;
#11 = DIRECTION ( 'NONE',  ( -1.000000000000000000, 0.000000000000000000, 0.000000000000000000 ) ) ;
#12 = AXIS2_PLACEMENT_3D ( 'NONE', #253490, #427387, #470156 ) ;
#14 = CARTESIAN_POINT ( 'NONE',  ( -27.76948692532662122, 58.81921280553469700, -8.854821482915506081 ) ) ;
#13 = CARTESIAN_POINT ( 'NONE',  ( 0.4764798017708921640, -11.31385352673751576, 15.00899574927467661 ) ) ;
#15 = CARTESIAN_POINT ( 'NONE',  ( 1.134880329999999882, -7.724742843999999664, 15.95782628700000139 ) ) ;
#17 = ORIENTED_EDGE ( 'NONE', *, *, #379650, .T. ) ;
#16 = CARTESIAN_POINT ( 'NONE',  ( 22.95327163365569945, 12.55586674910740008, -7.500927183671990406 ) ) ;
#18 = CARTESIAN_POINT ( 'NONE',  ( -32.27997969400000500, 36.68231545700000140, 7.120976587000000357 ) ) ;
#19 = CARTESIAN_POINT ( 'NONE',  ( -0.9685669540000000355, 18.64165800299999631, 13.93309943299999887 ) ) ;
#21 = CARTESIAN_POINT ( 'NONE',  ( -4.065613923999999990, -30.77516227596155218, 9.976399999999999935 ) ) ;
#20 = CARTESIAN_POINT ( 'NONE',  ( 6.128861294075449884, 0.8742977475998489068, -13.66558320794719883 ) ) ;
#22 = CARTESIAN_POINT ( 'NONE',  ( -25.60209234299999892, 37.15463685800000349, 11.92776082500000001 ) ) ;
#23 = CARTESIAN_POINT ( 'NONE',  ( -8.428945343389047551, 1.018823632385225331, -13.34262245075831466 ) ) ;
#25 = EDGE_CURVE ( 'NONE', #470416, #128864, #376243, .T. ) ;
#24 = CARTESIAN_POINT ( 'NONE',  ( -21.61758153032860008, -71.40772740235918548, -14.01194731628599932 ) ) ;
#26 = CARTESIAN_POINT ( 'NONE',  ( 24.89167035200000555, -20.52732298500001917, 10.44702569899999389 ) ) ;
#27 = CARTESIAN_POINT ( 'NONE',  ( 34.82632008899999931, 38.45513140500000304, 4.875670679000000618 ) ) ;
#28 = CARTESIAN_POINT ( 'NONE',  ( 33.13933096807589607, 55.60857199459304923, 4.545467254138816138 ) ) ;
#29 = CARTESIAN_POINT ( 'NONE',  ( -28.78314629000000124, 52.37324025899999924, 7.942215840000001137 ) ) ;
#30 = CARTESIAN_POINT ( 'NONE',  ( -27.26609204700000078, 34.61227647800000540, 9.349492096000000529 ) ) ;
#32 = CARTESIAN_POINT ( 'NONE',  ( 24.82831586600000051, -25.82323218700000211, 12.21341294099999963 ) ) ;
#31 = CARTESIAN_POINT ( 'NONE',  ( -25.81671684637525033, 24.37343562138345021, -7.308664062856110810 ) ) ;
#34 = EDGE_CURVE ( 'NONE', #385775, #338516, #539069, .T. ) ;
#33 = CARTESIAN_POINT ( 'NONE',  ( -34.06485470900000223, 42.74103164499999963, 7.395576465999999627 ) ) ;
#35 = CARTESIAN_POINT ( 'NONE',  ( -0.6584856510000000052, 6.508123800999999986, 14.78029821900000051 ) ) ;
#36 = CARTESIAN_POINT ( 'NONE',  ( -25.93580105699999905, 23.51652335200000365, 4.443232338999999698 ) ) ;
#38 = CARTESIAN_POINT ( 'NONE',  ( -0.04385844900000000074, 34.35222369200000259, 13.27268174600000172 ) ) ;
#37 = CARTESIAN_POINT ( 'NONE',  ( 0.9452988179104190314, -49.64114400680839623, -17.31902378810550047 ) ) ;
#39 = EDGE_CURVE ( 'NONE', #117408, #123046, #137930, .T. ) ;
#41 = CARTESIAN_POINT ( 'NONE',  ( -24.23221717500000238, -0.8273431749999999862, 5.386429471000000468 ) ) ;
#40 = CARTESIAN_POINT ( 'NONE',  ( 34.71056122500003482, -82.50422842900003673, -0.2422465330000002082 ) ) ;
#42 = AXIS2_PLACEMENT_3D ( 'NONE', #249927, #474988, #212745 ) ;
#43 = CARTESIAN_POINT ( 'NONE',  ( 0.2235154394299289915, 57.89544928515489630, 13.04164367153800086 ) ) ;
#44 = CARTESIAN_POINT ( 'NONE',  ( -26.49784860252914953, 3.360255926887810496, -1.590285141536070146 ) ) ;
#45 = CARTESIAN_POINT ( 'NONE',  ( 0.06683273800000000264, 23.76320486000000187, 13.29324655399999955 ) ) ;
#47 = CARTESIAN_POINT ( 'NONE',  ( 35.45485560400000224, 36.08432727400000317, 4.770406432999999780 ) ) ;
#46 = CARTESIAN_POINT ( 'NONE',  ( 34.65537396397588310, 39.23509855921120959, -7.322030167285103808 ) ) ;
#49 = CARTESIAN_POINT ( 'NONE',  ( 28.05206693436269916, -25.52466200418344755, -11.20801127745501979 ) ) ;
#48 = DIRECTION ( 'NONE',  ( 0.2097623260584597360, 0.000000000000000000, 0.9777524055539543735 ) ) ;
#50 = CARTESIAN_POINT ( 'NONE',  ( 29.96035880817370156, 51.86544078784620382, 8.715596355719300803 ) ) ;
#51 = CARTESIAN_POINT ( 'NONE',  ( -23.52124036681890118, -50.14239876549319774, -16.29308378823165171 ) ) ;
#53 = CARTESIAN_POINT ( 'NONE',  ( -25.35193959223315119, 9.866122371744129538, -4.162745065552179824 ) ) ;
#52 = CARTESIAN_POINT ( 'NONE',  ( 28.32210058200000091, 29.08735573600000279, 7.204919724000000691 ) ) ;
#55 = CARTESIAN_POINT ( 'NONE',  ( 22.12523085638769871, -46.41070000625229852, 14.63227949276156004 ) ) ;
#54 = CARTESIAN_POINT ( 'NONE',  ( -24.11258122999999998, 26.73699753000000001, 8.076258430000001098 ) ) ;
#56 = CARTESIAN_POINT ( 'NONE',  ( -26.45682811783790100, 12.85630569634206033, 0.5722884901837849148 ) ) ;
#59 = CARTESIAN_POINT ( 'NONE',  ( 27.03923464100000018, -0.3755806990000000178, 1.132814540000000036 ) ) ;
#58 = VECTOR ( 'NONE', #422456, 1000.000000000000114 ) ;
#57 = CARTESIAN_POINT ( 'NONE',  ( 27.58204339634155033, 3.488255960822854718, 3.210042271462440144 ) ) ;
#61 = CARTESIAN_POINT ( 'NONE',  ( -10.88463193791371175, 17.83633262726779733, -11.51014698091704780 ) ) ;
#60 = CARTESIAN_POINT ( 'NONE',  ( 36.09766555808155175, -55.08464894072569962, 0.01011928481374962073 ) ) ;
#62 = CARTESIAN_POINT ( 'NONE',  ( -34.79105031753908150, -80.90356000546795201, 96.20163531410113933 ) ) ;
#63 = EDGE_CURVE ( 'NONE', #159830, #319439, #395393, .T. ) ;
#64 = CARTESIAN_POINT ( 'NONE',  ( -33.88893581873055183, 44.12868936200730730, -5.213233095734150169 ) ) ;
#65 = DIRECTION ( 'NONE',  ( 1.000000000000000000, -0.000000000000000000, -0.000000000000000000 ) ) ;
#66 = CARTESIAN_POINT ( 'NONE',  ( 9.489414763336670333, 36.10823517679254735, 14.49048635058909973 ) ) ;
#68 = CARTESIAN_POINT ( 'NONE',  ( 28.81944237900000161, 31.76121296200000543, 6.531608292000000482 ) ) ;
#67 = CARTESIAN_POINT ( 'NONE',  ( -35.60710937200000359, 34.71798891400000286, 1.195841839999999934 ) ) ;
#69 = CARTESIAN_POINT ( 'NONE',  ( -18.56122474899999730, 10.76006349399999884, 9.237272071000001361 ) ) ;
#70 = CARTESIAN_POINT ( 'NONE',  ( 0.7947720242098194054, 39.49652739163873605, 15.46366038827390099 ) ) ;
#71 = CARTESIAN_POINT ( 'NONE',  ( -26.31729991099999921, -0.1425888680000000075, 3.808175226999999996 ) ) ;
#72 = CARTESIAN_POINT ( 'NONE',  ( -34.95289204342239486, 46.53573860486190483, 4.942388538493050376 ) ) ;
#74 = CARTESIAN_POINT ( 'NONE',  ( 69.28203230275509839, -55.46493936057865426, 70.00000000000000000 ) ) ;
#73 = LINE ( 'NONE', #478934, #39341 ) ;
#75 = CARTESIAN_POINT ( 'NONE',  ( 34.49488697769220380, -70.91780306791490318, -1.499114593295292064 ) ) ;
#76 = CARTESIAN_POINT ( 'NONE',  ( 22.90118130739799795, 47.79701450392359874, 9.518192997524041132 ) ) ;
#77 = CARTESIAN_POINT ( 'NONE',  ( -0.7924078929999999188, 17.18182981500000039, 13.12171088500000060 ) ) ;
#78 = CARTESIAN_POINT ( 'NONE',  ( 29.84853676499999864, 47.87315628400000378, 7.761963756000000103 ) ) ;
#79 = CARTESIAN_POINT ( 'NONE',  ( -33.85269275044564807, 40.02796647311069478, -8.006952832754510752 ) ) ;
#82 = CARTESIAN_POINT ( 'NONE',  ( -30.16159142000000060, 30.97798377600000208, 6.463527189000000561 ) ) ;
#81 = CARTESIAN_POINT ( 'NONE',  ( -35.91108332299999972, 38.01672195500000129, 5.393658957999999615 ) ) ;
#80 = CARTESIAN_POINT ( 'NONE',  ( -32.51058207182965987, -76.65515706404839591, 12.40728120737982465 ) ) ;
#83 = CARTESIAN_POINT ( 'NONE',  ( 29.41561537264259840, 36.35662094306249514, -8.979591486296460090 ) ) ;
#84 = CARTESIAN_POINT ( 'NONE',  ( 32.15354484287460224, 31.46353347357924690, -3.459277471560954886 ) ) ;
#85 = CARTESIAN_POINT ( 'NONE',  ( 24.11838953059179858, 47.78780881300749428, 10.06862259289805905 ) ) ;
#86 = CARTESIAN_POINT ( 'NONE',  ( 14.00000000000000000, -90.68675974097308767, 0.000000000000000000 ) ) ;
#87 = CARTESIAN_POINT ( 'NONE',  ( -12.66920741785676263, 38.36212065043689279, -8.150000000000007461 ) ) ;
#88 = CARTESIAN_POINT ( 'NONE',  ( 33.91918506399999700, 33.52833867699999360, 3.306456073999999745 ) ) ;
#89 = CARTESIAN_POINT ( 'NONE',  ( -14.93602759899999910, 27.22515810599999853, 11.84259418400000108 ) ) ;
#90 = ORIENTED_EDGE ( 'NONE', *, *, #440246, .F. ) ;
#91 = CARTESIAN_POINT ( 'NONE',  ( 0.08886492789616309840, 16.10297232620799690, 14.72950865302500034 ) ) ;
#92 = CARTESIAN_POINT ( 'NONE',  ( 34.23212270699999493, 36.33816579599999841, 6.856297381000000968 ) ) ;
#93 = CARTESIAN_POINT ( 'NONE',  ( -0.4157038463587339194, -30.56466941927083880, 10.64999999921174023 ) ) ;
#94 = CARTESIAN_POINT ( 'NONE',  ( 0.7644305430000000179, 28.22786492000000180, 12.01944772200000067 ) ) ;
#96 = CARTESIAN_POINT ( 'NONE',  ( -0.08000914943229690823, -5.866532232900519617, -14.55038534849265908 ) ) ;
#95 = CARTESIAN_POINT ( 'NONE',  ( -35.10693387671109633, -50.10001044899999556, 0.01000000000000000021 ) ) ;
#97 = CARTESIAN_POINT ( 'NONE',  ( 14.34375729399999955, -24.24971203600000180, 16.34725657199999915 ) ) ;
#98 = CARTESIAN_POINT ( 'NONE',  ( -25.05808388899999528, -0.2379374500000000225, 3.599874806999999954 ) ) ;
#99 = CARTESIAN_POINT ( 'NONE',  ( -25.53182617383623665, 4.535060639421375051, 65.17764840978090035 ) ) ;
#101 = ORIENTED_EDGE ( 'NONE', *, *, #293976, .F. ) ;
#100 = CARTESIAN_POINT ( 'NONE',  ( -30.07936493299999725, 37.29149123899999552, 8.873960230999999865 ) ) ;
#102 = EDGE_CURVE ( 'NONE', #238656, #350908, #117785, .T. ) ;
#105 = CARTESIAN_POINT ( 'NONE',  ( -4.261899711999999951, 0.3672297239999999796, 15.13505108000000021 ) ) ;
#104 = CARTESIAN_POINT ( 'NONE',  ( -35.23364917707969823, -61.30000000001879812, 7.999999956064299589 ) ) ;
#103 = CARTESIAN_POINT ( 'NONE',  ( 17.35864084724025247, 42.51276392950975236, -11.80046835203810041 ) ) ;
#106 = CARTESIAN_POINT ( 'NONE',  ( -25.76600076199999734, 46.69237643099999957, 11.03637136500000082 ) ) ;
#107 = DIRECTION ( 'NONE',  ( -0.008726203243943785395, -0.008726203243943795804, -0.9999238504775705971 ) ) ;
#108 = CARTESIAN_POINT ( 'NONE',  ( -31.71044458099999375, 30.73528559999999743, 3.194431636999999657 ) ) ;
#109 = CARTESIAN_POINT ( 'NONE',  ( 30.66514395600000142, 32.01038014799999587, 4.043629405000000787 ) ) ;
#110 = CARTESIAN_POINT ( 'NONE',  ( 22.36452775865110354, -79.02071838345599986, -0.5999999999999999778 ) ) ;
#112 = CARTESIAN_POINT ( 'NONE',  ( -37.99142088803564832, -72.13214106425569128, 36.05793440203115097 ) ) ;
#111 = CARTESIAN_POINT ( 'NONE',  ( -8.652640942999999751, 16.45629254199999991, 13.62521724099999965 ) ) ;
#113 = B_SPLINE_CURVE_WITH_KNOTS ( 'NONE', 3,
 ( #54911, #530999, #97647, #271530, #359856, #533805, #317100, #491038, #100465, #114503, #416685, #26172, #547862, #408253, #151638, #200042, #288381, #325521, #108878, #322705, #148834, #365463, #29007, #234361 ),
 .UNSPECIFIED., .F., .F.,
 ( 4, 2, 2, 2, 2, 2, 2, 2, 2, 2, 2, 4 ),
 ( 1.015220885719448636E-17, 0.0003849263702043727526, 0.0007698527404087354220, 0.001154779110613097983, 0.001539705480817460653, 0.001924631851021823322, 0.002309558221226185558, 0.003079410961634910029, 0.003849263702043634935, 0.004619116442452358973, 0.005388969182861084312, 0.006158821923269807916 ),
 .UNSPECIFIED. ) ;
#114 = CARTESIAN_POINT ( 'NONE',  ( -17.41086427626520106, 36.57048471974984949, 13.52380166550010010 ) ) ;
#116 = CARTESIAN_POINT ( 'NONE',  ( 25.53876574499999919, -17.77007393999999962, 8.840818779000001015 ) ) ;
#115 = CARTESIAN_POINT ( 'NONE',  ( -25.05526646743575370, 51.70482668921090408, -10.95175940023990080 ) ) ;
#117 = CARTESIAN_POINT ( 'NONE',  ( 33.41568957311281451, -50.00005652779828580, -8.914196513091466656 ) ) ;
#118 = ORIENTED_EDGE ( 'NONE', *, *, #490775, .F. ) ;
#119 = CARTESIAN_POINT ( 'NONE',  ( -31.47532768099999601, 49.93822289900000300, 6.147913835999999854 ) ) ;
#120 = CARTESIAN_POINT ( 'NONE',  ( 25.15010465200000311, 45.00844295800000339, 10.07720561600000231 ) ) ;
#122 = CARTESIAN_POINT ( 'NONE',  ( 0.002763814999999999761, 1.449533914999999951, 13.88627670400000014 ) ) ;
#121 = CARTESIAN_POINT ( 'NONE',  ( 25.02994905623259925, -49.39303776757139985, -15.94214873887810135 ) ) ;
#123 = CARTESIAN_POINT ( 'NONE',  ( 29.75495145674621966, 56.86886380706084765, -5.775854141973324474 ) ) ;
#124 = CARTESIAN_POINT ( 'NONE',  ( 0.09380951300000001103, 21.19388986999999958, 13.29690081299999882 ) ) ;
#125 = CARTESIAN_POINT ( 'NONE',  ( -24.16048782103455039, -24.44812150103074799, -13.66450128945063902 ) ) ;
#126 = CARTESIAN_POINT ( 'NONE',  ( -1.946571394000000010, 34.66155727399999620, 11.25826409199999922 ) ) ;
#127 = CARTESIAN_POINT ( 'NONE',  ( 27.12012879299999923, -0.7165790260000000078, 0.8834269510000000158 ) ) ;
#130 = CARTESIAN_POINT ( 'NONE',  ( -0.3563914950000000026, 52.20780412199999887, 12.54343607699999907 ) ) ;
#129 = CARTESIAN_POINT ( 'NONE',  ( 24.94331648074669872, -0.2699423432333739603, 6.545251442726770286 ) ) ;
#128 = CARTESIAN_POINT ( 'NONE',  ( 33.32617112654480707, -84.00000000000000000, 2.124924122390390302 ) ) ;
#131 = CARTESIAN_POINT ( 'NONE',  ( -29.84896263712000319, 27.10817444489930139, -1.995156480178634784 ) ) ;
#134 = CARTESIAN_POINT ( 'NONE',  ( 36.03219884999999323, 43.92133165799999972, 4.121745819000000033 ) ) ;
#133 = CARTESIAN_POINT ( 'NONE',  ( 27.52329812387480246, 34.84979559200396437, 3.194441157364984907 ) ) ;
#132 = VECTOR ( 'NONE', #127423, 1000.000000000000114 ) ;
#135 = CARTESIAN_POINT ( 'NONE',  ( -19.09385774778709433, 37.54034567517622634, -12.00301019631496224 ) ) ;
#136 = CARTESIAN_POINT ( 'NONE',  ( -34.07237684799999755, -61.11426526499999312, 12.69176924399999962 ) ) ;
#137 = CARTESIAN_POINT ( 'NONE',  ( 24.15021514362495125, -0.1751852700576314870, 7.503327321075690115 ) ) ;
#138 = CARTESIAN_POINT ( 'NONE',  ( 23.23557371700000118, 1.233562105999999936, 6.308952255000000342 ) ) ;
#139 = CARTESIAN_POINT ( 'NONE',  ( -29.65563465000000321, 47.01828848699999241, 8.040307642999998450 ) ) ;
#140 = DIRECTION ( 'NONE',  ( 3.165436849153966250E-18, -0.02617694830787320459, -0.9996573249755572599 ) ) ;
#141 = CARTESIAN_POINT ( 'NONE',  ( -25.23538045800000162, 29.65184373800000017, 8.428647126999999628 ) ) ;
#143 = CARTESIAN_POINT ( 'NONE',  ( -3.975110004392463203, 13.89140244590001672, 17.39518885057015041 ) ) ;
#142 = CARTESIAN_POINT ( 'NONE',  ( 27.88998531442209838, 52.39766576218239891, 9.858524801423930839 ) ) ;
#144 = CARTESIAN_POINT ( 'NONE',  ( -22.94291913800000060, -0.3891488759999999769, 7.018594849999999497 ) ) ;
#145 = CARTESIAN_POINT ( 'NONE',  ( -21.48287380702533866, 54.60590653868462141, 14.37460734435648035 ) ) ;
#146 = DIRECTION ( 'NONE',  ( 0.000000000000000000, -0.9997968026873325087, 0.02015820766306489209 ) ) ;
#147 = CARTESIAN_POINT ( 'NONE',  ( -27.27446815500000099, 35.77288591299999609, 9.795273176000002024 ) ) ;
#149 = CARTESIAN_POINT ( 'NONE',  ( -34.89824162600000079, 34.94263826800000317, 3.992067577000000256 ) ) ;
#148 = CARTESIAN_POINT ( 'NONE',  ( 7.581648318000000053, 36.02428598400000226, 14.31497124400000054 ) ) ;
#150 = CARTESIAN_POINT ( 'NONE',  ( -29.41387803894274811, 26.76067244449934890, 2.908073628594284976 ) ) ;
#152 = FACE_OUTER_BOUND ( 'NONE', #214232, .T. ) ;
#151 = CARTESIAN_POINT ( 'NONE',  ( 31.36603475320580259, 29.26346826476634888, 0.6183729748038050422 ) ) ;
#153 = SPHERICAL_SURFACE ( 'NONE', #302061, 0.5000000000000000000 ) ;
#154 = CARTESIAN_POINT ( 'NONE',  ( 0.000000000000000000, 71.17347145351989468, 8.717833109614309350 ) ) ;
#156 = VERTEX_POINT ( 'NONE', #71422 ) ;
#155 = CARTESIAN_POINT ( 'NONE',  ( -4.073659280000000216, 23.14195026999999882, 13.09069235399999975 ) ) ;
#157 = CARTESIAN_POINT ( 'NONE',  ( 28.15607640900000064, 30.84276769099999882, 6.565124729999999964 ) ) ;
#158 = CARTESIAN_POINT ( 'NONE',  ( -36.03496439599999945, 42.34549459400000160, 4.841341393999999632 ) ) ;
#159 = ADVANCED_FACE ( 'NONE', ( #520870 ), #541101, .F. ) ;
#160 = CARTESIAN_POINT ( 'NONE',  ( 14.00000000000000000, 7.684404870235410590E-16, 0.000000000000000000 ) ) ;
#161 = CARTESIAN_POINT ( 'NONE',  ( 34.79888139454189400, 52.37324029155332283, 1.276580552047306139 ) ) ;
#162 = CARTESIAN_POINT ( 'NONE',  ( 26.71764535829369791, -0.4860942297295710590, -2.745302770674125092 ) ) ;
#163 = CARTESIAN_POINT ( 'NONE',  ( 30.99442972999999668, 33.68455829199999840, 7.903372134999999687 ) ) ;
#164 = CARTESIAN_POINT ( 'NONE',  ( 27.94608321331754652, -24.10495657616214871, -10.13555992947445894 ) ) ;
#165 = CARTESIAN_POINT ( 'NONE',  ( -29.65264659711250417, 55.07237907999363813, 11.89805514778363893 ) ) ;
#166 = CARTESIAN_POINT ( 'NONE',  ( -13.75754390200000188, -0.6002200749999999640, 12.42090080300000032 ) ) ;
#167 = VECTOR ( 'NONE', #432, 1000.000000000000114 ) ;
#169 = ORIENTED_EDGE ( 'NONE', *, *, #436856, .T. ) ;
#168 = CARTESIAN_POINT ( 'NONE',  ( 32.59095465747861198, -88.37126188350474365, -13.04226679711865167 ) ) ;
#170 = CARTESIAN_POINT ( 'NONE',  ( 28.77119929099870177, 50.37875570427039662, -9.499595547876769075 ) ) ;
#172 = CARTESIAN_POINT ( 'NONE',  ( 25.27659494299999920, 20.45774226900000059, 6.314522779000000696 ) ) ;
#171 = CARTESIAN_POINT ( 'NONE',  ( 2.285966317999999831, 22.44812319800000111, 11.52337584600000220 ) ) ;
#173 = CARTESIAN_POINT ( 'NONE',  ( 31.03459545563815070, 33.21778110073670831, -7.469108144580069997 ) ) ;
#174 = CARTESIAN_POINT ( 'NONE',  ( 32.84086409875730794, -34.25581042685567468, 5.845995035572133958 ) ) ;
#176 = CARTESIAN_POINT ( 'NONE',  ( -28.48679274999999933, 35.32263911900000153, 10.52325851299999826 ) ) ;
#175 = CARTESIAN_POINT ( 'NONE',  ( 25.81159235450330058, -2.500000000000000000, 3.061616997868385113E-16 ) ) ;
#178 = CARTESIAN_POINT ( 'NONE',  ( 19.78728678446572431, 24.30908283775495704, -11.28244997784022985 ) ) ;
#177 = CARTESIAN_POINT ( 'NONE',  ( -30.82371249754630327, 33.53280601794774896, 0.7298000304597489496 ) ) ;
#179 = CARTESIAN_POINT ( 'NONE',  ( -21.46296271499999975, 9.725091296000000440, 7.208928891999999422 ) ) ;
#180 = CARTESIAN_POINT ( 'NONE',  ( -26.11475764400000088, -25.21158372800000436, 10.74124782800000055 ) ) ;
#182 = CARTESIAN_POINT ( 'NONE',  ( -8.159738288999999867, 31.81160013999999947, 14.27297304799999900 ) ) ;
#181 = CARTESIAN_POINT ( 'NONE',  ( -24.75865980629820129, -90.31675974097309734, -5.161880651044030266 ) ) ;
#183 = CARTESIAN_POINT ( 'NONE',  ( -22.73056796499999521, 52.87317106499999397, 11.51468555800000004 ) ) ;
#184 = EDGE_CURVE ( 'NONE', #383078, #521595, #450948, .T. ) ;
#185 = CARTESIAN_POINT ( 'NONE',  ( 31.65870322316414942, 34.89893637418160210, -8.259851570933490095 ) ) ;
#186 = CARTESIAN_POINT ( 'NONE',  ( -15.88627327358975094, -0.09609943150268819567, -12.96364449806240060 ) ) ;
#188 = CARTESIAN_POINT ( 'NONE',  ( 24.88794691200000031, -0.3767162870000000385, 4.043919873000000109 ) ) ;
#187 = CC_DESIGN_APPROVAL ( #470188, ( #173139 ) ) ;
#189 = CARTESIAN_POINT ( 'NONE',  ( -24.79806409600000094, 18.13698408899999848, 3.866290820999999767 ) ) ;
#191 = CARTESIAN_POINT ( 'NONE',  ( 36.43750866300000268, 36.78972299200000151, 3.470185625999999690 ) ) ;
#190 = CARTESIAN_POINT ( 'NONE',  ( -15.75284146927824835, 12.23233251117246034, 11.87994528270231953 ) ) ;
#192 = CARTESIAN_POINT ( 'NONE',  ( 29.97060550400000167, 26.55186675099999860, -0.09980193399999999493 ) ) ;
#193 = CARTESIAN_POINT ( 'NONE',  ( -24.81026753810894903, 49.73287618755039574, 9.753053647899950107 ) ) ;
#194 = CARTESIAN_POINT ( 'NONE',  ( -23.58236240000000095, 20.70504934799999930, 6.416966553000000850 ) ) ;
#195 = CARTESIAN_POINT ( 'NONE',  ( 8.733254303825789933, -0.1011474490742261950, 14.73142553107046027 ) ) ;
#196 = ORIENTED_EDGE ( 'NONE', *, *, #154973, .F. ) ;
#197 = CARTESIAN_POINT ( 'NONE',  ( -30.72493879299999975, 32.34511340300000626, 4.416991716000000068 ) ) ;
#198 = CARTESIAN_POINT ( 'NONE',  ( 24.16800838965738052, -1.484348053127676259, -5.627127302447058277 ) ) ;
#199 = CARTESIAN_POINT ( 'NONE',  ( -35.30480237200000460, 34.92159270399999826, 2.914503839999999624 ) ) ;
#200 = CARTESIAN_POINT ( 'NONE',  ( -18.72263019599999723, 37.11136129399999817, 12.07767584699999830 ) ) ;
#202 = CARTESIAN_POINT ( 'NONE',  ( -2.676844513999999897, 41.96415587799999969, 12.65622327500000033 ) ) ;
#201 = CARTESIAN_POINT ( 'NONE',  ( 6.100541139775620181, 1.349829321193092069, -7.434345818028040398 ) ) ;
#203 = CARTESIAN_POINT ( 'NONE',  ( -0.8642952956329539305, -1.170542375643233823, -15.41011780136044962 ) ) ;
#204 = CARTESIAN_POINT ( 'NONE',  ( 32.92985752336304728, 42.18410929193319703, 6.834356821150859851 ) ) ;
#205 = CARTESIAN_POINT ( 'NONE',  ( 6.220975390000000438, 17.97838840300000030, 12.39105299799999926 ) ) ;
#206 = CARTESIAN_POINT ( 'NONE',  ( 18.52914924812007769, 39.07493889872751680, -11.98834709071113380 ) ) ;
#207 = CARTESIAN_POINT ( 'NONE',  ( 22.58183784728294796, 10.88242057515816086, 7.835964373264170391 ) ) ;
#208 = CARTESIAN_POINT ( 'NONE',  ( 36.91681416000000127, 36.35487060599999865, 0.9111229170000000321 ) ) ;
#210 = CARTESIAN_POINT ( 'NONE',  ( 0.01681107500000000171, 24.93178520700000078, 14.54835837299999923 ) ) ;
#209 = CARTESIAN_POINT ( 'NONE',  ( 1.429680668648067865, -5.713961063186340006, 15.77993471361464906 ) ) ;
#213 = CARTESIAN_POINT ( 'NONE',  ( -33.14350980036169858, 37.42107578309060045, -8.417276477657170020 ) ) ;
#212 = CARTESIAN_POINT ( 'NONE',  ( 0.4044830731454915340, -50.61038365167662079, 19.00110638402505359 ) ) ;
#211 = CARTESIAN_POINT ( 'NONE',  ( 11.35440163047867124, 37.81255419896239545, 14.93435729442111715 ) ) ;
#215 = CARTESIAN_POINT ( 'NONE',  ( 32.46303583099999912, 35.52389112299999852, 5.863712866000000190 ) ) ;
#214 = CARTESIAN_POINT ( 'NONE',  ( -22.77334037900000041, 9.026903601000000776, 5.890790250000000228 ) ) ;
#217 = CARTESIAN_POINT ( 'NONE',  ( -33.36419520140194805, 52.62880421394739727, -4.971598273747459551 ) ) ;
#216 = CARTESIAN_POINT ( 'NONE',  ( -4.122554854999999741, 29.92450473899999963, 12.03568589200000005 ) ) ;
#218 = DIRECTION ( 'NONE',  ( 0.000000000000000000, 1.000000000000000000, 0.000000000000000000 ) ) ;
#219 = CARTESIAN_POINT ( 'NONE',  ( 29.54888443422190036, 31.27917366841395008, 7.447489809600940092 ) ) ;
#220 = DIRECTION ( 'NONE',  ( -0.05043107749122647393, 0.000000000000000000, -0.9987275436389414507 ) ) ;
#221 = ADVANCED_FACE ( 'NONE', ( #218643 ), #205312, .F. ) ;
#222 = CARTESIAN_POINT ( 'NONE',  ( 30.97086738335604750, -52.20239411585912848, -11.15083352061014921 ) ) ;
#223 = CARTESIAN_POINT ( 'NONE',  ( -30.74474553700000001, 35.14303740900000150, 7.326745837999999900 ) ) ;
#224 = EDGE_LOOP ( 'NONE', ( #105439, #185397, #511284, #164092 ) ) ;
#225 = CARTESIAN_POINT ( 'NONE',  ( 0.2173097340000000044, -14.53331783399999999, 15.26692378100000091 ) ) ;
#226 = CARTESIAN_POINT ( 'NONE',  ( 2.195905798501030404, 44.90737847722329690, -13.57803526398935823 ) ) ;
#227 = CARTESIAN_POINT ( 'NONE',  ( -25.03509122700000233, 17.00020825300000027, 5.606701721000000305 ) ) ;
#228 = CARTESIAN_POINT ( 'NONE',  ( 36.78247958269449924, 36.63789729423329788, 2.180868062615074709 ) ) ;
#229 = CARTESIAN_POINT ( 'NONE',  ( -31.75592733892584363, -25.41746712230328598, -2.435974988348530879 ) ) ;
#231 = ORIENTED_EDGE ( 'NONE', *, *, #249630, .F. ) ;
#230 = CARTESIAN_POINT ( 'NONE',  ( -7.854703779000001163, 37.99707895299999905, 12.91998645700000026 ) ) ;
#232 = CARTESIAN_POINT ( 'NONE',  ( -19.18462105099999704, 25.36694319500000105, 10.35699153900000091 ) ) ;
#233 = CARTESIAN_POINT ( 'NONE',  ( -33.34518162400000563, 49.76040536999999375, 6.024145550000000071 ) ) ;
#234 = CARTESIAN_POINT ( 'NONE',  ( -34.89996532202135171, -53.84539684214990274, 0.2169452704376529928 ) ) ;
#235 = CARTESIAN_POINT ( 'NONE',  ( 26.65832259690334993, 16.84879482625390068, -1.923578393816534948 ) ) ;
#236 = CARTESIAN_POINT ( 'NONE',  ( -25.59967200000000176, -47.49983173306370077, 7.234320000009120122 ) ) ;
#237 = CARTESIAN_POINT ( 'NONE',  ( -16.50000014105869184, -52.13415464392441834, 14.88997726826600498 ) ) ;
#238 = CARTESIAN_POINT ( 'NONE',  ( -29.38902812261869713, 49.89984869505379805, -9.206882281597270179 ) ) ;
#239 = CARTESIAN_POINT ( 'NONE',  ( -9.356826374493753207, -10.91559258133894517, 14.14104894245848598 ) ) ;
#240 = CARTESIAN_POINT ( 'NONE',  ( -2.175283045986494912, 11.31904438469642038, -13.27867538675406145 ) ) ;
#241 = CARTESIAN_POINT ( 'NONE',  ( -69.94982130070098947, 8.035060639421406137, 2.649999999999999911 ) ) ;
#243 = CARTESIAN_POINT ( 'NONE',  ( -0.4290196900000000091, 28.22949317999999863, 12.01840345399999954 ) ) ;
#242 = CARTESIAN_POINT ( 'NONE',  ( -9.571443755469079662, -21.90087519400875138, 7.033378410607140196 ) ) ;
#245 = CARTESIAN_POINT ( 'NONE',  ( -37.59360997099999224, 40.27927617499999968, 0.1363399090000000091 ) ) ;
#244 = CARTESIAN_POINT ( 'NONE',  ( 11.36529126379746124, -80.62824877792135680, -11.93126013240611805 ) ) ;
#246 = CARTESIAN_POINT ( 'NONE',  ( -54.18200402033820495, 52.37324025902660196, -0.009999999999999589079 ) ) ;
#247 = CARTESIAN_POINT ( 'NONE',  ( -31.05511054799999826, 36.10329431299999214, 7.766629338000000438 ) ) ;
#249 = CARTESIAN_POINT ( 'NONE',  ( 33.01900891905199131, 56.13517389346958453, -2.535045017789248956 ) ) ;
#248 = CARTESIAN_POINT ( 'NONE',  ( -24.62090069399999592, 28.89411400499999871, 8.539173199000000380 ) ) ;
#250 = CARTESIAN_POINT ( 'NONE',  ( -30.31695690700000156, 43.61744485700000240, 9.706695554999999587 ) ) ;
#251 = LINE ( 'NONE', #473510, #449457 ) ;
#253 = EDGE_CURVE ( 'NONE', #533113, #228286, #87521, .T. ) ;
#252 = FACE_OUTER_BOUND ( 'NONE', #439330, .T. ) ;
#254 = CARTESIAN_POINT ( 'NONE',  ( -31.97851973600000264, 37.79336325300000254, 7.781514837999999656 ) ) ;
#255 = CARTESIAN_POINT ( 'NONE',  ( -0.4824026109247149807, -66.56624278250849613, -14.10850112021128133 ) ) ;
#256 = EDGE_LOOP ( 'NONE', ( #125321, #232839, #458919, #188258 ) ) ;
#257 = AXIS2_PLACEMENT_3D ( 'NONE', #306691, #437823, #47306 ) ;
#260 = EDGE_CURVE ( 'NONE', #219762, #398713, #122086, .T. ) ;
#259 = CARTESIAN_POINT ( 'NONE',  ( -103.6345313551526033, -60.97587177009610571, -18.52526808506834755 ) ) ;
#258 = CARTESIAN_POINT ( 'NONE',  ( -10.61306928599999999, 29.95430933400000129, 13.98567169299999868 ) ) ;
#262 = CARTESIAN_POINT ( 'NONE',  ( 19.19210109121220142, -0.1405019560075643770, -11.46730749121543980 ) ) ;
#261 = CARTESIAN_POINT ( 'NONE',  ( -16.15789718716811052, -13.46517592506907057, -12.85742647864058696 ) ) ;
#263 = CARTESIAN_POINT ( 'NONE',  ( -9.861699569219108952, 15.58701982321645119, -13.52231893092636028 ) ) ;
#264 = CARTESIAN_POINT ( 'NONE',  ( 27.30000000000000071, 2.055000000000000160, 2.516649172247810075E-16 ) ) ;
#265 = CARTESIAN_POINT ( 'NONE',  ( -34.86240345699999921, 38.45395168900000016, 4.811896989000000069 ) ) ;
#266 = LINE ( 'NONE', #74596, #148566 ) ;
#268 = CARTESIAN_POINT ( 'NONE',  ( 34.20207105200000086, 33.54615233500000215, 2.532752773999999985 ) ) ;
#267 = CARTESIAN_POINT ( 'NONE',  ( -14.94790057518179971, 52.33237851742740077, 12.35546660801940000 ) ) ;
#269 = CARTESIAN_POINT ( 'NONE',  ( 33.36949589266755112, 53.87893166241897092, -4.705931592228082216 ) ) ;
#271 = CARTESIAN_POINT ( 'NONE',  ( -5.482246625999999345, 18.85953198099999994, 12.27986848699999811 ) ) ;
#270 = CARTESIAN_POINT ( 'NONE',  ( -32.58815477099999214, 38.34045121900000197, 7.400296974000000638 ) ) ;
#273 = CARTESIAN_POINT ( 'NONE',  ( 13.19464463636492013, 18.75408717912534939, 13.02545159767359984 ) ) ;
#272 = CARTESIAN_POINT ( 'NONE',  ( 2.225568549598764712, 24.93327462510279702, 14.47105972975509935 ) ) ;
#274 = CARTESIAN_POINT ( 'NONE',  ( 3.664461882865297504, -25.63605283354720044, 15.87713422473104075 ) ) ;
#276 = CARTESIAN_POINT ( 'NONE',  ( 27.57870194285234788, -92.52675974097310529, -10.61379662789411782 ) ) ;
#275 = FACE_OUTER_BOUND ( 'NONE', #222048, .T. ) ;
#277 = CARTESIAN_POINT ( 'NONE',  ( -26.15125725800000112, 5.417616808000000006, 2.415284767000000166 ) ) ;
#278 = CARTESIAN_POINT ( 'NONE',  ( -31.93184307699999636, 44.45580253199999987, 7.089405998000000153 ) ) ;
#279 = CARTESIAN_POINT ( 'NONE',  ( -14.21504096299999986, 6.010557869000000331, 11.44061030900000020 ) ) ;
#280 = CARTESIAN_POINT ( 'NONE',  ( -7.229482426040139131, -25.69657083205639836, 11.14127379644371985 ) ) ;
#282 = CARTESIAN_POINT ( 'NONE',  ( -22.92366625200000385, 10.90467344800000049, 7.534327221999999935 ) ) ;
#281 = CARTESIAN_POINT ( 'NONE',  ( 30.57802974551894692, 30.30375232424924903, -5.081929638866889754 ) ) ;
#283 = CARTESIAN_POINT ( 'NONE',  ( 0.3142330764362359918, -78.23913581067229472, -6.285273784901320049 ) ) ;
#284 = CARTESIAN_POINT ( 'NONE',  ( -33.35045859699999937, 44.42080919500000391, 5.776770374999999902 ) ) ;
#286 = CARTESIAN_POINT ( 'NONE',  ( 21.42329618999999852, -34.42084497300000123, 14.68936019699999918 ) ) ;
#285 = CARTESIAN_POINT ( 'NONE',  ( -36.59243775540164734, 45.66408293399850038, -0.7066239641967569929 ) ) ;
#287 = ADVANCED_FACE ( 'NONE', ( #245300 ), #159741, .F. ) ;
#288 = CARTESIAN_POINT ( 'NONE',  ( 29.65073203192805096, -36.82634628672379762, -12.00000000000000000 ) ) ;
#289 = CARTESIAN_POINT ( 'NONE',  ( 26.99930208493050543, 0.7810839796626946052, -0.009981689575543486320 ) ) ;
#291 = CARTESIAN_POINT ( 'NONE',  ( 30.47657223233998991, 37.31896869445995435, 8.211778451633104936 ) ) ;
#290 = CARTESIAN_POINT ( 'NONE',  ( 29.15863239669089779, 36.36704532437234860, 10.56531488505959970 ) ) ;
#292 = CARTESIAN_POINT ( 'NONE',  ( 36.92914866300000654, 44.14028211099999766, 0.6558819280000000029 ) ) ;
#293 = CARTESIAN_POINT ( 'NONE',  ( -30.97871917508030037, -51.21186861846770455, -11.13857167776481916 ) ) ;
#295 = CARTESIAN_POINT ( 'NONE',  ( -28.60888006900374592, -9.254031788971134986, 2.388739923233298724E-05 ) ) ;
#294 = FACE_OUTER_BOUND ( 'NONE', #96648, .T. ) ;
#296 = CARTESIAN_POINT ( 'NONE',  ( 24.22039896999999797, -0.4895091700000000490, 5.329827863999999416 ) ) ;
#297 = CARTESIAN_POINT ( 'NONE',  ( -22.14696937100000085, 8.967721396000001732, 6.587688202999999909 ) ) ;
#298 = CARTESIAN_POINT ( 'NONE',  ( -37.39763231499999563, 37.85160070300000257, 0.9623432170000000285 ) ) ;
#299 = DIRECTION ( 'NONE',  ( 0.000000000000000000, 0.000000000000000000, -1.000000000000000000 ) ) ;
#300 = CARTESIAN_POINT ( 'NONE',  ( -10.75374240000000015, 19.04781605599999850, 12.12488505200000155 ) ) ;
#302 = ORIENTED_EDGE ( 'NONE', *, *, #257027, .F. ) ;
#301 = AXIS2_PLACEMENT_3D ( 'NONE', #31065, #130614, #296075 ) ;
#303 = CARTESIAN_POINT ( 'NONE',  ( 33.34893902099999963, 37.91550912200000312, 6.661930425000000433 ) ) ;
#306 = CARTESIAN_POINT ( 'NONE',  ( -24.95547423000000009, 5.267730040000000002, 5.273480776000000425 ) ) ;
#305 = CARTESIAN_POINT ( 'NONE',  ( -36.24965247099999743, 36.74403524899999240, 3.892055709000000085 ) ) ;
#304 = CARTESIAN_POINT ( 'NONE',  ( 16.69969851299999775, 33.01246656299999671, 13.40140857399999952 ) ) ;
#308 = ORIENTED_EDGE ( 'NONE', *, *, #553817, .F. ) ;
#307 = CARTESIAN_POINT ( 'NONE',  ( -34.26661331900000107, 36.65365008900000277, 4.607371324000000712 ) ) ;
#309 = CARTESIAN_POINT ( 'NONE',  ( 2.974506804438675100, 18.19411814189435006, 15.57876539853895181 ) ) ;
#310 = CARTESIAN_POINT ( 'NONE',  ( -34.36020912149179907, 33.06160803333695242, -0.009970195577609010373 ) ) ;
#311 = ORIENTED_EDGE ( 'NONE', *, *, #278177, .T. ) ;
#313 = CARTESIAN_POINT ( 'NONE',  ( -0.1271365789999999996, 22.98197979599999741, 11.41393904499999934 ) ) ;
#312 = B_SPLINE_CURVE_WITH_KNOTS ( 'NONE', 3,
 ( #187513, #486938, #8059, #48040 ),
 .UNSPECIFIED., .F., .F.,
 ( 4, 4 ),
 ( 0.000000000000000000, 1.000000000000000000 ),
 .UNSPECIFIED. ) ;
#316 = CARTESIAN_POINT ( 'NONE',  ( -10.17284877500000029, 30.40857858499999722, 12.79929509499999973 ) ) ;
#315 = CARTESIAN_POINT ( 'NONE',  ( 25.64452057400000129, 46.72866366899999946, 9.748323522999998048 ) ) ;
#314 = CARTESIAN_POINT ( 'NONE',  ( 6.341166326025279965, 24.51654011219435247, -14.20652791016094163 ) ) ;
#317 = CARTESIAN_POINT ( 'NONE',  ( -30.09807689235760364, 48.64999792539800438, -7.454383290672529583 ) ) ;
#318 = CARTESIAN_POINT ( 'NONE',  ( 33.01497023856590118, 56.78020245260839971, 5.574005649985949162 ) ) ;
#319 = DIRECTION ( 'NONE',  ( -0.03489945067990989080, 0.000000000000000000, 0.9993908286262388474 ) ) ;
#320 = CARTESIAN_POINT ( 'NONE',  ( -31.91668450900000309, 33.92815726300000279, 4.588913974999999645 ) ) ;
#321 = CARTESIAN_POINT ( 'NONE',  ( -34.39405831500000232, 44.49482975000000096, 4.265639396000000083 ) ) ;
#322 = CARTESIAN_POINT ( 'NONE',  ( 9.896484254000000647, 19.09357762000000136, 11.88092389600000232 ) ) ;
#323 = CARTESIAN_POINT ( 'NONE',  ( 3.030774332000000015, -0.2520622949999999918, 14.02684406400000050 ) ) ;
#324 = ORIENTED_EDGE ( 'NONE', *, *, #125970, .F. ) ;
#325 = EDGE_CURVE ( 'NONE', #332096, #549207, #53292, .T. ) ;
#326 = CARTESIAN_POINT ( 'NONE',  ( -26.04912947100000054, 40.20789729400000567, 10.36829846100000019 ) ) ;
#327 = CARTESIAN_POINT ( 'NONE',  ( -4.232203025000000451, 16.52970440600000046, 12.92175933699999923 ) ) ;
#328 = APPLICATION_PROTOCOL_DEFINITION ( 'international standard', 'config_control_design', 1994, #543762 ) ;
#329 = ORIENTED_EDGE ( 'NONE', *, *, #186387, .T. ) ;
#330 = CARTESIAN_POINT ( 'NONE',  ( -31.26177801412390167, 46.18158704306860329, -8.711491261887429616 ) ) ;
#332 = B_SPLINE_CURVE_WITH_KNOTS ( 'NONE', 3,
 ( #446413, #369247, #366440, #414842 ),
 .UNSPECIFIED., .F., .F.,
 ( 4, 4 ),
 ( 0.000000000000000000, 1.000000000000000000 ),
 .UNSPECIFIED. ) ;
#331 = CARTESIAN_POINT ( 'NONE',  ( 25.55981237264544959, 9.487767661061489832, -3.693391820985854945 ) ) ;
#334 = CARTESIAN_POINT ( 'NONE',  ( 27.40115019200000290, -27.82822480499999784, 10.93881125200000071 ) ) ;
#333 = CARTESIAN_POINT ( 'NONE',  ( 25.48385170200000260, -0.5903300200000000109, 5.708559880000000142 ) ) ;
#337 = CARTESIAN_POINT ( 'NONE',  ( -1.322143100312692221, -55.91468025191529989, -4.908301518304144295 ) ) ;
#336 = CARTESIAN_POINT ( 'NONE',  ( -31.25084018800000507, -51.22384233900000083, 10.66416143699999886 ) ) ;
#335 = CARTESIAN_POINT ( 'NONE',  ( 26.89460455817659934, -0.7113843573038669543, 2.168481386740439998 ) ) ;
#338 = CARTESIAN_POINT ( 'NONE',  ( 12.17923027700000027, -0.7549253479999999961, 12.87020400499999973 ) ) ;
#340 = CARTESIAN_POINT ( 'NONE',  ( -4.769738853355720565, 24.31085635571664838, 12.40402907039739944 ) ) ;
#339 = CARTESIAN_POINT ( 'NONE',  ( 27.46663392420644811, -17.36402404809679823, -8.474710941440298129 ) ) ;
#341 = CARTESIAN_POINT ( 'NONE',  ( -32.26792234200000564, 34.45748900699999950, 4.770178188000000041 ) ) ;
#342 = CARTESIAN_POINT ( 'NONE',  ( 26.57170918190655584, -26.07181566546731588, 10.64999999999999858 ) ) ;
#344 = CARTESIAN_POINT ( 'NONE',  ( -6.374152276523473937, -8.267735220476287950, 14.00107495330325769 ) ) ;
#343 = CARTESIAN_POINT ( 'NONE',  ( -18.62221430737900008, 37.29614158514144862, -12.10276782697131992 ) ) ;
#345 = ORIENTED_EDGE ( 'NONE', *, *, #27533, .T. ) ;
#346 =( BOUNDED_SURFACE ( )  B_SPLINE_SURFACE ( 3, 2, ( 
 ( #433841, #348269, #131661 ),
 ( #6147, #217195, #46136 ),
 ( #305524, #391087, #570 ),
 ( #225589, #174440, #353879 ),
 ( #262752, #527848, #220008 ),
 ( #311145, #321977, #284820 ),
 ( #547107, #22598, #290469 ),
 ( #549922, #159358, #418773 ),
 ( #150899, #19792, #28253 ),
 ( #202115, #504319, #199282 ),
 ( #287633, #458718, #495891 ),
 ( #367534, #110943, #333225 ),
 ( #501497, #378809, #244901 ),
 ( #116601, #279201, #373170 ),
 ( #156538, #453096, #507137 ),
 ( #25410, #113758, #196450 ),
 ( #541478, #455904, #498677 ),
 ( #282020, #68188, #421587 ) ),
 .UNSPECIFIED., .F., .F., .F. ) 
 B_SPLINE_SURFACE_WITH_KNOTS ( ( 4, 2, 2, 2, 2, 2, 2, 2, 4 ),
 ( 3, 3 ),
 ( 0.000000000000000000, 0.1250000000000000000, 0.2500000000000000000, 0.3750000000000000000, 0.5000000000000000000, 0.6250000000000000000, 0.7500000000000000000, 0.8750000000000000000, 1.000000000000000000 ),
 ( 0.000000000000000000, 1.000000000000000000 ),
 .UNSPECIFIED. ) 
 GEOMETRIC_REPRESENTATION_ITEM ( )  RATIONAL_B_SPLINE_SURFACE ( (
 ( 1.000000000000000000, 0.7071337046209049682, 1.000000000000000000),
 ( 1.000000000000000000, 0.7075353746142909461, 1.000000000000000000),
 ( 1.000000000000000000, 0.7079356790371409414, 1.000000000000000000),
 ( 1.000000000000000000, 0.7086744974556979937, 1.000000000000000000),
 ( 1.000000000000000000, 0.7090126543221320077, 1.000000000000000000),
 ( 1.000000000000000000, 0.7095764037851189920, 1.000000000000000000),
 ( 1.000000000000000000, 0.7098017892252750372, 1.000000000000000000),
 ( 1.000000000000000000, 0.7101063303403100102, 1.000000000000000000),
 ( 1.000000000000000000, 0.7101853756232939796, 1.000000000000000000),
 ( 1.000000000000000000, 0.7101853756232939796, 1.000000000000000000),
 ( 1.000000000000000000, 0.7101063303408560179, 1.000000000000000000),
 ( 1.000000000000000000, 0.7098017892247400207, 1.000000000000000000),
 ( 1.000000000000000000, 0.7095764038001900476, 1.000000000000000000),
 ( 1.000000000000000000, 0.7090126543070690568, 1.000000000000000000),
 ( 1.000000000000000000, 0.7086744974829949362, 1.000000000000000000),
 ( 1.000000000000000000, 0.7079356790098439989, 1.000000000000000000),
 ( 1.000000000000000000, 0.7075353746347780026, 1.000000000000000000),
 ( 1.000000000000000000, 0.7071337046209169586, 1.000000000000000000) ) ) 
 REPRESENTATION_ITEM ( '' )  SURFACE ( )  );
#347 = AXIS2_PLACEMENT_3D ( 'NONE', #476430, #85881, #224691 ) ;
#350 = ORIENTED_EDGE ( 'NONE', *, *, #11265, .F. ) ;
#349 = CARTESIAN_POINT ( 'NONE',  ( -34.90698784999999305, 52.13817804899999686, 0.8270256940000000334 ) ) ;
#348 = DIRECTION ( 'NONE',  ( 0.2620026302293850806, -0.6427876096865404731, -0.7198463103929529927 ) ) ;
#351 = CIRCLE ( 'NONE', #337282, 2.055000000000000160 ) ;
#352 = CARTESIAN_POINT ( 'NONE',  ( -26.51359339099999701, 27.98013730599999960, 6.483983613999999562 ) ) ;
#353 = CARTESIAN_POINT ( 'NONE',  ( -7.425098063000000970, -56.63810750181200149, 15.74483595967280181 ) ) ;
#354 = CARTESIAN_POINT ( 'NONE',  ( 9.916122969000001675, 2.923431619999999675, 14.14565131800000053 ) ) ;
#355 = DIRECTION ( 'NONE',  ( 0.000000000000000000, -1.000000000000000000, 0.000000000000000000 ) ) ;
#356 = CARTESIAN_POINT ( 'NONE',  ( -13.30147663400000013, 23.23976678900000081, 13.11706800100000159 ) ) ;
#357 = CARTESIAN_POINT ( 'NONE',  ( 0.5803313369738800631, 57.99379932173830099, -13.02158614878779908 ) ) ;
#358 = CARTESIAN_POINT ( 'NONE',  ( 31.26656196500000107, 29.25859690599999752, 1.175724555999999810 ) ) ;
#359 = ORIENTED_EDGE ( 'NONE', *, *, #23277, .F. ) ;
#360 = CARTESIAN_POINT ( 'NONE',  ( 5.126917697999999746, 29.36270429600000043, 12.03163912099999955 ) ) ;
#363 = CARTESIAN_POINT ( 'NONE',  ( 13.53032993627847880, 36.54512884581205157, -13.94885988857239845 ) ) ;
#362 = CARTESIAN_POINT ( 'NONE',  ( 25.98184347822439832, 51.95054663695690067, -10.64883268647265879 ) ) ;
#361 = CARTESIAN_POINT ( 'NONE',  ( 0.1512482282553025137, 33.41216162258064770, -13.29376481484656125 ) ) ;
#364 = CARTESIAN_POINT ( 'NONE',  ( 0.006094969449628449484, 16.47635550537155069, 12.70123540485315949 ) ) ;
#365 = CARTESIAN_POINT ( 'NONE',  ( 4.511592354503320301, 8.065982847362650096E-16, 0.000000000000000000 ) ) ;
#367 = CARTESIAN_POINT ( 'NONE',  ( 1.731229144000000053, 43.90700931199999957, 13.70134471799999965 ) ) ;
#366 = DIRECTION ( 'NONE',  ( 0.000000000000000000, 0.000000000000000000, -1.000000000000000000 ) ) ;
#368 = CARTESIAN_POINT ( 'NONE',  ( -34.00940469199999683, 36.43530043799999873, 4.757715651000000712 ) ) ;
#369 = CARTESIAN_POINT ( 'NONE',  ( 14.83671001100000097, 16.44781581199999820, 11.97156656600000169 ) ) ;
#370 = CARTESIAN_POINT ( 'NONE',  ( 9.176112736999998631, 36.35849723199999772, 12.97505849900000108 ) ) ;
#371 = CARTESIAN_POINT ( 'NONE',  ( -27.54004242199999908, 21.12881657099999799, 1.984350440000000049 ) ) ;
#373 = CARTESIAN_POINT ( 'NONE',  ( -8.066958055000000627, 19.52300027599999765, 11.93093466000000014 ) ) ;
#372 = CARTESIAN_POINT ( 'NONE',  ( -31.21422703400000032, 35.96320960999999983, 7.542012815999999731 ) ) ;
#374 = CARTESIAN_POINT ( 'NONE',  ( 29.77898814128175076, 52.47324025902660338, 5.776564063765920132 ) ) ;
#375 = ORIENTED_EDGE ( 'NONE', *, *, #558330, .F. ) ;
#376 = CARTESIAN_POINT ( 'NONE',  ( -22.75558442993065356, 32.60588762340219660, -11.94199578364820091 ) ) ;
#379 = CARTESIAN_POINT ( 'NONE',  ( 23.78802422900000124, 8.325009812000001119, 4.473860657000000352 ) ) ;
#378 = CARTESIAN_POINT ( 'NONE',  ( 32.51475109537604880, 49.81177716396940269, -6.929576957804470361 ) ) ;
#377 = CARTESIAN_POINT ( 'NONE',  ( -19.44691902959890228, 21.63422694173865324, -10.78786619569900118 ) ) ;
#380 = CARTESIAN_POINT ( 'NONE',  ( 38.14307848849772853, 68.13211539745056200, -7.177156414670215032E-16 ) ) ;
#381 = CARTESIAN_POINT ( 'NONE',  ( -21.87361281200000107, 12.20992034899999901, 6.822486033999999755 ) ) ;
#382 = CARTESIAN_POINT ( 'NONE',  ( -22.33712749699999733, 36.04853204600000538, 11.39283974600000171 ) ) ;
#384 = CARTESIAN_POINT ( 'NONE',  ( -33.70085878500000121, 42.02332548800000467, 7.863416739999999905 ) ) ;
#383 = CARTESIAN_POINT ( 'NONE',  ( 28.44904487799539794, 25.36259800666065090, -3.785720797565525153 ) ) ;
#385 = CARTESIAN_POINT ( 'NONE',  ( -32.48007128599999760, 35.60198128500000081, 5.929961005000000895 ) ) ;
#387 = CARTESIAN_POINT ( 'NONE',  ( 30.86254788800000171, -58.11433583700009819, 12.17167699299999839 ) ) ;
#386 = CARTESIAN_POINT ( 'NONE',  ( -36.08153120852870188, 35.44528341236719626, -1.855773116220740038 ) ) ;
#388 = CARTESIAN_POINT ( 'NONE',  ( 14.51464425026916061, -25.15733955174030001, -16.42192996345945133 ) ) ;
#390 = AXIS2_PLACEMENT_3D ( 'NONE', #552177, #244330, #557799 ) ;
#389 = CARTESIAN_POINT ( 'NONE',  ( 27.15308495189005100, -25.50857943817119633, 12.04535689268879928 ) ) ;
#392 = ORIENTED_EDGE ( 'NONE', *, *, #167428, .F. ) ;
#391 = CARTESIAN_POINT ( 'NONE',  ( -29.35213507499999963, 26.53190104799999816, 2.754258827000000132 ) ) ;
#394 = CARTESIAN_POINT ( 'NONE',  ( -31.93222147000000177, 36.31037284399999265, 7.173060713000000810 ) ) ;
#393 = CARTESIAN_POINT ( 'NONE',  ( -27.12927500103524991, -0.3202378373073990203, 0.2575116230306259690 ) ) ;
#395 = CARTESIAN_POINT ( 'NONE',  ( -17.84779859515937162, 49.47324025902669575, -6.222818366125410172 ) ) ;
#396 = DIRECTION ( 'NONE',  ( 0.000000000000000000, -0.9998476951563912696, 0.01745240643728079161 ) ) ;
#397 = ORIENTED_EDGE ( 'NONE', *, *, #131172, .T. ) ;
#398 = CARTESIAN_POINT ( 'NONE',  ( 31.23282522999999955, 40.33766124799999631, 9.690471398999999764 ) ) ;
#400 = CARTESIAN_POINT ( 'NONE',  ( -25.59871411900000027, 17.43178360700000340, 4.813717459000000254 ) ) ;
#399 = CARTESIAN_POINT ( 'NONE',  ( 20.01611770199999896, 35.67202399299999627, 13.10878918600000098 ) ) ;
#402 = ORIENTED_EDGE ( 'NONE', *, *, #368677, .T. ) ;
#401 = CARTESIAN_POINT ( 'NONE',  ( -27.78335278899999850, 26.72686295599999795, 3.354671175999999644 ) ) ;
#403 = CARTESIAN_POINT ( 'NONE',  ( 35.92559472899999662, 46.53722741900000415, 2.759135319999999947 ) ) ;
#405 = CARTESIAN_POINT ( 'NONE',  ( 24.96909936999999857, 30.30687054299999872, 8.857370560999999753 ) ) ;
#404 = CARTESIAN_POINT ( 'NONE',  ( 23.67510205334070150, -0.6204397569888669972, -6.176196788332900312 ) ) ;
#406 = CARTESIAN_POINT ( 'NONE',  ( -4.500012078938349980, -0.06905503444428040538, 16.69952277932589979 ) ) ;
#407 = CARTESIAN_POINT ( 'NONE',  ( -31.61624662144109976, -145.9877873588652051, 10.17178364194833939 ) ) ;
#408 = CARTESIAN_POINT ( 'NONE',  ( -0.5485570329999999162, 7.055060853000000520, 13.50951878400000084 ) ) ;
#409 = CARTESIAN_POINT ( 'NONE',  ( 30.93076686849859769, -92.52675974097302003, 14.03991547058605605 ) ) ;
#413 = ORIENTED_EDGE ( 'NONE', *, *, #213456, .T. ) ;
#412 = EDGE_CURVE ( 'NONE', #265340, #66851, #26037, .T. ) ;
#411 = CARTESIAN_POINT ( 'NONE',  ( -9.501523459999999588, -0.4408719179999999738, 13.37893353099999949 ) ) ;
#410 = CARTESIAN_POINT ( 'NONE',  ( 15.58228412470634971, 25.87796713471724885, -12.84706118401551933 ) ) ;
#415 = CARTESIAN_POINT ( 'NONE',  ( -25.16587585699999963, 35.17725714000000181, 10.43199021500000079 ) ) ;
#414 = CARTESIAN_POINT ( 'NONE',  ( -26.57143934599999824, 1.530916963999999991, 2.249771755999999900 ) ) ;
#416 = CARTESIAN_POINT ( 'NONE',  ( -23.15632596795095210, -0.3735783712377634402, -6.768183186840429855 ) ) ;
#417 = CARTESIAN_POINT ( 'NONE',  ( 15.41656835200000053, -0.6090118610000000432, 11.87170401000000020 ) ) ;
#418 = CARTESIAN_POINT ( 'NONE',  ( -24.72656312659444922, -51.70457480539069905, 14.28722263381161994 ) ) ;
#419 = CARTESIAN_POINT ( 'NONE',  ( -31.64039377799999997, 50.13821547799999934, 5.942779359000000206 ) ) ;
#420 = CARTESIAN_POINT ( 'NONE',  ( 11.91594165599999933, 18.14698947700000176, 11.90211114799999947 ) ) ;
#421 = CARTESIAN_POINT ( 'NONE',  ( 5.805555411000000277, 27.76213355899999868, 13.06960354299999949 ) ) ;
#423 = ORIENTED_EDGE ( 'NONE', *, *, #269433, .F. ) ;
#422 = VERTEX_POINT ( 'NONE', #119807 ) ;
#424 = CARTESIAN_POINT ( 'NONE',  ( -1.528078729293229854, 42.56147827317930421, -12.60014324846835976 ) ) ;
#425 = CARTESIAN_POINT ( 'NONE',  ( -35.86629204278254690, 43.31660905964360353, -0.6766665623646589411 ) ) ;
#426 = ORIENTED_EDGE ( 'NONE', *, *, #103603, .T. ) ;
#427 = CARTESIAN_POINT ( 'NONE',  ( -22.42852632124320422, 53.00317589648890504, -11.57527253770409992 ) ) ;
#428 = CARTESIAN_POINT ( 'NONE',  ( 36.49678612122144727, 36.83336534110814853, -3.378396851957790048 ) ) ;
#429 = CARTESIAN_POINT ( 'NONE',  ( -10.40449130673414047, -31.96771930798740513, -17.21177858002624816 ) ) ;
#431 = CARTESIAN_POINT ( 'NONE',  ( 28.94707070800000182, -27.86048809200000065, 9.047829328000000615 ) ) ;
#430 = CARTESIAN_POINT ( 'NONE',  ( 31.04971173600000256, 31.04039174200000062, 5.166464100000000670 ) ) ;
#432 = DIRECTION ( 'NONE',  ( 0.03489949670250103858, -4.273955692857153356E-18, 0.9993908270190956511 ) ) ;
#434 = CARTESIAN_POINT ( 'NONE',  ( -0.1453245459999999989, -31.75885493100000190, 17.33668650599999950 ) ) ;
#433 = CARTESIAN_POINT ( 'NONE',  ( -29.18467752623879718, -47.01075755382839816, 11.68124004885236111 ) ) ;
#436 = CARTESIAN_POINT ( 'NONE',  ( 0.1730777430000000061, 26.55882998299999898, 14.55580243300000021 ) ) ;
#435 = CARTESIAN_POINT ( 'NONE',  ( 29.50782878023395028, 26.76359265550460265, 2.603419514095515197 ) ) ;
#437 = AXIS2_PLACEMENT_3D ( 'NONE', #178377, #277245, #135612 ) ;
#438 = CARTESIAN_POINT ( 'NONE',  ( 12.81759208300000097, 17.33444304100000011, 11.58412364799999850 ) ) ;
#439 = CARTESIAN_POINT ( 'NONE',  ( 28.14600946794040226, 22.51323156985995411, -1.103276195296419848 ) ) ;
#440 = CARTESIAN_POINT ( 'NONE',  ( -33.58789522100000369, 44.78950069999999783, 5.355339927000001055 ) ) ;
#441 = CARTESIAN_POINT ( 'NONE',  ( -3.216362953727855079, -0.6851631406023499515, 15.30637356641739899 ) ) ;
#442 = CARTESIAN_POINT ( 'NONE',  ( 29.63525872000000305, 28.03618840899999753, 4.129191951999999333 ) ) ;
#443 = CARTESIAN_POINT ( 'NONE',  ( -31.48171277999999873, 34.68167183100000273, 8.247167905999999604 ) ) ;
#444 = CARTESIAN_POINT ( 'NONE',  ( 20.00000000000000000, 7.684404870235410590E-16, 0.000000000000000000 ) ) ;
#445 = ORIENTED_EDGE ( 'NONE', *, *, #13236, .T. ) ;
#446 = ADVANCED_FACE ( 'NONE', ( #175886 ), #416750, .F. ) ;
#447 = VERTEX_POINT ( 'NONE', #523663 ) ;
#448 = CARTESIAN_POINT ( 'NONE',  ( 6.926735207444529863, -10.84868731758572125, 14.18867794565589868 ) ) ;
#449 = CARTESIAN_POINT ( 'NONE',  ( -6.625425671999999544, 21.64502559000000304, 12.83296628200000100 ) ) ;
#450 = VECTOR ( 'NONE', #225963, 1000.000000000000000 ) ;
#452 = CARTESIAN_POINT ( 'NONE',  ( 32.21940069800000117, 35.94319418699999602, 8.526608525000000327 ) ) ;
#451 = CARTESIAN_POINT ( 'NONE',  ( 28.36887538099999873, -25.10473617100000254, 10.68773127900000119 ) ) ;
#453 = CARTESIAN_POINT ( 'NONE',  ( -8.447276343725469872, -13.33055854444791954, -14.70049989850411976 ) ) ;
#454 = CARTESIAN_POINT ( 'NONE',  ( 24.89831243000000072, 17.93194939800000043, 3.589104969000000089 ) ) ;
#455 = B_SPLINE_CURVE_WITH_KNOTS ( 'NONE', 3,
 ( #201669, #335616, #375554, #327157 ),
 .UNSPECIFIED., .F., .F.,
 ( 4, 4 ),
 ( 0.000000000000000000, 1.000000000000000000 ),
 .UNSPECIFIED. ) ;
#457 = CARTESIAN_POINT ( 'NONE',  ( -0.1691466540000000074, 39.78996718699999491, 14.13922158399999951 ) ) ;
#456 = CARTESIAN_POINT ( 'NONE',  ( -0.4029245392904974854, 45.32247015853230465, 13.75761530051951986 ) ) ;
#459 = CARTESIAN_POINT ( 'NONE',  ( 37.20998985100000311, 39.99540802300000308, 2.353082189999999851 ) ) ;
#458 = LINE ( 'NONE', #428141, #465101 ) ;
#461 = CARTESIAN_POINT ( 'NONE',  ( 32.59260567399999786, 39.14185435699999971, 7.444724186000000188 ) ) ;
#460 = CARTESIAN_POINT ( 'NONE',  ( -0.4904836930000000539, -26.09934803299999828, 17.17602576500000211 ) ) ;
#462 = CARTESIAN_POINT ( 'NONE',  ( -32.16590914399999690, 37.20862921199999818, 7.488812871000000371 ) ) ;
#463 = ORIENTED_EDGE ( 'NONE', *, *, #84215, .F. ) ;
#464 = CARTESIAN_POINT ( 'NONE',  ( 0.6973462540000000542, 35.76237766700000265, 14.45701234200000052 ) ) ;
#465 = CARTESIAN_POINT ( 'NONE',  ( 6.820816008000000430, 16.09848521500000018, 13.87361915900000042 ) ) ;
#466 = CARTESIAN_POINT ( 'NONE',  ( -16.43825842030923923, 1.545128139362196285, -11.11974752771297936 ) ) ;
#467 = CARTESIAN_POINT ( 'NONE',  ( 15.13192331293079995, 18.32630417417184887, -12.25917208889316079 ) ) ;
#468 = DIRECTION ( 'NONE',  ( 0.03489949670250103858, 0.000000000000000000, -0.9993908270190956511 ) ) ;
#469 = CARTESIAN_POINT ( 'NONE',  ( -31.73321373415895152, -25.89211444740719870, -3.500735166497839668 ) ) ;
#471 = CARTESIAN_POINT ( 'NONE',  ( 2.046537669000000115, -0.4574363899999999705, 15.35188448299999919 ) ) ;
#470 = CARTESIAN_POINT ( 'NONE',  ( 0.2995305568016154996, 38.82901318775385135, 14.22517339500910083 ) ) ;
#472 = CARTESIAN_POINT ( 'NONE',  ( -23.31105939488029932, 1.374689052765683872, 8.104316900328820239 ) ) ;
#473 = CARTESIAN_POINT ( 'NONE',  ( 0.1285529606830110028, 25.41081269177299617, 12.23921206763130165 ) ) ;
#474 = CARTESIAN_POINT ( 'NONE',  ( 20.21283994800000272, 18.48449119200000013, 11.61715391600000125 ) ) ;
#475 = ORIENTED_EDGE ( 'NONE', *, *, #182447, .T. ) ;
#477 = CARTESIAN_POINT ( 'NONE',  ( -17.62520762377490158, 46.70520099878849862, -12.56952073497040168 ) ) ;
#476 = CARTESIAN_POINT ( 'NONE',  ( -9.564883432980719746, 16.42781038596000087, 13.54148411979502065 ) ) ;
#479 = CARTESIAN_POINT ( 'NONE',  ( -24.71900513075955530, -49.98067269462047335, 11.02033183953142625 ) ) ;
#478 = CARTESIAN_POINT ( 'NONE',  ( 33.73516138899999817, 36.41492997200000303, 5.168541460000000143 ) ) ;
#480 = CARTESIAN_POINT ( 'NONE',  ( -10.34636563399999964, -37.09845262000000332, 15.80309924700000046 ) ) ;
#481 = CALENDAR_DATE ( 2025, 26, 11 ) ;
#482 = FACE_OUTER_BOUND ( 'NONE', #369686, .T. ) ;
#484 = CARTESIAN_POINT ( 'NONE',  ( -25.10397745000000214, 23.25682215000000141, 5.589045774000000577 ) ) ;
#483 = CARTESIAN_POINT ( 'NONE',  ( -35.54592027681074740, -87.75234312643071632, 3.299706526375219445E-14 ) ) ;
#485 = CARTESIAN_POINT ( 'NONE',  ( -36.21838052984974610, 45.66164478049819309, -2.482140167214395010 ) ) ;
#488 = EDGE_LOOP ( 'NONE', ( #402863, #458244, #345010, #279364 ) ) ;
#487 = CARTESIAN_POINT ( 'NONE',  ( -34.27236416700000632, 33.80197973500000330, 3.001634012999999879 ) ) ;
#486 = CARTESIAN_POINT ( 'NONE',  ( 17.76952530199999813, 52.41109879500000091, 12.15624261299999986 ) ) ;
#490 = CARTESIAN_POINT ( 'NONE',  ( -22.64130086899999839, 7.382211987999999891, 6.134632907000000301 ) ) ;
#489 = CARTESIAN_POINT ( 'NONE',  ( -35.41621412700000349, -82.64253167299999348, -2.270911116999999813 ) ) ;
#491 = CARTESIAN_POINT ( 'NONE',  ( 32.53320398167769412, -70.40315989523932672, -13.45734037498123925 ) ) ;
#492 = CARTESIAN_POINT ( 'NONE',  ( 23.65524937242212289, -20.74646442956266412, 11.39884111157818047 ) ) ;
#493 = ORIENTED_EDGE ( 'NONE', *, *, #26393, .F. ) ;
#494 = CARTESIAN_POINT ( 'NONE',  ( 26.40228438108224651, 35.84748792354834990, -11.54444645381092016 ) ) ;
#495 = CARTESIAN_POINT ( 'NONE',  ( 32.38974248800000311, 41.68457336700000582, 8.871885059999998546 ) ) ;
#497 = CARTESIAN_POINT ( 'NONE',  ( 33.98116897499999567, -44.41323195900000087, 3.940319177000000117 ) ) ;
#496 = CARTESIAN_POINT ( 'NONE',  ( -31.06100748400000100, 30.69401544000000115, 4.668715127000000464 ) ) ;
#499 = EDGE_CURVE ( 'NONE', #309496, #357091, #133096, .T. ) ;
#498 = CARTESIAN_POINT ( 'NONE',  ( 34.25372137200000111, 52.11379048699999572, 3.434067741999999868 ) ) ;
#501 = CARTESIAN_POINT ( 'NONE',  ( 28.55431142499999808, 36.72425122700000344, 9.496648713999999103 ) ) ;
#500 = CARTESIAN_POINT ( 'NONE',  ( 25.25123933689510025, 21.55303600289805033, -4.521438944782870450 ) ) ;
#502 = CARTESIAN_POINT ( 'NONE',  ( -3.001810502526832458, 33.68957529443761700, 16.19879594144795831 ) ) ;
#503 = CARTESIAN_POINT ( 'NONE',  ( 34.43378470799999747, -50.10001044899999556, 3.630283437999999752 ) ) ;
#504 = CARTESIAN_POINT ( 'NONE',  ( -35.09689192306124994, -57.48631493363330236, -0.7840169261947050883 ) ) ;
#505 = CARTESIAN_POINT ( 'NONE',  ( -27.59618309053213281, 62.39217451064261866, -8.047349961329873125 ) ) ;
#506 = EDGE_LOOP ( 'NONE', ( #254551, #216269, #164358, #481795 ) ) ;
#508 = CARTESIAN_POINT ( 'NONE',  ( -18.43029033800000249, 6.238972635999999738, 9.577045737000000614 ) ) ;
#507 = CARTESIAN_POINT ( 'NONE',  ( 26.28732644900000182, 43.26198854999999810, 11.27074076000000069 ) ) ;
#511 = CARTESIAN_POINT ( 'NONE',  ( 14.57573218299999951, -27.03829314700000097, 16.59231671999999946 ) ) ;
#510 = CARTESIAN_POINT ( 'NONE',  ( 22.36376688300000026, 33.98330580400000400, 11.03319449900000038 ) ) ;
#509 = CARTESIAN_POINT ( 'NONE',  ( -25.96841722334130509, 54.30480628670306942, 13.04391483486152659 ) ) ;
#512 = CARTESIAN_POINT ( 'NONE',  ( -33.83669730900000161, 40.33407756400000466, 7.998783036999999041 ) ) ;
#513 = CARTESIAN_POINT ( 'NONE',  ( -23.29802222400000034, 31.87767283299999832, 11.56413329400000123 ) ) ;
#514 = CARTESIAN_POINT ( 'NONE',  ( 25.45407827500000053, 1.891220907999999978, 5.068780561000000517 ) ) ;
#515 = ORIENTED_EDGE ( 'NONE', *, *, #26604, .T. ) ;
#517 = CARTESIAN_POINT ( 'NONE',  ( -0.01605904600000000043, -24.60162582699999945, 17.11705329899999839 ) ) ;
#516 = CARTESIAN_POINT ( 'NONE',  ( 0.3009803557980884614, 19.33773773811600094, -13.30858506220459780 ) ) ;
#518 = CARTESIAN_POINT ( 'NONE',  ( -32.70000000000000284, -88.34999999999999432, -12.64602419713835957 ) ) ;
#519 = CARTESIAN_POINT ( 'NONE',  ( -28.69163658550260010, -25.12915835933040043, -7.434954917830930654 ) ) ;
#520 = CARTESIAN_POINT ( 'NONE',  ( -39.21946737000010330, -34.37165414499980187, 2.057395809000150066 ) ) ;
#521 = CARTESIAN_POINT ( 'NONE',  ( 35.97581543799999793, 34.94605903400000102, 0.3347206669999999717 ) ) ;
#522 = ADVANCED_FACE ( 'NONE', ( #25813 ), #443683, .F. ) ;
#524 = CARTESIAN_POINT ( 'NONE',  ( -25.73452171356259655, -43.30104532206645018, 13.95438447564839990 ) ) ;
#523 = CARTESIAN_POINT ( 'NONE',  ( 23.75341263959339955, -66.82668348794250335, -15.87154764684834873 ) ) ;
#526 = CARTESIAN_POINT ( 'NONE',  ( 0.03395849000000000090, 38.22731794300000274, 14.27492420000000095 ) ) ;
#525 = CARTESIAN_POINT ( 'NONE',  ( -35.29024781113369613, 36.83347514641550191, -5.812395415953179878 ) ) ;
#527 = CARTESIAN_POINT ( 'NONE',  ( -16.90190461700000313, 34.69398902000000362, 12.26382911700000022 ) ) ;
#528 = CARTESIAN_POINT ( 'NONE',  ( 27.18434111147054821, -0.7211067823463559456, -0.2579825137398195078 ) ) ;
#529 = CARTESIAN_POINT ( 'NONE',  ( 31.43985112259965220, -51.29743144305540170, -3.886116656091619603 ) ) ;
#530 = CARTESIAN_POINT ( 'NONE',  ( 29.00984629200000242, 26.74515723300000047, 3.998664978000000314 ) ) ;
#531 = CONICAL_SURFACE ( 'NONE', #191704, 2.500000000000000000, 0.9599310885968851403 ) ;
#532 = CARTESIAN_POINT ( 'NONE',  ( -32.53164508799999766, 36.53592414100000241, 8.595525470000000112 ) ) ;
#533 = DIRECTION ( 'NONE',  ( -0.5735764363510499342, -0.8191520442889891340, 0.000000000000000000 ) ) ;
#534 = CARTESIAN_POINT ( 'NONE',  ( 8.420623727545528681, -11.87028372754554084, -14.35923565427433957 ) ) ;
#535 = ORIENTED_EDGE ( 'NONE', *, *, #428595, .F. ) ;
#536 = CARTESIAN_POINT ( 'NONE',  ( -29.24471669100000071, -31.21607065899999967, 12.10651338499999952 ) ) ;
#537 = ORIENTED_EDGE ( 'NONE', *, *, #147150, .T. ) ;
#539 = CARTESIAN_POINT ( 'NONE',  ( 0.8242929909999999749, 16.03458651300000071, 13.45140175200000066 ) ) ;
#538 = CARTESIAN_POINT ( 'NONE',  ( -10.29137394400000005, 47.49525070300000351, 11.78732061900000083 ) ) ;
#540 = CARTESIAN_POINT ( 'NONE',  ( 0.2256015612887020128, 0.2961085656106924868, 17.34084589852025005 ) ) ;
#541 = CARTESIAN_POINT ( 'NONE',  ( -33.73383390995580555, -55.94678033188269950, 9.821109037100121952 ) ) ;
#542 = CARTESIAN_POINT ( 'NONE',  ( -22.85019123958305087, 0.3888480491685574747, -6.948799153778339566 ) ) ;
#543 = CARTESIAN_POINT ( 'NONE',  ( 2.749841569175740297, 52.30942578526369857, 12.54297420621179882 ) ) ;
#545 = CARTESIAN_POINT ( 'NONE',  ( 29.85788440099999974, 30.36853153100000213, 3.257899511000000192 ) ) ;
#544 = CARTESIAN_POINT ( 'NONE',  ( 12.14357587399999971, 37.74514699400000239, 13.44749453399999872 ) ) ;
#546 = ORIENTED_EDGE ( 'NONE', *, *, #253487, .T. ) ;
#548 = CARTESIAN_POINT ( 'NONE',  ( -0.05355204899999999740, -0.4434494059999999904, 15.37461554500000105 ) ) ;
#547 = CARTESIAN_POINT ( 'NONE',  ( -30.57160334062225360, -25.48288771084576965, 7.165511443396485269 ) ) ;
#549 = CARTESIAN_POINT ( 'NONE',  ( -24.10844353921759975, -90.07731658608990699, -12.44490788106736012 ) ) ;
#551 = CARTESIAN_POINT ( 'NONE',  ( 35.08248706900000258, 50.15458561600000564, 2.578051599999999777 ) ) ;
#550 = CARTESIAN_POINT ( 'NONE',  ( 29.68198398422430273, 54.72985348361430624, -8.778012874021989376 ) ) ;
#552 = CARTESIAN_POINT ( 'NONE',  ( -6.482289799000000130, -28.68302781799999934, 17.19694734600000174 ) ) ;
#554 = CARTESIAN_POINT ( 'NONE',  ( 30.11194480200000001, 34.04855337000000048, 7.038622581000000267 ) ) ;
#553 = CARTESIAN_POINT ( 'NONE',  ( -26.24742925500000013, 10.01154242500000002, 1.418441422999999979 ) ) ;
#555 = CARTESIAN_POINT ( 'NONE',  ( -30.36927885600000110, 33.96597912800000074, 6.709326325000001034 ) ) ;
#556 = CARTESIAN_POINT ( 'NONE',  ( -7.519499796222395283, 70.47459264604242435, 14.50693935793800193 ) ) ;
#557 = CARTESIAN_POINT ( 'NONE',  ( 0.05054201199999999727, 35.11538613100000106, 14.49344339799999837 ) ) ;
#559 = CARTESIAN_POINT ( 'NONE',  ( 23.45643657312085750, 25.20565707709287651, 8.020099960720280308 ) ) ;
#558 = CARTESIAN_POINT ( 'NONE',  ( -37.73408185033800066, 42.00674331129255279, 5.189757930986890422 ) ) ;
#560 = CARTESIAN_POINT ( 'NONE',  ( -0.3047336189999999556, 18.97870636899999752, 13.31016497100000073 ) ) ;
#561 = CARTESIAN_POINT ( 'NONE',  ( 36.08421135664384849, 38.38148684192505300, 5.197389799618869155 ) ) ;
#562 = CARTESIAN_POINT ( 'NONE',  ( -18.27334450100000041, -0.8039771989999999757, 10.64350272600000125 ) ) ;
#564 = CARTESIAN_POINT ( 'NONE',  ( -2.656954127205425120, 35.76508979508049890, 14.44479714292513961 ) ) ;
#563 = CARTESIAN_POINT ( 'NONE',  ( 32.17292212073954971, 50.55062192352490058, -5.217564182385640237 ) ) ;
#565 = CARTESIAN_POINT ( 'NONE',  ( -29.17328457175664980, 30.56514123274709860, 7.313041993250410044 ) ) ;
#567 = DIRECTION ( 'NONE',  ( 0.000000000000000000, -0.01860149153190220062, -0.9998269772879648798 ) ) ;
#566 = CARTESIAN_POINT ( 'NONE',  ( -0.2280757270000000059, -22.93687171699999894, 17.04284894799999961 ) ) ;
#569 = B_SPLINE_CURVE_WITH_KNOTS ( 'NONE', 3,
 ( #430184, #36880, #558527, #34052 ),
 .UNSPECIFIED., .F., .F.,
 ( 4, 4 ),
 ( 0.000000000000000000, 1.000000000000000000 ),
 .UNSPECIFIED. ) ;
#568 = CARTESIAN_POINT ( 'NONE',  ( -33.38491942499999965, 36.09768145700000019, 5.298858907000000507 ) ) ;
#570 = CARTESIAN_POINT ( 'NONE',  ( 21.57514964543700131, -78.08778865083880305, -7.512284837840030427 ) ) ;
#571 = CARTESIAN_POINT ( 'NONE',  ( -20.82037512100005117, -23.55410497500005107, 13.50863321799999994 ) ) ;
#572 = AXIS2_PLACEMENT_3D ( 'NONE', #7745, #187208, #229988 ) ;
#575 = CARTESIAN_POINT ( 'NONE',  ( 34.50236576414734913, 52.47324025902660338, -6.119086690369339721 ) ) ;
#574 = CARTESIAN_POINT ( 'NONE',  ( 36.76255717000000089, 39.14837668800000614, 3.828318061000000050 ) ) ;
#573 = DIRECTION ( 'NONE',  ( 0.5735764363510429398, -0.8191520442889940190, 1.003171929053525979E-16 ) ) ;
#577 = CARTESIAN_POINT ( 'NONE',  ( -33.65162596000000406, 38.52666110599999882, 6.471555463000000508 ) ) ;
#576 = LINE ( 'NONE', #519428, #52188 ) ;
#578 = CARTESIAN_POINT ( 'NONE',  ( 32.05168403947814681, -29.21668884467850091, -5.568747014694109154 ) ) ;
#579 = ORIENTED_EDGE ( 'NONE', *, *, #325162, .T. ) ;
#581 = EDGE_CURVE ( 'NONE', #420446, #298766, #544897, .T. ) ;
#580 = CARTESIAN_POINT ( 'NONE',  ( 17.10255471899999691, 3.173026400999999996, 11.97910022500000160 ) ) ;
#583 = ORIENTED_EDGE ( 'NONE', *, *, #339503, .F. ) ;
#582 = CARTESIAN_POINT ( 'NONE',  ( 31.34618419354449870, 44.84470578028854959, -8.943350718676809308 ) ) ;
#584 = CARTESIAN_POINT ( 'NONE',  ( 18.54249759832064726, 51.18905715212510188, -10.86142775273394001 ) ) ;
#586 = CARTESIAN_POINT ( 'NONE',  ( -0.6949665588260510729, -34.43540100554914574, -17.38250010206019880 ) ) ;
#585 = CARTESIAN_POINT ( 'NONE',  ( 14.18597213500000009, 36.12745320199999810, 12.63361571000000083 ) ) ;
#587 = CARTESIAN_POINT ( 'NONE',  ( -34.18019600900000654, 33.28159086699999847, 1.803637791999999962 ) ) ;
#588 = CARTESIAN_POINT ( 'NONE',  ( -28.11575756199999887, -25.86766658899999882, 9.235307962000000259 ) ) ;
#589 = CARTESIAN_POINT ( 'NONE',  ( 29.21719701968641303, -61.75885647931956157, -14.66555896140886794 ) ) ;
#590 = CC_DESIGN_APPROVAL ( #327288, ( #246345 ) ) ;
#591 = CARTESIAN_POINT ( 'NONE',  ( -4.672474874698560043, 44.95055271390624796, -13.54272628656149990 ) ) ;
#592 = CARTESIAN_POINT ( 'NONE',  ( 35.19310170877539434, -57.43492256231559878, -1.000000000000000000 ) ) ;
#593 = CARTESIAN_POINT ( 'NONE',  ( 28.81359327499999878, -25.35619345200000296, 7.834934986999998685 ) ) ;
#594 = CARTESIAN_POINT ( 'NONE',  ( 22.51990156000000454, -26.95864699699999889, 14.94235247299999969 ) ) ;
#595 = ADVANCED_FACE ( 'NONE', ( #141495 ), #406493, .F. ) ;
#596 = CARTESIAN_POINT ( 'NONE',  ( 30.35867078799999774, 29.57288816300000178, 4.565090549000000664 ) ) ;
#597 = ORIENTED_EDGE ( 'NONE', *, *, #109062, .F. ) ;
#599 = CARTESIAN_POINT ( 'NONE',  ( -0.2638835480000000233, 17.85435124299999998, 13.31455650500000054 ) ) ;
#598 = CARTESIAN_POINT ( 'NONE',  ( 32.78586846559160506, -47.52875607349989906, -10.33832786740085830 ) ) ;
#601 = CARTESIAN_POINT ( 'NONE',  ( -0.8607445129999999889, -2.847114962000000027, 15.54625521600000049 ) ) ;
#600 = CARTESIAN_POINT ( 'NONE',  ( 26.79466913699557651, -65.37351455182644600, 15.95071586060185709 ) ) ;
#602 = CARTESIAN_POINT ( 'NONE',  ( -34.02384518798704960, -80.58468489152220116, -5.195344008931329860 ) ) ;
#603 = CARTESIAN_POINT ( 'NONE',  ( -25.50705609399999929, -24.77523706499999534, 11.43089128699999790 ) ) ;
#605 = CARTESIAN_POINT ( 'NONE',  ( -8.514976489620631028, 22.28489735795745119, -11.18762786467302028 ) ) ;
#604 = CARTESIAN_POINT ( 'NONE',  ( -24.14587487058310344, 2.857236471468119099, 13.60091059577746009 ) ) ;
#607 = CARTESIAN_POINT ( 'NONE',  ( -22.86937746481970279, -45.06686217452549670, 14.60126051498836119 ) ) ;
#606 = CARTESIAN_POINT ( 'NONE',  ( 0.5744055512579512301, -8.718677633786516168, 14.79053362162887986 ) ) ;
#608 = CARTESIAN_POINT ( 'NONE',  ( -32.84385533399999701, -31.39392571400000165, 3.058040806999999806 ) ) ;
#609 = CARTESIAN_POINT ( 'NONE',  ( 26.89431366559436754, -44.12574702924758441, 13.18920761810480968 ) ) ;
#610 = CARTESIAN_POINT ( 'NONE',  ( 36.23198313299999285, 41.98924279900000300, 4.557283483000000857 ) ) ;
#612 = LINE ( 'NONE', #262793, #224785 ) ;
#611 = CARTESIAN_POINT ( 'NONE',  ( 31.35399537439413109, 49.43310791413671268, 6.454387495518158602 ) ) ;
#613 = CARTESIAN_POINT ( 'NONE',  ( 0.7066527559999999930, -61.66404078000000055, 17.23580240899999794 ) ) ;
#616 = CARTESIAN_POINT ( 'NONE',  ( -34.18492146154569866, -48.96099379762419801, -3.870026490611994774 ) ) ;
#615 = CARTESIAN_POINT ( 'NONE',  ( 35.13880987318005111, 41.59315133038465007, -4.080176401184010260 ) ) ;
#614 = CARTESIAN_POINT ( 'NONE',  ( -32.14785928899999590, -33.46764432700000214, 8.057678559000001073 ) ) ;
#618 = ORIENTED_EDGE ( 'NONE', *, *, #514794, .F. ) ;
#617 = CARTESIAN_POINT ( 'NONE',  ( -32.50926502700000498, 40.50482730699999223, 7.421153101999999890 ) ) ;
#619 = CARTESIAN_POINT ( 'NONE',  ( -36.81927949615534601, 43.49830278793365324, 1.996601958498595009 ) ) ;
#621 = CARTESIAN_POINT ( 'NONE',  ( -4.192533907999999698, 13.20030544799999994, 13.07856835399999973 ) ) ;
#620 = CARTESIAN_POINT ( 'NONE',  ( -11.71184136099999940, 30.44574302400000221, 12.62880343900000035 ) ) ;
#623 = CARTESIAN_POINT ( 'NONE',  ( 37.28841651900000187, 37.85697897200000028, 1.548485394999999931 ) ) ;
#622 = CARTESIAN_POINT ( 'NONE',  ( 18.50000000000000000, -2.055000000000000160, 0.000000000000000000 ) ) ;
#624 = DIRECTION ( 'NONE',  ( -0.000000000000000000, 0.9999619230641713097, 0.008726535498373962432 ) ) ;
#625 = CARTESIAN_POINT ( 'NONE',  ( -7.039890913000000694, 9.828245621000000654, 12.26127676999999849 ) ) ;
#627 = CARTESIAN_POINT ( 'NONE',  ( -2.056625787676831685, 77.58010439421356352, 13.35544145588831633 ) ) ;
#626 = CARTESIAN_POINT ( 'NONE',  ( 14.15945808399999883, 28.83613046499999655, 12.15124211000000010 ) ) ;
#628 = CARTESIAN_POINT ( 'NONE',  ( -28.78279306197860166, 28.88505506656739996, -3.668457940725575295 ) ) ;
#631 = CARTESIAN_POINT ( 'NONE',  ( -22.59541432608180145, 49.39552803129269876, -10.00792702957149949 ) ) ;
#630 = CARTESIAN_POINT ( 'NONE',  ( 22.38162190436569787, 14.64614681456949974, -6.474010856096149347 ) ) ;
#629 = CARTESIAN_POINT ( 'NONE',  ( -16.45082361800000115, -34.68670276900000005, 16.92767232099999930 ) ) ;
#633 = CARTESIAN_POINT ( 'NONE',  ( 27.37619445000000340, 51.38436572299999483, 8.738896061000000159 ) ) ;
#632 = CARTESIAN_POINT ( 'NONE',  ( -31.29985090599999964, 29.26018965000000094, 1.017075004000000060 ) ) ;
#635 = CARTESIAN_POINT ( 'NONE',  ( -30.64948478042130020, 52.40788470246599928, -8.144401180385690608 ) ) ;
#634 = CARTESIAN_POINT ( 'NONE',  ( -4.500015790549340089, 11.00109828183233951, 15.86631451060159925 ) ) ;
#636 = CARTESIAN_POINT ( 'NONE',  ( -35.81547516399999864, 43.91689984199999941, 4.590003966000000268 ) ) ;
#637 = CARTESIAN_POINT ( 'NONE',  ( -34.16856237998339907, 35.83266051012449793, 6.472125715337019969 ) ) ;
#638 = DIRECTION ( 'NONE',  ( 0.3466665178966490402, -0.9379884462878059770, 2.040851148208007604E-15 ) ) ;
#639 = CARTESIAN_POINT ( 'NONE',  ( 31.04777023319914520, -50.25605260640706007, -10.64999999999999680 ) ) ;
#641 = CARTESIAN_POINT ( 'NONE',  ( 36.71549069499999973, 45.43611098000000226, 0.08339753500000000874 ) ) ;
#640 = CARTESIAN_POINT ( 'NONE',  ( 24.66624185788185386, -49.91918769640730602, 10.94366251841943871 ) ) ;
#642 = CARTESIAN_POINT ( 'NONE',  ( -0.1654204430000000003, 39.08347987599999840, 12.48180499699999935 ) ) ;
#644 = CARTESIAN_POINT ( 'NONE',  ( 10.53855315000000026, -49.94153658700000165, 17.21376334099999994 ) ) ;
#643 = CARTESIAN_POINT ( 'NONE',  ( 25.87424903399999820, 26.46828583799999990, 6.328226003000000155 ) ) ;
#645 = CARTESIAN_POINT ( 'NONE',  ( -24.67680435399999794, 34.77546133899999603, 10.49056535100000076 ) ) ;
#647 = CARTESIAN_POINT ( 'NONE',  ( -30.10763531200000287, 51.36428587599999673, 8.640043778999999091 ) ) ;
#646 = CARTESIAN_POINT ( 'NONE',  ( -6.384127328786787459, -25.62352357620718379, 15.81742228922778004 ) ) ;
#648 = CARTESIAN_POINT ( 'NONE',  ( -35.10997535742745157, -87.77422774155120067, -5.870231283295799685 ) ) ;
#649 = CARTESIAN_POINT ( 'NONE',  ( 12.27678816799999950, -9.499301699000000099, 13.00382017999999995 ) ) ;
#650 = CARTESIAN_POINT ( 'NONE',  ( 23.50408630563709877, 33.34460336461344099, -10.50798320795749952 ) ) ;
#651 = CARTESIAN_POINT ( 'NONE',  ( -0.05172831400000000440, -25.60514586600000086, 15.90657440300000047 ) ) ;
#652 = CARTESIAN_POINT ( 'NONE',  ( -16.04009063099999821, 36.32346501699999664, 12.43484656500000085 ) ) ;
#655 = CARTESIAN_POINT ( 'NONE',  ( -0.1264678711294563995, 13.52512477384684075, -14.15296182979674100 ) ) ;
#654 = CARTESIAN_POINT ( 'NONE',  ( 31.61472951400000397, 34.81652234599999929, 8.234951736999999383 ) ) ;
#653 = CARTESIAN_POINT ( 'NONE',  ( -6.147449298026786302, 22.23026238556528611, -11.17712543010119219 ) ) ;
#656 = CARTESIAN_POINT ( 'NONE',  ( 23.34563150199999981, 13.40670012900000074, 7.176468976999999860 ) ) ;
#657 = CARTESIAN_POINT ( 'NONE',  ( 28.07788096174600057, 59.56509017123860161, 8.704014380471020829 ) ) ;
#658 = VERTEX_POINT ( 'NONE', #10388 ) ;
#659 = FACE_OUTER_BOUND ( 'NONE', #260379, .T. ) ;
#660 = B_SPLINE_CURVE_WITH_KNOTS ( 'NONE', 3,
 ( #206649, #27137, #161070, #460437, #334937, #548827 ),
 .UNSPECIFIED., .F., .F.,
 ( 4, 2, 4 ),
 ( 0.000000000000000000, 0.5000000000000000000, 1.000000000000000000 ),
 .UNSPECIFIED. ) ;
#661 = CARTESIAN_POINT ( 'NONE',  ( 21.86018520600000059, 16.76872641799999997, 7.221960201000000801 ) ) ;
#662 = DIRECTION ( 'NONE',  ( -0.000000000000000000, -0.000000000000000000, 1.000000000000000000 ) ) ;
#663 = CARTESIAN_POINT ( 'NONE',  ( -23.76246590678705317, -21.10366240483470079, -11.47346855185469927 ) ) ;
#665 = B_SPLINE_CURVE_WITH_KNOTS ( 'NONE', 3,
 ( #300257, #203499, #251891, #160734, #465766, #474157, #380202, #337427, #254703, #249105, #211918, #32457, #385799, #511359 ),
 .UNSPECIFIED., .F., .F.,
 ( 4, 1, 2, 2, 1, 2, 2, 4 ),
 ( 0.000000000000000000, 0.1249999999999930056, 0.1874999999999931166, 0.2499999999999932276, 0.3749999999999817368, 0.4374999999999865663, 0.4999999999999913403, 1.000000000000000000 ),
 .UNSPECIFIED. ) ;
#664 = CARTESIAN_POINT ( 'NONE',  ( 0.2617935190000000301, -2.846843284000000196, 15.54926171600000018 ) ) ;
#666 = CARTESIAN_POINT ( 'NONE',  ( -16.21813758975235231, 49.93829384897640011, -10.10035351540439841 ) ) ;
#668 = VERTEX_POINT ( 'NONE', #232624 ) ;
#667 = CARTESIAN_POINT ( 'NONE',  ( 28.17357873239170019, 50.88756986384299807, -9.767705805750111381 ) ) ;
#669 = CARTESIAN_POINT ( 'NONE',  ( -33.03934032400000120, 37.16356154899999353, 6.678926252000000119 ) ) ;
#670 = VECTOR ( 'NONE', #564134, 1000.000000000000000 ) ;
#671 = CARTESIAN_POINT ( 'NONE',  ( 4.899345536347409436, 36.46347431521355276, -13.11345365811910035 ) ) ;
#673 = CARTESIAN_POINT ( 'NONE',  ( -21.97116631800000164, 28.04603668000000027, 11.14061433200000018 ) ) ;
#672 = CARTESIAN_POINT ( 'NONE',  ( -19.50873797699999912, 30.51113764999999844, 12.25924149799999974 ) ) ;
#674 = CARTESIAN_POINT ( 'NONE',  ( -28.83466551442749903, -26.01729198952480004, -9.443427451867210110 ) ) ;
#676 = EDGE_CURVE ( 'NONE', #441083, #245729, #344619, .T. ) ;
#675 = CARTESIAN_POINT ( 'NONE',  ( -33.41599877239449512, -25.10001044918070079, -3.133878202339549442E-14 ) ) ;
#677 = CARTESIAN_POINT ( 'NONE',  ( -25.60011799999994864, -47.49983000000000288, -10.59999999999999964 ) ) ;
#678 = CARTESIAN_POINT ( 'NONE',  ( 24.70996746000000144, -0.3794281680000000101, 4.417892258000000183 ) ) ;
#679 = FACE_OUTER_BOUND ( 'NONE', #163088, .T. ) ;
#680 = CARTESIAN_POINT ( 'NONE',  ( -1.136569359018293035, 75.72846774166644934, 13.70503374794727769 ) ) ;
#682 = CARTESIAN_POINT ( 'NONE',  ( 18.66051676200000031, -4.006591762000000223, 10.73729784500000051 ) ) ;
#681 = CARTESIAN_POINT ( 'NONE',  ( -26.17305773109774947, 24.84144728740759689, -7.138366224459410603 ) ) ;
#684 = EDGE_CURVE ( 'NONE', #474896, #403477, #518613, .T. ) ;
#683 = CARTESIAN_POINT ( 'NONE',  ( -33.08659727699999564, 44.78560108399999962, 7.710195253000001081 ) ) ;
#685 = CARTESIAN_POINT ( 'NONE',  ( -7.158536532252979256, -23.79988426451859951, 15.20576129526505049 ) ) ;
#686 = CARTESIAN_POINT ( 'NONE',  ( -24.35870528899999954, -0.4171098540000000021, 5.080347343999999765 ) ) ;
#687 = CARTESIAN_POINT ( 'NONE',  ( 35.51628016999999460, 35.53540683800000011, 3.737744485999999977 ) ) ;
#689 = CARTESIAN_POINT ( 'NONE',  ( -0.06764403299999999231, 34.81998667999999952, 13.25526303100000014 ) ) ;
#688 = CARTESIAN_POINT ( 'NONE',  ( 30.15899274392910456, 37.54583946256802562, -7.892362868854326585 ) ) ;
#690 = CARTESIAN_POINT ( 'NONE',  ( -30.10798838543044909, 28.47063861562160270, -3.532278613748599749 ) ) ;
#691 = EDGE_CURVE ( 'NONE', #73622, #6017, #229828, .T. ) ;
#694 = CARTESIAN_POINT ( 'NONE',  ( 0.4126379210400000219, 25.98890850880000158, 13.30940302416000165 ) ) ;
#693 = CARTESIAN_POINT ( 'NONE',  ( -27.75630153900000252, -24.79831464799999807, 9.233564490000000902 ) ) ;
#692 = CARTESIAN_POINT ( 'NONE',  ( -34.14307314735346921, -82.38213217403681199, -2.085584072086203111 ) ) ;
#695 = CARTESIAN_POINT ( 'NONE',  ( -35.47180217070499708, 65.01052569911399814, 7.445695839937509497 ) ) ;
#696 = CARTESIAN_POINT ( 'NONE',  ( 24.46253816000000114, 35.29315489699999375, 12.03213394700000016 ) ) ;
#697 = CARTESIAN_POINT ( 'NONE',  ( 25.74976293155054918, -25.29020228232144873, -12.78405655838894184 ) ) ;
#698 = CARTESIAN_POINT ( 'NONE',  ( -30.05943089386810030, 27.11613114974489847, -1.070659757453146010 ) ) ;
#700 = CARTESIAN_POINT ( 'NONE',  ( -30.89016721299999801, -25.41985986099999906, 6.286629808999999902 ) ) ;
#699 = CARTESIAN_POINT ( 'NONE',  ( 30.50864991799999970, 28.84396074700000057, 3.072331028000000241 ) ) ;
#702 = CARTESIAN_POINT ( 'NONE',  ( 26.26151212589714845, -41.24467461155504822, -15.40091771028144940 ) ) ;
#701 = CARTESIAN_POINT ( 'NONE',  ( 33.44493575558189491, -87.89886918111039904, -11.96176370664175970 ) ) ;
#703 = CARTESIAN_POINT ( 'NONE',  ( 33.55942568715869356, 34.71626033861345206, 6.001581624263589987 ) ) ;
#704 = CARTESIAN_POINT ( 'NONE',  ( -28.57889191711575094, -40.88733226251849828, -14.26268203231969878 ) ) ;
#706 = CARTESIAN_POINT ( 'NONE',  ( -23.48177614525610224, 15.44973472919379986, -7.230594085585149600 ) ) ;
#705 = CARTESIAN_POINT ( 'NONE',  ( 30.26300280599999937, 33.82875519699999955, 6.700702923999999783 ) ) ;
#708 = CARTESIAN_POINT ( 'NONE',  ( -19.73929778271540059, 18.74412379579920085, -8.980118870197980385 ) ) ;
#707 = CARTESIAN_POINT ( 'NONE',  ( -21.79035551000000126, 21.08601885299999878, 8.081616010000001182 ) ) ;
#709 = CARTESIAN_POINT ( 'NONE',  ( -35.01910108226889662, 51.55981333987019610, 1.321787224087618062 ) ) ;
#710 = CARTESIAN_POINT ( 'NONE',  ( -0.2754556759999999827, -50.10001044899999556, 17.51475676599999787 ) ) ;
#712 = AXIS2_PLACEMENT_3D ( 'NONE', #145282, #321949, #279173 ) ;
#711 = CARTESIAN_POINT ( 'NONE',  ( 28.32316917266619782, 52.47324025902670286, 11.32026029239542098 ) ) ;
#714 = CARTESIAN_POINT ( 'NONE',  ( 21.19752409999999898, 0.5112957259999999504, 10.08846882299999947 ) ) ;
#713 = CARTESIAN_POINT ( 'NONE',  ( -31.32015144171998600, 50.51960271550588288, 6.183733517267911317 ) ) ;
#715 = CARTESIAN_POINT ( 'NONE',  ( -29.29222774117111427, -50.10001044899999556, 16.17177989527462501 ) ) ;
#716 = CARTESIAN_POINT ( 'NONE',  ( 26.76330585100000192, -26.28599131599999694, 12.61431221600000185 ) ) ;
#717 = EDGE_CURVE ( 'NONE', #431944, #424519, #315355, .T. ) ;
#718 = CARTESIAN_POINT ( 'NONE',  ( -24.20058390999999887, 45.58981059699999605, 11.55350990400000022 ) ) ;
#719 = CARTESIAN_POINT ( 'NONE',  ( -24.58505089573275271, -0.7174083608616410590, -4.767143551190040185 ) ) ;
#720 = CARTESIAN_POINT ( 'NONE',  ( -36.26102849323829957, 39.87889866489879864, 0.1700000000000000122 ) ) ;
#722 = CARTESIAN_POINT ( 'NONE',  ( -1.978582884348129900, 16.83749266055415106, 16.05146121369489975 ) ) ;
#721 = CARTESIAN_POINT ( 'NONE',  ( 28.46213914502484599, 30.94883528988230026, -6.292489775746729741 ) ) ;
#723 = CARTESIAN_POINT ( 'NONE',  ( -19.11744506699999846, 0.3213897229999999605, 9.974612131000000659 ) ) ;
#724 = CARTESIAN_POINT ( 'NONE',  ( -26.35420918700000215, -0.5940932979999999919, 3.891183320000000112 ) ) ;
#725 = CARTESIAN_POINT ( 'NONE',  ( -25.82709744639674909, -0.3779585773677764937, 5.010249059307960273 ) ) ;
#728 = CARTESIAN_POINT ( 'NONE',  ( 23.09999999999999787, -75.76000000002419199, 11.25000000000000000 ) ) ;
#727 = CARTESIAN_POINT ( 'NONE',  ( -20.53799950782951100, -63.74665799144731437, 16.78161780819227289 ) ) ;
#726 = CARTESIAN_POINT ( 'NONE',  ( -8.130337573756470704, 15.02754725209715048, 12.26380361970917932 ) ) ;
#729 = CARTESIAN_POINT ( 'NONE',  ( 7.425093545970010034, -51.13950322646750379, -15.74504354427709885 ) ) ;
#731 = CARTESIAN_POINT ( 'NONE',  ( -6.093119423559990366, -25.62352357579279882, 15.81742228885230084 ) ) ;
#730 = CARTESIAN_POINT ( 'NONE',  ( -27.77173128507218536, 58.85580073734089268, -9.037384648184673352 ) ) ;
#732 = CARTESIAN_POINT ( 'NONE',  ( -0.1584424580000000082, -60.77460916400000457, 17.26736399300000002 ) ) ;
#733 = CARTESIAN_POINT ( 'NONE',  ( -0.5576687790000000033, 16.09648624099999736, 13.45336965699999965 ) ) ;
#734 = CARTESIAN_POINT ( 'NONE',  ( 29.14797201800000082, 48.83574597099999437, 8.030162835000000499 ) ) ;
#735 = CARTESIAN_POINT ( 'NONE',  ( -23.96222039719275188, -0.07007545022363680098, -7.700131511335300161 ) ) ;
#736 = EDGE_CURVE ( 'NONE', #251591, #19412, #8704, .T. ) ;
#738 = CARTESIAN_POINT ( 'NONE',  ( -25.08955943499999819, 20.00919809700000229, 6.400649629000000118 ) ) ;
#737 = CARTESIAN_POINT ( 'NONE',  ( -34.79590101400000179, 35.71740674000000837, 5.434811721000000873 ) ) ;
#739 = FACE_OUTER_BOUND ( 'NONE', #224736, .T. ) ;
#740 = CARTESIAN_POINT ( 'NONE',  ( -27.88271661699999981, 28.31978600899999776, 4.841575236999999809 ) ) ;
#741 = CARTESIAN_POINT ( 'NONE',  ( 28.11106794781330009, 36.30375226678724943, -9.605155941262200514 ) ) ;
#742 = CARTESIAN_POINT ( 'NONE',  ( 31.02699489625995000, 29.97271480505339980, -3.629350755709629617 ) ) ;
#743 = CARTESIAN_POINT ( 'NONE',  ( 34.29792834889990161, 56.97324026061129842, -4.265501938447940233 ) ) ;
#744 = CARTESIAN_POINT ( 'NONE',  ( -11.95368065999999985, 5.904715159000000213, 12.11878148600000138 ) ) ;
#745 = EDGE_LOOP ( 'NONE', ( #430898, #422487, #80031, #94603 ) ) ;
#746 = CARTESIAN_POINT ( 'NONE',  ( -34.22045929262209540, -90.27322823906384031, 2.536813833097789406 ) ) ;
#747 = AXIS2_PLACEMENT_3D ( 'NONE', #453739, #456546, #410962 ) ;
#749 = ADVANCED_FACE ( 'NONE', ( #352508 ), #326297, .T. ) ;
#748 = CARTESIAN_POINT ( 'NONE',  ( 28.94017693199999997, 29.12541493499999845, 6.465936010000000067 ) ) ;
#750 = ORIENTED_EDGE ( 'NONE', *, *, #121163, .T. ) ;
#752 = CARTESIAN_POINT ( 'NONE',  ( -18.30834218317960804, 42.91609974567524688, -11.04085406670393077 ) ) ;
#751 = CARTESIAN_POINT ( 'NONE',  ( 0.000000000000000000, -74.62432145971558839, 17.93008378085890087 ) ) ;
#753 = AXIS2_PLACEMENT_3D ( 'NONE', #128334, #225066, #256641 ) ;
#754 = CARTESIAN_POINT ( 'NONE',  ( -1.982769384501259946, -13.95915910451439856, -15.20378999851994983 ) ) ;
#756 = ADVANCED_FACE ( 'NONE', ( #266999 ), #511730, .F. ) ;
#755 = CARTESIAN_POINT ( 'NONE',  ( 7.708235346000000376, -25.08790214300000088, 16.97968409799999989 ) ) ;
#757 = CARTESIAN_POINT ( 'NONE',  ( 29.82960728748074786, -31.11414308647779947, -9.146060003817687800 ) ) ;
#758 = CARTESIAN_POINT ( 'NONE',  ( 7.229764843376721650, 15.21826816631105039, 12.52421160088115748 ) ) ;
#759 = CARTESIAN_POINT ( 'NONE',  ( 12.32887870100000072, -60.45357331499999987, 17.19676889799999842 ) ) ;
#761 = VERTEX_POINT ( 'NONE', #497669 ) ;
#760 = CARTESIAN_POINT ( 'NONE',  ( -28.20230985599999940, 34.97656392799999736, 9.013396827999999417 ) ) ;
#762 = CARTESIAN_POINT ( 'NONE',  ( -18.58339678099999759, 16.42843324299999708, 9.371275092999999501 ) ) ;
#763 = EDGE_CURVE ( 'NONE', #232102, #3103, #396389, .T. ) ;
#766 = CARTESIAN_POINT ( 'NONE',  ( -10.08600428600000143, 17.83258080000000234, 13.49525493500000017 ) ) ;
#765 = CARTESIAN_POINT ( 'NONE',  ( 86.66975871586319613, -132.8816657188785939, -14.07954036620095906 ) ) ;
#764 = CARTESIAN_POINT ( 'NONE',  ( 12.18205404098065969, 29.86680408974130074, -12.55031201209210145 ) ) ;
#767 = CARTESIAN_POINT ( 'NONE',  ( -25.34085122000000112, 35.29635378699999393, 11.75978391800000011 ) ) ;
#768 = CARTESIAN_POINT ( 'NONE',  ( 33.38359050599999733, 35.66652354200000019, 4.703550670000000267 ) ) ;
#769 = CARTESIAN_POINT ( 'NONE',  ( 9.587443602885441507, -25.60224353490653826, 15.65487964606738380 ) ) ;
#771 = DIRECTION ( 'NONE',  ( 1.000000000000000000, 0.000000000000000000, 0.000000000000000000 ) ) ;
#770 = CARTESIAN_POINT ( 'NONE',  ( -7.738384660000000359, 15.97293374300000046, 13.77820898500000091 ) ) ;
#772 = CARTESIAN_POINT ( 'NONE',  ( -11.35063558869430089, 50.30718913509380030, 12.67866723703883913 ) ) ;
#773 = EDGE_CURVE ( 'NONE', #452621, #304004, #443839, .T. ) ;
#774 = CARTESIAN_POINT ( 'NONE',  ( -29.19552749700000049, 24.89779876000000414, 0.06463718200000000136 ) ) ;
#775 = CARTESIAN_POINT ( 'NONE',  ( -29.99094990918775139, 34.08102499203145186, -9.018497840986050562 ) ) ;
#776 = CARTESIAN_POINT ( 'NONE',  ( -24.36360650399999983, -0.1192178399999999916, 7.228794997000000500 ) ) ;
#778 = CARTESIAN_POINT ( 'NONE',  ( -34.65813771199999849, 38.77779419699999863, 5.223634134000000095 ) ) ;
#777 = CARTESIAN_POINT ( 'NONE',  ( 24.64198542417696913, -51.13002367603714049, 14.44288751093248457 ) ) ;
#780 = CARTESIAN_POINT ( 'NONE',  ( -0.08105731400000000531, 7.870355146000001412, 13.49413669200000143 ) ) ;
#779 = CARTESIAN_POINT ( 'NONE',  ( 8.095375154534050210, -34.89787786759769261, -17.33088983096020286 ) ) ;
#782 = CARTESIAN_POINT ( 'NONE',  ( 0.09760728067999990820, -0.3838075873599999799, 14.10346810676000118 ) ) ;
#781 = CARTESIAN_POINT ( 'NONE',  ( -29.67950301124797008, 39.27995232322792418, -5.600000000000000533 ) ) ;
#783 = CARTESIAN_POINT ( 'NONE',  ( -25.29494214024769860, -3.916771901188765614, -6.847538351399199641 ) ) ;
#784 = CARTESIAN_POINT ( 'NONE',  ( -4.477203475999999682, 15.59496715200000061, 12.99982266200000147 ) ) ;
#785 = CARTESIAN_POINT ( 'NONE',  ( 26.33320799299999848, 10.03576242799999996, 0.9177982850000000470 ) ) ;
#787 = DIRECTION ( 'NONE',  ( 1.000000000000000000, 0.000000000000000000, -0.000000000000000000 ) ) ;
#786 = PLANE ( 'NONE',  #520972 ) ;
#788 = CARTESIAN_POINT ( 'NONE',  ( -35.20781590103680259, -64.91108575398770597, -18.01173495859265117 ) ) ;
#789 = CARTESIAN_POINT ( 'NONE',  ( -23.18086870499999819, 16.40576186999999919, 5.844575516999999998 ) ) ;
#791 = CARTESIAN_POINT ( 'NONE',  ( -28.27399057996094811, 23.36060277919195016, -1.786245510066790221 ) ) ;
#790 = CARTESIAN_POINT ( 'NONE',  ( -1.933341916999999910, 16.30989796599999764, 14.57838464200000139 ) ) ;
#793 = CARTESIAN_POINT ( 'NONE',  ( 35.25881712599999673, 35.58835189700000257, 4.404073696000000204 ) ) ;
#792 = CARTESIAN_POINT ( 'NONE',  ( 33.53029025937404839, 67.61054364956849838, 8.587193222045419461 ) ) ;
#794 = CARTESIAN_POINT ( 'NONE',  ( -2.650000042510029630, -0.6005975704444569407, -22.58007924697859892 ) ) ;
#795 = CARTESIAN_POINT ( 'NONE',  ( 23.67369670271729731, 7.660132057116910254, 6.814737013006700650 ) ) ;
#796 = CARTESIAN_POINT ( 'NONE',  ( 23.42538112000000083, -0.5226863330000000030, 6.474930477000000906 ) ) ;
#797 = CARTESIAN_POINT ( 'NONE',  ( -31.60644590100000073, 40.21396396999999467, 8.065828440000000654 ) ) ;
#798 = CARTESIAN_POINT ( 'NONE',  ( -26.84911623299999661, -51.67440119400000498, 13.94362695200000068 ) ) ;
#799 = B_SPLINE_CURVE_WITH_KNOTS ( 'NONE', 3,
 ( #504213, #68082, #204812, #119310, #333120, #113651, #73747, #418665 ),
 .UNSPECIFIED., .F., .F.,
 ( 4, 2, 2, 4 ),
 ( 2.168404344971008868E-19, 0.0004939314935439255341, 0.0009878629870878508513, 0.001975725974175701269 ),
 .UNSPECIFIED. ) ;
#800 = CARTESIAN_POINT ( 'NONE',  ( -20.66709834999999984, 17.78317534299999991, 8.269232995000001196 ) ) ;
#801 = CARTESIAN_POINT ( 'NONE',  ( 23.15192657557372868, -23.85690172046380297, -12.57568448227147861 ) ) ;
#802 = CARTESIAN_POINT ( 'NONE',  ( -32.46055885399999852, 43.35369537200000423, 6.948016647999999407 ) ) ;
#803 = CARTESIAN_POINT ( 'NONE',  ( -1.717957619999999963, 22.33755771299999893, 14.47613196600000052 ) ) ;
#804 = ORIENTED_EDGE ( 'NONE', *, *, #6770, .F. ) ;
#805 = FACE_OUTER_BOUND ( 'NONE', #5006, .T. ) ;
#806 = CARTESIAN_POINT ( 'NONE',  ( -34.64307213500000415, 34.66994724200000633, 4.017585697999999539 ) ) ;
#807 = CARTESIAN_POINT ( 'NONE',  ( 35.52711341887339813, 34.45479086024210602, 0.4130213217893429767 ) ) ;
#808 = CARTESIAN_POINT ( 'NONE',  ( -28.57056549846990023, 50.48444812821210093, 8.173426950495109367 ) ) ;
#809 = CARTESIAN_POINT ( 'NONE',  ( 32.78759481447720958, 54.13172468404006565, 5.327276479146481947 ) ) ;
#811 = VERTEX_POINT ( 'NONE', #286640 ) ;
#810 = CARTESIAN_POINT ( 'NONE',  ( -3.208009458999999897, -0.4152826800000000151, 14.04247029099999899 ) ) ;
#813 = EDGE_CURVE ( 'NONE', #209797, #299954, #212636, .T. ) ;
#812 = CARTESIAN_POINT ( 'NONE',  ( -20.88917817200000115, 36.33104316099999664, 11.71806287600000118 ) ) ;
#814 = CARTESIAN_POINT ( 'NONE',  ( -35.85011717000000431, 43.10852290199999715, 4.887351595000000160 ) ) ;
#815 = CARTESIAN_POINT ( 'NONE',  ( -24.28790063599999982, -0.4147688110000000150, 5.199251535000000146 ) ) ;
#816 = CARTESIAN_POINT ( 'NONE',  ( 0.6067056669999999485, 35.89970566599999557, 13.19570604099999933 ) ) ;
#817 = DIRECTION ( 'NONE',  ( -0.5735764363510499342, -0.8191520442889891340, 0.000000000000000000 ) ) ;
#818 = CARTESIAN_POINT ( 'NONE',  ( -15.97388597041525138, 50.08626780534570599, 11.16488801788490015 ) ) ;
#819 = CARTESIAN_POINT ( 'NONE',  ( 26.60510877299930144, -0.3753727716664210234, -3.073892748399345010 ) ) ;
#821 = CARTESIAN_POINT ( 'NONE',  ( -34.72372472076445149, 44.79499575392635080, -5.986447941306660248 ) ) ;
#820 = CARTESIAN_POINT ( 'NONE',  ( 29.13368695200000147, 30.56314772800000412, 7.355105611000000820 ) ) ;
#822 = DIRECTION ( 'NONE',  ( 1.000000000000000000, 0.000000000000000000, 0.000000000000000000 ) ) ;
#823 = CARTESIAN_POINT ( 'NONE',  ( -14.79054447249209936, 52.37894878863759374, 12.35669371103790048 ) ) ;
#824 = CARTESIAN_POINT ( 'NONE',  ( 26.96906253400000253, 0.1968287189999999853, 1.070169841000000011 ) ) ;
#826 = ORIENTED_EDGE ( 'NONE', *, *, #181914, .F. ) ;
#825 = CARTESIAN_POINT ( 'NONE',  ( -1.684336479348285025E-08, -49.27516222168679860, 15.82611699027804875 ) ) ;
#827 = CARTESIAN_POINT ( 'NONE',  ( 24.59055153099999913, -0.1968427700000000002, 6.951793486000000577 ) ) ;
#828 = AXIS2_PLACEMENT_3D ( 'NONE', #8011, #181900, #355740 ) ;
#829 = CARTESIAN_POINT ( 'NONE',  ( 31.09734375249259841, 52.43016297314090224, -7.780347462957779570 ) ) ;
#830 = CARTESIAN_POINT ( 'NONE',  ( 15.99629987948310017, 50.34716391446610118, 7.992998364757900376 ) ) ;
#831 = CARTESIAN_POINT ( 'NONE',  ( -4.572310197485904837, 92.60685940837397823, 7.053427347839304140 ) ) ;
#832 = CARTESIAN_POINT ( 'NONE',  ( -8.849545755000004732, -25.43257648100002299, 15.68994969500000103 ) ) ;
#834 = CARTESIAN_POINT ( 'NONE',  ( 23.72573257458419960, 21.09113749645694824, 0.1700000000000000122 ) ) ;
#833 = CARTESIAN_POINT ( 'NONE',  ( 34.20430562780314432, -82.37240791692480002, -1.054712244562450163 ) ) ;
#835 = CARTESIAN_POINT ( 'NONE',  ( -22.01748584799999975, -0.4596820369999999878, 7.995018696000000702 ) ) ;
#836 = CARTESIAN_POINT ( 'NONE',  ( -24.13023624199999873, -26.13980223900000155, 12.21780263900000030 ) ) ;
#838 = CARTESIAN_POINT ( 'NONE',  ( -5.784186781999999916, 19.16960396500000030, 14.14094362900000057 ) ) ;
#837 = CARTESIAN_POINT ( 'NONE',  ( -23.71963903380715166, -22.56959863708245351, -13.21295091922785936 ) ) ;
#839 = CARTESIAN_POINT ( 'NONE',  ( -22.18183340820949923, 36.62159624937965674, -12.75072749732242094 ) ) ;
#840 = CARTESIAN_POINT ( 'NONE',  ( -35.26180720559877102, 54.91269210817056035, -1.821874686482457539 ) ) ;
#842 = CARTESIAN_POINT ( 'NONE',  ( 35.84159946399999797, 35.80486686400000451, 3.458910551999999861 ) ) ;
#841 = CARTESIAN_POINT ( 'NONE',  ( -21.27251797499465269, 44.93735334900510026, 12.22894778277562011 ) ) ;
#843 = CARTESIAN_POINT ( 'NONE',  ( -36.69571111500000171, 35.74564679799999567, -0.1604855799999999888 ) ) ;
#845 = CARTESIAN_POINT ( 'NONE',  ( 2.364429867772369853, 16.60709351359425057, 14.46728017400567801 ) ) ;
#844 = CARTESIAN_POINT ( 'NONE',  ( 12.04878355783515964, 20.99290778520204981, 13.24777214472094222 ) ) ;
#846 = CARTESIAN_POINT ( 'NONE',  ( -2.113449055999999882, -8.323800337999999854, 14.29651363200000169 ) ) ;
#847 = CARTESIAN_POINT ( 'NONE',  ( 15.99977841437609882, 49.47324025902660338, -8.000306397306649941 ) ) ;
#848 = CARTESIAN_POINT ( 'NONE',  ( -37.06354595999999901, 38.10650768099999652, 2.654995323999999712 ) ) ;
#849 = CARTESIAN_POINT ( 'NONE',  ( -1.689633930999999922, 35.31022964000000286, 13.22821875200000008 ) ) ;
#850 = CARTESIAN_POINT ( 'NONE',  ( -3.806909541833269905, -25.06789788299099797, -17.10244294729639947 ) ) ;
#851 = CARTESIAN_POINT ( 'NONE',  ( -16.02659353282939492, 10.99917359253622884, 11.17026775368535496 ) ) ;
#852 = CARTESIAN_POINT ( 'NONE',  ( 1.616780073000000151, 18.78424618099999677, 13.87277010699999913 ) ) ;
#854 = CARTESIAN_POINT ( 'NONE',  ( 0.9356445439999999669, -37.82241182299999593, 15.91088699500000203 ) ) ;
#853 = CARTESIAN_POINT ( 'NONE',  ( 68.85845334656512762, 27.87882007972606146, 12.59189902469887201 ) ) ;
#856 = B_SPLINE_CURVE_WITH_KNOTS ( 'NONE', 3,
 ( #147606, #321464, #104808, #153192, #458215, #500980 ),
 .UNSPECIFIED., .F., .F.,
 ( 4, 2, 4 ),
 ( 0.000000000000000000, 0.8320025194755580333, 1.000000000000000000 ),
 .UNSPECIFIED. ) ;
#855 = CARTESIAN_POINT ( 'NONE',  ( 19.13611324729509633, 35.88355187369360522, 13.27648534201431829 ) ) ;
#857 = CARTESIAN_POINT ( 'NONE',  ( 30.08332754499999950, 27.00106619899999671, 0.6431438489999999897 ) ) ;
#858 = CARTESIAN_POINT ( 'NONE',  ( 8.609629394905578437, -0.6848225044946379958, 14.84458977823280001 ) ) ;
#860 = CARTESIAN_POINT ( 'NONE',  ( 31.10677507600000169, -86.50000000000000000, 12.22907547299999997 ) ) ;
#859 = CARTESIAN_POINT ( 'NONE',  ( 7.054628169999999976, -25.17918506899999898, 15.76217991500000082 ) ) ;
#862 = CARTESIAN_POINT ( 'NONE',  ( 27.15305308800000006, 27.01345572199999978, 4.922611118999999924 ) ) ;
#861 = CARTESIAN_POINT ( 'NONE',  ( -33.90331571600000160, 39.95803199200000222, 6.257346497000000340 ) ) ;
#864 = CARTESIAN_POINT ( 'NONE',  ( -35.57661054349050289, 47.00760762170170182, -3.409837584811575173 ) ) ;
#863 = CARTESIAN_POINT ( 'NONE',  ( -3.674417223999999926, 29.36099446400000090, 12.01558326399999999 ) ) ;
#865 = CARTESIAN_POINT ( 'NONE',  ( -26.93444936199999873, 17.27022103300000211, 0.9047400750000000880 ) ) ;
#866 = CARTESIAN_POINT ( 'NONE',  ( 28.60097426100000106, 30.55943466499999772, 5.794912655000000967 ) ) ;
#867 = CARTESIAN_POINT ( 'NONE',  ( -27.82592534799999839, 22.99209949600000158, 2.956612690999999682 ) ) ;
#868 = CARTESIAN_POINT ( 'NONE',  ( 35.20398823326010529, -59.58478143865639964, -1.256152553398560023 ) ) ;
#869 = ADVANCED_FACE ( 'NONE', ( #414927 ), #226206, .T. ) ;
#870 = CARTESIAN_POINT ( 'NONE',  ( -22.35102425316541641, 55.78914226073992921, -11.09087031682201996 ) ) ;
#872 = CARTESIAN_POINT ( 'NONE',  ( -4.858515377000000690, 40.09713541600000042, 14.07576695500000064 ) ) ;
#871 = CARTESIAN_POINT ( 'NONE',  ( 8.405997649582779729, -16.15415854343605062, -14.99741337054632062 ) ) ;
#873 = EDGE_LOOP ( 'NONE', ( #128741, #415982 ) ) ;
#874 = CARTESIAN_POINT ( 'NONE',  ( 0.08468077699999999874, -25.26206619800000297, 15.89304843000000034 ) ) ;
#875 = CARTESIAN_POINT ( 'NONE',  ( 20.31171605200000130, 23.90485385200000223, 9.576036947999998716 ) ) ;
#876 = CARTESIAN_POINT ( 'NONE',  ( -6.440271849606222787, -51.00180942105181714, 18.96967807174321763 ) ) ;
#877 = CARTESIAN_POINT ( 'NONE',  ( 37.44092181159915356, 40.58808473708570119, -1.044180596363864177 ) ) ;
#878 = CARTESIAN_POINT ( 'NONE',  ( 29.40916459692505214, 25.84527551864124817, 1.225333435750705968 ) ) ;
#879 = CARTESIAN_POINT ( 'NONE',  ( -16.03748529368400000, 1.839184813171204969, -11.24338047974563892 ) ) ;
#881 = ORIENTED_EDGE ( 'NONE', *, *, #208388, .F. ) ;
#880 = CARTESIAN_POINT ( 'NONE',  ( -6.535797776999999975, 32.71882145300000388, 13.13773852499999961 ) ) ;
#882 = CARTESIAN_POINT ( 'NONE',  ( -16.59073509299999927, -0.4306687040000000133, 11.37062708799999911 ) ) ;
#883 = CARTESIAN_POINT ( 'NONE',  ( -2.603855312999999949, 15.80385605299999874, 13.28752096000000016 ) ) ;
#884 = CARTESIAN_POINT ( 'NONE',  ( -27.94183159399999994, 24.41676358599999830, 4.040939159000000558 ) ) ;
#885 = ORIENTED_EDGE ( 'NONE', *, *, #295781, .T. ) ;
#886 = CARTESIAN_POINT ( 'NONE',  ( -29.39004492805709745, -87.09999999999999432, -14.33921354972493845 ) ) ;
#888 = CARTESIAN_POINT ( 'NONE',  ( 34.76166548000000489, 36.16373974300000071, 6.003620355999999880 ) ) ;
#887 = CARTESIAN_POINT ( 'NONE',  ( -24.63924487100000249, 23.81675819699999863, 6.415768617000000340 ) ) ;
#889 = CARTESIAN_POINT ( 'NONE',  ( 0.6426720880000000857, 14.02023549499999966, 13.31230079200000205 ) ) ;
#890 = CARTESIAN_POINT ( 'NONE',  ( -26.64967199999999892, -47.49983173306370077, 500000.0000000000000 ) ) ;
#891 = B_SPLINE_CURVE_WITH_KNOTS ( 'NONE', 3,
 ( #379788, #240206, #328576, #111922, #491, #85998 ),
 .UNSPECIFIED., .F., .F.,
 ( 4, 2, 4 ),
 ( 0.000000000000000000, 0.5000000000000000000, 1.000000000000000000 ),
 .UNSPECIFIED. ) ;
#892 = CARTESIAN_POINT ( 'NONE',  ( 13.53140947800000049, 29.15975539500000124, 12.28259245099999930 ) ) ;
#894 = CARTESIAN_POINT ( 'NONE',  ( -27.06547430402740062, 25.22447861799719959, -6.230516350301120276 ) ) ;
#893 = CARTESIAN_POINT ( 'NONE',  ( 33.78790408700000114, 41.66283878900000559, 7.860169560000000111 ) ) ;
#896 = CARTESIAN_POINT ( 'NONE',  ( -0.6551448990008950091, -25.23050381287140098, 15.40006784876909940 ) ) ;
#895 = AXIS2_PLACEMENT_3D ( 'NONE', #396869, #180244, #94717 ) ;
#897 = VECTOR ( 'NONE', #502825, 1000.000000000000114 ) ;
#899 = CARTESIAN_POINT ( 'NONE',  ( -0.1886519040000000091, 16.23237544699999901, 14.70904462000000024 ) ) ;
#898 = CARTESIAN_POINT ( 'NONE',  ( -8.149999999999998579, -10.99890024050561976, 9.976399999999999935 ) ) ;
#901 = EDGE_CURVE ( 'NONE', #205625, #462986, #519246, .T. ) ;
#900 = ORIENTED_EDGE ( 'NONE', *, *, #107680, .F. ) ;
#902 = LINE ( 'NONE', #166367, #556452 ) ;
#904 = CARTESIAN_POINT ( 'NONE',  ( -7.472904101902900109, -72.31232629175890736, -18.03170259717384738 ) ) ;
#903 = CARTESIAN_POINT ( 'NONE',  ( -21.04724141799999870, 20.17685737400000079, 8.407557100000000005 ) ) ;
#905 = CARTESIAN_POINT ( 'NONE',  ( 7.270093877000000759, -0.2207297559999999992, 14.95155582100000125 ) ) ;
#906 = CARTESIAN_POINT ( 'NONE',  ( -30.36744134699999975, 42.82333528800000266, 9.806100358000000128 ) ) ;
#907 = CARTESIAN_POINT ( 'NONE',  ( -35.49653534020422541, -50.00001044918069937, -5.964856280398291410 ) ) ;
#909 = EDGE_CURVE ( 'NONE', #425116, #374335, #153398, .T. ) ;
#908 = DIRECTION ( 'NONE',  ( 0.000000000000000000, -0.9996573249755573709, -0.02617694830787320806 ) ) ;
#910 = CARTESIAN_POINT ( 'NONE',  ( -7.570000000000000284, -93.53016657348619844, -2.490000000000000213 ) ) ;
#911 = ORIENTED_EDGE ( 'NONE', *, *, #137818, .F. ) ;
#913 = CARTESIAN_POINT ( 'NONE',  ( 21.31136221624340266, 26.84863971825529916, -11.16285409486292046 ) ) ;
#912 = CARTESIAN_POINT ( 'NONE',  ( 25.36260342558605174, -45.26927061577109868, 15.57459787154450126 ) ) ;
#914 = CARTESIAN_POINT ( 'NONE',  ( -32.33851243600000203, 34.34961639699999836, 4.485219208000000179 ) ) ;
#915 = CARTESIAN_POINT ( 'NONE',  ( -14.19481038009530138, -13.54979000000000156, -13.49340235702811874 ) ) ;
#916 = CARTESIAN_POINT ( 'NONE',  ( 35.88710709200000082, 46.09488348300000382, 3.187539801999999867 ) ) ;
#917 = CARTESIAN_POINT ( 'NONE',  ( 27.06355141500000272, 17.28374880799999858, -0.1243059310000000084 ) ) ;
#918 = CARTESIAN_POINT ( 'NONE',  ( -26.79962760745555173, -57.32639269175669483, 15.96536524551300040 ) ) ;
#920 = CARTESIAN_POINT ( 'NONE',  ( -4.854782926000000387, 15.91611930200000025, 12.90720933000000059 ) ) ;
#919 = CARTESIAN_POINT ( 'NONE',  ( -32.84235267300000061, 39.15095191600000391, 7.247102643000000732 ) ) ;
#922 = CARTESIAN_POINT ( 'NONE',  ( 9.602949068765710194, 20.03477754213504980, 13.01362493351668093 ) ) ;
#921 = CARTESIAN_POINT ( 'NONE',  ( 4.347309690162925122, 30.87286741347969965, 14.45993345643320005 ) ) ;
#923 = VERTEX_POINT ( 'NONE', #320966 ) ;
#924 = CARTESIAN_POINT ( 'NONE',  ( 32.46286433200084787, 34.64206334006640020, -7.275961977596829833 ) ) ;
#925 = CARTESIAN_POINT ( 'NONE',  ( 2.980582517999999848, 15.81663129400000223, 13.22635064999999877 ) ) ;
#927 = CYLINDRICAL_SURFACE ( 'NONE', #517578, 5.000000000000000888 ) ;
#926 = CARTESIAN_POINT ( 'NONE',  ( 59.93138531819506198, 3.488939968177735551, 36.16979017755011228 ) ) ;
#928 = CARTESIAN_POINT ( 'NONE',  ( -14.31830214399999868, -0.4260358250000000346, 12.21853429399999946 ) ) ;
#930 = VECTOR ( 'NONE', #200680, 999.9999999999998863 ) ;
#929 = CARTESIAN_POINT ( 'NONE',  ( -7.617966990000000216, -7.459873649000000384, 14.24861556900000004 ) ) ;
#932 = CARTESIAN_POINT ( 'NONE',  ( -31.52848259100000305, 34.64136854899999918, 8.175093915000001488 ) ) ;
#931 = CARTESIAN_POINT ( 'NONE',  ( 31.11507013947315059, 31.39123257279404555, -5.488379223778359517 ) ) ;
#934 = CARTESIAN_POINT ( 'NONE',  ( 33.84677519899999965, -82.68588776400000029, -10.64950286400000046 ) ) ;
#933 = CARTESIAN_POINT ( 'NONE',  ( -33.91952574500000139, 42.71542870700000094, 5.691416433000000552 ) ) ;
#935 = CARTESIAN_POINT ( 'NONE',  ( 31.09891654313379306, 37.28017332506441051, -9.509124712929784451 ) ) ;
#936 = CARTESIAN_POINT ( 'NONE',  ( 3.215361466999999696, 25.42034723199999746, 12.25973988400000003 ) ) ;
#938 = CARTESIAN_POINT ( 'NONE',  ( 16.80224866200000378, -39.40439479099999431, 15.50204247599999974 ) ) ;
#937 = CARTESIAN_POINT ( 'NONE',  ( -35.56253576362060187, 34.45651301618959650, -0.2217218851921815004 ) ) ;
#939 = EDGE_CURVE ( 'NONE', #238882, #11574, #314588, .T. ) ;
#940 = DIRECTION ( 'NONE',  ( -1.000000000000000000, 0.000000000000000000, 0.000000000000000000 ) ) ;
#942 = DIRECTION ( 'NONE',  ( -0.000000000000000000, -0.000000000000000000, -1.000000000000000000 ) ) ;
#941 = CARTESIAN_POINT ( 'NONE',  ( 30.66296201872254912, 36.24338063931759990, 9.726782287798551252 ) ) ;
#943 = CARTESIAN_POINT ( 'NONE',  ( 34.24496167320005213, 56.02377724123390124, 5.714123573602959638 ) ) ;
#945 = CARTESIAN_POINT ( 'NONE',  ( 31.67533510618200054, 52.43094519097520134, 7.261418210571410903 ) ) ;
#944 = CARTESIAN_POINT ( 'NONE',  ( -34.00779333669459703, -55.39905787531419890, 5.409107280280000651 ) ) ;
#946 = CARTESIAN_POINT ( 'NONE',  ( -26.70205731899999790, 18.92156807099999583, 3.002199565999999820 ) ) ;
#947 = CARTESIAN_POINT ( 'NONE',  ( -32.63278212299999836, 43.34137637499999585, 6.811645745000000751 ) ) ;
#948 = CARTESIAN_POINT ( 'NONE',  ( 31.81489436887592603, 76.38408213467128860, 8.523919602210378699 ) ) ;
#949 = CARTESIAN_POINT ( 'NONE',  ( -37.47266871800000132, 40.28458715999999384, 0.9502831540000000743 ) ) ;
#950 = CARTESIAN_POINT ( 'NONE',  ( 5.553495816343829716, 15.02015826689845035, 15.62909660364674913 ) ) ;
#951 = VERTEX_POINT ( 'NONE', #474590 ) ;
#952 = ADVANCED_FACE ( 'NONE', ( #124002, #297886 ), #32894, .T. ) ;
#953 = CARTESIAN_POINT ( 'NONE',  ( 27.59326846600000138, 28.67075211599999918, 5.600650254000000494 ) ) ;
#955 = CARTESIAN_POINT ( 'NONE',  ( -33.44637725900000191, 52.11398273000000358, 5.044713419000000698 ) ) ;
#954 = CARTESIAN_POINT ( 'NONE',  ( 13.74212393400000032, 25.00146886699999982, 13.16885686400000033 ) ) ;
#957 = VERTEX_POINT ( 'NONE', #126816 ) ;
#956 = CARTESIAN_POINT ( 'NONE',  ( -29.65486626900000289, 30.34571346699999950, 3.717524279000000043 ) ) ;
#958 = CARTESIAN_POINT ( 'NONE',  ( 32.20870516649834769, 56.83915443967480030, 3.743085425717884718 ) ) ;
#960 = CARTESIAN_POINT ( 'NONE',  ( -27.80516260506763615, 72.99797266161687048, 11.78018285695418932 ) ) ;
#959 = LOCAL_TIME ( 14, 13, 59.00000000000000000, #135767 ) ;
#961 = CARTESIAN_POINT ( 'NONE',  ( 28.30184022248684883, -22.89461059573109836, -7.425387789445400344 ) ) ;
#963 = ORIENTED_EDGE ( 'NONE', *, *, #164583, .T. ) ;
#962 = ORIENTED_EDGE ( 'NONE', *, *, #40345, .F. ) ;
#964 = DIRECTION ( 'NONE',  ( -1.000000000000000000, 0.000000000000000000, 0.000000000000000000 ) ) ;
#967 = CARTESIAN_POINT ( 'NONE',  ( -7.829068423999999915, 20.77749780999999984, 12.66019378300000042 ) ) ;
#966 = CARTESIAN_POINT ( 'NONE',  ( 26.05987274900000017, 36.25630636999999723, 10.38438552700000095 ) ) ;
#965 = CARTESIAN_POINT ( 'NONE',  ( 4.482809991967050323, 32.81300894263585377, -14.47345641650553993 ) ) ;
#968 = CARTESIAN_POINT ( 'NONE',  ( -23.10822853900000240, 51.21546286599999576, 10.14279626399999934 ) ) ;
#969 = CARTESIAN_POINT ( 'NONE',  ( -32.87910544886700137, 36.82127889716975488, -6.636909877155069637 ) ) ;
#970 = CARTESIAN_POINT ( 'NONE',  ( 33.99720476009229486, -55.20525192940780101, -11.15710949205450220 ) ) ;
#971 = CARTESIAN_POINT ( 'NONE',  ( 32.80248178563299888, 31.14701135183184988, 0.01055981120964010096 ) ) ;
#972 = CARTESIAN_POINT ( 'NONE',  ( -27.69559689300000116, 27.16558321000000120, 4.047087681999999909 ) ) ;
#973 = CARTESIAN_POINT ( 'NONE',  ( -34.16765598300000306, 36.56001172100000218, 4.654540579999999927 ) ) ;
#974 = CARTESIAN_POINT ( 'NONE',  ( 8.473260184000000805, 14.98516451499999924, 12.53054252799999979 ) ) ;
#975 = CARTESIAN_POINT ( 'NONE',  ( 4.109805098999999906, 44.17366639299999065, 12.38636977300000019 ) ) ;
#976 = EDGE_CURVE ( 'NONE', #433576, #392782, #35706, .T. ) ;
#977 = CARTESIAN_POINT ( 'NONE',  ( -24.36866988499999920, 35.47373653399999682, 10.76590873399999992 ) ) ;
#978 = CARTESIAN_POINT ( 'NONE',  ( -3.642608339999999778, 15.27926086200000100, 13.16318756999999984 ) ) ;
#979 = APPROVAL_STATUS ( 'not_yet_approved' ) ;
#981 = VERTEX_POINT ( 'NONE', #161170 ) ;
#980 = CARTESIAN_POINT ( 'NONE',  ( -0.07278162800000000099, 35.88709207900000564, 14.44896189399999997 ) ) ;
#982 = CARTESIAN_POINT ( 'NONE',  ( -30.98167290112279915, 47.06868343902599605, -8.704187243223168835 ) ) ;
#983 = CARTESIAN_POINT ( 'NONE',  ( 34.13916846702714736, 34.37705583153265110, -4.529621536822829420 ) ) ;
#984 = CARTESIAN_POINT ( 'NONE',  ( 26.32313759799999886, 21.59848600799999829, 5.262092249000001054 ) ) ;
#986 = CARTESIAN_POINT ( 'NONE',  ( -5.697476623941235552, -11.32127642902160503, 14.58897180850967956 ) ) ;
#985 = CARTESIAN_POINT ( 'NONE',  ( 3.101608006675808493, -25.71748432916702143, 15.87698964068239427 ) ) ;
#987 = CARTESIAN_POINT ( 'NONE',  ( 16.76149015000000020, 38.27733851600000037, 12.26264985600000124 ) ) ;
#988 = CARTESIAN_POINT ( 'NONE',  ( -34.88620847615759857, 52.47324002428059231, 0.3999981151643640098 ) ) ;
#989 = CARTESIAN_POINT ( 'NONE',  ( -22.58098260200000240, 6.741881085000000162, 8.061169392000000045 ) ) ;
#990 = CARTESIAN_POINT ( 'NONE',  ( -28.07086516067159820, 53.72324025902679523, 6.104382358774899764 ) ) ;
#991 = CARTESIAN_POINT ( 'NONE',  ( -10.25808140900000076, -0.2770968500000000057, 13.21773583500000093 ) ) ;
#992 = CARTESIAN_POINT ( 'NONE',  ( -22.95220448399999924, -0.3249374689999999788, 6.993262016000000081 ) ) ;
#994 = ORIENTED_EDGE ( 'NONE', *, *, #2491, .F. ) ;
#993 = CARTESIAN_POINT ( 'NONE',  ( -34.90519433099999702, 52.10932599900000639, 0.9605880600000000769 ) ) ;
#995 = CARTESIAN_POINT ( 'NONE',  ( -28.18150932227890237, 39.98327454616679688, -9.068826711808830154 ) ) ;
#996 = DIRECTION ( 'NONE',  ( -1.000000000000000000, 0.000000000000000000, 0.000000000000000000 ) ) ;
#998 = CARTESIAN_POINT ( 'NONE',  ( -25.46415755700000005, -0.1977642829999999852, 5.627242103999999578 ) ) ;
#997 = CARTESIAN_POINT ( 'NONE',  ( 9.470742668999999836, -0.1000826029999999922, 14.62034506100000009 ) ) ;
#999 = CARTESIAN_POINT ( 'NONE',  ( -11.76663630299999852, 19.41611571800000036, 13.20962476799999941 ) ) ;
#1000 = CARTESIAN_POINT ( 'NONE',  ( 0.003608333000000000026, 34.75634320599999683, 14.50888175300000071 ) ) ;
#1001 = CARTESIAN_POINT ( 'NONE',  ( 31.55442686161134702, 51.24136273943987874, 7.869553611808745686 ) ) ;
#1002 = CARTESIAN_POINT ( 'NONE',  ( 24.29971564915375026, -84.59999999999999432, -13.57763821964726070 ) ) ;
#1003 = CARTESIAN_POINT ( 'NONE',  ( -22.58766364299999907, 16.37910921899999650, 6.485689687999999897 ) ) ;
#1004 = VERTEX_POINT ( 'NONE', #172404 ) ;
#1006 = CONICAL_SURFACE ( 'NONE', #129624, 2.055000000000000160, 0.9599310885968765916 ) ;
#1005 = CARTESIAN_POINT ( 'NONE',  ( 4.725698477000000786, 21.53095927200000048, 12.97422420000000010 ) ) ;
#1007 = DIRECTION ( 'NONE',  ( -1.000000000000000000, 0.000000000000000000, 0.000000000000000000 ) ) ;
#1008 = CARTESIAN_POINT ( 'NONE',  ( -24.78089904418284561, -50.30528523796839835, 11.17431999999999981 ) ) ;
#1009 = CARTESIAN_POINT ( 'NONE',  ( 5.774481545804100335, -0.1020071522697714034, -15.10415164308235170 ) ) ;
#1010 = FACE_BOUND ( 'NONE', #404571, .T. ) ;
#1011 = CARTESIAN_POINT ( 'NONE',  ( 23.83298656941424909, 21.75632013532945308, -8.267973091381190187 ) ) ;
#1012 = CARTESIAN_POINT ( 'NONE',  ( 1.244774928999999863, 39.46022145900000311, 14.17049256600000007 ) ) ;
#1013 = CARTESIAN_POINT ( 'NONE',  ( -26.20899115599999973, 23.28815047499999835, 3.747113710999999903 ) ) ;
#1015 = CARTESIAN_POINT ( 'NONE',  ( 13.04803593799999994, 18.28887668099999786, 11.82992103699999831 ) ) ;
#1014 = DIRECTION ( 'NONE',  ( -1.000000000000000000, 0.000000000000000000, 0.000000000000000000 ) ) ;
#1016 = CARTESIAN_POINT ( 'NONE',  ( 8.109327056000001477, 34.13747332400000545, 13.07496089000000161 ) ) ;
#1017 = CARTESIAN_POINT ( 'NONE',  ( -7.518385391999999889, 24.73993070799999927, 11.07805621699999854 ) ) ;
#1018 = DIRECTION ( 'NONE',  ( 0.000000000000000000, 0.004363309485638982264, 0.9999904807198578549 ) ) ;
#1019 = EDGE_LOOP ( 'NONE', ( #459387, #520698, #175430, #125817 ) ) ;
#1020 = CARTESIAN_POINT ( 'NONE',  ( -35.77180161841440054, 32.81537423723604263, -1.909279003408254960 ) ) ;
#1022 = CARTESIAN_POINT ( 'NONE',  ( -2.269037337781245167, 42.61406124840350174, -13.84652379931656085 ) ) ;
#1021 = CARTESIAN_POINT ( 'NONE',  ( -23.58252014452970968, 75.01728787159375145, 12.74263011714005422 ) ) ;
#1024 = CARTESIAN_POINT ( 'NONE',  ( 24.54737780099999611, -0.3550785959999999686, 4.725431377999999683 ) ) ;
#1023 = CARTESIAN_POINT ( 'NONE',  ( 28.81090197952440235, 27.17633389114130082, -4.898482498060209522 ) ) ;
#1026 = CARTESIAN_POINT ( 'NONE',  ( 25.38786615399999747, 19.34893454500000232, 5.771310847000000521 ) ) ;
#1025 = CARTESIAN_POINT ( 'NONE',  ( 4.302418327999999903, 15.59403446600000009, 13.02833173299999991 ) ) ;
#1027 = CARTESIAN_POINT ( 'NONE',  ( -33.56883009600124979, -68.74034178199839573, 8.872525436000380239 ) ) ;
#1028 = CARTESIAN_POINT ( 'NONE',  ( -22.70053380299999901, -0.4420469079999999606, 7.296617369000000686 ) ) ;
#1029 = CARTESIAN_POINT ( 'NONE',  ( 32.56869978524395037, 32.77304474343764440, -4.836364369141250563 ) ) ;
#1031 = ADVANCED_FACE ( 'NONE', ( #471798, #129622 ), #477387, .T. ) ;
#1030 = CARTESIAN_POINT ( 'NONE',  ( -24.56988070799999946, 20.28636881200000275, 5.047124437000000796 ) ) ;
#1033 = CARTESIAN_POINT ( 'NONE',  ( -0.07577923758952490041, 37.47800764827368170, 16.12360191946121546 ) ) ;
#1032 = CARTESIAN_POINT ( 'NONE',  ( -32.30345028102000526, 30.76779457100510129, -1.143559490138561729 ) ) ;
#1034 = CARTESIAN_POINT ( 'NONE',  ( -0.2218238282221403068, -18.76493936057862655, 70.00000000000001421 ) ) ;
#1035 = CARTESIAN_POINT ( 'NONE',  ( 0.06622229599999999994, -25.22465762999999939, 15.89155140099999741 ) ) ;
#1037 = ORIENTED_EDGE ( 'NONE', *, *, #83633, .F. ) ;
#1036 = CARTESIAN_POINT ( 'NONE',  ( -31.78093018999999941, 30.73941200500000193, 2.997573371000000098 ) ) ;
#1038 = CARTESIAN_POINT ( 'NONE',  ( -27.74295112999999802, 29.58832549099999909, 6.117047601000000334 ) ) ;
#1040 = CARTESIAN_POINT ( 'NONE',  ( 27.50000000000000000, 7.684404870235410590E-16, 0.000000000000000000 ) ) ;
#1039 = CARTESIAN_POINT ( 'NONE',  ( -2.507700554999999998, -17.96038871800000081, 15.47949760100000027 ) ) ;
#1041 = CARTESIAN_POINT ( 'NONE',  ( -36.67014322299999662, 45.22721852600000148, 0.8392983199999999311 ) ) ;
#1042 = CARTESIAN_POINT ( 'NONE',  ( -25.03706149356140287, -68.74666322197489876, -15.63689553343909999 ) ) ;
#1043 = VERTEX_POINT ( 'NONE', #209557 ) ;
#1044 = CARTESIAN_POINT ( 'NONE',  ( 28.27290173100000104, 33.49243004599999551, 9.818881892000002054 ) ) ;
#1045 = CARTESIAN_POINT ( 'NONE',  ( -2.786312155995479767, -0.1011811660341582070, -15.28008251217309876 ) ) ;
#1047 = CARTESIAN_POINT ( 'NONE',  ( 28.86829823799999772, -26.82071442300000186, 10.85432754400000022 ) ) ;
#1046 = CARTESIAN_POINT ( 'NONE',  ( -30.96806941799999890, 30.68775653499999834, 4.843879685999999296 ) ) ;
#1048 = AXIS2_PLACEMENT_3D ( 'NONE', #122522, #547434, #413448 ) ;
#1050 = VERTEX_POINT ( 'NONE', #166796 ) ;
#1049 = CARTESIAN_POINT ( 'NONE',  ( -24.17242115200000185, 8.376246443999999514, 3.754434720999999975 ) ) ;
#1051 = CARTESIAN_POINT ( 'NONE',  ( 35.65358432500000418, 47.42100046600000240, 2.919088338999999532 ) ) ;
#1053 = CARTESIAN_POINT ( 'NONE',  ( 19.23326303600000031, 10.38776705499999942, 8.846764171000000232 ) ) ;
#1052 = CARTESIAN_POINT ( 'NONE',  ( 25.13199706945129819, -0.5047361075425499388, -3.515084815349580172 ) ) ;
#1055 = CARTESIAN_POINT ( 'NONE',  ( -37.50235757373594936, 40.03451388088729601, -0.8540801878989189300 ) ) ;
#1054 = CARTESIAN_POINT ( 'NONE',  ( 28.22698299683741752, -59.17378923897918241, 16.86361435860852254 ) ) ;
#1056 = CARTESIAN_POINT ( 'NONE',  ( 35.12151314157780035, -66.40228487553901005, -0.2400000000000000189 ) ) ;
#1057 = CARTESIAN_POINT ( 'NONE',  ( -13.02928535100000040, 37.99539162799999303, 12.63446952600000195 ) ) ;
#1059 = CARTESIAN_POINT ( 'NONE',  ( -22.22621230200000042, 28.51411375900000067, 9.741250531000000379 ) ) ;
#1058 = CARTESIAN_POINT ( 'NONE',  ( -35.39924090099999887, 48.31738886200000138, 2.997478028999999822 ) ) ;
#1061 = CARTESIAN_POINT ( 'NONE',  ( 20.92332481700000102, 44.81255328800000370, 11.02534613100000094 ) ) ;
#1060 = CARTESIAN_POINT ( 'NONE',  ( 12.59999999999999964, -2.055000000000000160, 0.000000000000000000 ) ) ;
#1062 = CARTESIAN_POINT ( 'NONE',  ( -20.69256097033002462, 20.64163260211866557, -9.907514222576859098 ) ) ;
#1063 = CARTESIAN_POINT ( 'NONE',  ( -23.22900489800000301, 20.88147186500000174, 5.607162543000000277 ) ) ;
#1064 = CARTESIAN_POINT ( 'NONE',  ( -31.56648132199999779, 50.14857051799999965, 6.015178761000000485 ) ) ;
#1065 = CARTESIAN_POINT ( 'NONE',  ( 11.23006523800000167, 17.76568532499999975, 11.99073206799999980 ) ) ;
#1066 = CARTESIAN_POINT ( 'NONE',  ( 4.097837192000000073, 4.793867502000000336, 13.45101819699999979 ) ) ;
#1067 = ORIENTED_EDGE ( 'NONE', *, *, #257790, .T. ) ;
#1068 = CARTESIAN_POINT ( 'NONE',  ( -36.02698748000000251, -60.05684982300000030, -0.2117190190000000083 ) ) ;
#1069 = CARTESIAN_POINT ( 'NONE',  ( -2.335590300216444870, 36.45744610631800242, -13.15049766315001989 ) ) ;
#1070 = CARTESIAN_POINT ( 'NONE',  ( 18.83008051930649884, 21.94788737535045087, 11.30381572470754037 ) ) ;
#1072 = ORIENTED_EDGE ( 'NONE', *, *, #29105, .F. ) ;
#1071 = CARTESIAN_POINT ( 'NONE',  ( -0.3507804210000000089, 41.84080512500000282, 13.93679672699999905 ) ) ;
#1075 = CARTESIAN_POINT ( 'NONE',  ( -29.50757689714535204, 35.39305285089034214, -10.05195007133975871 ) ) ;
#1074 = DIRECTION ( 'NONE',  ( 0.000000000000000000, 0.000000000000000000, 1.000000000000000000 ) ) ;
#1073 = CARTESIAN_POINT ( 'NONE',  ( 35.18266558458255133, 54.97324025902650391, -5.551115123125779547E-14 ) ) ;
#1076 = CARTESIAN_POINT ( 'NONE',  ( 23.56165674200000026, 9.920545461999999759, 4.794911238000000075 ) ) ;
#1077 = CARTESIAN_POINT ( 'NONE',  ( -25.41329881964979975, -32.34666393721605004, -14.84823662441769976 ) ) ;
#1078 = CARTESIAN_POINT ( 'NONE',  ( 34.19953591799999515, 35.60477284499999229, 6.185235837999999653 ) ) ;
#1080 = CARTESIAN_POINT ( 'NONE',  ( -21.80441385065454796, -47.80238278493009574, 14.95001734761598122 ) ) ;
#1079 = CARTESIAN_POINT ( 'NONE',  ( -28.03630229389050044, 46.57322825902659957, -7.921959470773241030 ) ) ;
#1081 = CARTESIAN_POINT ( 'NONE',  ( 0.2276102849999999955, 26.75602023200000090, 14.55734990400000051 ) ) ;
#1083 = ORIENTED_EDGE ( 'NONE', *, *, #473681, .F. ) ;
#1082 = CARTESIAN_POINT ( 'NONE',  ( -15.97063343799999835, 36.05126036200000073, 12.44491890500000153 ) ) ;
#1084 = CARTESIAN_POINT ( 'NONE',  ( 12.06722342399999981, 7.524786055999999945, 11.96234549399999914 ) ) ;
#1085 = CARTESIAN_POINT ( 'NONE',  ( 37.36774981577840293, 38.83704044489270046, -1.723067404185204765 ) ) ;
#1086 = CARTESIAN_POINT ( 'NONE',  ( -0.2635669216864545139, 0.02110229656335209716, 15.32068760325360124 ) ) ;
#1087 = CARTESIAN_POINT ( 'NONE',  ( 25.95887867600000121, 18.06770053500000017, 4.354764627999999860 ) ) ;
#1088 = CARTESIAN_POINT ( 'NONE',  ( -30.65072588099999962, 33.29032683100000156, 7.915143323999999758 ) ) ;
#1089 = CARTESIAN_POINT ( 'NONE',  ( 27.49985487716260124, 37.49999820261705707, -5.599999999999999645 ) ) ;
#1091 = ORIENTED_EDGE ( 'NONE', *, *, #534220, .F. ) ;
#1090 = CARTESIAN_POINT ( 'NONE',  ( -14.56044670679696473, -87.39451363053035493, 13.77985265655111924 ) ) ;
#1092 = CARTESIAN_POINT ( 'NONE',  ( -25.87530299800000222, -27.72432328100000021, 13.63095417199999915 ) ) ;
#1094 = ORIENTED_EDGE ( 'NONE', *, *, #524804, .F. ) ;
#1093 = EDGE_CURVE ( 'NONE', #500347, #391580, #56116, .T. ) ;
#1095 = ORIENTED_EDGE ( 'NONE', *, *, #356693, .F. ) ;
#1096 = CARTESIAN_POINT ( 'NONE',  ( 22.60274719390738341, 19.64761051438976480, -7.097096100955497811 ) ) ;
#1099 = ADVANCED_FACE ( 'NONE', ( #260686 ), #327851, .T. ) ;
#1098 = CARTESIAN_POINT ( 'NONE',  ( 0.1920194800000000201, 19.16317165999999972, 12.45320938200000072 ) ) ;
#1097 = CARTESIAN_POINT ( 'NONE',  ( -5.750099287000000281, -0.4652374890000000041, 13.87198194900000026 ) ) ;
#1100 = CIRCLE ( 'NONE', #474357, 4.999999999999997335 ) ;
#1101 = CARTESIAN_POINT ( 'NONE',  ( 22.23191969000000157, -0.3128654100000000104, 9.435809647000001021 ) ) ;
#1103 = CARTESIAN_POINT ( 'NONE',  ( -69.15850155247255771, 5.571452535879707568, 10.82152812610052983 ) ) ;
#1102 = CARTESIAN_POINT ( 'NONE',  ( -25.98440036599999914, 19.79121352400000333, 4.996388205000000582 ) ) ;
#1104 = CARTESIAN_POINT ( 'NONE',  ( 35.11696292599999936, 41.38563113600000065, 4.171666614000000273 ) ) ;
#1106 = CARTESIAN_POINT ( 'NONE',  ( -0.2255516369999999993, 36.52442923499999949, 14.40359882999999996 ) ) ;
#1105 = CARTESIAN_POINT ( 'NONE',  ( 12.87526325586567921, 51.15007561007885073, 13.69734123323480013 ) ) ;
#1107 = CARTESIAN_POINT ( 'NONE',  ( -24.74032431200000204, 16.69157026099999896, 3.501567496999999918 ) ) ;
#1109 = CARTESIAN_POINT ( 'NONE',  ( 35.64296109200000018, 35.09484811799999449, 2.336788691000000195 ) ) ;
#1108 = CARTESIAN_POINT ( 'NONE',  ( 21.62938358233735059, -73.82668242020905325, -12.91081208880064324 ) ) ;
#1110 = CARTESIAN_POINT ( 'NONE',  ( -31.41256861500000497, 36.27077172300000285, 7.591722331999999795 ) ) ;
#1111 = DATE_AND_TIME ( #212131, #254915 ) ;
#1112 = CARTESIAN_POINT ( 'NONE',  ( 5.947349465000000279, 13.82584950200000051, 14.12948280200000184 ) ) ;
#1113 = DIRECTION ( 'NONE',  ( 0.9998476951563912696, 0.000000000000000000, 0.01745240643728355329 ) ) ;
#1114 = CARTESIAN_POINT ( 'NONE',  ( 14.95427325514224037, 23.69832468794924907, -12.77285606970656140 ) ) ;
#1115 = CARTESIAN_POINT ( 'NONE',  ( 29.66900314765230107, -44.73119508133029854, 11.52719967459741923 ) ) ;
#1116 = CARTESIAN_POINT ( 'NONE',  ( 28.70072753286867950, 58.60314967414751663, 8.572218927365467422 ) ) ;
#1117 = CARTESIAN_POINT ( 'NONE',  ( -5.109508653882174123, 81.22120142929445308, 12.54400501899105791 ) ) ;
#1118 = CARTESIAN_POINT ( 'NONE',  ( -32.68349777673150669, 43.54367760776839447, 8.335665127885730996 ) ) ;
#1121 = CARTESIAN_POINT ( 'NONE',  ( 34.20430562780314432, -82.37240791692480002, -1.054712244562450163 ) ) ;
#1120 = CARTESIAN_POINT ( 'NONE',  ( -0.4289196002325499357, 28.79335049405334956, 11.98066898695525850 ) ) ;
#1119 = CARTESIAN_POINT ( 'NONE',  ( -0.8078820054420740027, 16.47582361720489885, 12.69186855966836092 ) ) ;
#1122 = CARTESIAN_POINT ( 'NONE',  ( 22.86155918319320079, -76.52113847963148885, 13.52634334269590077 ) ) ;
#1123 = CARTESIAN_POINT ( 'NONE',  ( -8.429868562119649411, 15.86156794936814940, -12.50658818898473967 ) ) ;
#1124 = ORIENTED_EDGE ( 'NONE', *, *, #397142, .T. ) ;
#1125 = CARTESIAN_POINT ( 'NONE',  ( -13.18832420056290111, 14.28295204726535950, 13.51407720717180005 ) ) ;
#1126 = CARTESIAN_POINT ( 'NONE',  ( 27.45934828200000055, 26.70627821899999788, 4.072298163999999332 ) ) ;
#1127 = CARTESIAN_POINT ( 'NONE',  ( -4.944682488000000653, -42.86005541400000141, 15.88946951299999988 ) ) ;
#1129 = CARTESIAN_POINT ( 'NONE',  ( -35.01734877200000540, 51.79333507400000514, 0.6084855040000000104 ) ) ;
#1128 = DIRECTION ( 'NONE',  ( -1.000000000000000000, 0.000000000000000000, 0.000000000000000000 ) ) ;
#1130 = CARTESIAN_POINT ( 'NONE',  ( -32.94532042699999863, 39.93497748900000488, 7.139861455000000134 ) ) ;
#1131 = CARTESIAN_POINT ( 'NONE',  ( -34.37516035800000225, 41.38516215399999965, 5.472261105000001180 ) ) ;
#1133 = EDGE_CURVE ( 'NONE', #383245, #497675, #383455, .T. ) ;
#1132 = AXIS2_PLACEMENT_3D ( 'NONE', #247386, #287302, #116254 ) ;
#1134 = CARTESIAN_POINT ( 'NONE',  ( 26.71878078470454909, 35.06092319441574290, -9.098100637642231092 ) ) ;
#1136 = CARTESIAN_POINT ( 'NONE',  ( -22.64140834199999830, 10.23407107299999907, 6.015787167000000935 ) ) ;
#1135 = CARTESIAN_POINT ( 'NONE',  ( -2.201973553501499925, 39.11412752763170175, -12.48577507017993860 ) ) ;
#1137 = ADVANCED_FACE ( 'NONE', ( #562936 ), #75667, .T. ) ;
#1138 = AXIS2_PLACEMENT_3D ( 'NONE', #477255, #220636, #394494 ) ;
#1139 = ORIENTED_EDGE ( 'NONE', *, *, #73721, .F. ) ;
#1140 = CARTESIAN_POINT ( 'NONE',  ( -31.35823501499999821, 29.99115020700000045, 2.708485227000000162 ) ) ;
#1141 = CARTESIAN_POINT ( 'NONE',  ( 4.999739239860600648, 22.67584313482703706, 16.48842744230530499 ) ) ;
#1142 = CARTESIAN_POINT ( 'NONE',  ( 27.15003896845449916, -20.58865733821001598, -6.999796426870182664 ) ) ;
#1143 = VECTOR ( 'NONE', #214532, 1000.000000000000000 ) ;
#1144 = CARTESIAN_POINT ( 'NONE',  ( 17.84404671973004852, 14.03040953439651872, -11.02817215452175859 ) ) ;
#1147 = CARTESIAN_POINT ( 'NONE',  ( 28.26518972881989811, 29.08503338412685224, -7.257926768056369937 ) ) ;
#1146 = CARTESIAN_POINT ( 'NONE',  ( 22.43589183899999995, -0.2075805480000000036, 9.255646639000000064 ) ) ;
#1145 = CARTESIAN_POINT ( 'NONE',  ( 1.011051216144832177, 45.62091779790119972, -12.23346213608694022 ) ) ;
#1148 = CARTESIAN_POINT ( 'NONE',  ( 33.41100685299999640, -41.07687440599999462, 6.537219644000000329 ) ) ;
#1151 = EDGE_CURVE ( 'NONE', #101639, #410270, #82099, .T. ) ;
#1150 = CARTESIAN_POINT ( 'NONE',  ( 36.51056543600000026, 44.35296613399999899, 2.492874231999999690 ) ) ;
#1149 = CARTESIAN_POINT ( 'NONE',  ( -27.58650481984005154, -86.60000000009389964, -14.95947999130453887 ) ) ;
#1152 = CARTESIAN_POINT ( 'NONE',  ( 27.58984143700000047, 35.09794607899999619, 9.392032738999999353 ) ) ;
#1153 = CARTESIAN_POINT ( 'NONE',  ( -26.64803582400000082, 16.84902046199999859, 1.963249791000000188 ) ) ;
#1154 = PLANE ( 'NONE',  #41197 ) ;
#1155 = EDGE_CURVE ( 'NONE', #12652, #41633, #514575, .T. ) ;
#1156 = CARTESIAN_POINT ( 'NONE',  ( -34.54888326876593396, -57.65420259432062267, -1.490270316004423723 ) ) ;
#1157 = CARTESIAN_POINT ( 'NONE',  ( -27.61114577854726093, 50.66312811172000607, 8.475426553571967503 ) ) ;
#1158 = CARTESIAN_POINT ( 'NONE',  ( 1.541430155022359916, -55.88453194406210400, -4.749170969520340790 ) ) ;
#1159 = CARTESIAN_POINT ( 'NONE',  ( -1.788975120417669937E-06, -87.00603120810650637, -17.25686412835504768 ) ) ;
#1161 = CARTESIAN_POINT ( 'NONE',  ( -27.42846803700000180, 40.84009451500000409, 9.878198656999998661 ) ) ;
#1160 = CARTESIAN_POINT ( 'NONE',  ( 28.85323834300000101, 45.77307743500000470, 10.04382991399999980 ) ) ;
#1162 = CARTESIAN_POINT ( 'NONE',  ( -21.84606165599999983, 30.63444092099999949, 10.43392495099999984 ) ) ;
#1165 = CARTESIAN_POINT ( 'NONE',  ( 12.43186193500000059, -25.85457573100000062, 16.71991779700000080 ) ) ;
#1164 = CARTESIAN_POINT ( 'NONE',  ( 19.38324538700000232, 27.79002743100000217, 10.71508296700000074 ) ) ;
#1163 = CARTESIAN_POINT ( 'NONE',  ( -31.61990111624080058, -84.00000000000000000, -11.15024926572429997 ) ) ;
#1166 = CARTESIAN_POINT ( 'NONE',  ( -32.23646798300000427, 35.94426278299999922, 8.513635149000000624 ) ) ;
#1167 = CARTESIAN_POINT ( 'NONE',  ( 0.000000000000000000, -25.16017477173630112, -17.13997784714110040 ) ) ;
#1168 = CARTESIAN_POINT ( 'NONE',  ( 25.71416174300000179, -0.1755520100000000083, 5.164301436999999773 ) ) ;
#1169 = ORIENTED_EDGE ( 'NONE', *, *, #331155, .F. ) ;
#1170 = EDGE_CURVE ( 'NONE', #303650, #362137, #90498, .T. ) ;
#1171 = CARTESIAN_POINT ( 'NONE',  ( 0.000000000000000000, -74.62432145971558839, 17.93008378085890087 ) ) ;
#1174 = CARTESIAN_POINT ( 'NONE',  ( 0.08689317800000000147, -17.18298094000000020, 16.71027227099999735 ) ) ;
#1173 = CARTESIAN_POINT ( 'NONE',  ( -0.1929863108762625012, 37.80210760167990003, -13.05597319380850152 ) ) ;
#1172 = CARTESIAN_POINT ( 'NONE',  ( 31.16893748925789964, -22.03498261777454914, -1.620029067358759844 ) ) ;
#1176 = CARTESIAN_POINT ( 'NONE',  ( -24.51070325580310438, 45.84882329359160025, -11.46215343224784178 ) ) ;
#1175 = CARTESIAN_POINT ( 'NONE',  ( -99.99999999999998579, -255.0000000000000000, 10.00000000000000000 ) ) ;
#1178 = CARTESIAN_POINT ( 'NONE',  ( 7.415864818927819790, -18.34321330732144872, 14.80707850984301999 ) ) ;
#1177 = CARTESIAN_POINT ( 'NONE',  ( -0.2181508934899519803, 39.45691340136399816, -14.17190276231282020 ) ) ;
#1179 = CARTESIAN_POINT ( 'NONE',  ( -20.36335164506833806, 30.82532851760015191, 12.28731087040252490 ) ) ;
#1180 = EDGE_CURVE ( 'NONE', #324033, #393848, #92453, .T. ) ;
#1182 = CARTESIAN_POINT ( 'NONE',  ( -27.69244119993944864, -44.09770054184045307, 12.49616551407899934 ) ) ;
#1181 = CARTESIAN_POINT ( 'NONE',  ( 69.15842621930951850, -19.42795095387241844, 10.82200878360726115 ) ) ;
#1183 = CARTESIAN_POINT ( 'NONE',  ( -14.79733887899999978, 27.96519603600000181, 11.94683835300000041 ) ) ;
#1184 = CARTESIAN_POINT ( 'NONE',  ( 29.33805895146789666, 25.37367630949764674, -0.4527718138375229628 ) ) ;
#1185 = CARTESIAN_POINT ( 'NONE',  ( 27.71038804699999858, 28.30193862600000188, 5.112421707999999398 ) ) ;
#1187 = CARTESIAN_POINT ( 'NONE',  ( 16.90103448800000052, 52.52730862100000309, 12.21821735199999992 ) ) ;
#1186 = CARTESIAN_POINT ( 'NONE',  ( 28.99482650899999925, 26.74464528200000046, 4.033782141000000543 ) ) ;
#1188 = CARTESIAN_POINT ( 'NONE',  ( -32.28970763699999935, 45.45740116300000722, 8.165249463999998625 ) ) ;
#1189 = CARTESIAN_POINT ( 'NONE',  ( 0.4397566037494020086, 22.15074251711684994, -11.16847969449566058 ) ) ;
#1190 =( BOUNDED_SURFACE ( )  B_SPLINE_SURFACE ( 3, 2, ( 
 ( #261094, #472205, #346634 ),
 ( #221164, #1735, #523379 ),
 ( #218357, #175601, #38905 ),
 ( #212752, #81673, #127217 ),
 ( #429422, #223935, #386640 ),
 ( #90055, #87235, #349432 ) ),
 .UNSPECIFIED., .F., .F., .T. ) 
 B_SPLINE_SURFACE_WITH_KNOTS ( ( 4, 2, 4 ),
 ( 3, 3 ),
 ( -2.821636153893525290E-17, 0.0003127378268241690247, 0.0006254756536483660218 ),
 ( 0.000000000000000000, 1.000000000000000000 ),
 .UNSPECIFIED. ) 
 GEOMETRIC_REPRESENTATION_ITEM ( )  RATIONAL_B_SPLINE_SURFACE ( (
 ( 1.000000000000000000, 0.7205379393989049808, 1.000000000000000000),
 ( 1.000000000000000000, 0.7276373500497939073, 1.000000000000000000),
 ( 1.000000000000000000, 0.7333022409104029693, 1.000000000000000000),
 ( 1.000000000000000000, 0.7384956937156359480, 1.000000000000000000),
 ( 1.000000000000000000, 0.7380471388676750344, 1.000000000000000000),
 ( 1.000000000000000000, 0.7341683564314309685, 1.000000000000000000) ) ) 
 REPRESENTATION_ITEM ( '' )  SURFACE ( )  );
#1191 = CARTESIAN_POINT ( 'NONE',  ( -28.68164532800000188, -30.58576944400000386, 12.46359599600000045 ) ) ;
#1192 = B_SPLINE_CURVE_WITH_KNOTS ( 'NONE', 3,
 ( #365034, #325092, #191171, #22907, #450623, #413432, #102848, #228348, #362224, #14500, #445006, #108443, #541785, #487777, #536190, #185582, #145624, #538993, #196769, #447824, #57297, #319485, #407813, #276730, #453406, #97224, #410636, #271100 ),
 .UNSPECIFIED., .F., .F.,
 ( 4, 1, 1, 2, 2, 1, 1, 2, 2, 2, 2, 1, 1, 1, 1, 2, 2, 4 ),
 ( 0.000000000000000000, 0.06250000000000630052, 0.09375000000000939526, 0.1093750000000103945, 0.1250000000000116018, 0.1875000000000149880, 0.2187500000000164868, 0.2343750000000175138, 0.2500000000000184852, 0.3750000000000224820, 0.5000000000000259792, 0.6250000000000309752, 0.6875000000000319744, 0.7187500000000319744, 0.7343750000000309752, 0.7421875000000289768, 0.7500000000000279776, 1.000000000000000000 ),
 .UNSPECIFIED. ) ;
#1193 = ORIENTED_EDGE ( 'NONE', *, *, #332370, .T. ) ;
#1194 = CARTESIAN_POINT ( 'NONE',  ( -37.03596533149709558, 40.00183675458085020, 3.001236527792920050 ) ) ;
#1197 = CARTESIAN_POINT ( 'NONE',  ( 0.6628051879999999896, 15.32042438299999887, 13.53882777699999806 ) ) ;
#1196 = CARTESIAN_POINT ( 'NONE',  ( -3.079719058000000231, 29.39514351000000048, 13.23748114800000053 ) ) ;
#1195 = CARTESIAN_POINT ( 'NONE',  ( -10.35741481500000027, 37.31092761600000074, 12.85607367000000067 ) ) ;
#1198 = FACE_OUTER_BOUND ( 'NONE', #126753, .T. ) ;
#1199 = CARTESIAN_POINT ( 'NONE',  ( -14.80679926400000035, 34.10478060300000180, 12.49979046999999888 ) ) ;
#1200 = DIRECTION ( 'NONE',  ( 1.000000000000000000, 0.000000000000000000, 0.000000000000000000 ) ) ;
#1201 = CARTESIAN_POINT ( 'NONE',  ( -30.29063834909714714, 34.33440587943130140, -7.098891176844869477 ) ) ;
#1203 = CARTESIAN_POINT ( 'NONE',  ( -35.16568192900000156, -83.05993411899999046, -16.70175929200000198 ) ) ;
#1202 = B_SPLINE_CURVE_WITH_KNOTS ( 'NONE', 3,
 ( #522764, #132206, #306068, #479976, #89441, #437212, #411263, #188986, #402823, #149032, #320101, #454042, #405627 ),
 .UNSPECIFIED., .F., .F.,
 ( 4, 1, 1, 1, 1, 1, 2, 2, 4 ),
 ( 0.000000000000000000, 0.2499999999999562572, 0.3749999999999367728, 0.4374999999999292788, 0.4687499999999260036, 0.4843749999999243938, 0.4921874999999257816, 0.4999999999999271694, 1.000000000000000000 ),
 .UNSPECIFIED. ) ;
#1205 = CARTESIAN_POINT ( 'NONE',  ( 32.17166783199999713, 33.70602288999999985, 3.716026938999999807 ) ) ;
#1204 = CARTESIAN_POINT ( 'NONE',  ( 11.48780211100000059, 29.38390531099999947, 12.12527537400000099 ) ) ;
#1207 = CARTESIAN_POINT ( 'NONE',  ( -0.07341158600000000090, 43.91012361800000008, 13.70408251600000149 ) ) ;
#1206 = CARTESIAN_POINT ( 'NONE',  ( 5.638157645744679591, 22.28525256459125004, -11.16727809025330131 ) ) ;
#1209 = DIRECTION ( 'NONE',  ( -1.209245941094629968E-16, 1.000000000000000000, 0.000000000000000000 ) ) ;
#1208 = LINE ( 'NONE', #562804, #108565 ) ;
#1211 = ORIENTED_EDGE ( 'NONE', *, *, #512140, .F. ) ;
#1210 = CARTESIAN_POINT ( 'NONE',  ( -18.74445195828644728, 37.15355694709705148, -11.94966091407410858 ) ) ;
#1213 = CARTESIAN_POINT ( 'NONE',  ( 32.95635878616524650, 41.63689462216945003, -6.923140348473189931 ) ) ;
#1212 = CARTESIAN_POINT ( 'NONE',  ( -5.317831978000000070, -49.90580025600000624, 17.29462384200000002 ) ) ;
#1215 = CARTESIAN_POINT ( 'NONE',  ( 22.26520064899999696, 13.87801749299999976, 6.534632467999999861 ) ) ;
#1214 = CARTESIAN_POINT ( 'NONE',  ( -27.00059774200000007, -0.03302340600000000514, 1.070200570999999989 ) ) ;
#1216 = CARTESIAN_POINT ( 'NONE',  ( -27.34687524499999967, 29.00758231400000042, 6.182857782000000135 ) ) ;
#1218 = CARTESIAN_POINT ( 'NONE',  ( -5.485865746808210375, 35.15109997398835162, 15.63532463302425057 ) ) ;
#1217 = CONTEXT_DEPENDENT_SHAPE_REPRESENTATION ( #529632, #277987 ) ;
#1219 = CARTESIAN_POINT ( 'NONE',  ( 0.02806646100000000088, 33.23370466499999765, 14.54737426400000011 ) ) ;
#1220 = CARTESIAN_POINT ( 'NONE',  ( 29.71520337268984946, 26.77006878540175094, -1.840026907866884942 ) ) ;
#1222 = DIRECTION ( 'NONE',  ( 1.000000000000000000, 0.000000000000000000, 0.000000000000000000 ) ) ;
#1221 = CARTESIAN_POINT ( 'NONE',  ( -23.98947646575980031, 22.70919894347860080, 10.47246632499528118 ) ) ;
#1223 = CARTESIAN_POINT ( 'NONE',  ( 9.564280152497216022E-06, -59.19391882315314035, 19.00629110280664591 ) ) ;
#1224 = CARTESIAN_POINT ( 'NONE',  ( 0.1289048110000000080, -29.10572999799999749, 17.27351211099999873 ) ) ;
#1225 = CARTESIAN_POINT ( 'NONE',  ( 31.77072164961870016, 31.08874180022500155, 3.728254351675425404 ) ) ;
#1226 = CARTESIAN_POINT ( 'NONE',  ( -25.02255686300000193, 44.64019205700000725, 10.15343123599999942 ) ) ;
#1227 = CARTESIAN_POINT ( 'NONE',  ( -0.8690533219999999615, 36.77560210899999760, 13.13543575799999985 ) ) ;
#1228 = CARTESIAN_POINT ( 'NONE',  ( -31.65870322317190144, 34.89893637418315819, 8.259851570927990494 ) ) ;
#1231 = CARTESIAN_POINT ( 'NONE',  ( 18.41159235450329845, 8.065982847362650096E-16, 0.000000000000000000 ) ) ;
#1230 = CARTESIAN_POINT ( 'NONE',  ( 31.99815029171239900, 50.76017777362159933, 5.047682120894920743 ) ) ;
#1229 = CARTESIAN_POINT ( 'NONE',  ( 24.97957686404835087, -80.76944499845230041, -15.43649362293444938 ) ) ;
#1233 = CARTESIAN_POINT ( 'NONE',  ( -28.14912672199999832, -67.10225596600000131, 15.58373652300000067 ) ) ;
#1232 = CARTESIAN_POINT ( 'NONE',  ( -27.05789644200000055, 26.11754739399999892, 4.326387049000000040 ) ) ;
#1234 = CARTESIAN_POINT ( 'NONE',  ( -2.999214180669980134, 0.5161003369461799606, -13.92458102211721993 ) ) ;
#1235 = CARTESIAN_POINT ( 'NONE',  ( -24.29006702299999887, -45.55584338300000269, 14.50831326299999979 ) ) ;
#1236 = CARTESIAN_POINT ( 'NONE',  ( -7.823826024562000825, -26.14519139533599912, -14.75403719227229971 ) ) ;
#1237 = CARTESIAN_POINT ( 'NONE',  ( -5.506616259360039400, -23.36580411233964938, 12.07641200000026060 ) ) ;
#1238 =( BOUNDED_SURFACE ( )  B_SPLINE_SURFACE ( 3, 2, ( 
 ( #355449, #93265, #446627 ),
 ( #526595, #58898, #395444 ),
 ( #224355, #7716, #147248 ),
 ( #232758, #352640, #16117 ),
 ( #315483, #189992, #278331 ),
 ( #136047, #318313, #144438 ),
 ( #489407, #452226, #363864 ),
 ( #101655, #529401, #321100 ),
 ( #495023, #398225, #229963 ),
 ( #138833, #312695, #10519 ),
 ( #309911, #486602, #98854 ),
 ( #272747, #403826, #187183 ),
 ( #361044, #269918, #443819 ),
 ( #53299, #363170, #189307 ),
 ( #277653, #95364, #400334 ),
 ( #443115, #9834, #7015 ),
 ( #537135, #186509, #226465 ),
 ( #445942, #52597, #274856 ),
 ( #15434, #180904, #483127 ),
 ( #146563, #61007, #55412 ) ),
 .UNSPECIFIED., .F., .F., .F. ) 
 B_SPLINE_SURFACE_WITH_KNOTS ( ( 4, 2, 2, 2, 2, 2, 2, 2, 2, 4 ),
 ( 3, 3 ),
 ( 0.000000000000000000, 0.0008582250920337259129, 0.001716450184067454861, 0.002574675276101179907, 0.003432900368134904952, 0.004291125460168629564, 0.005149350552202359814, 0.006007575644236080523, 0.006436688190252949984, 0.006865800736269809905 ),
 ( 0.000000000000000000, 1.000000000000000000 ),
 .UNSPECIFIED. ) 
 GEOMETRIC_REPRESENTATION_ITEM ( )  RATIONAL_B_SPLINE_SURFACE ( (
 ( 1.000000000000000000, 0.7059448925701520272, 1.000000000000000000),
 ( 1.000000000000000000, 0.7059465380029519288, 1.000000000000000000),
 ( 1.000000000000000000, 0.7059665729905090226, 1.000000000000000000),
 ( 1.000000000000000000, 0.7060423878111550255, 1.000000000000000000),
 ( 1.000000000000000000, 0.7060951542133719894, 1.000000000000000000),
 ( 1.000000000000000000, 0.7062213575129829835, 1.000000000000000000),
 ( 1.000000000000000000, 0.7062956512493300254, 1.000000000000000000),
 ( 1.000000000000000000, 0.7064491740966789557, 1.000000000000000000),
 ( 1.000000000000000000, 0.7065271106009239910, 1.000000000000000000),
 ( 1.000000000000000000, 0.7066764460718050200, 1.000000000000000000),
 ( 1.000000000000000000, 0.7067476914511580111, 1.000000000000000000),
 ( 1.000000000000000000, 0.7068694918741759148, 1.000000000000000000),
 ( 1.000000000000000000, 0.7069236053488899829, 1.000000000000000000),
 ( 1.000000000000000000, 0.7070084116260669793, 1.000000000000000000),
 ( 1.000000000000000000, 0.7070400823109980193, 1.000000000000000000),
 ( 1.000000000000000000, 0.7070716676401550549, 1.000000000000000000),
 ( 1.000000000000000000, 0.7070798770496279362, 1.000000000000000000),
 ( 1.000000000000000000, 0.7070909640235840676, 1.000000000000000000),
 ( 1.000000000000000000, 0.7070939574925519944, 1.000000000000000000),
 ( 1.000000000000000000, 0.7070941331607830671, 1.000000000000000000) ) ) 
 REPRESENTATION_ITEM ( '' )  SURFACE ( )  );
#1239 = CARTESIAN_POINT ( 'NONE',  ( -28.52753292899999948, 31.56031302099999891, 6.694713747000000659 ) ) ;
#1240 = CARTESIAN_POINT ( 'NONE',  ( 0.9013271170221799355, 16.34988700874660239, 14.66260302651889980 ) ) ;
#1241 = CARTESIAN_POINT ( 'NONE',  ( 33.33176955399999741, 43.74228196599999308, 7.783161855000000351 ) ) ;
#1242 = CARTESIAN_POINT ( 'NONE',  ( 32.88360439356525688, 47.60650499689769788, -9.120685598076871514 ) ) ;
#1244 = CARTESIAN_POINT ( 'NONE',  ( -32.24827549699999452, 36.08901717999999903, 6.682228055000000388 ) ) ;
#1243 = LINE ( 'NONE', #169492, #479524 ) ;
#1245 = CARTESIAN_POINT ( 'NONE',  ( -20.77895727899999656, 34.94792560800000558, 12.88931177399999939 ) ) ;
#1246 = CONICAL_SURFACE ( 'NONE', #238002, 2.500000000000000000, 0.9599310885968851403 ) ;
#1247 = CARTESIAN_POINT ( 'NONE',  ( 28.79390796099999861, 35.04841484600000001, 8.707277293000000640 ) ) ;
#1248 = EDGE_LOOP ( 'NONE', ( #546314, #516459, #548019, #90042 ) ) ;
#1249 = ADVANCED_FACE ( 'NONE', ( #231960 ), #12521, .T. ) ;
#1250 = CARTESIAN_POINT ( 'NONE',  ( 31.88364183698196541, 57.47324079457047930, -6.953636821362770171 ) ) ;
#1252 = EDGE_LOOP ( 'NONE', ( #223535, #394956, #374748, #318690 ) ) ;
#1251 = CARTESIAN_POINT ( 'NONE',  ( 25.41688706035250078, 27.01019780538355164, -8.860508855238080628 ) ) ;
#1254 = CARTESIAN_POINT ( 'NONE',  ( 34.23937423718739836, 56.89311162518719556, -3.814880013639204925 ) ) ;
#1253 = CARTESIAN_POINT ( 'NONE',  ( 4.294782156000000128, -0.3256270419999999777, 15.23132226099999897 ) ) ;
#1255 = CARTESIAN_POINT ( 'NONE',  ( -12.73534587900000048, 14.80647466600000151, 13.49163163500000095 ) ) ;
#1256 = CARTESIAN_POINT ( 'NONE',  ( 15.88520604582143214, 50.27329677460490132, 8.007286049533730576 ) ) ;
#1258 = CARTESIAN_POINT ( 'NONE',  ( -4.254980480907460283, -48.22681848966990970, -17.33213249102234954 ) ) ;
#1257 = CARTESIAN_POINT ( 'NONE',  ( 13.16439528899999978, 35.06910914299999860, 12.72552539100000146 ) ) ;
#1259 = CARTESIAN_POINT ( 'NONE',  ( -33.22742636200000277, 32.18433829199999963, 1.887515366000000139 ) ) ;
#1260 = CARTESIAN_POINT ( 'NONE',  ( -30.03307903500000009, -38.48460792600000246, 10.97015166399999941 ) ) ;
#1262 = CARTESIAN_POINT ( 'NONE',  ( -5.907267984318080423, 51.98833181406460113, -12.58076690777359907 ) ) ;
#1261 = CARTESIAN_POINT ( 'NONE',  ( 13.62434088958250200, -48.64579356751691819, -17.14622572885567209 ) ) ;
#1265 = CARTESIAN_POINT ( 'NONE',  ( 2.032918099954114766, 57.08362650670240157, -13.20853467442530160 ) ) ;
#1264 = CARTESIAN_POINT ( 'NONE',  ( -0.7615562302760739977, 32.95599348902265291, -12.20340728579183853 ) ) ;
#1263 = CARTESIAN_POINT ( 'NONE',  ( -6.111896425080758810, -23.08263407573901205, 15.67996132514188901 ) ) ;
#1266 = CARTESIAN_POINT ( 'NONE',  ( -32.12030839900000245, 35.54753186599999282, 8.344939476999998718 ) ) ;
#1267 = CARTESIAN_POINT ( 'NONE',  ( 0.000000000000000000, -24.51996953911389809, -15.86244041424350293 ) ) ;
#1268 = EDGE_CURVE ( 'NONE', #259221, #347434, #546376, .T. ) ;
#1269 = DIRECTION ( 'NONE',  ( 0.000000000000000000, 1.000000000000000000, 0.000000000000000000 ) ) ;
#1270 = EDGE_CURVE ( 'NONE', #264314, #165959, #240521, .T. ) ;
#1271 = CARTESIAN_POINT ( 'NONE',  ( -0.1957057080000000060, 0.1952276510000000020, 14.02617207399999977 ) ) ;
#1272 = CARTESIAN_POINT ( 'NONE',  ( -30.05388301075845092, 27.64169103798429816, -2.308625661501699788 ) ) ;
#1274 = CARTESIAN_POINT ( 'NONE',  ( -23.03210462499999878, -18.28915634700000226, 11.05960776600000095 ) ) ;
#1273 = DIRECTION ( 'NONE',  ( -1.000000000000000000, 0.000000000000000000, 0.000000000000000000 ) ) ;
#1275 = CARTESIAN_POINT ( 'NONE',  ( -70.00297180897979388, -71.09762934692049896, -18.10462737006610112 ) ) ;
#1276 = ORIENTED_EDGE ( 'NONE', *, *, #417625, .F. ) ;
#1277 = CARTESIAN_POINT ( 'NONE',  ( 20.71309680855916469, 35.62831941595967322, 11.69687033954835442 ) ) ;
#1278 = DIRECTION ( 'NONE',  ( 0.5735764363510429398, 0.8191520442889940190, 0.000000000000000000 ) ) ;
#1279 = CARTESIAN_POINT ( 'NONE',  ( -13.14258958500000141, -0.4517386010000000174, 12.56844827900000006 ) ) ;
#1280 = CARTESIAN_POINT ( 'NONE',  ( -33.98610275600000108, -48.74874101799999693, 5.564079594999999934 ) ) ;
#1281 = CARTESIAN_POINT ( 'NONE',  ( 36.21156703199999782, 38.62909031500000623, 5.005380835000000417 ) ) ;
#1282 = CARTESIAN_POINT ( 'NONE',  ( -26.82565494624099856, -80.66122034379390016, 10.15872475560690091 ) ) ;
#1284 = CARTESIAN_POINT ( 'NONE',  ( 32.74979739274830592, 48.07817803544570268, -5.246581126552479546 ) ) ;
#1283 = CARTESIAN_POINT ( 'NONE',  ( -29.53486561100000074, -25.45612743100000230, 9.257873970000000341 ) ) ;
#1286 = ORIENTED_EDGE ( 'NONE', *, *, #492667, .F. ) ;
#1285 = CARTESIAN_POINT ( 'NONE',  ( -28.94677872295999776, 33.43414615740314844, -7.631447766317839942 ) ) ;
#1288 = CARTESIAN_POINT ( 'NONE',  ( -33.73753232009099889, 32.85261321174979798, 2.023808811181739831 ) ) ;
#1287 = CARTESIAN_POINT ( 'NONE',  ( 8.082717588417686727, 42.82356128481595903, 14.29283374427728504 ) ) ;
#1289 = CARTESIAN_POINT ( 'NONE',  ( 0.007595832000000000278, -34.48818036200000137, 17.38186303899999885 ) ) ;
#1290 = CARTESIAN_POINT ( 'NONE',  ( -11.29794863681620143, -18.26042713762404901, -16.14127672201624719 ) ) ;
#1291 = CARTESIAN_POINT ( 'NONE',  ( -4.276106543999999232, 25.42966657299999866, 13.11581791400000085 ) ) ;
#1292 = CARTESIAN_POINT ( 'NONE',  ( 4.950000000000000178, 7.745635187926529847E-16, 0.000000000000000000 ) ) ;
#1293 = VERTEX_POINT ( 'NONE', #186397 ) ;
#1295 = CARTESIAN_POINT ( 'NONE',  ( 19.90079970400000065, -0.5687862780000000340, 11.15501204600000129 ) ) ;
#1294 = DIRECTION ( 'NONE',  ( 0.000000000000000000, 0.000000000000000000, 1.000000000000000000 ) ) ;
#1296 = CARTESIAN_POINT ( 'NONE',  ( 5.817053460633184514, -10.81675039956172490, 14.24339743481529474 ) ) ;
#1297 = CARTESIAN_POINT ( 'NONE',  ( 13.04407977600000024, 28.27729275600000136, 12.14080081100000008 ) ) ;
#1298 = CARTESIAN_POINT ( 'NONE',  ( -32.99440216560724792, 48.48796428041579532, -4.807307066342850099 ) ) ;
#1299 = VERTEX_POINT ( 'NONE', #400219 ) ;
#1301 = CARTESIAN_POINT ( 'NONE',  ( 10.51746588675367988, 17.67136298131663352, -11.96301178313113489 ) ) ;
#1300 = CARTESIAN_POINT ( 'NONE',  ( 32.60867627334494756, 38.18243836557335413, -7.369316376074169561 ) ) ;
#1303 = CARTESIAN_POINT ( 'NONE',  ( 23.00626482199999856, -0.4234833530000000068, 6.954589024999999758 ) ) ;
#1302 = CARTESIAN_POINT ( 'NONE',  ( -30.11778763600000275, 27.22210969500000033, 1.071066230000000008 ) ) ;
#1304 = CARTESIAN_POINT ( 'NONE',  ( 20.59740816095889926, 35.82151414265449318, -13.01364019593801835 ) ) ;
#1305 = CARTESIAN_POINT ( 'NONE',  ( -36.06095835899999713, 44.34634094399999782, 3.820875499000000008 ) ) ;
#1306 = CARTESIAN_POINT ( 'NONE',  ( -32.04074254384499199, 33.29320436872259137, 6.368716358130910749 ) ) ;
#1307 = DIRECTION ( 'NONE',  ( -0.3466665178966490402, 0.9379884462878059770, 0.000000000000000000 ) ) ;
#1309 = FACE_OUTER_BOUND ( 'NONE', #38979, .T. ) ;
#1308 = CARTESIAN_POINT ( 'NONE',  ( -24.99072883620859997, 49.32648738813159639, 9.540104088068609656 ) ) ;
#1311 = CARTESIAN_POINT ( 'NONE',  ( 37.60019433400000111, 40.27898374200000120, 0.08548272199999999710 ) ) ;
#1310 = CARTESIAN_POINT ( 'NONE',  ( 37.07413386743623107, 43.82519769093313045, 0.009999907690324235862 ) ) ;
#1312 = CARTESIAN_POINT ( 'NONE',  ( -0.07246678100000000788, 18.89694416700000446, 12.54010077500000087 ) ) ;
#1314 = CARTESIAN_POINT ( 'NONE',  ( 3.136436504999999819, -26.08240810999999937, 17.15726135400000274 ) ) ;
#1313 = CARTESIAN_POINT ( 'NONE',  ( 26.82763657799999990, 28.76726208399999862, 6.627061299999999378 ) ) ;
#1316 = CARTESIAN_POINT ( 'NONE',  ( -29.50701704002464965, 51.88467841288520077, -8.998562933282510556 ) ) ;
#1315 = CARTESIAN_POINT ( 'NONE',  ( 31.27022922069484778, 51.54485956680490233, 7.756244641321809574 ) ) ;
#1317 = CARTESIAN_POINT ( 'NONE',  ( 33.44606290852487973, -91.60605002098060368, -0.0001451301664300707760 ) ) ;
#1318 = CARTESIAN_POINT ( 'NONE',  ( -31.56890274791517825, -43.80353707936904328, -11.90003566306598159 ) ) ;
#1319 = CARTESIAN_POINT ( 'NONE',  ( -32.05415530484493303, -85.09999999999998010, 0.1205824445967213360 ) ) ;
#1320 = CARTESIAN_POINT ( 'NONE',  ( -33.25661994000000021, 36.88153406700000403, 6.261156903999999912 ) ) ;
#1321 = CARTESIAN_POINT ( 'NONE',  ( -26.63288005467179786, -84.68711925296979359, -14.08669771317213915 ) ) ;
#1322 = CARTESIAN_POINT ( 'NONE',  ( 23.60739711192999835, 45.72784183681280723, -10.39586153002126068 ) ) ;
#1323 = CARTESIAN_POINT ( 'NONE',  ( 13.75333455359293389, 38.73021002984619088, -13.77870603213906087 ) ) ;
#1324 = CARTESIAN_POINT ( 'NONE',  ( 25.90371599272673819, -69.93001044918069908, 17.53447129892091993 ) ) ;
#1325 = CONICAL_SURFACE ( 'NONE', #138016, 2.500000000000000000, 0.9599310885968851403 ) ;
#1326 = FACE_OUTER_BOUND ( 'NONE', #31997, .T. ) ;
#1329 = CARTESIAN_POINT ( 'NONE',  ( 14.12267661626240134, 38.99215162268364310, -13.86858018555940042 ) ) ;
#1328 = CARTESIAN_POINT ( 'NONE',  ( 30.63611810400000479, 33.16096194499999683, 7.826258568000000082 ) ) ;
#1327 = CARTESIAN_POINT ( 'NONE',  ( -32.13266558458249733, 57.58376391977816411, -1.909210277731843153 ) ) ;
#1330 = CARTESIAN_POINT ( 'NONE',  ( 23.82341664400000170, 16.96975782899999885, 7.111110057000000317 ) ) ;
#1332 = CARTESIAN_POINT ( 'NONE',  ( 26.33472693562350031, -55.29495212808939897, 16.04504253828270066 ) ) ;
#1331 = CARTESIAN_POINT ( 'NONE',  ( 30.04159887093634040, 82.36522850797794604, 5.126451244671587304 ) ) ;
#1333 = ORIENTED_EDGE ( 'NONE', *, *, #209829, .T. ) ;
#1334 = CARTESIAN_POINT ( 'NONE',  ( -27.02129027075459788, -20.64878493842834928, -3.464714849352219961 ) ) ;
#1336 = CARTESIAN_POINT ( 'NONE',  ( -3.903009111211360960, -25.09168750421152083, 15.67658678492425217 ) ) ;
#1335 = CARTESIAN_POINT ( 'NONE',  ( -26.86641312685985028, -38.50959742119634655, 14.91494894998670162 ) ) ;
#1337 = CARTESIAN_POINT ( 'NONE',  ( 27.00973875900000110, -0.4882144379999999728, 1.423449802000000153 ) ) ;
#1338 = CARTESIAN_POINT ( 'NONE',  ( 21.97833068299999937, -0.4230903030000000009, 8.011975484000000591 ) ) ;
#1339 = CARTESIAN_POINT ( 'NONE',  ( 0.2162936109999999967, 38.52667830099999691, 14.25141342799999933 ) ) ;
#1340 = DIRECTION ( 'NONE',  ( 8.803751639059099659E-32, -1.000000000000000000, -3.262805684441834980E-24 ) ) ;
#1341 = CARTESIAN_POINT ( 'NONE',  ( 0.08464585299999999313, -25.21578461600000054, 17.14219752899999705 ) ) ;
#1342 = DIRECTION ( 'NONE',  ( 0.000000000000000000, 0.000000000000000000, -1.000000000000000000 ) ) ;
#1343 = EDGE_LOOP ( 'NONE', ( #558746, #381866, #81545, #218282 ) ) ;
#1344 = CARTESIAN_POINT ( 'NONE',  ( 2.384606469404524809, -0.3997239979527354992, -14.07278521408039751 ) ) ;
#1346 = CARTESIAN_POINT ( 'NONE',  ( -23.29728896700000007, 24.29893577500000035, 9.428709426000001059 ) ) ;
#1345 = CARTESIAN_POINT ( 'NONE',  ( -16.78752593999999831, 16.49160992700000250, 13.15991283299999992 ) ) ;
#1347 = CARTESIAN_POINT ( 'NONE',  ( 12.59339898178304118, -69.79099706645219214, -18.10187988988194974 ) ) ;
#1348 = CARTESIAN_POINT ( 'NONE',  ( 35.18009620299999796, 39.95151224899999676, 4.339301802999999680 ) ) ;
#1349 = CARTESIAN_POINT ( 'NONE',  ( -14.11720983038784105, 39.90914265453275789, -14.25578339078751888 ) ) ;
#1352 = FACE_OUTER_BOUND ( 'NONE', #277864, .T. ) ;
#1351 = CARTESIAN_POINT ( 'NONE',  ( -6.707893532060631436, -16.10047349491339119, 15.13027577954050429 ) ) ;
#1350 = CARTESIAN_POINT ( 'NONE',  ( -4.780268956000000458, 14.61625635300000070, 14.27097408200000039 ) ) ;
#1353 = B_SPLINE_CURVE_WITH_KNOTS ( 'NONE', 3,
 ( #548734, #243674, #158172, #27045 ),
 .UNSPECIFIED., .F., .F.,
 ( 4, 4 ),
 ( 0.000000000000000000, 1.000000000000000000 ),
 .UNSPECIFIED. ) ;
#1355 = CARTESIAN_POINT ( 'NONE',  ( 16.20987373500000217, -2.040087211999999983, 11.66272393800000096 ) ) ;
#1354 = CARTESIAN_POINT ( 'NONE',  ( -25.82615321276550091, 23.91166800041285256, -7.081027819842270254 ) ) ;
#1357 = EDGE_CURVE ( 'NONE', #47143, #120296, #534201, .T. ) ;
#1356 = CARTESIAN_POINT ( 'NONE',  ( -33.43338409900000130, 37.61045592899999690, 8.222026258999999726 ) ) ;
#1358 = CARTESIAN_POINT ( 'NONE',  ( -6.731908928000000181, -50.10001044899999556, 17.48171886999999813 ) ) ;
#1360 = CARTESIAN_POINT ( 'NONE',  ( 33.89360045899999818, 33.52668080600000167, 3.369889389999999985 ) ) ;
#1359 = DIRECTION ( 'NONE',  ( -0.7660444431189861181, 0.000000000000000000, 0.6427876096865295930 ) ) ;
#1362 = CARTESIAN_POINT ( 'NONE',  ( -0.1416953539999999956, 26.18563250300000078, 13.30397624599999951 ) ) ;
#1361 = CARTESIAN_POINT ( 'NONE',  ( -22.98549923199999867, -23.70434404499999914, 12.61745218699999960 ) ) ;
#1363 = CARTESIAN_POINT ( 'NONE',  ( -35.32529202699725346, 46.53275421025359293, -4.253920769921045064 ) ) ;
#1366 = CARTESIAN_POINT ( 'NONE',  ( 2.857872207766820161, 9.262667759563369074, 24.99932054431145190 ) ) ;
#1365 = CARTESIAN_POINT ( 'NONE',  ( -23.17877799399999716, -1.405571401999999859, 6.922587671999999692 ) ) ;
#1364 = CARTESIAN_POINT ( 'NONE',  ( -18.62691965500000180, -62.09393589999999818, 16.95521715900000004 ) ) ;
#1367 = CARTESIAN_POINT ( 'NONE',  ( -16.86388060071815076, 72.47324025902670996, 13.75304985516748069 ) ) ;
#1368 = CARTESIAN_POINT ( 'NONE',  ( 24.00428409099999882, 34.41698935200000165, 11.97262419099999953 ) ) ;
#1369 = CARTESIAN_POINT ( 'NONE',  ( 17.66878314813875051, -35.17486958340124659, 16.85124513654465161 ) ) ;
#1370 = CARTESIAN_POINT ( 'NONE',  ( -33.87424528599999718, -82.68456880899999817, -10.57394000000000034 ) ) ;
#1371 = CARTESIAN_POINT ( 'NONE',  ( -0.7507273380000000218, 18.64209533000000008, 13.93547438000000049 ) ) ;
#1373 = CARTESIAN_POINT ( 'NONE',  ( -25.45524455900000049, -0.1958707680000000007, 5.641409529999999783 ) ) ;
#1372 = CARTESIAN_POINT ( 'NONE',  ( -23.40911574285302521, 12.19169985205135198, 5.069665898828932704 ) ) ;
#1374 = CARTESIAN_POINT ( 'NONE',  ( 16.50000000000000000, -54.13277405850000434, 15.45735053234855094 ) ) ;
#1375 = CARTESIAN_POINT ( 'NONE',  ( 23.48501643155724850, 1.798017330894079890, 7.839118705868959758 ) ) ;
#1376 = CARTESIAN_POINT ( 'NONE',  ( -31.72573770968990203, -50.25243726594239746, -12.53298786395968101 ) ) ;
#1377 = CARTESIAN_POINT ( 'NONE',  ( 23.99378617900000066, 21.16559289099999930, 6.109465637999999643 ) ) ;
#1379 = CARTESIAN_POINT ( 'NONE',  ( -24.43675800460434999, 49.79668687896720058, -9.862870790584709724 ) ) ;
#1378 = CARTESIAN_POINT ( 'NONE',  ( -20.91709310599999938, -0.4281643840000000090, 8.901656876999998858 ) ) ;
#1380 = CARTESIAN_POINT ( 'NONE',  ( -35.00170298285559767, 51.32893782995210330, 1.792197759572859761 ) ) ;
#1381 = CARTESIAN_POINT ( 'NONE',  ( -0.5155334119999999132, -35.47177618199999216, 17.39350338400000240 ) ) ;
#1382 = CONICAL_SURFACE ( 'NONE', #10290, 2.055000000000000160, 0.9599310885968765916 ) ;
#1383 = CARTESIAN_POINT ( 'NONE',  ( 34.09943392899997150, -50.10001044899998135, 5.066920775999998128 ) ) ;
#1384 = CARTESIAN_POINT ( 'NONE',  ( -7.881500982000000377, 38.28036132500000832, 12.89654278500000117 ) ) ;
#1385 = CARTESIAN_POINT ( 'NONE',  ( 4.297908071200490454, 34.70208973173029676, 15.98122156503025160 ) ) ;
#1387 = ORIENTED_EDGE ( 'NONE', *, *, #73668, .T. ) ;
#1386 = CARTESIAN_POINT ( 'NONE',  ( -27.14407455500000310, 34.68882670800000767, 9.441832856999999635 ) ) ;
#1388 = CARTESIAN_POINT ( 'NONE',  ( 21.17897031200000058, -0.2102696460000000045, 10.23918631500000131 ) ) ;
#1389 = CARTESIAN_POINT ( 'NONE',  ( -0.2750496204855594762, -78.37825547647220503, -1.803040422457125036 ) ) ;
#1390 = CARTESIAN_POINT ( 'NONE',  ( 27.19675857100000371, -33.37772999799999951, 14.14385045400000074 ) ) ;
#1391 = CARTESIAN_POINT ( 'NONE',  ( -19.03921979799999775, 52.30104780599999970, 12.03870132299999973 ) ) ;
#1392 = CARTESIAN_POINT ( 'NONE',  ( -34.84522733289295360, 39.88163415115270283, -4.995390544034449931 ) ) ;
#1393 = CARTESIAN_POINT ( 'NONE',  ( 31.36001435700000428, 31.06196811899999943, 4.605457403999999144 ) ) ;
#1394 = CARTESIAN_POINT ( 'NONE',  ( -32.20731890449348356, -87.09999999999999432, -12.23647939691853459 ) ) ;
#1396 = CARTESIAN_POINT ( 'NONE',  ( -19.88567817529299830, 20.96448639788939872, 14.15233320463551969 ) ) ;
#1395 = CARTESIAN_POINT ( 'NONE',  ( 31.34356062847690083, 35.69337493407139306, -7.226014667006229963 ) ) ;
#1397 = CARTESIAN_POINT ( 'NONE',  ( -10.55467969400000072, -0.1025370139999999958, 14.46671573999999971 ) ) ;
#1398 = CARTESIAN_POINT ( 'NONE',  ( -26.59725576900000021, 19.79153696500000237, 3.776260367999999978 ) ) ;
#1399 = CARTESIAN_POINT ( 'NONE',  ( 38.60651766680715014, -86.62439272294069781, -52.05911925751640013 ) ) ;
#1400 = CARTESIAN_POINT ( 'NONE',  ( 27.56120472199999938, -25.86122062099999752, 9.957666286999998562 ) ) ;
#1401 = CARTESIAN_POINT ( 'NONE',  ( 34.35808460869564840, 41.78345877479594606, 2.300089144925745011 ) ) ;
#1403 = CARTESIAN_POINT ( 'NONE',  ( 26.89974175699999748, 1.579574126999999883, 0.04539577399999999985 ) ) ;
#1402 = CARTESIAN_POINT ( 'NONE',  ( 15.84999999999999964, 2.126407400337110065, 0.000000000000000000 ) ) ;
#1404 = CARTESIAN_POINT ( 'NONE',  ( -0.4471439110000000050, 16.92978523100000032, 13.21746592499999906 ) ) ;
#1405 = CARTESIAN_POINT ( 'NONE',  ( -32.54514647879845057, 35.97141527398980543, -8.280985793228589742 ) ) ;
#1406 = CARTESIAN_POINT ( 'NONE',  ( -34.24605568599999827, 34.98722052499999791, 5.314973333000000189 ) ) ;
#1408 = B_SPLINE_CURVE_WITH_KNOTS ( 'NONE', 3,
 ( #403507, #400705, #52974, #226841 ),
 .UNSPECIFIED., .F., .F.,
 ( 4, 4 ),
 ( 0.000000000000000000, 1.000000000000000000 ),
 .UNSPECIFIED. ) ;
#1407 = CARTESIAN_POINT ( 'NONE',  ( 24.29971564915365079, -84.59999999999999432, -3.820587826699989975 ) ) ;
#1409 = CARTESIAN_POINT ( 'NONE',  ( -24.10399407199999899, 18.11338770400000087, 5.015056300000000356 ) ) ;
#1410 = CARTESIAN_POINT ( 'NONE',  ( 0.05038307800000000475, 0.4966649999999999676, 13.98856846400000009 ) ) ;
#1411 = CARTESIAN_POINT ( 'NONE',  ( 7.616915497309782346, 1.541815674946866999, 13.39394694766054705 ) ) ;
#1412 = CARTESIAN_POINT ( 'NONE',  ( 22.92871811299999862, 10.90500205799999911, 7.529334257000000363 ) ) ;
#1413 = CARTESIAN_POINT ( 'NONE',  ( 3.432391489242585081, 12.00158544631530155, -14.57445755625231953 ) ) ;
#1414 = CARTESIAN_POINT ( 'NONE',  ( -11.55932034399999964, 9.575376985000000118, 11.97637662100000000 ) ) ;
#1415 = CARTESIAN_POINT ( 'NONE',  ( 36.91572264000000558, 36.53878026900000009, 1.393630442000000080 ) ) ;
#1416 = CARTESIAN_POINT ( 'NONE',  ( 16.20410462968835219, 50.29049530286350489, -10.90438875065202140 ) ) ;
#1418 = EDGE_CURVE ( 'NONE', #343360, #54394, #183665, .T. ) ;
#1417 = CARTESIAN_POINT ( 'NONE',  ( 23.45172099399999865, 11.35164918899999975, 6.987337570000000220 ) ) ;
#1419 = EDGE_LOOP ( 'NONE', ( #221125, #4061 ) ) ;
#1420 = CARTESIAN_POINT ( 'NONE',  ( -2.242891143699924594, 4.469277595920071455, -56.11615381468753583 ) ) ;
#1421 = B_SPLINE_SURFACE_WITH_KNOTS ( 'NONE', 3, 3, ( 
 ( #513929, #197600, #251666, #160516, #371494, #459881, #505474, #462708, #69351, #508304 ),
 ( #200452, #117762, #291628, #548286, #206089, #379976, #465543, #75019, #248881, #553898 ),
 ( #163348, #562282, #171749, #217302, #391194, #262856, #351178, #6255, #345577, #220115 ),
 ( #675, #436777, #134568, #180137, #393986, #83398, #433946, #43421, #302842, #222901 ) ),
 .UNSPECIFIED., .F., .F., .F.,
 ( 4, 4 ),
 ( 4, 1, 1, 1, 3, 4 ),
 ( 0.000000000000000000, 1.000000000000000000 ),
 ( 0.000000000000000000, 0.2500000000000000000, 0.3682212479264584948, 0.5000000000000000000, 1.000000000000000000, 1.010000000000000009 ),
 .UNSPECIFIED. ) ;
#1423 = CARTESIAN_POINT ( 'NONE',  ( 25.67773907600000172, 25.79426395500000169, 6.185396489000000386 ) ) ;
#1422 = CARTESIAN_POINT ( 'NONE',  ( -27.46734586699999880, 20.00875327500000012, 1.004396035999999937 ) ) ;
#1424 = CARTESIAN_POINT ( 'NONE',  ( 20.08308609129644395, 38.39308432853114539, 14.60410773810609975 ) ) ;
#1425 = CARTESIAN_POINT ( 'NONE',  ( 0.3414426529999999849, 0.6434255349999999929, 15.22917089299999915 ) ) ;
#1426 = CARTESIAN_POINT ( 'NONE',  ( -6.540717106629689859, -1.062450770593771798, -13.85275021692681996 ) ) ;
#1427 = ADVANCED_FACE ( 'NONE', ( #317497 ), #9225, .T. ) ;
#1428 = CARTESIAN_POINT ( 'NONE',  ( -30.04973856866427795, 53.34302162903450295, -8.583340959168562989 ) ) ;
#1429 = CARTESIAN_POINT ( 'NONE',  ( 1.547444452979300999, 76.30272732058071483, 13.60051925460691713 ) ) ;
#1430 = CARTESIAN_POINT ( 'NONE',  ( 28.89578229502470208, 49.17324025902770046, 7.533031641451500171 ) ) ;
#1431 = CARTESIAN_POINT ( 'NONE',  ( -18.85739295499999812, -0.4185868139999999737, 10.25614311699999881 ) ) ;
#1432 = LINE ( 'NONE', #563030, #201087 ) ;
#1433 = CARTESIAN_POINT ( 'NONE',  ( 8.299816001373660157, 24.96629454686330263, -12.74899899620507959 ) ) ;
#1435 = CARTESIAN_POINT ( 'NONE',  ( -24.85247420399999996, 34.36852378900000105, 11.68499576800000028 ) ) ;
#1434 = CARTESIAN_POINT ( 'NONE',  ( -25.98248391074679731, -57.22091334372780125, -15.98886382949125284 ) ) ;
#1436 = CARTESIAN_POINT ( 'NONE',  ( 28.39697533900000082, 28.37040673999999996, 3.892192373999999955 ) ) ;
#1437 = CARTESIAN_POINT ( 'NONE',  ( 0.000000000000000000, -55.67314365100000373, 18.68633875400000122 ) ) ;
#1439 = CARTESIAN_POINT ( 'NONE',  ( -29.97804491959060158, -55.34517516232950385, -14.59890559138174027 ) ) ;
#1438 = CARTESIAN_POINT ( 'NONE',  ( -7.471268023000000369, 28.25190128599999895, 12.07406457799999977 ) ) ;
#1440 = SPHERICAL_SURFACE ( 'NONE', #303195, 0.2000000000000000111 ) ;
#1442 = CARTESIAN_POINT ( 'NONE',  ( 25.77462279999999950, 8.701915617999999242, 3.149912314999999907 ) ) ;
#1441 = CARTESIAN_POINT ( 'NONE',  ( -26.35486942151739953, 28.97489367569329843, 8.981887248066840357 ) ) ;
#1443 = CARTESIAN_POINT ( 'NONE',  ( -29.47221198099999739, 50.37915193799999969, 9.110938521000001344 ) ) ;
#1444 = CARTESIAN_POINT ( 'NONE',  ( -260.0000000000002274, 64.53506063942157311, -1.505392968475936905E-13 ) ) ;
#1446 = CARTESIAN_POINT ( 'NONE',  ( -28.81157623100000365, 29.54005794899999771, 4.428400408999999982 ) ) ;
#1445 = CARTESIAN_POINT ( 'NONE',  ( 31.09163231679341166, -69.93001044918069908, 15.51704120125788045 ) ) ;
#1447 = CARTESIAN_POINT ( 'NONE',  ( 36.58484331500000053, 42.34818870899999865, 3.539468718999999819 ) ) ;
#1448 = CARTESIAN_POINT ( 'NONE',  ( -30.43201387402390168, 58.55533506191149939, 6.343221798854860261 ) ) ;
#1449 = CARTESIAN_POINT ( 'NONE',  ( -0.02646235900000000127, -0.3921601559999999820, 14.10479283799999983 ) ) ;
#1452 = CARTESIAN_POINT ( 'NONE',  ( 0.1361185188400000079, 40.62326527559999789, 12.80399967620000012 ) ) ;
#1451 = CARTESIAN_POINT ( 'NONE',  ( 6.188844224858179643, -13.73240442933502159, -14.96689684145244037 ) ) ;
#1450 = CARTESIAN_POINT ( 'NONE',  ( 3.102136561406643622, -21.81364629483191564, 15.70196059344849537 ) ) ;
#1453 = CARTESIAN_POINT ( 'NONE',  ( -29.30114423158045156, -13.06687704788819993, -1.238636118010786102 ) ) ;
#1454 = CARTESIAN_POINT ( 'NONE',  ( 0.5240975369999999467, 17.60273553300000060, 14.30332237200000023 ) ) ;
#1455 = CARTESIAN_POINT ( 'NONE',  ( 25.73707402399999822, 37.53951573899999516, 11.89538715600000174 ) ) ;
#1456 = CARTESIAN_POINT ( 'NONE',  ( 27.08007384300000098, 18.09198083599999762, 0.8936507799999999779 ) ) ;
#1457 = CARTESIAN_POINT ( 'NONE',  ( -7.919539817763481260, -55.48303132845359897, -18.65178688684129682 ) ) ;
#1458 = CYLINDRICAL_SURFACE ( 'NONE', #207273, 0.7999999999999986011 ) ;
#1459 = CARTESIAN_POINT ( 'NONE',  ( -23.40568345299999820, 0.2004153290000000032, 6.324480742000000433 ) ) ;
#1461 = CARTESIAN_POINT ( 'NONE',  ( -27.48037388810019976, 20.58999238571675150, -1.606485889799640132 ) ) ;
#1460 = CARTESIAN_POINT ( 'NONE',  ( -1.883846279999999984, 32.17200308900000039, 12.16094330399999990 ) ) ;
#1463 = CARTESIAN_POINT ( 'NONE',  ( -27.04947458400000215, -0.1663488590000000156, 0.9154833449999999484 ) ) ;
#1462 = CARTESIAN_POINT ( 'NONE',  ( 9.979662774161699446, 37.99092549499795268, 15.07008599365185120 ) ) ;
#1465 = CARTESIAN_POINT ( 'NONE',  ( -32.05336977810717514, 80.86879485054470251, 7.112068888871353245 ) ) ;
#1464 = CARTESIAN_POINT ( 'NONE',  ( 32.04086372821394946, 47.92837132652370258, 7.731337672543390660 ) ) ;
#1466 = CARTESIAN_POINT ( 'NONE',  ( 32.58284279999999455, 37.15240916799999837, 7.112208415000000450 ) ) ;
#1467 = CARTESIAN_POINT ( 'NONE',  ( -18.11383684889360168, -0.3483026836513379854, -10.64428373542294004 ) ) ;
#1469 = CARTESIAN_POINT ( 'NONE',  ( -26.37507271299999800, 17.65772972999999979, 3.241449830000000087 ) ) ;
#1468 = CARTESIAN_POINT ( 'NONE',  ( 10.70728878499999936, -12.50539181900000152, 13.86614376699999873 ) ) ;
#1470 = VECTOR ( 'NONE', #241318, 1000.000000000000000 ) ;
#1471 = CARTESIAN_POINT ( 'NONE',  ( -20.68873367200000146, -0.4318613540000000306, 9.074266119000000685 ) ) ;
#1472 = CARTESIAN_POINT ( 'NONE',  ( -33.21485937275274836, -51.40000378106319801, -0.01000000000001000089 ) ) ;
#1473 = CARTESIAN_POINT ( 'NONE',  ( -32.01125210400000043, 44.44945230699999428, 7.029304717999999674 ) ) ;
#1475 = CARTESIAN_POINT ( 'NONE',  ( -1.472880876999999922, 27.34959968000000075, 14.52016571600000105 ) ) ;
#1474 = CARTESIAN_POINT ( 'NONE',  ( 0.003368990195644249591, -8.778444794043378963, 14.78897952020198758 ) ) ;
#1477 = VERTEX_POINT ( 'NONE', #9719 ) ;
#1476 = CARTESIAN_POINT ( 'NONE',  ( -18.41899722899999858, -0.2814165929999999927, 11.89724906999999909 ) ) ;
#1478 = CARTESIAN_POINT ( 'NONE',  ( -16.44581797574231885, -3.589810600715843236, -11.71855805330256040 ) ) ;
#1479 = CARTESIAN_POINT ( 'NONE',  ( 24.85870468799999955, 31.92385355600000452, 9.507154680999999385 ) ) ;
#1480 = CARTESIAN_POINT ( 'NONE',  ( -24.79605601988894747, 23.40680033702960827, -6.053117645542776870 ) ) ;
#1481 = CARTESIAN_POINT ( 'NONE',  ( 28.47179835516185165, 22.98357176541635027, -0.001524682023211384931 ) ) ;
#1482 = DIRECTION ( 'NONE',  ( 1.000000000000000000, 0.000000000000000000, 0.000000000000000000 ) ) ;
#1483 = CARTESIAN_POINT ( 'NONE',  ( 29.79707869752928673, 61.69619264677874781, 0.7041096385522755963 ) ) ;
#1485 = ORIENTED_EDGE ( 'NONE', *, *, #535701, .F. ) ;
#1484 = CARTESIAN_POINT ( 'NONE',  ( -4.391696813000000255, 38.28978274499999657, 12.99035085500000086 ) ) ;
#1487 = EDGE_CURVE ( 'NONE', #515009, #22217, #300590, .T. ) ;
#1486 = CARTESIAN_POINT ( 'NONE',  ( -22.28974739399999905, 29.39626595100000017, 9.941440626000000336 ) ) ;
#1488 = CARTESIAN_POINT ( 'NONE',  ( -35.12078944999999663, 36.07646765999999872, 5.352416991000000124 ) ) ;
#1489 = CARTESIAN_POINT ( 'NONE',  ( -33.89131211600000171, 37.47054374999999737, 5.875905790000000017 ) ) ;
#1490 = CARTESIAN_POINT ( 'NONE',  ( 0.2634555120000000028, 25.19940148500000276, 13.29149571800000018 ) ) ;
#1491 = CARTESIAN_POINT ( 'NONE',  ( 34.16023312841343085, -88.35000000000003695, 10.28327333047897341 ) ) ;
#1492 = CARTESIAN_POINT ( 'NONE',  ( -33.78907552931119795, 44.80397866572985777, 0.1700299999999999867 ) ) ;
#1493 = CIRCLE ( 'NONE', #274502, 1.699999999999993072 ) ;
#1495 = CARTESIAN_POINT ( 'NONE',  ( -25.72111972305734895, -0.2154823777058545164, -5.165492343785830442 ) ) ;
#1494 = CARTESIAN_POINT ( 'NONE',  ( 27.29538190099999895, 27.09778573200000196, 7.097093875999999746 ) ) ;
#1496 = CARTESIAN_POINT ( 'NONE',  ( -27.07099376200004670, -46.91790773099997836, 13.86623265600000110 ) ) ;
#1497 = CARTESIAN_POINT ( 'NONE',  ( 28.71031526736014783, -44.52862243310150347, 12.55719550486585945 ) ) ;
#1498 = CARTESIAN_POINT ( 'NONE',  ( 34.75827731799999754, 52.19211683300000004, 1.839691439999999956 ) ) ;
#1499 = CARTESIAN_POINT ( 'NONE',  ( 27.27556746624986417, -27.45994353695967760, -12.68883904286572850 ) ) ;
#1501 = CONICAL_SURFACE ( 'NONE', #538652, 2.055000000000000160, 0.9599310885968765916 ) ;
#1500 = DIRECTION ( 'NONE',  ( -1.000000000000000000, 0.000000000000000000, 0.000000000000000000 ) ) ;
#1503 = DIRECTION ( 'NONE',  ( -0.5735764363510499342, -0.8191520442889891340, 0.000000000000000000 ) ) ;
#1502 = CARTESIAN_POINT ( 'NONE',  ( -24.11428140700000000, 29.54338938200000086, 9.083570881000001762 ) ) ;
#1504 = CARTESIAN_POINT ( 'NONE',  ( -33.66373460266720485, 51.14673524685989747, 5.087074606140689959 ) ) ;
#1506 = CARTESIAN_POINT ( 'NONE',  ( 1.979421389626140337, -55.27743108570239627, -18.47996115196569988 ) ) ;
#1505 = CARTESIAN_POINT ( 'NONE',  ( -17.94607687437578392, 45.65472108457546341, 13.90077010299968485 ) ) ;
#1507 = CARTESIAN_POINT ( 'NONE',  ( 24.78342436999999876, 23.92956567100000242, 6.302045254000000263 ) ) ;
#1508 = CARTESIAN_POINT ( 'NONE',  ( -21.10431790099999816, -25.97016136099999883, 13.70396189799999931 ) ) ;
#1509 = CARTESIAN_POINT ( 'NONE',  ( -24.57429482199999882, 17.40847540300000063, 6.328306258000000462 ) ) ;
#1510 = CARTESIAN_POINT ( 'NONE',  ( -5.004848140000000001, 0.3721984190000000026, 15.08668593699999860 ) ) ;
#1511 = CARTESIAN_POINT ( 'NONE',  ( 23.32941378910415153, 21.04972951233840206, -6.784509371233100161 ) ) ;
#1512 = CARTESIAN_POINT ( 'NONE',  ( -10.15283943699999902, 34.41214577599999558, 12.61949117200000181 ) ) ;
#1514 = CARTESIAN_POINT ( 'NONE',  ( -34.42095999000000006, 43.46863927099999358, 4.679232555000000460 ) ) ;
#1513 = CARTESIAN_POINT ( 'NONE',  ( 34.53689009479800376, 56.67341286797540789, -0.1059876809420546018 ) ) ;
#1515 = CARTESIAN_POINT ( 'NONE',  ( -12.29635423564926100, -3.146014235649264634, -7.239841231662630605 ) ) ;
#1516 = CARTESIAN_POINT ( 'NONE',  ( 33.14341115899999579, 32.49740727300000032, 3.005214063000000380 ) ) ;
#1518 = CARTESIAN_POINT ( 'NONE',  ( -18.02347112599999690, 34.35692458699999463, 12.05756973999999992 ) ) ;
#1517 = CARTESIAN_POINT ( 'NONE',  ( -35.92730523600000225, 34.81782655700000362, -0.06317294199999999582 ) ) ;
#1519 = CARTESIAN_POINT ( 'NONE',  ( 13.79576388906449935, -0.09859974061589109329, 13.64901742467549894 ) ) ;
#1520 = CARTESIAN_POINT ( 'NONE',  ( 23.90336703432884846, -0.2281844565589520035, -7.804183359970779499 ) ) ;
#1521 = CARTESIAN_POINT ( 'NONE',  ( -21.86427929099999901, -60.74649203899999605, 16.75392649100000142 ) ) ;
#1522 = CARTESIAN_POINT ( 'NONE',  ( 1.787430760999999979, 18.65169247500000083, 12.59497537900000097 ) ) ;
#1523 = DIRECTION ( 'NONE',  ( -1.000000000000000000, -0.000000000000000000, -0.000000000000000000 ) ) ;
#1524 = CARTESIAN_POINT ( 'NONE',  ( 27.53884728954105299, 52.18432947002579425, -10.02405043836964005 ) ) ;
#1525 = CARTESIAN_POINT ( 'NONE',  ( -12.23639076950249915, -1.890926483896375077, -14.20344077120734028 ) ) ;
#1527 = CARTESIAN_POINT ( 'NONE',  ( -69.20976429815534914, -20.24216266854281798, 10.48851717089324964 ) ) ;
#1526 = AXIS2_PLACEMENT_3D ( 'NONE', #295352, #252598, #209828 ) ;
#1528 = CARTESIAN_POINT ( 'NONE',  ( 1.434246369999999882, 33.85520360000000295, 12.39443143200000108 ) ) ;
#1530 = CARTESIAN_POINT ( 'NONE',  ( 0.2191409199999999891, -40.62260228500000636, 15.91455959899999684 ) ) ;
#1529 = CARTESIAN_POINT ( 'NONE',  ( 34.57020658165534854, -60.34780379167850128, -1.469576006647552058 ) ) ;
#1531 = CARTESIAN_POINT ( 'NONE',  ( 21.86124651600000135, -23.20348046300000178, 14.38121623600000198 ) ) ;
#1532 = CARTESIAN_POINT ( 'NONE',  ( 19.73749650414790224, -4.797376203923819915, 11.72999313384423914 ) ) ;
#1534 = CARTESIAN_POINT ( 'NONE',  ( -5.815403818112289791, 1.477146320432650040, -13.60880769380386113 ) ) ;
#1533 = CARTESIAN_POINT ( 'NONE',  ( -7.037716909729876846, -30.44252404096156184, 10.64999999969728250 ) ) ;
#1536 = CARTESIAN_POINT ( 'NONE',  ( 28.85348106300000026, 30.24780924899999945, 5.128017082000000393 ) ) ;
#1535 = CARTESIAN_POINT ( 'NONE',  ( -32.62950268400000198, 36.78961244100000272, 6.859936267000001031 ) ) ;
#1537 = CARTESIAN_POINT ( 'NONE',  ( -2.778672309999999701, 16.27670715600000051, 14.47033998900000107 ) ) ;
#1538 = CARTESIAN_POINT ( 'NONE',  ( -3.002645407004342015, 35.29353146771807559, 16.24536334094223733 ) ) ;
#1540 = CARTESIAN_POINT ( 'NONE',  ( -29.05747961100000154, 38.11209633800000063, 10.77048422100000025 ) ) ;
#1539 = CARTESIAN_POINT ( 'NONE',  ( -35.89249342800000164, 35.02468431599999832, 1.125067247000000048 ) ) ;
#1541 = CARTESIAN_POINT ( 'NONE',  ( 27.30328795000000142, 28.25933071200000413, 5.687104127000000453 ) ) ;
#1542 = CARTESIAN_POINT ( 'NONE',  ( -30.30586048899999696, 28.45710145099999977, 2.978320849000000159 ) ) ;
#1543 = CARTESIAN_POINT ( 'NONE',  ( 31.22577991700000055, 32.72200494599999843, 4.009254223000001005 ) ) ;
#1545 = ORIENTED_EDGE ( 'NONE', *, *, #555299, .T. ) ;
#1544 = CARTESIAN_POINT ( 'NONE',  ( -34.33433706800000351, 37.01033641400000818, 4.897673101000000528 ) ) ;
#1546 = CARTESIAN_POINT ( 'NONE',  ( -2.262035929187030003, -55.31327146352190738, -4.968674527285299902 ) ) ;
#1548 = EDGE_CURVE ( 'NONE', #230985, #61901, #522972, .T. ) ;
#1547 = CARTESIAN_POINT ( 'NONE',  ( -29.07836012399999959, 36.96468976999999967, 9.303062382999998547 ) ) ;
#1550 = CARTESIAN_POINT ( 'NONE',  ( 24.24813067900000263, -2.647416701000000039, 5.771214325999999950 ) ) ;
#1549 = CARTESIAN_POINT ( 'NONE',  ( -20.10468154095354976, 52.97513084017799656, -11.91879961837024027 ) ) ;
#1551 = CARTESIAN_POINT ( 'NONE',  ( -31.20109908305444790, 4.084565604573814568, 3.821515849227398842 ) ) ;
#1553 = CARTESIAN_POINT ( 'NONE',  ( -3.761250012999999726, 38.06509237400000245, 14.27279230799999965 ) ) ;
#1552 = CARTESIAN_POINT ( 'NONE',  ( 1.968415586142874929, -2.013212948216790199, -14.20372039969268130 ) ) ;
#1555 = ORIENTED_EDGE ( 'NONE', *, *, #185261, .F. ) ;
#1554 = ORIENTED_EDGE ( 'NONE', *, *, #525821, .T. ) ;
#1556 = CARTESIAN_POINT ( 'NONE',  ( -23.83290887200000085, 11.56518670400000026, 4.386108593999999528 ) ) ;
#1557 = CARTESIAN_POINT ( 'NONE',  ( 17.63182824800000148, 9.051966962999998145, 9.799421542000001040 ) ) ;
#1558 = CARTESIAN_POINT ( 'NONE',  ( 31.96330122841824917, -49.59582534774040141, -12.16746083427876002 ) ) ;
#1559 = CARTESIAN_POINT ( 'NONE',  ( 20.66969760205877549, 32.32421792266079308, -11.16232480561290963 ) ) ;
#1560 = CARTESIAN_POINT ( 'NONE',  ( 36.45746843567800255, 45.66994868027590115, -1.506352034608929857 ) ) ;
#1562 = CARTESIAN_POINT ( 'NONE',  ( 35.79669730858899612, -81.53031257953028899, -0.001822617255779550001 ) ) ;
#1561 = CARTESIAN_POINT ( 'NONE',  ( 12.57394963799999843, 15.70033375200000059, 12.15660088899999991 ) ) ;
#1563 = CARTESIAN_POINT ( 'NONE',  ( 5.254001697000000526, 7.233232241999999701, 13.18614842900000106 ) ) ;
#1564 = CARTESIAN_POINT ( 'NONE',  ( -5.774047993000000822, 33.36559332899999930, 13.17808019699999988 ) ) ;
#1565 = CARTESIAN_POINT ( 'NONE',  ( -20.80754965700000270, 48.07475877699999245, 10.72909858600000099 ) ) ;
#1566 = CARTESIAN_POINT ( 'NONE',  ( -2.851596960000000180, 36.87485973100000081, 11.80946930800000061 ) ) ;
#1568 = ORIENTED_EDGE ( 'NONE', *, *, #423188, .F. ) ;
#1567 = CARTESIAN_POINT ( 'NONE',  ( 0.03689022500000000565, 23.22124299400000069, 14.54596954099999984 ) ) ;
#1569 = CARTESIAN_POINT ( 'NONE',  ( 0.4876227189999999823, 13.12108927800000124, 13.33538760699999948 ) ) ;
#1571 = CARTESIAN_POINT ( 'NONE',  ( 33.72361015600000655, 50.66547449900000544, 5.186893395999999434 ) ) ;
#1570 = CARTESIAN_POINT ( 'NONE',  ( 27.86341931826425267, 52.37324035757440299, 9.870568079400507955 ) ) ;
#1572 = CARTESIAN_POINT ( 'NONE',  ( -14.10476338768756044, 44.03084461458835364, 36.53204160759604946 ) ) ;
#1573 = CARTESIAN_POINT ( 'NONE',  ( 5.011592354503319413, 2.500000000000000000, 0.000000000000000000 ) ) ;
#1574 = CARTESIAN_POINT ( 'NONE',  ( 29.93445139591365134, 48.88823362911389836, 9.019023579039560090 ) ) ;
#1576 = CARTESIAN_POINT ( 'NONE',  ( -28.27895480777310055, 52.94237865336409499, -9.659397964852720619 ) ) ;
#1575 = CARTESIAN_POINT ( 'NONE',  ( 33.02973977199999922, 37.36392545300000023, 8.492224215000000243 ) ) ;
#1578 = CARTESIAN_POINT ( 'NONE',  ( 3.711592354503320035, 2.500000000000000000, 0.000000000000000000 ) ) ;
#1577 = CARTESIAN_POINT ( 'NONE',  ( -26.72124221399999655, 29.11540147600000239, 6.944496223999999884 ) ) ;
#1579 = CARTESIAN_POINT ( 'NONE',  ( 3.383434446999999956, -64.37999466799999482, 17.13258121899999864 ) ) ;
#1581 = CARTESIAN_POINT ( 'NONE',  ( 30.36175276167330139, -51.21404416200889642, -11.96950041258087971 ) ) ;
#1580 = CARTESIAN_POINT ( 'NONE',  ( 0.01594790800000000022, 16.86780655500000137, 14.56165531599999952 ) ) ;
#1582 = ORIENTED_EDGE ( 'NONE', *, *, #302077, .F. ) ;
#1583 = CARTESIAN_POINT ( 'NONE',  ( -17.39302431622419576, -51.35000858493665277, 15.41016589233147194 ) ) ;
#1585 = CARTESIAN_POINT ( 'NONE',  ( -12.30789185576264089, -9.742815833403209780, 11.82513574044195970 ) ) ;
#1584 = CARTESIAN_POINT ( 'NONE',  ( -20.32714003999999974, 0.3381565309999999824, 9.187576559000000032 ) ) ;
#1587 = CARTESIAN_POINT ( 'NONE',  ( -30.19227404100000101, 51.85237413699999820, 8.549322281000000245 ) ) ;
#1586 = CARTESIAN_POINT ( 'NONE',  ( 9.534477922000000660, 45.33782051600000074, 13.34314466300000035 ) ) ;
#1588 = CARTESIAN_POINT ( 'NONE',  ( 4.222407184596770335, -8.727543276371910963, -14.46315521386794067 ) ) ;
#1589 = B_SPLINE_CURVE_WITH_KNOTS ( 'NONE', 3,
 ( #20383, #237021, #384330, #341519 ),
 .UNSPECIFIED., .F., .F.,
 ( 4, 4 ),
 ( 0.000000000000000000, 1.000000000000000000 ),
 .UNSPECIFIED. ) ;
#1590 = CARTESIAN_POINT ( 'NONE',  ( 30.77972835652503036, -52.37349404932951558, 0.1700000000000000400 ) ) ;
#1591 = CARTESIAN_POINT ( 'NONE',  ( -0.2956876425322460533, 71.77346953457130496, -7.974996876890720898 ) ) ;
#1592 = CARTESIAN_POINT ( 'NONE',  ( -32.10825464799999907, 33.39859389699999781, 6.396667011999999986 ) ) ;
#1595 = CARTESIAN_POINT ( 'NONE',  ( 1.169343973824140015, 34.69632038809865549, -14.50822050759792070 ) ) ;
#1594 = CARTESIAN_POINT ( 'NONE',  ( 22.94764403230119854, 36.17868465752109586, -12.55352865151885844 ) ) ;
#1593 = LINE ( 'NONE', #232210, #413824 ) ;
#1596 = CARTESIAN_POINT ( 'NONE',  ( -34.82183177509139682, -56.38830343132139689, 0.009984190913304840168 ) ) ;
#1597 = CARTESIAN_POINT ( 'NONE',  ( 35.37782731485925325, 34.82271614225125234, -2.434526948960824999 ) ) ;
#1598 = CARTESIAN_POINT ( 'NONE',  ( -33.36454211199999520, 35.73702322100000117, 4.840008207999999534 ) ) ;
#1600 = CARTESIAN_POINT ( 'NONE',  ( -37.90283243801239621, 55.08574197348762169, 1.639664784523118479 ) ) ;
#1599 = CARTESIAN_POINT ( 'NONE',  ( 17.00000000000000000, 7.684404870235410590E-16, 0.000000000000000000 ) ) ;
#1601 = CARTESIAN_POINT ( 'NONE',  ( 36.31850005799999792, 44.34941390200000200, 3.127808534000000140 ) ) ;
#1603 = CARTESIAN_POINT ( 'NONE',  ( -0.5966650719999999630, -50.02504233399999833, 17.31230710799999883 ) ) ;
#1602 = CARTESIAN_POINT ( 'NONE',  ( -30.52710046700000035, 34.85042077399999982, 7.291776585000000921 ) ) ;
#1605 = CARTESIAN_POINT ( 'NONE',  ( 6.133906789068290344, 29.92705894731825111, 12.06117376087849991 ) ) ;
#1604 = CARTESIAN_POINT ( 'NONE',  ( 6.285982105404290365, 24.08713314356560176, 14.19965800119282129 ) ) ;
#1606 = ORIENTED_EDGE ( 'NONE', *, *, #176182, .F. ) ;
#1608 = ORIENTED_EDGE ( 'NONE', *, *, #413516, .T. ) ;
#1607 = CARTESIAN_POINT ( 'NONE',  ( -26.92756490958991122, -55.32543191124491244, -15.72999582355425652 ) ) ;
#1609 = CARTESIAN_POINT ( 'NONE',  ( 32.24510931149184501, 35.25301162375535569, -8.018542696030309003 ) ) ;
#1611 = CARTESIAN_POINT ( 'NONE',  ( 23.82699815699999846, 8.498152052000001788, 6.594262871999999831 ) ) ;
#1610 = CARTESIAN_POINT ( 'NONE',  ( 3.211197258999999971, 27.99507362399999977, 10.78512902000000118 ) ) ;
#1613 = CARTESIAN_POINT ( 'NONE',  ( -14.24473160267739580, 1.646232488635421376, -11.92183458844140098 ) ) ;
#1612 = CARTESIAN_POINT ( 'NONE',  ( 14.83155059263469866, 65.50926001792649345, -9.400104702862590145 ) ) ;
#1614 = CARTESIAN_POINT ( 'NONE',  ( 24.54826416140180356, 15.94301101277170041, -6.062229349442600501 ) ) ;
#1615 = CARTESIAN_POINT ( 'NONE',  ( -29.94812944299999913, 32.23874465100000464, 5.550332490999999813 ) ) ;
#1616 = CARTESIAN_POINT ( 'NONE',  ( 2.340514907000000200, 14.75015736699999991, 14.66224097200000109 ) ) ;
#1618 = CARTESIAN_POINT ( 'NONE',  ( 8.212008039999998843, -32.49047872999999953, 15.78143510200000144 ) ) ;
#1617 = CARTESIAN_POINT ( 'NONE',  ( -26.76692524182034916, 15.27368068898319997, 0.1136661471022158004 ) ) ;
#1619 = EDGE_CURVE ( 'NONE', #441608, #520038, #145030, .T. ) ;
#1620 = CARTESIAN_POINT ( 'NONE',  ( 14.91159235450331977, -2.500000000000000000, 3.061616997868385113E-16 ) ) ;
#1621 = DIRECTION ( 'NONE',  ( -1.000000000000000000, 0.000000000000000000, 0.000000000000000000 ) ) ;
#1623 = VECTOR ( 'NONE', #405862, 999.9999999999998863 ) ;
#1622 = CARTESIAN_POINT ( 'NONE',  ( -82.81088913245507399, 29.53506063942137772, 47.81088913245648087 ) ) ;
#1624 = CARTESIAN_POINT ( 'NONE',  ( -31.37398034100000288, 37.01961461799999853, 8.008876635000000022 ) ) ;
#1625 = CARTESIAN_POINT ( 'NONE',  ( -26.87058975000000061, 27.09687313799999586, 5.431828566000000080 ) ) ;
#1626 = CARTESIAN_POINT ( 'NONE',  ( -32.15486508299999713, 37.38813313099999647, 7.556222086000000004 ) ) ;
#1629 = CARTESIAN_POINT ( 'NONE',  ( -10.34915145899999978, 34.45628901100000263, 14.19616525200000012 ) ) ;
#1628 = CARTESIAN_POINT ( 'NONE',  ( -27.34256341051774797, -31.10719445490504853, 12.65073006566874092 ) ) ;
#1627 = CARTESIAN_POINT ( 'NONE',  ( -27.53735891621320064, 50.07101713893249695, 8.345201290759900914 ) ) ;
#1630 = CARTESIAN_POINT ( 'NONE',  ( -36.68750673399999584, 45.01002070300000213, 1.030470537999999880 ) ) ;
#1631 = EDGE_CURVE ( 'NONE', #262510, #410604, #519136, .T. ) ;
#1632 = CARTESIAN_POINT ( 'NONE',  ( -11.81934875290872000, 52.56727561620199651, -12.43803553415884089 ) ) ;
#1633 = CARTESIAN_POINT ( 'NONE',  ( -35.90297980099999364, 45.21437441299999449, 3.703062206999999884 ) ) ;
#1635 = ORIENTED_EDGE ( 'NONE', *, *, #321555, .F. ) ;
#1634 = CARTESIAN_POINT ( 'NONE',  ( -30.35100546199999627, 31.46745127200000525, 3.868811419000000029 ) ) ;
#1636 = CARTESIAN_POINT ( 'NONE',  ( -18.96284852255589826, 1.261701473661785755, 11.35104666539250040 ) ) ;
#1637 = CARTESIAN_POINT ( 'NONE',  ( 36.07348207099999371, 35.88908486599999748, 2.998976993999999952 ) ) ;
#1638 = CARTESIAN_POINT ( 'NONE',  ( -29.51951506956989846, -92.52675974097320477, 8.575772329522289184 ) ) ;
#1639 = CARTESIAN_POINT ( 'NONE',  ( 25.63025903057389954, -19.98424493853909922, -9.631393047390741202 ) ) ;
#1640 = ORIENTED_EDGE ( 'NONE', *, *, #52108, .F. ) ;
#1641 = CARTESIAN_POINT ( 'NONE',  ( -33.33493591100000231, 46.43470059900000280, 5.064115301999999375 ) ) ;
#1643 = CARTESIAN_POINT ( 'NONE',  ( -10.98250598399999944, 9.969485896000000125, 12.09850388399999943 ) ) ;
#1642 = CARTESIAN_POINT ( 'NONE',  ( 25.42861809800000117, 35.63611066700000407, 10.46080673200000000 ) ) ;
#1644 = CARTESIAN_POINT ( 'NONE',  ( -36.77739865199999514, 42.72379942799999952, 2.723257514999999795 ) ) ;
#1645 = CARTESIAN_POINT ( 'NONE',  ( -34.79072763361114085, -57.47033607344155115, -0.9999999999999997780 ) ) ;
#1646 = CARTESIAN_POINT ( 'NONE',  ( 37.48651088374575124, 37.83189242020750243, -0.4818150385724709883 ) ) ;
#1647 = CARTESIAN_POINT ( 'NONE',  ( -27.48389521900000076, -25.50525604599999951, 9.897019819000000496 ) ) ;
#1648 = CARTESIAN_POINT ( 'NONE',  ( -23.84994283600000031, 11.56699922399999991, 4.357293928999999899 ) ) ;
#1649 = CARTESIAN_POINT ( 'NONE',  ( 8.332460808000000441, 34.10873924000000557, 11.26700718500000065 ) ) ;
#1650 = CARTESIAN_POINT ( 'NONE',  ( 3.048662839999999985, 32.77887104100000215, 13.26198691799999985 ) ) ;
#1651 = EDGE_CURVE ( 'NONE', #454570, #284407, #160411, .T. ) ;
#1653 = CARTESIAN_POINT ( 'NONE',  ( -23.37372487600000071, 34.59036118699999918, 10.87411980899999975 ) ) ;
#1652 = CARTESIAN_POINT ( 'NONE',  ( 17.68901595059323384, 48.89066166310243489, -11.09380663878089912 ) ) ;
#1654 = CARTESIAN_POINT ( 'NONE',  ( -3.896668594999999957, 23.57119061899999934, 11.28652166000000001 ) ) ;
#1655 = CARTESIAN_POINT ( 'NONE',  ( 30.21922076599999940, 27.22654702000000171, 0.5260928930000000614 ) ) ;
#1657 = ORIENTED_EDGE ( 'NONE', *, *, #43081, .F. ) ;
#1656 = CARTESIAN_POINT ( 'NONE',  ( -0.05003309300000000071, 33.92937221799999747, 14.53425859500000072 ) ) ;
#1659 = CARTESIAN_POINT ( 'NONE',  ( -31.88865611735920069, 35.41909700704999864, -8.446888403941748891 ) ) ;
#1658 = CARTESIAN_POINT ( 'NONE',  ( 2.126272469858756829E-05, 35.91389905896285484, 14.31359283030299778 ) ) ;
#1661 = CARTESIAN_POINT ( 'NONE',  ( 32.43887844700000045, 35.36179847999999737, 5.706408763999999856 ) ) ;
#1660 = CARTESIAN_POINT ( 'NONE',  ( 35.52063374181469868, 34.82897069560389980, -1.967366826306425009 ) ) ;
#1663 = CARTESIAN_POINT ( 'NONE',  ( -26.92062045021485162, 20.59730320192969799, -3.452293811895374986 ) ) ;
#1662 = CARTESIAN_POINT ( 'NONE',  ( 24.53791846900000095, 13.47204454699999943, 5.729767095000000587 ) ) ;
#1665 = CARTESIAN_POINT ( 'NONE',  ( -9.197299673049567303, -25.19269719867559942, -16.92213748903192894 ) ) ;
#1664 = CARTESIAN_POINT ( 'NONE',  ( -31.79570456554525038, -84.41000000000509829, 3.679623849373255151 ) ) ;
#1666 = CARTESIAN_POINT ( 'NONE',  ( 14.96863277399999959, 31.90939916200000326, 12.29668828100000155 ) ) ;
#1667 = CARTESIAN_POINT ( 'NONE',  ( -31.87308173595034688, 34.85607222632274471, -8.037660770201728866 ) ) ;
#1669 = CARTESIAN_POINT ( 'NONE',  ( -9.082453256497716509, -30.56306336884929209, 10.65000000023533566 ) ) ;
#1668 = CIRCLE ( 'NONE', #320249, 0.4999999999999987232 ) ;
#1670 = CARTESIAN_POINT ( 'NONE',  ( -6.623700084000000210, -0.3518436580000000036, 13.76409943899999888 ) ) ;
#1671 = CARTESIAN_POINT ( 'NONE',  ( -22.95793740799999938, -0.3761569109999999827, 6.998610498000000568 ) ) ;
#1672 = ORIENTED_EDGE ( 'NONE', *, *, #140868, .T. ) ;
#1673 = CARTESIAN_POINT ( 'NONE',  ( 26.55489624555034922, -56.89872633516432643, 11.15000163351003515 ) ) ;
#1674 = CARTESIAN_POINT ( 'NONE',  ( -27.77280784599999919, 35.04362204499999933, 9.275049198000001383 ) ) ;
#1676 = CARTESIAN_POINT ( 'NONE',  ( -24.68285764400000204, 13.48088738100000050, 5.516844397999999927 ) ) ;
#1675 = CARTESIAN_POINT ( 'NONE',  ( 8.256732343999999557, 10.66663573299999968, 13.88326148200000176 ) ) ;
#1678 = ORIENTED_EDGE ( 'NONE', *, *, #115922, .F. ) ;
#1677 = CARTESIAN_POINT ( 'NONE',  ( -8.008812908000001229, 49.70851561199999935, 11.59141596699999965 ) ) ;
#1679 = CYLINDRICAL_SURFACE ( 'NONE', #170849, 1.700000000000005063 ) ;
#1680 = EDGE_LOOP ( 'NONE', ( #506653, #303127, #432390, #529576 ) ) ;
#1681 = CARTESIAN_POINT ( 'NONE',  ( 4.311268283000000423, 15.47612228200000217, 14.30778456100000007 ) ) ;
#1682 = CARTESIAN_POINT ( 'NONE',  ( 34.83447632908444547, 40.07893463531804201, -7.080956280951040682 ) ) ;
#1683 = CARTESIAN_POINT ( 'NONE',  ( -7.459978093102240138, -12.79555666337348008, 12.07641199999958026 ) ) ;
#1684 = CARTESIAN_POINT ( 'NONE',  ( 3.526754112614979952, 0.04972588620239259960, -15.22537594987185017 ) ) ;
#1685 = CARTESIAN_POINT ( 'NONE',  ( 34.24039851361654740, -87.09999999999349996, -4.728882209782121038 ) ) ;
#1686 = CARTESIAN_POINT ( 'NONE',  ( -3.423582311385360288, -59.00000992557539803, 18.57387925751580227 ) ) ;
#1687 = CARTESIAN_POINT ( 'NONE',  ( 0.9231649570000000082, 34.02587994000000293, 14.52802995999999958 ) ) ;
#1689 = CARTESIAN_POINT ( 'NONE',  ( -5.912893541039729861, 16.84497742206210091, 13.89873557037772045 ) ) ;
#1688 = CARTESIAN_POINT ( 'NONE',  ( 3.091589888191359936, -7.693129394175420188, -15.90791486008020073 ) ) ;
#1690 = CARTESIAN_POINT ( 'NONE',  ( -24.23518082999999734, 4.243672761000000015, 4.162740695000000102 ) ) ;
#1691 = CARTESIAN_POINT ( 'NONE',  ( -30.70577771158064806, -46.84278215485040420, -11.40076840131932023 ) ) ;
#1692 = CARTESIAN_POINT ( 'NONE',  ( -20.93307777564005079, 36.86635264001525059, -11.72012371410280096 ) ) ;
#1693 = ORIENTED_EDGE ( 'NONE', *, *, #368278, .T. ) ;
#1694 = CARTESIAN_POINT ( 'NONE',  ( -26.36394120497925186, 0.0008956612372523029431, -7.017549954028440062 ) ) ;
#1695 = CARTESIAN_POINT ( 'NONE',  ( -17.16469205436750300, 37.80609679361446496, -13.50683028764598959 ) ) ;
#1697 = CARTESIAN_POINT ( 'NONE',  ( 24.49734278800000098, -0.4606932819999999817, 4.849375611999999336 ) ) ;
#1696 = CARTESIAN_POINT ( 'NONE',  ( 34.79851904964959886, 44.32384582125465045, -6.065149071978590101 ) ) ;
#1699 = CARTESIAN_POINT ( 'NONE',  ( 24.17184156499999759, 6.867967981000000499, 6.277848123000000946 ) ) ;
#1698 = CARTESIAN_POINT ( 'NONE',  ( 3.995552265000000602, 17.71234466400000329, 12.70859701799999897 ) ) ;
#1700 = CARTESIAN_POINT ( 'NONE',  ( 28.07429772747121177, -24.76020544245540833, -7.907227661759320014 ) ) ;
#1701 = CIRCLE ( 'NONE', #474962, 2.126407400337110065 ) ;
#1702 = CARTESIAN_POINT ( 'NONE',  ( 35.08898447824100231, 36.64239145163065103, -5.970542670037039201 ) ) ;
#1704 = ADVANCED_FACE ( 'NONE', ( #23732, #457064, #72182, #197592, #234762, #502654, #405830 ), #149235, .F. ) ;
#1703 = CARTESIAN_POINT ( 'NONE',  ( -23.92984682800000229, 0.2147014710000000048, 5.593812541000000138 ) ) ;
#1705 = CARTESIAN_POINT ( 'NONE',  ( 23.15351043700000133, -31.70119890099999793, 13.96515024800000049 ) ) ;
#1706 = CARTESIAN_POINT ( 'NONE',  ( -31.65763157900000024, 40.66338822699999866, 9.431487997999999706 ) ) ;
#1707 = B_SPLINE_CURVE_WITH_KNOTS ( 'NONE', 3,
 ( #147450, #160797, #495220, #166427, #104649, #232957, #452428, #291912, #465827, #340284, #120838, #471422, #19132, #289080, #425833, #61885, #75299, #406824, #278537, #235755, #551358, #409658, #206373, #514213, #540812, #249164, #150224, #78091, #423031, #107450, #380262, #554190, #163637, #511422, #251959, #294723, #468623, #35323, #394261, #388651, #477011, #132043, #431424, #86466, #211979, #385860 ),
 .UNSPECIFIED., .F., .F.,
 ( 4, 2, 2, 1, 1, 1, 2, 2, 2, 2, 2, 1, 1, 1, 2, 2, 2, 1, 1, 1, 2, 2, 2, 1, 1, 1, 2, 2, 4 ),
 ( 0.000000000000000000, 0.1250000000000049682, 0.1875000000000081324, 0.2187500000000097422, 0.2343750000000112688, 0.2421875000000113243, 0.2460937500000106304, 0.2500000000000099920, 0.3750000000000326961, 0.4375000000000433542, 0.4687500000000486833, 0.4843750000000507927, 0.4921875000000512923, 0.4960937500000521250, 0.4980468750000530687, 0.5000000000000539568, 0.5625000000000432987, 0.5937500000000380806, 0.6093750000000354161, 0.6171875000000340838, 0.6210937500000334177, 0.6250000000000328626, 0.6875000000000206501, 0.7187500000000139888, 0.7343750000000107692, 0.7421875000000097700, 0.7460937500000093259, 0.7500000000000088818, 1.000000000000000000 ),
 .UNSPECIFIED. ) ;
#1708 = LINE ( 'NONE', #343793, #165119 ) ;
#1709 = CARTESIAN_POINT ( 'NONE',  ( -29.32507685399999886, 26.53113819400000040, 2.839575732000000130 ) ) ;
#1710 = CARTESIAN_POINT ( 'NONE',  ( -25.97203348500000075, 26.25956881200000126, 6.091399296999999713 ) ) ;
#1713 = CARTESIAN_POINT ( 'NONE',  ( -5.500007516848947731, 3.367319145460735186, 14.70576591097013264 ) ) ;
#1712 = CARTESIAN_POINT ( 'NONE',  ( -13.55758275500000032, 44.92672507099999990, 13.14986086100000051 ) ) ;
#1711 = CARTESIAN_POINT ( 'NONE',  ( 32.19930896900000050, -61.87478304300000076, 13.26824773999999962 ) ) ;
#1714 = CARTESIAN_POINT ( 'NONE',  ( -34.92873311099999967, 51.86863801400000540, 1.340411803999999929 ) ) ;
#1715 = CARTESIAN_POINT ( 'NONE',  ( -27.76952740798710195, -34.24782499259550406, 12.10008118238209995 ) ) ;
#1718 = CARTESIAN_POINT ( 'NONE',  ( 21.18887118692884997, 9.134690280264040396, -9.084526611324498901 ) ) ;
#1717 = CARTESIAN_POINT ( 'NONE',  ( 25.10407455600000048, 50.94014828000000250, 10.92901225600000004 ) ) ;
#1716 = CARTESIAN_POINT ( 'NONE',  ( -0.04517228664541569905, 35.37454083383190095, -13.22804923821562006 ) ) ;
#1719 = CARTESIAN_POINT ( 'NONE',  ( -4.850090216006079480, 26.18392637486910246, -14.34654462034320055 ) ) ;
#1721 = CARTESIAN_POINT ( 'NONE',  ( 32.14102013899999832, -50.03183105200000114, 11.93227362399999869 ) ) ;
#1720 = CARTESIAN_POINT ( 'NONE',  ( -25.65413382499999884, -0.05360858500000000026, 5.240482091000000509 ) ) ;
#1724 = VERTEX_POINT ( 'NONE', #114904 ) ;
#1723 = CONICAL_SURFACE ( 'NONE', #549097, 2.500000000000000000, 0.9599310885968851403 ) ;
#1722 = CARTESIAN_POINT ( 'NONE',  ( -34.44138247999999436, 44.44416186099999777, 4.202812057000000046 ) ) ;
#1726 = CARTESIAN_POINT ( 'NONE',  ( 36.86805450599999290, 42.34635513199999934, 2.635932019000000182 ) ) ;
#1725 = CARTESIAN_POINT ( 'NONE',  ( -33.73201874999999461, -80.43905865199999994, 5.478660520000000034 ) ) ;
#1727 = CARTESIAN_POINT ( 'NONE',  ( 26.39494859100000212, 47.16023077799999896, 9.463485443999999802 ) ) ;
#1728 = CARTESIAN_POINT ( 'NONE',  ( -22.52108807000000112, 2.434694642999999825, 6.903805505000000231 ) ) ;
#1730 = EDGE_LOOP ( 'NONE', ( #233153, #365341 ) ) ;
#1729 = DIRECTION ( 'NONE',  ( 0.4924038765061022893, 0.8660254037844397068, -0.08682408883346340311 ) ) ;
#1731 = CARTESIAN_POINT ( 'NONE',  ( -0.2078526807345194849, 36.58946650941499712, -14.40013851219138097 ) ) ;
#1733 = CARTESIAN_POINT ( 'NONE',  ( -19.99066149400000114, 23.22976136099999778, 9.598921534000000477 ) ) ;
#1732 = CARTESIAN_POINT ( 'NONE',  ( -36.14719637799999674, 45.65955419499999834, 2.720579985999999728 ) ) ;
#1734 = CARTESIAN_POINT ( 'NONE',  ( -21.66693773900000153, 36.30726682400000271, 11.56397325200000026 ) ) ;
#1736 = CARTESIAN_POINT ( 'NONE',  ( 19.66199970699999966, 35.28696744199999813, 11.86343392600000080 ) ) ;
#1735 = CARTESIAN_POINT ( 'NONE',  ( 1.961828543837029315, -13.38859791799594667, -15.15731343555764354 ) ) ;
#1737 = CARTESIAN_POINT ( 'NONE',  ( -27.49981762800000240, 27.51764613900000356, 7.120865232999999961 ) ) ;
#1738 = CARTESIAN_POINT ( 'NONE',  ( -19.14063832099999729, 24.11901542300000045, 9.826098595000001268 ) ) ;
#1739 = CARTESIAN_POINT ( 'NONE',  ( 10.95461373500000057, 25.89109175000000107, 10.96415558500000031 ) ) ;
#1740 = CARTESIAN_POINT ( 'NONE',  ( 3.673689833000000071, -0.3288841519999999852, 14.00284550399999972 ) ) ;
#1741 = EDGE_LOOP ( 'NONE', ( #6536, #145607, #186607, #487427 ) ) ;
#1742 = CARTESIAN_POINT ( 'NONE',  ( 10.90000000000000036, -2.055000000000000160, 0.000000000000000000 ) ) ;
#1744 = CARTESIAN_POINT ( 'NONE',  ( -4.616282292000000176, 17.99107549700000064, 12.57081422500000123 ) ) ;
#1743 = CARTESIAN_POINT ( 'NONE',  ( 3.223128762821770188, -0.2198080992787060095, -15.27006792114629974 ) ) ;
#1745 = CARTESIAN_POINT ( 'NONE',  ( 19.26643045106569829, -0.5659646058898349930, 11.50397062797925862 ) ) ;
#1746 = VECTOR ( 'NONE', #223520, 999.9999999999998863 ) ;
#1747 = CARTESIAN_POINT ( 'NONE',  ( -0.2123769009999999791, 36.13758968399999816, 14.43210148500000045 ) ) ;
#1750 = CARTESIAN_POINT ( 'NONE',  ( -32.02342612172640202, 43.23503007702645107, -8.839430458172449434 ) ) ;
#1749 = CARTESIAN_POINT ( 'NONE',  ( 24.17505587460654226, -57.31941029039055024, 18.87027160183407659 ) ) ;
#1748 = CARTESIAN_POINT ( 'NONE',  ( 25.30091713699999900, -25.22502901399999686, 11.45210262900000053 ) ) ;
#1751 = CARTESIAN_POINT ( 'NONE',  ( 24.34585766800000073, -0.3713037949999999920, 5.088997417999999939 ) ) ;
#1752 = DIRECTION ( 'NONE',  ( 1.000000000000000000, -0.000000000000000000, -0.000000000000000000 ) ) ;
#1753 = CARTESIAN_POINT ( 'NONE',  ( 25.53833000599999892, 24.12574045800000277, 6.279742094000000385 ) ) ;
#1754 = CARTESIAN_POINT ( 'NONE',  ( 0.2844184719999999778, 30.84241137700000124, 14.56371137200000021 ) ) ;
#1755 = CARTESIAN_POINT ( 'NONE',  ( -15.59938362699999992, 36.20611266999999600, 12.48563266400000060 ) ) ;
#1756 = CARTESIAN_POINT ( 'NONE',  ( 33.61418999500000382, 38.31846410800000058, 6.475971399000000517 ) ) ;
#1757 = CARTESIAN_POINT ( 'NONE',  ( 25.54121015300000153, 15.98121677800000029, 4.500974391999999824 ) ) ;
#1758 = CARTESIAN_POINT ( 'NONE',  ( -32.27702147900000540, 36.52178534000000099, 8.783284367999998565 ) ) ;
#1759 = DIRECTION ( 'NONE',  ( 0.000000000000000000, 0.1736481776669277222, -0.9848077530122084644 ) ) ;
#1760 = CARTESIAN_POINT ( 'NONE',  ( 30.95009962999999686, -84.25000000000000000, -12.40288772100000081 ) ) ;
#1761 = CARTESIAN_POINT ( 'NONE',  ( -21.72186879487914979, 39.86800184310369843, 15.78614185557935023 ) ) ;
#1762 = CARTESIAN_POINT ( 'NONE',  ( -29.64503561800000142, -49.39719595500000082, 14.25036884100000023 ) ) ;
#1763 = ORIENTED_EDGE ( 'NONE', *, *, #172196, .T. ) ;
#1765 = EDGE_LOOP ( 'NONE', ( #327547, #386872, #507766, #292245, #457535 ) ) ;
#1764 = AXIS2_PLACEMENT_3D ( 'NONE', #70174, #514739, #292446 ) ;
#1766 = CARTESIAN_POINT ( 'NONE',  ( 0.08394374999999999754, 18.64017292799999836, 12.62418271299999795 ) ) ;
#1767 = CARTESIAN_POINT ( 'NONE',  ( 11.27643723002709919, 3.744576378157220109, -13.80440934663750063 ) ) ;
#1768 = CARTESIAN_POINT ( 'NONE',  ( -22.31964043864345015, 12.18844693676309987, -6.352682376227070549 ) ) ;
#1769 = CARTESIAN_POINT ( 'NONE',  ( -28.92142289999999960, 27.38697173299999577, 4.902960491000000864 ) ) ;
#1770 = CARTESIAN_POINT ( 'NONE',  ( 31.70225680987125116, 78.01467977610262494, 8.782636009530488508 ) ) ;
#1772 = CARTESIAN_POINT ( 'NONE',  ( -0.2881753330000000335, 30.52680834899999951, 14.56398266400000097 ) ) ;
#1771 = CARTESIAN_POINT ( 'NONE',  ( -34.05388716652804248, 52.37324025902656643, -3.743059819620291773 ) ) ;
#1773 = CARTESIAN_POINT ( 'NONE',  ( -24.19928125299999877, 11.60650207499999986, 3.712875110000000145 ) ) ;
#1775 = VERTEX_POINT ( 'NONE', #454252 ) ;
#1774 = FACE_OUTER_BOUND ( 'NONE', #3884, .T. ) ;
#1776 = CARTESIAN_POINT ( 'NONE',  ( -31.92127103600000382, 37.04445039899999870, 7.615620621000000590 ) ) ;
#1777 = CARTESIAN_POINT ( 'NONE',  ( -24.51675191996244862, -51.79925127666869855, 14.50354824815000043 ) ) ;
#1779 = EDGE_CURVE ( 'NONE', #46846, #166342, #532297, .T. ) ;
#1778 = CARTESIAN_POINT ( 'NONE',  ( 5.672498859000000060, 38.87867241200000024, 13.76438108600000199 ) ) ;
#1780 = CARTESIAN_POINT ( 'NONE',  ( 30.97616035627590136, -47.93684066900000573, 11.14256768730303904 ) ) ;
#1781 = CARTESIAN_POINT ( 'NONE',  ( 26.59710117549045094, -0.3212801010068380148, -3.073977803642270246 ) ) ;
#1783 = CARTESIAN_POINT ( 'NONE',  ( 29.23260427100000314, -31.04938297799999702, 10.08390125899999923 ) ) ;
#1782 = CARTESIAN_POINT ( 'NONE',  ( 30.08446085599999975, -84.00000000000000000, -12.73130362300000051 ) ) ;
#1785 = CARTESIAN_POINT ( 'NONE',  ( -0.3176483540000000216, -47.09532252200000357, 17.36224813899999830 ) ) ;
#1784 = CARTESIAN_POINT ( 'NONE',  ( 11.68041481837279960, -0.2696123119115035327, -14.24072732236415995 ) ) ;
#1787 = CARTESIAN_POINT ( 'NONE',  ( -3.580938117416438082, 55.28850364098273218, 14.30556829889128068 ) ) ;
#1786 = CARTESIAN_POINT ( 'NONE',  ( 28.36194403513314910, 23.93930781211020076, 2.314320111637124810 ) ) ;
#1788 = CARTESIAN_POINT ( 'NONE',  ( -14.27126775816674709, 40.77599510754613021, 11.91072595513862531 ) ) ;
#1789 = CARTESIAN_POINT ( 'NONE',  ( -19.22096187600000050, 21.26677943099999979, 9.234880915999999829 ) ) ;
#1790 = CARTESIAN_POINT ( 'NONE',  ( -22.70151066226394931, -0.2330721196989360144, 9.020923468180260585 ) ) ;
#1793 = CARTESIAN_POINT ( 'NONE',  ( 34.76634538811993735, -62.79009684883277487, 7.733641374638909660 ) ) ;
#1792 = CARTESIAN_POINT ( 'NONE',  ( -1.147484818928394157, 17.37482054621179728, 14.36506581942965965 ) ) ;
#1791 = CARTESIAN_POINT ( 'NONE',  ( 7.020519798000004918, 15.69808839200001671, 12.62346799300000022 ) ) ;
#1794 = CARTESIAN_POINT ( 'NONE',  ( -34.54420940899999692, 40.50645718399999851, 5.399559340000000596 ) ) ;
#1795 = CARTESIAN_POINT ( 'NONE',  ( -25.85902046218424744, -25.47605736142324773, -12.97751176167791876 ) ) ;
#1796 = CARTESIAN_POINT ( 'NONE',  ( -11.34859405565181945, 50.04906168389859999, -11.44824421601503950 ) ) ;
#1797 = ORIENTED_EDGE ( 'NONE', *, *, #205452, .F. ) ;
#1798 = DIRECTION ( 'NONE',  ( 0.000000000000000000, 0.000000000000000000, -1.000000000000000000 ) ) ;
#1799 = CARTESIAN_POINT ( 'NONE',  ( -15.88991415637105042, 16.91791564616590193, 13.14369667221069982 ) ) ;
#1800 = CARTESIAN_POINT ( 'NONE',  ( -0.6209962300000019253, -27.62222627800009889, 15.76424658999999906 ) ) ;
#1802 = CARTESIAN_POINT ( 'NONE',  ( -34.95651426700000286, 51.99558514199999593, 0.6851032409999999739 ) ) ;
#1801 = CARTESIAN_POINT ( 'NONE',  ( -17.61454882479990047, 50.27290708816110509, 7.974995722627880035 ) ) ;
#1803 = CARTESIAN_POINT ( 'NONE',  ( -30.71862023200000280, 35.22231352299999685, 7.411484706000000422 ) ) ;
#1804 = CARTESIAN_POINT ( 'NONE',  ( -8.800148815681909653, 11.30581822912325940, -13.50431053054532171 ) ) ;
#1805 = CARTESIAN_POINT ( 'NONE',  ( -15.33188492800000091, 25.02138617499999995, 12.81445770100000026 ) ) ;
#1806 = CARTESIAN_POINT ( 'NONE',  ( -29.95767654599999830, 47.52144848500000052, 9.241220096000001050 ) ) ;
#1807 = VERTEX_POINT ( 'NONE', #499841 ) ;
#1808 = CARTESIAN_POINT ( 'NONE',  ( -35.70581466700000561, 35.66158230300000298, 3.523498712999999949 ) ) ;
#1809 = CARTESIAN_POINT ( 'NONE',  ( -67.92402596823831118, -55.78994074810769632, -18.69585065768610121 ) ) ;
#1810 = CARTESIAN_POINT ( 'NONE',  ( 29.37933132390254798, 30.92389217702529791, -7.362035986481780370 ) ) ;
#1813 = CARTESIAN_POINT ( 'NONE',  ( 25.61672590374315206, 23.90531202796109866, -7.314577932179100017 ) ) ;
#1812 = CARTESIAN_POINT ( 'NONE',  ( 24.83009959400000000, 52.43205626299999977, 11.01298924399999990 ) ) ;
#1811 = CARTESIAN_POINT ( 'NONE',  ( 0.5882232499354169697, 35.13186252193774806, -13.24068678467152083 ) ) ;
#1815 = CARTESIAN_POINT ( 'NONE',  ( 33.50811390999999873, -49.52012196099999386, 8.498979886000000761 ) ) ;
#1814 = CARTESIAN_POINT ( 'NONE',  ( 2.150670075999999931, 51.21492920200000043, 12.70314248900000109 ) ) ;
#1816 = CARTESIAN_POINT ( 'NONE',  ( 18.43679341599999688, 19.48172678699999949, 11.53970101800000059 ) ) ;
#1817 = CARTESIAN_POINT ( 'NONE',  ( 11.32751881999999988, 41.93007564700000245, 12.37871135800000033 ) ) ;
#1819 = CARTESIAN_POINT ( 'NONE',  ( 34.98837822899999850, 49.69026851000000278, 3.158697960999999665 ) ) ;
#1818 = CARTESIAN_POINT ( 'NONE',  ( -31.09541375000000230, -51.94552241899999956, 9.827781704999999590 ) ) ;
#1820 = CARTESIAN_POINT ( 'NONE',  ( 24.17875322000000082, 28.31186076499999871, 8.611623391000000183 ) ) ;
#1821 = CARTESIAN_POINT ( 'NONE',  ( -27.01782706199999851, 18.92356393400000414, 1.958522013999999700 ) ) ;
#1823 = CARTESIAN_POINT ( 'NONE',  ( 34.86742735980250529, 35.38766817248084351, -0.1340000000000000080 ) ) ;
#1822 = CARTESIAN_POINT ( 'NONE',  ( -32.87671446499999917, 39.15216570999999846, 7.219973594999999911 ) ) ;
#1824 = ADVANCED_FACE ( 'NONE', ( #69342 ), #146446, .F. ) ;
#1825 = CARTESIAN_POINT ( 'NONE',  ( -19.86448197535785098, 35.00444151190149711, -13.07422527991550076 ) ) ;
#1827 = PLANE ( 'NONE',  #69577 ) ;
#1826 = CARTESIAN_POINT ( 'NONE',  ( -12.95348238699610022, -57.19410813165249863, -17.52453340055620146 ) ) ;
#1828 = LINE ( 'NONE', #563439, #509053 ) ;
#1829 = CARTESIAN_POINT ( 'NONE',  ( -22.45408522199999979, 16.37359157699999912, 6.617957221000000168 ) ) ;
#1830 = CARTESIAN_POINT ( 'NONE',  ( -17.50394448299999794, 20.06204689200000146, 10.23766000800000064 ) ) ;
#1831 = CARTESIAN_POINT ( 'NONE',  ( 21.05000000000000071, 7.745635187926529847E-16, 0.000000000000000000 ) ) ;
#1832 = CARTESIAN_POINT ( 'NONE',  ( -31.54386443000000639, 34.64248208300000442, 8.162366624000000570 ) ) ;
#1833 = DIRECTION ( 'NONE',  ( 0.000000000000000000, 0.000000000000000000, -1.000000000000000000 ) ) ;
#1834 = CARTESIAN_POINT ( 'NONE',  ( 25.67109853100000194, -0.1622837399999999819, 5.242040299000000125 ) ) ;
#1836 = EDGE_LOOP ( 'NONE', ( #293411, #544193, #496018, #149093 ) ) ;
#1835 = CARTESIAN_POINT ( 'NONE',  ( 27.91162764413950370, -43.92990970525170269, 17.96949226634269792 ) ) ;
#1837 = CARTESIAN_POINT ( 'NONE',  ( 34.76504412334070082, 52.47325469722871105, 1.330055500733379414 ) ) ;
#1839 = CARTESIAN_POINT ( 'NONE',  ( -0.9690436365487750114, 32.05623643893375174, -13.29839420763236113 ) ) ;
#1838 = CARTESIAN_POINT ( 'NONE',  ( 24.96411883937789966, -0.5177696184877900176, -6.565455468501120606 ) ) ;
#1841 = CARTESIAN_POINT ( 'NONE',  ( -0.1304694600000000093, 20.35989436599999891, 13.38938523800000091 ) ) ;
#1840 = CARTESIAN_POINT ( 'NONE',  ( 15.66820336635535149, 17.45132395697290306, 12.03848140436621961 ) ) ;
#1842 = DIRECTION ( 'NONE',  ( 0.5735764363510429398, 0.8191520442889940190, 0.000000000000000000 ) ) ;
#1844 = CARTESIAN_POINT ( 'NONE',  ( -1.030962748536783824, -25.16081424346835149, -17.13804214540149928 ) ) ;
#1843 = CARTESIAN_POINT ( 'NONE',  ( -38.70015747280674390, 56.69464802893045885, 1.157496357580603874 ) ) ;
#1845 = ORIENTED_EDGE ( 'NONE', *, *, #106777, .F. ) ;
#1847 = CARTESIAN_POINT ( 'NONE',  ( -28.60379628299999766, 50.85415112600000498, 8.126715863999999456 ) ) ;
#1846 = CARTESIAN_POINT ( 'NONE',  ( -2.117313825144418349, -13.55186969636466365, -15.16622445045497614 ) ) ;
#1849 = CARTESIAN_POINT ( 'NONE',  ( -29.07502155961159929, -45.24789162001369647, 11.86978613903744062 ) ) ;
#1848 = CARTESIAN_POINT ( 'NONE',  ( -6.590970511774620455, -90.06675974098429549, 13.77869113367839837 ) ) ;
#1850 = CARTESIAN_POINT ( 'NONE',  ( -12.03604945000000015, 1.323863291999999969, 12.59503328299999936 ) ) ;
#1851 = VERTEX_POINT ( 'NONE', #109289 ) ;
#1852 = CARTESIAN_POINT ( 'NONE',  ( 23.54544949000000287, 16.42339563400000202, 5.397641595000000514 ) ) ;
#1855 = CARTESIAN_POINT ( 'NONE',  ( -25.77930376000000123, -0.07947044100000000277, 5.006427485000000566 ) ) ;
#1854 = CARTESIAN_POINT ( 'NONE',  ( 18.31970861099999937, 49.91367162400000268, 12.21201795699999870 ) ) ;
#1853 = CARTESIAN_POINT ( 'NONE',  ( 34.34393134599999797, 34.87053923500000252, 4.968612518000000478 ) ) ;
#1856 = CARTESIAN_POINT ( 'NONE',  ( 33.57685246763355735, 56.86971790730139986, -5.173368915515069943 ) ) ;
#1858 = CARTESIAN_POINT ( 'NONE',  ( 23.58689310724534849, 13.91122119623240039, -4.966393454164400367 ) ) ;
#1857 = CARTESIAN_POINT ( 'NONE',  ( -30.46070755699999921, -43.58581488299999762, 13.13786807199999984 ) ) ;
#1859 = ORIENTED_EDGE ( 'NONE', *, *, #131447, .F. ) ;
#1860 = AXIS2_PLACEMENT_3D ( 'NONE', #150934, #202155, #68225 ) ;
#1861 = CARTESIAN_POINT ( 'NONE',  ( 34.09533515821111394, 52.47284586166060905, -3.589868336959107342 ) ) ;
#1862 = CARTESIAN_POINT ( 'NONE',  ( -29.69137292999999644, 50.66548210610829983, 7.030339985000000347 ) ) ;
#1864 = CARTESIAN_POINT ( 'NONE',  ( 0.6470877440000000203, 36.33420488299999818, 11.64653208400000040 ) ) ;
#1863 = CARTESIAN_POINT ( 'NONE',  ( -2.364410169000000117, 30.75637006700000242, 13.26928050699999950 ) ) ;
#1867 = VERTEX_POINT ( 'NONE', #545437 ) ;
#1866 = CARTESIAN_POINT ( 'NONE',  ( -12.89248643400000027, 28.96924228899999676, 12.37229917800000045 ) ) ;
#1865 = CARTESIAN_POINT ( 'NONE',  ( 17.83102846901124749, 23.28586014138410221, -11.87587044883726151 ) ) ;
#1868 = CARTESIAN_POINT ( 'NONE',  ( -33.15544557392794900, 40.40701360063665248, -6.937575542685699759 ) ) ;
#1870 = CARTESIAN_POINT ( 'NONE',  ( 24.84133205200000205, 17.31016299199999864, 3.488609390999999782 ) ) ;
#1869 = CARTESIAN_POINT ( 'NONE',  ( 10.52078034700000053, 21.12069562700000347, 12.80155910200000058 ) ) ;
#1871 = CARTESIAN_POINT ( 'NONE',  ( -30.54415498699999887, 31.91283111899999980, 4.142606693000000284 ) ) ;
#1872 = CARTESIAN_POINT ( 'NONE',  ( -35.28048361600000504, 38.64399818500000094, 4.046151287000000707 ) ) ;
#1873 = ORIENTED_EDGE ( 'NONE', *, *, #226299, .F. ) ;
#1874 = CARTESIAN_POINT ( 'NONE',  ( 32.30198917767334166, 36.61608077842189601, -7.053471302548340205 ) ) ;
#1875 = CARTESIAN_POINT ( 'NONE',  ( 29.28511490400000028, 32.74747870099999858, 6.818248479999999390 ) ) ;
#1877 = CARTESIAN_POINT ( 'NONE',  ( -0.2572250022464238062, -25.60301022307223207, 15.89588040672263958 ) ) ;
#1876 = APPROVAL_STATUS ( 'not_yet_approved' ) ;
#1878 = CARTESIAN_POINT ( 'NONE',  ( 26.05661878402770171, 7.935455327585650309, -2.251474688802594937 ) ) ;
#1880 = DIRECTION ( 'NONE',  ( 0.000000000000000000, -1.000000000000000000, 0.000000000000000000 ) ) ;
#1879 = CARTESIAN_POINT ( 'NONE',  ( 26.71553719399999594, 22.06238167799999772, 4.834200178999999764 ) ) ;
#1882 = CARTESIAN_POINT ( 'NONE',  ( 35.76486976500000026, 34.72362866800000347, 0.4244094170000000110 ) ) ;
#1881 = DIRECTION ( 'NONE',  ( 0.000000000000000000, -1.000000000000000000, 0.000000000000000000 ) ) ;
#1883 = CARTESIAN_POINT ( 'NONE',  ( 0.1142928529999999998, -48.88326407400000306, 17.33338069299999873 ) ) ;
#1886 = CARTESIAN_POINT ( 'NONE',  ( 0.07119677900000000170, 33.97438806400000288, 14.53348162099999996 ) ) ;
#1885 = CARTESIAN_POINT ( 'NONE',  ( -30.87386458478389883, 30.32307027349409978, -4.525755811196689571 ) ) ;
#1884 = CARTESIAN_POINT ( 'NONE',  ( 27.12432389933144705, 21.12787278084720199, 3.285505981921819973 ) ) ;
#1887 = CARTESIAN_POINT ( 'NONE',  ( 16.96907963900000027, 28.58144271800000169, 11.54170230399999930 ) ) ;
#1890 = CARTESIAN_POINT ( 'NONE',  ( 3.832274986982785236, 23.90208917262715005, -10.44208670118652016 ) ) ;
#1889 = DIRECTION ( 'NONE',  ( 1.000000000000000000, 0.000000000000000000, 0.000000000000000000 ) ) ;
#1888 = CARTESIAN_POINT ( 'NONE',  ( 32.45224906899680661, -84.25039999999999907, 9.945847972999999342 ) ) ;
#1892 = CARTESIAN_POINT ( 'NONE',  ( 5.888079810531870351, -2.961870650436795316, -8.149999999999998579 ) ) ;
#1891 = CARTESIAN_POINT ( 'NONE',  ( -24.14877827899999829, 16.86591308699999914, 4.624850738000000128 ) ) ;
#1893 = CARTESIAN_POINT ( 'NONE',  ( -25.03726512990385089, -7.824138213249879570, 8.114682132478069576 ) ) ;
#1894 = CIRCLE ( 'NONE', #466224, 0.5000000000000004441 ) ;
#1896 = CARTESIAN_POINT ( 'NONE',  ( 17.44832538372332564, -25.02371886807990720, -14.65336905156325997 ) ) ;
#1895 = CARTESIAN_POINT ( 'NONE',  ( -4.866781949611720393, 45.22705081520410175, -12.24289355603411877 ) ) ;
#1897 = ORIENTED_EDGE ( 'NONE', *, *, #504938, .T. ) ;
#1898 = CARTESIAN_POINT ( 'NONE',  ( -17.01867060900000084, -40.13455735600000196, 15.49248635500000049 ) ) ;
#1900 = CARTESIAN_POINT ( 'NONE',  ( -30.98362150299999840, 28.48981876099999866, 0.1345998590000000161 ) ) ;
#1899 = CARTESIAN_POINT ( 'NONE',  ( 29.29848402261814755, -54.60210728896433352, -16.41299161810470153 ) ) ;
#1901 = CARTESIAN_POINT ( 'NONE',  ( -23.91585682469612095, -0.1906747254631004085, -7.781345519000191224 ) ) ;
#1902 = CARTESIAN_POINT ( 'NONE',  ( -22.58587019799999851, 16.58782960899999637, 6.518190881999999853 ) ) ;
#1904 = CARTESIAN_POINT ( 'NONE',  ( 22.85624928600000061, 8.421629584999999807, 7.666496003000000670 ) ) ;
#1903 = CARTESIAN_POINT ( 'NONE',  ( 28.52518428700000186, -15.22940884800000028, 5.535384485999999882 ) ) ;
#1905 = CARTESIAN_POINT ( 'NONE',  ( 33.32667451199999675, 37.83663317800000669, 8.352153310000000275 ) ) ;
#1907 = PLANE ( 'NONE',  #479443 ) ;
#1906 = CARTESIAN_POINT ( 'NONE',  ( 8.442904192387310047, 32.64099004931550496, -15.81000323135755004 ) ) ;
#1908 = CARTESIAN_POINT ( 'NONE',  ( -15.91118121602111835, 32.75682667564141326, 11.16893881431260738 ) ) ;
#1910 = ORIENTED_EDGE ( 'NONE', *, *, #359140, .F. ) ;
#1909 = CARTESIAN_POINT ( 'NONE',  ( -19.73336929999999967, 32.59359255999999760, 12.75682095400000016 ) ) ;
#1912 = CARTESIAN_POINT ( 'NONE',  ( 36.82215394199999992, 36.87589819699999794, 2.387907141000000344 ) ) ;
#1911 = AXIS2_PLACEMENT_3D ( 'NONE', #501494, #367531, #413118 ) ;
#1913 = CARTESIAN_POINT ( 'NONE',  ( 22.40530516700000163, 22.00214180099999695, 7.852049272999999552 ) ) ;
#1914 = VERTEX_POINT ( 'NONE', #280354 ) ;
#1915 = ORIENTED_EDGE ( 'NONE', *, *, #152174, .T. ) ;
#1916 = EDGE_CURVE ( 'NONE', #237895, #435080, #355565, .T. ) ;
#1917 = CARTESIAN_POINT ( 'NONE',  ( 9.125846349000001467, 18.57093437099999989, 13.28612494899999952 ) ) ;
#1918 = CARTESIAN_POINT ( 'NONE',  ( -2.113212674563897053, -49.99993167019290041, 17.31023748541586826 ) ) ;
#1919 = CARTESIAN_POINT ( 'NONE',  ( 4.627983335999999781, 50.73447711500000423, 12.76563470400000000 ) ) ;
#1920 = CARTESIAN_POINT ( 'NONE',  ( -12.60028279200000156, 27.72179971500000306, 12.13953685500000113 ) ) ;
#1921 = CARTESIAN_POINT ( 'NONE',  ( 100.0000000000000000, -35.37500000000000000, 6.400000000000000355 ) ) ;
#1923 = CARTESIAN_POINT ( 'NONE',  ( -14.53277114580341944, -25.08675549809255045, -16.41335289983400259 ) ) ;
#1922 = CARTESIAN_POINT ( 'NONE',  ( 10.66435845100000002, 26.12848619600000077, 12.50358237000000017 ) ) ;
#1924 = CARTESIAN_POINT ( 'NONE',  ( -30.66070848700000084, 28.47390606400000124, 1.744372024000000021 ) ) ;
#1925 = CARTESIAN_POINT ( 'NONE',  ( -28.83995407799999811, -34.39980390199999505, 11.52916600100000011 ) ) ;
#1926 = CARTESIAN_POINT ( 'NONE',  ( -10.92786230145304138, 47.10286968802669350, -13.06145091327809915 ) ) ;
#1929 = DIRECTION ( 'NONE',  ( -0.008726203243943785395, -0.008726203243943186916, 0.9999238504775705971 ) ) ;
#1928 = CARTESIAN_POINT ( 'NONE',  ( 34.84792173700000006, 38.99124619000000536, 4.945863047000000456 ) ) ;
#1927 = CARTESIAN_POINT ( 'NONE',  ( 32.85580684112850491, -88.17596834412610463, 12.76870212245873937 ) ) ;
#1930 = CARTESIAN_POINT ( 'NONE',  ( -32.30031571699999660, 37.81862047400000648, 7.550039160999999943 ) ) ;
#1931 = CARTESIAN_POINT ( 'NONE',  ( -28.96877014200000033, 30.19728156800000107, 7.267277700000000173 ) ) ;
#1932 = CARTESIAN_POINT ( 'NONE',  ( -25.39788399895385851, -87.89052890634785342, 16.30188301687484298 ) ) ;
#1933 = CARTESIAN_POINT ( 'NONE',  ( 25.74854998100000003, 11.54149163699999825, 3.278773323000000239 ) ) ;
#1934 = CARTESIAN_POINT ( 'NONE',  ( -16.30140464375293163, 48.92180341244616670, 11.01284446755679980 ) ) ;
#1935 = CARTESIAN_POINT ( 'NONE',  ( 0.03910589800000000005, 34.85464072300000282, 13.25378634900000030 ) ) ;
#1937 = CARTESIAN_POINT ( 'NONE',  ( -26.80796126684975178, -0.3752095126085555066, -2.333297643561634604 ) ) ;
#1936 = DIRECTION ( 'NONE',  ( -1.000000000000000000, 0.000000000000000000, 0.000000000000000000 ) ) ;
#1938 =( BOUNDED_SURFACE ( )  B_SPLINE_SURFACE ( 3, 2, ( 
 ( #402251, #311108, #359458 ),
 ( #222756, #485019, #94469 ),
 ( #268327, #51686, #225553 ),
 ( #399431, #30700, #450654 ),
 ( #60099, #375618, #290083 ),
 ( #207378, #102878, #276759 ) ),
 .UNSPECIFIED., .F., .F., .F. ) 
 B_SPLINE_SURFACE_WITH_KNOTS ( ( 4, 2, 4 ),
 ( 3, 3 ),
 ( -1.601908709847334958E-17, 0.0003258425218879510018, 0.0006516850437759179413 ),
 ( 0.000000000000000000, 1.000000000000000000 ),
 .UNSPECIFIED. ) 
 GEOMETRIC_REPRESENTATION_ITEM ( )  RATIONAL_B_SPLINE_SURFACE ( (
 ( 1.000000000000000000, 0.5937474632671960739, 1.000000000000000000),
 ( 1.000000000000000000, 0.6110971402709950429, 1.000000000000000000),
 ( 1.000000000000000000, 0.6417442402601619689, 1.000000000000000000),
 ( 1.000000000000000000, 0.7028177024845140286, 1.000000000000000000),
 ( 1.000000000000000000, 0.7337586351048610567, 1.000000000000000000),
 ( 1.000000000000000000, 0.7575216075229620483, 1.000000000000000000) ) ) 
 REPRESENTATION_ITEM ( '' )  SURFACE ( )  );
#1940 = CARTESIAN_POINT ( 'NONE',  ( -19.41277416700000202, -4.015968167000000477, 10.34213737399999999 ) ) ;
#1939 = LINE ( 'NONE', #469599, #132 ) ;
#1942 = CIRCLE ( 'NONE', #511873, 2.100000000000000977 ) ;
#1941 = DIRECTION ( 'NONE',  ( 0.000000000000000000, 6.955644437351980500E-23, -1.000000000000000000 ) ) ;
#1944 = ORIENTED_EDGE ( 'NONE', *, *, #464547, .F. ) ;
#1943 = CARTESIAN_POINT ( 'NONE',  ( 17.20505578699999916, 0.09151144499999999682, 12.39465610299999909 ) ) ;
#1945 = CARTESIAN_POINT ( 'NONE',  ( 11.84949611293199112, 18.34209147084640179, 13.14228780941650854 ) ) ;
#1946 = CARTESIAN_POINT ( 'NONE',  ( -30.35053131916396651, -52.24210293254420634, 9.355916935318676408 ) ) ;
#1948 = EDGE_LOOP ( 'NONE', ( #196141, #385813, #313557 ) ) ;
#1947 = B_SPLINE_CURVE_WITH_KNOTS ( 'NONE', 3,
 ( #390512, #104395, #492185, #91133, #173876, #133892, #307763, #264989, #537766, #494969, #347704, #176664, #45571, #101604, #321047, #232705, #540558, #42741, #136702, #278276, #521648, #438898, #452172, #481677, #131097, #235497, #409405, #18878, #476064, #85516, #304965, #259380, #216616, #275489, #433274, #179455, #48363, #449379, #478868, #222220, #88311, #396089, #527266, #262169, #436087, #219431, #393313, #353303, #2796, #318259, #58846, #350508, #249614, #67265, #372236, #417839, #152779, #27328, #466277, #292367, #326664, #454991, #195534, #75752, #369404, #543340, #551813, #503405, #201185, #30153, #64458, #161253, #500576, #332318, #241137, #21676, #70095, #204004, #412207, #206832, #377900, #497751, #415007, #243965, #155620, #246801, #238331, #509052, #506215, #112848, #110022, #546176, #329502 ),
 .UNSPECIFIED., .F., .F.,
 ( 4, 2, 2, 1, 1, 1, 1, 1, 2, 2, 2, 2, 2, 1, 1, 1, 1, 1, 2, 2, 2, 2, 1, 1, 1, 1, 2, 2, 2, 2, 1, 1, 2, 2, 2, 2, 2, 1, 1, 1, 2, 2, 2, 2, 1, 1, 2, 2, 2, 2, 2, 1, 1, 1, 2, 2, 1, 2, 4 ),
 ( 0.000000000000000000, 0.06250000000018129942, 0.09375000000027206015, 0.1093750000003175515, 0.1171875000003405748, 0.1210937500003522044, 0.1230468750003580053, 0.1240234375003611833, 0.1245117187503627793, 0.1250000000003643752, 0.1875000000005543899, 0.2187500000006489531, 0.2343750000006965817, 0.2421875000007207845, 0.2460937500007342460, 0.2480468750007420176, 0.2490234375007437106, 0.2495117187507435164, 0.2497558593757434331, 0.2500000000007434053, 0.3125000000006899481, 0.3437500000006630807, 0.3593750000006495915, 0.3671875000006422640, 0.3710937500006385448, 0.3730468750006367129, 0.3740234375006350476, 0.3750000000006333822, 0.4375000000005524470, 0.4687500000005117018, 0.4843750000004909961, 0.4921875000004808376, 0.4960937500004758416, 0.5000000000004708456, 0.5625000000003954614, 0.5937500000003579359, 0.6093750000003388401, 0.6171875000003291811, 0.6210937500003248513, 0.6230468750003228529, 0.6240234375003218537, 0.6250000000003209655, 0.6875000000002617906, 0.7187500000002319256, 0.7343750000002171596, 0.7421875000002092770, 0.7460937500002052802, 0.7500000000002012834, 0.8125000000001467715, 0.8437500000001191269, 0.8515625000001124656, 0.8593750000001056932, 0.8750000000000932587, 0.9062500000000699441, 0.9218750000000579536, 0.9257812500000549560, 0.9296875000000519584, 0.9375000000000458522, 1.000000000000000000 ),
 .UNSPECIFIED. ) ;
#1950 = EDGE_CURVE ( 'NONE', #137062, #151811, #479027, .T. ) ;
#1949 = CARTESIAN_POINT ( 'NONE',  ( -33.18492004600000200, 33.60596648799999997, 5.029527936000000032 ) ) ;
#1951 = CARTESIAN_POINT ( 'NONE',  ( -24.42272268199999985, -25.53736802800000305, 13.82199367900000020 ) ) ;
#1952 = CARTESIAN_POINT ( 'NONE',  ( -34.65801224100000155, -78.86060781300000144, 17.72420612999999889 ) ) ;
#1954 = CARTESIAN_POINT ( 'NONE',  ( 20.10185139900000095, 5.534196710999999880, 8.583217266999998429 ) ) ;
#1953 = CARTESIAN_POINT ( 'NONE',  ( 33.84935765520624784, 36.59461445797600021, -5.213064463225029144 ) ) ;
#1955 = CARTESIAN_POINT ( 'NONE',  ( -22.75292446199319940, -0.4291717053354254796, -7.241784940157570460 ) ) ;
#1957 = CARTESIAN_POINT ( 'NONE',  ( -26.87577779476144713, -0.7110084679615089609, 2.251061815006785150 ) ) ;
#1956 = CARTESIAN_POINT ( 'NONE',  ( -22.49950176802166979, -63.69098524055681310, -16.06648953631579602 ) ) ;
#1958 = CARTESIAN_POINT ( 'NONE',  ( 0.1449990680000000087, -31.27149153899999590, 17.32648219899999731 ) ) ;
#1959 = CARTESIAN_POINT ( 'NONE',  ( -25.84719914447724776, -13.05591921491989815, -8.762158771918091560 ) ) ;
#1961 = CARTESIAN_POINT ( 'NONE',  ( 1.014515285000000100, 15.87009109500000115, 13.46519558299999986 ) ) ;
#1960 = CARTESIAN_POINT ( 'NONE',  ( -3.079425785000000193, 17.64492293900000064, 13.12876547800000004 ) ) ;
#1962 = CARTESIAN_POINT ( 'NONE',  ( 18.33763376435354431, 37.31360139933655518, 13.38172583793933690 ) ) ;
#1963 = CARTESIAN_POINT ( 'NONE',  ( 14.99999999999998934, 75.00000000000002842, 10.00000000000000000 ) ) ;
#1964 = ORIENTED_EDGE ( 'NONE', *, *, #546392, .T. ) ;
#1966 = CARTESIAN_POINT ( 'NONE',  ( -22.81188654299999996, 27.24218246899999940, 9.085615023999999096 ) ) ;
#1965 = CARTESIAN_POINT ( 'NONE',  ( 26.31107160400000211, 45.80345071799999346, 10.97205319500000087 ) ) ;
#1967 = CARTESIAN_POINT ( 'NONE',  ( -31.74996248404154997, 36.83085209986134601, -7.653519885048409854 ) ) ;
#1968 = CARTESIAN_POINT ( 'NONE',  ( -0.002376753739660858282, 42.48805618456425748, -13.86616434525812913 ) ) ;
#1970 = CARTESIAN_POINT ( 'NONE',  ( 26.03709878000000089, -50.11789248099999838, 15.72522226500000109 ) ) ;
#1969 = CARTESIAN_POINT ( 'NONE',  ( 20.48155828899999875, 25.85668188400000034, 9.904071696999999119 ) ) ;
#1971 = CARTESIAN_POINT ( 'NONE',  ( -21.10113472500000142, 32.76827228199999098, 12.44913012399999985 ) ) ;
#1972 = CARTESIAN_POINT ( 'NONE',  ( -33.14718485238944368, -45.39880273395250043, -0.1340000000000000080 ) ) ;
#1973 = CARTESIAN_POINT ( 'NONE',  ( 31.40451566400000161, 52.13937711199999825, 7.548289031999999565 ) ) ;
#1974 = VERTEX_POINT ( 'NONE', #120546 ) ;
#1976 = CARTESIAN_POINT ( 'NONE',  ( -2.721772512654100140, 39.62582504075625423, 12.71489829959375939 ) ) ;
#1975 = CARTESIAN_POINT ( 'NONE',  ( 22.78491994503029616, 0.7964527098290250517, -6.933746962793209789 ) ) ;
#1978 = CARTESIAN_POINT ( 'NONE',  ( -0.2663618090000000049, -0.1482929679999999972, 15.33360773400000099 ) ) ;
#1977 = CARTESIAN_POINT ( 'NONE',  ( 33.37829326037616084, -87.09999999999999432, -2.863589216048754160 ) ) ;
#1979 = CARTESIAN_POINT ( 'NONE',  ( -27.83636388058183542, -32.76980243601877163, 10.65000000000000036 ) ) ;
#1980 = CARTESIAN_POINT ( 'NONE',  ( 16.21020249760109877, 34.04409368831324656, 14.90696883611419921 ) ) ;
#1981 = CARTESIAN_POINT ( 'NONE',  ( -28.22799380360160271, 23.93997256948895114, 2.770003719143794729 ) ) ;
#1982 = CARTESIAN_POINT ( 'NONE',  ( 5.568297874450459872, -52.13901439825630035, -14.78185511024160093 ) ) ;
#1983 = CARTESIAN_POINT ( 'NONE',  ( -12.89383062876838437, -26.01313767780536068, 15.20909818698595117 ) ) ;
#1985 = CARTESIAN_POINT ( 'NONE',  ( -29.95359878447641577, 39.76980020094903523, -8.965885199909589431 ) ) ;
#1984 = CARTESIAN_POINT ( 'NONE',  ( 11.54623965652274009, -78.51823321315029602, -10.60432630822181999 ) ) ;
#1987 = CARTESIAN_POINT ( 'NONE',  ( 36.93184802400000422, 36.16893962299999288, 0.1606153369999999969 ) ) ;
#1986 = CARTESIAN_POINT ( 'NONE',  ( 26.81027551161189493, 2.419620670185721245, 0.009992707272967990204 ) ) ;
#1988 = CARTESIAN_POINT ( 'NONE',  ( 0.005398344000000000233, 26.30960117200000070, 10.89128074200000107 ) ) ;
#1990 = CARTESIAN_POINT ( 'NONE',  ( 1.741975394000000010, -29.52059411399999789, 17.28249927899999960 ) ) ;
#1989 = CARTESIAN_POINT ( 'NONE',  ( 22.87674631699999850, 0.1869932609999999940, 6.962713432000000147 ) ) ;
#1992 = CARTESIAN_POINT ( 'NONE',  ( -24.64040583874995249, 12.65950114773129975, -5.470828145560959754 ) ) ;
#1991 = CARTESIAN_POINT ( 'NONE',  ( 35.75551266684269791, 42.69846434797905488, 5.258339222448720207 ) ) ;
#1994 = CARTESIAN_POINT ( 'NONE',  ( -38.03471118330305245, -60.33865378683460534, 35.77213418522109833 ) ) ;
#1993 = CARTESIAN_POINT ( 'NONE',  ( -22.38934081617834693, -45.20823519000119717, 14.87599855237970559 ) ) ;
#1996 = DIRECTION ( 'NONE',  ( -1.000000000000000000, 0.000000000000000000, 0.000000000000000000 ) ) ;
#1995 = CARTESIAN_POINT ( 'NONE',  ( -34.20467988300000428, 37.27201552899999371, 5.319620362000000213 ) ) ;
#1997 = CARTESIAN_POINT ( 'NONE',  ( -29.66817937200000088, 31.62988225999999869, 5.311996879000000504 ) ) ;
#1998 = CARTESIAN_POINT ( 'NONE',  ( -24.21607492495334668, -90.31675974097309734, -4.434702994223959749 ) ) ;
#1999 = CARTESIAN_POINT ( 'NONE',  ( -31.14765254042058729, -51.86576973138624425, 9.009832918956059089 ) ) ;
#2000 = ORIENTED_EDGE ( 'NONE', *, *, #353466, .F. ) ;
#2001 = CARTESIAN_POINT ( 'NONE',  ( -10.01314594600000163, -16.83341239900000019, 14.86249851900000074 ) ) ;
#2002 = CARTESIAN_POINT ( 'NONE',  ( -11.31004298900000116, 48.84003510099999801, 11.57851620399999959 ) ) ;
#2005 = CARTESIAN_POINT ( 'NONE',  ( -23.93005816699999855, -84.00000000000000000, -14.51042211600000087 ) ) ;
#2004 = CARTESIAN_POINT ( 'NONE',  ( 33.53474438199999952, 38.86198479699999808, 8.287988772000002058 ) ) ;
#2003 = CARTESIAN_POINT ( 'NONE',  ( 34.30759974499515863, 53.57605316983366350, -5.781846528475908187 ) ) ;
#2006 = CARTESIAN_POINT ( 'NONE',  ( 27.53904170099999860, 52.18432759299999901, 10.02396190299999823 ) ) ;
#2007 = CARTESIAN_POINT ( 'NONE',  ( 17.76174597198570027, 50.44721292117310441, 7.975001220991850381 ) ) ;
#2008 = EDGE_LOOP ( 'NONE', ( #138325, #1606 ) ) ;
#2010 = CARTESIAN_POINT ( 'NONE',  ( 0.008648203000000000140, 40.12030675599999796, 14.10848770800000018 ) ) ;
#2009 = CARTESIAN_POINT ( 'NONE',  ( -8.739851074199986414, -20.69637155883771484, 19.04207599548421115 ) ) ;
#2012 = CARTESIAN_POINT ( 'NONE',  ( 32.33875985002435272, -28.48430421021049952, -2.921638401053310297 ) ) ;
#2011 = CARTESIAN_POINT ( 'NONE',  ( -13.81923957095638222, -50.07558246227349485, 17.13271389462870076 ) ) ;
#2014 = CARTESIAN_POINT ( 'NONE',  ( 34.69670547699999474, 51.95891996799999646, 2.326787584999999936 ) ) ;
#2013 = CARTESIAN_POINT ( 'NONE',  ( 11.33210634625425151, 45.64751385110622550, 15.34917589464059873 ) ) ;
#2016 = CARTESIAN_POINT ( 'NONE',  ( 30.79357687299999924, 44.03041256499999889, 7.952749890999999849 ) ) ;
#2015 = CARTESIAN_POINT ( 'NONE',  ( -16.22765180599999724, -43.33531243799999544, 17.05976702599999939 ) ) ;
#2017 = CARTESIAN_POINT ( 'NONE',  ( 32.50000000000000000, 39.00000000000000000, 6.729999999999999538 ) ) ;
#2018 = CARTESIAN_POINT ( 'NONE',  ( 0.08362695300000000387, 44.90883206800000238, 13.58380795500000104 ) ) ;
#2019 = CARTESIAN_POINT ( 'NONE',  ( -32.49689758699999231, -67.88058009499998491, 12.92732937500000112 ) ) ;
#2020 = CARTESIAN_POINT ( 'NONE',  ( -23.67403236000000177, 32.67922779299999547, 10.26257699199999962 ) ) ;
#2021 = CARTESIAN_POINT ( 'NONE',  ( -7.959885226718480311, 40.74412164034139749, 13.93570404113171968 ) ) ;
#2022 = CARTESIAN_POINT ( 'NONE',  ( -31.60929930309670155, 47.01715444575629732, 8.279372996077171365 ) ) ;
#2023 = CARTESIAN_POINT ( 'NONE',  ( 2.166390174062299945, 47.27094219621230309, -12.01219714968109997 ) ) ;
#2024 = CARTESIAN_POINT ( 'NONE',  ( -15.00107945600000114, 19.16885492599999807, 12.90902587400000101 ) ) ;
#2026 = CARTESIAN_POINT ( 'NONE',  ( -2.671347141170724804, 3.840376734820125204, -14.87146641253515966 ) ) ;
#2025 = CARTESIAN_POINT ( 'NONE',  ( -4.333355250103145373, 25.64181569668384952, -12.00041624188657963 ) ) ;
#2029 = CARTESIAN_POINT ( 'NONE',  ( -31.12536548948030202, -51.21967473435889673, -10.89787410832280123 ) ) ;
#2028 = CARTESIAN_POINT ( 'NONE',  ( 17.78905107586425061, 49.84751402463950143, -9.132521110659020280 ) ) ;
#2027 = CARTESIAN_POINT ( 'NONE',  ( -4.652198423999999832, 19.06053467299999937, 13.59750000699999894 ) ) ;
#2030 = CARTESIAN_POINT ( 'NONE',  ( -24.21802608002120039, 37.12017146707299986, -12.31064620397520137 ) ) ;
#2032 = ADVANCED_FACE ( 'NONE', ( #516710 ), #126138, .F. ) ;
#2031 = CARTESIAN_POINT ( 'NONE',  ( -34.04731833000000307, 40.33451814700000426, 7.823637298999999601 ) ) ;
#2033 = CARTESIAN_POINT ( 'NONE',  ( -36.14432025747872501, -57.31941029037475488, 8.258212910463402778 ) ) ;
#2034 = CARTESIAN_POINT ( 'NONE',  ( -105.0000000000002132, 155.0000000000000284, -10.00000000000000000 ) ) ;
#2036 = CARTESIAN_POINT ( 'NONE',  ( 27.05946458400000409, 20.45669122600000023, 3.003858247999999787 ) ) ;
#2035 = CARTESIAN_POINT ( 'NONE',  ( -25.45049917359179759, 4.165921953885690421, -0.1340000000001228264 ) ) ;
#2038 = CARTESIAN_POINT ( 'NONE',  ( -26.79776509800000284, 26.87494867100000207, 5.375865109000000253 ) ) ;
#2037 = CARTESIAN_POINT ( 'NONE',  ( -29.40354297377169956, 58.50369841925880365, 7.906050848919899288 ) ) ;
#2039 = CARTESIAN_POINT ( 'NONE',  ( -0.1910937269999999910, 25.79384543400000140, 13.30412937400000040 ) ) ;
#2040 = CARTESIAN_POINT ( 'NONE',  ( -27.83284247496429842, 22.99204850598500016, -2.938764070891330071 ) ) ;
#2043 = CARTESIAN_POINT ( 'NONE',  ( -2.110408909000000222, 25.41136543700000061, 13.22941845400000105 ) ) ;
#2042 = CARTESIAN_POINT ( 'NONE',  ( -26.83580085800000248, -25.82287517900000040, 10.69106299299999918 ) ) ;
#2041 = CARTESIAN_POINT ( 'NONE',  ( -0.1597935060000000018, -64.38088482399999180, 17.13437977499999931 ) ) ;
#2044 = CARTESIAN_POINT ( 'NONE',  ( 18.19740270899999857, 18.37014514599999870, 11.11682700299999915 ) ) ;
#2045 = CARTESIAN_POINT ( 'NONE',  ( 29.50213021093714971, -38.03753409598664348, 13.29687224040262095 ) ) ;
#2046 = AXIS2_PLACEMENT_3D ( 'NONE', #192193, #12715, #106656 ) ;
#2048 = CARTESIAN_POINT ( 'NONE',  ( 26.88610007274419900, 52.19304683157979952, -10.30754987212145934 ) ) ;
#2047 = CARTESIAN_POINT ( 'NONE',  ( -31.92673900900000561, -25.53089360400000274, 0.8575252509999999884 ) ) ;
#2049 = CARTESIAN_POINT ( 'NONE',  ( -4.347394058999999977, 31.04964752300000086, 12.08658473200000216 ) ) ;
#2051 = CARTESIAN_POINT ( 'NONE',  ( -24.57919589799999827, -0.1557111680000000109, 6.958495109999999428 ) ) ;
#2050 = CARTESIAN_POINT ( 'NONE',  ( -26.52181351327082481, -20.81764932555686087, -10.35346945460130286 ) ) ;
#2052 = CARTESIAN_POINT ( 'NONE',  ( 24.89164362976205069, 0.4587767192206999578, -3.756801386581114954 ) ) ;
#2053 = CARTESIAN_POINT ( 'NONE',  ( 22.21561346800000081, 9.788861714999999464, 6.486902844000000279 ) ) ;
#2055 = CARTESIAN_POINT ( 'NONE',  ( -20.15390280296190184, 12.04243612119359952, -8.191285471898270387 ) ) ;
#2054 = CARTESIAN_POINT ( 'NONE',  ( -28.90709490799999770, 36.95220599099999959, 9.380680092999998720 ) ) ;
#2056 = CARTESIAN_POINT ( 'NONE',  ( 28.82889364851389757, 35.28218183565535071, -8.837836661093371404 ) ) ;
#2057 = CARTESIAN_POINT ( 'NONE',  ( -21.95045854716127209, 38.41664858161991702, 14.53065994259557847 ) ) ;
#2058 = CARTESIAN_POINT ( 'NONE',  ( -0.1081000989999999912, -32.48103104100000138, 17.35097328099999814 ) ) ;
#2059 = CARTESIAN_POINT ( 'NONE',  ( -32.80770797457649479, -55.16858133090939731, -13.25796667300856058 ) ) ;
#2060 = CARTESIAN_POINT ( 'NONE',  ( -6.743119080000000487, 35.46919073299999781, 13.11710382600000102 ) ) ;
#2062 = ORIENTED_EDGE ( 'NONE', *, *, #345305, .F. ) ;
#2061 = CARTESIAN_POINT ( 'NONE',  ( -21.09758145500000026, 21.50311852100000110, 8.642960045000000591 ) ) ;
#2063 = CARTESIAN_POINT ( 'NONE',  ( 20.07471399299999959, 8.235818188999999734, 9.884348068999999626 ) ) ;
#2064 = CARTESIAN_POINT ( 'NONE',  ( 21.22370187933751140, 32.92217467038164358, 14.01610205165405709 ) ) ;
#2065 = CARTESIAN_POINT ( 'NONE',  ( 25.04255790000000204, -25.72542801500000209, 13.54767336899999997 ) ) ;
#2066 = CARTESIAN_POINT ( 'NONE',  ( -0.2829312889999999747, 9.952574352999999263, 14.66615291699999979 ) ) ;
#2067 = CARTESIAN_POINT ( 'NONE',  ( -23.07646290799999989, 35.08476890300000406, 12.37790365200000053 ) ) ;
#2068 = CARTESIAN_POINT ( 'NONE',  ( 25.69907953999999961, 17.43415831700000140, 4.633447106000000204 ) ) ;
#2069 = CARTESIAN_POINT ( 'NONE',  ( -31.85025086340297662, 50.51718928043109003, -5.632278240423948645 ) ) ;
#2071 = CARTESIAN_POINT ( 'NONE',  ( -5.475536865000000475, -0.1034610030000000097, 15.12576692500000064 ) ) ;
#2070 = CARTESIAN_POINT ( 'NONE',  ( 11.39782717099999942, -0.2178261469999999977, 12.99374093700000010 ) ) ;
#2072 = CARTESIAN_POINT ( 'NONE',  ( 0.5739798537065989859, 26.16413345326115092, -14.53822829343735989 ) ) ;
#2074 = ADVANCED_FACE ( 'NONE', ( #208895 ), #424486, .T. ) ;
#2073 = CARTESIAN_POINT ( 'NONE',  ( -26.70965649200000058, 20.45927976700000173, 3.899427494999999855 ) ) ;
#2075 = CARTESIAN_POINT ( 'NONE',  ( -31.49845609882630271, -30.28730838815104676, -0.009999999999999759082 ) ) ;
#2076 = CARTESIAN_POINT ( 'NONE',  ( 0.4079025768652839723, 63.35877407772570535, -10.80619622981419958 ) ) ;
#2077 = CARTESIAN_POINT ( 'NONE',  ( 34.95983870800000659, 52.05020464899999411, 0.2034495390000000126 ) ) ;
#2078 = CARTESIAN_POINT ( 'NONE',  ( -31.94141738784069773, 34.22325734222074800, -7.430324650907961015 ) ) ;
#2079 = CARTESIAN_POINT ( 'NONE',  ( -24.17039529299999856, -0.8231465270000000167, 5.502781509999999265 ) ) ;
#2080 = CARTESIAN_POINT ( 'NONE',  ( 0.06866077900000000511, 45.75609778699999453, 12.21679398799999916 ) ) ;
#2081 = CARTESIAN_POINT ( 'NONE',  ( -31.34438993858799805, -69.16587559607820879, -13.36397622340190061 ) ) ;
#2082 = CARTESIAN_POINT ( 'NONE',  ( 10.11872477578759977, -47.44839802939900153, -17.26735762494120152 ) ) ;
#2083 = CARTESIAN_POINT ( 'NONE',  ( 23.25961364899999850, 15.06433714299999949, 7.410769101999999720 ) ) ;
#2084 = CARTESIAN_POINT ( 'NONE',  ( 8.789406697359009257, 34.85030528241265557, -12.57894828696256084 ) ) ;
#2085 = CARTESIAN_POINT ( 'NONE',  ( -16.31577352370405976, 23.61615984926292455, -12.38986105111723823 ) ) ;
#2086 = AXIS2_PLACEMENT_3D ( 'NONE', #393340, #382139, #556050 ) ;
#2088 =( BOUNDED_SURFACE ( )  B_SPLINE_SURFACE ( 3, 2, ( 
 ( #73213, #113122, #324121 ),
 ( #500849, #195812, #247074 ),
 ( #155891, #284184, #420943 ),
 ( #540834, #366888, #241410 ) ),
 .UNSPECIFIED., .F., .F., .F. ) 
 B_SPLINE_SURFACE_WITH_KNOTS ( ( 4, 4 ),
 ( 3, 3 ),
 ( -3.469446951953614959E-18, 0.001797362728764369862 ),
 ( 0.000000000000000000, 1.000000000000000000 ),
 .UNSPECIFIED. ) 
 GEOMETRIC_REPRESENTATION_ITEM ( )  RATIONAL_B_SPLINE_SURFACE ( (
 ( 1.000000000000000000, 0.5610418187969989923, 1.000000000000000000),
 ( 1.000000000000000000, 0.5619828419105549200, 1.000000000000000000),
 ( 1.000000000000000000, 0.5629558000105969739, 1.000000000000000000),
 ( 1.000000000000000000, 0.5638893608829219639, 1.000000000000000000) ) ) 
 REPRESENTATION_ITEM ( '' )  SURFACE ( )  );
#2087 = CARTESIAN_POINT ( 'NONE',  ( 37.10060499299999748, 37.00882215600000080, 1.427507214000000024 ) ) ;
#2090 = CARTESIAN_POINT ( 'NONE',  ( 23.87362953199999893, -0.2209216829999999798, 7.836195869000000869 ) ) ;
#2089 = CARTESIAN_POINT ( 'NONE',  ( -26.08135363710630017, -25.43826322149209673, -12.81832527214806028 ) ) ;
#2091 = CARTESIAN_POINT ( 'NONE',  ( 26.59936552299999946, 24.85491946900000215, 6.631942297999999347 ) ) ;
#2092 = CARTESIAN_POINT ( 'NONE',  ( -24.69860001133551464, -4.964690377409993971, 5.682321906428400737 ) ) ;
#2093 = CARTESIAN_POINT ( 'NONE',  ( 18.60132505899999700, 23.90628907199999986, 12.36076291500000046 ) ) ;
#2094 = VERTEX_POINT ( 'NONE', #556684 ) ;
#2095 = CARTESIAN_POINT ( 'NONE',  ( -30.92455634980510126, -25.42359131426109897, 6.321961718825090060 ) ) ;
#2096 = CARTESIAN_POINT ( 'NONE',  ( -21.26293000099999730, -29.63401604599999928, 15.77033093700000066 ) ) ;
#2098 = CARTESIAN_POINT ( 'NONE',  ( 23.16353177999999957, 18.72378905999999787, 6.330407700000000304 ) ) ;
#2097 = CARTESIAN_POINT ( 'NONE',  ( -27.02347343799999990, -0.2623472980000000065, 1.132672863000000030 ) ) ;
#2099 = CARTESIAN_POINT ( 'NONE',  ( 23.60278040511119713, -57.79723862967019699, 16.56301080825659966 ) ) ;
#2100 = CARTESIAN_POINT ( 'NONE',  ( 0.2535945980000000044, -0.2758786179999999644, 15.35103461499999966 ) ) ;
#2102 = CARTESIAN_POINT ( 'NONE',  ( -17.65825062958684910, -15.29240900458614938, -12.90583328309340061 ) ) ;
#2101 = CARTESIAN_POINT ( 'NONE',  ( -24.96302591422630357, 6.116445031764270013, 5.117219451785530282 ) ) ;
#2103 = EDGE_CURVE ( 'NONE', #352168, #13397, #178915, .T. ) ;
#2104 = CARTESIAN_POINT ( 'NONE',  ( 11.48423577528383888, -82.67143407303460378, -17.26940852187670217 ) ) ;
#2105 = CARTESIAN_POINT ( 'NONE',  ( -10.41543109005571743, 55.60219991648187232, 14.47786522287151634 ) ) ;
#2106 = CARTESIAN_POINT ( 'NONE',  ( -34.29994292279236845, 40.97014218767633054, 5.700532906091553720 ) ) ;
#2107 = CARTESIAN_POINT ( 'NONE',  ( 31.25697674399999926, 36.02501478700000348, 7.550610476000000126 ) ) ;
#2108 = CARTESIAN_POINT ( 'NONE',  ( -22.88171004599999847, 49.49210227999999745, 10.24349052200000187 ) ) ;
#2110 = CARTESIAN_POINT ( 'NONE',  ( -28.28165387800000019, 52.38099527100000330, 9.663116912000001335 ) ) ;
#2109 = CARTESIAN_POINT ( 'NONE',  ( -7.327864765044719952, 63.04864577159499817, 10.76297013043200046 ) ) ;
#2111 = CARTESIAN_POINT ( 'NONE',  ( -20.36909705099999712, 14.55253955799999943, 13.25638563700000105 ) ) ;
#2112 = CARTESIAN_POINT ( 'NONE',  ( 26.65012502932150085, 34.47650053854930263, -9.607285176407708960 ) ) ;
#2113 = CARTESIAN_POINT ( 'NONE',  ( -5.917801693000000363, 14.97120012100000075, 14.08988618300000084 ) ) ;
#2114 = CARTESIAN_POINT ( 'NONE',  ( 30.65581277200000088, -47.86758829499999734, 11.59485740299999890 ) ) ;
#2115 = CARTESIAN_POINT ( 'NONE',  ( 26.53923054299999862, -0.1541645440000000145, 3.175853640999999783 ) ) ;
#2116 = CARTESIAN_POINT ( 'NONE',  ( 0.000000000000000000, -82.48336257581840414, -17.51637788503185078 ) ) ;
#2118 = CARTESIAN_POINT ( 'NONE',  ( 33.06573355799999803, 32.49235712500000517, 3.211507600000000018 ) ) ;
#2117 = CARTESIAN_POINT ( 'NONE',  ( 5.511592354503320301, -2.500000000000000000, 3.061616997868385113E-16 ) ) ;
#2119 = VECTOR ( 'NONE', #199577, 1000.000000000000000 ) ;
#2120 = TOROIDAL_SURFACE ( 'NONE', #384252, 2.543713826317290039, 0.5000000000000000000 ) ;
#2121 = CARTESIAN_POINT ( 'NONE',  ( 0.2703475772000000221, 34.57322823635999498, 13.26517451067999964 ) ) ;
#2122 = CARTESIAN_POINT ( 'NONE',  ( 4.487299722511856714, -78.90022853424531490, -15.90672347692812671 ) ) ;
#2123 = CARTESIAN_POINT ( 'NONE',  ( 0.2974469719999999762, 15.93440504499999832, 14.74886479799999961 ) ) ;
#2124 = CARTESIAN_POINT ( 'NONE',  ( 24.38846017099999841, 34.26038948200000078, 11.81067432300000064 ) ) ;
#2125 = CARTESIAN_POINT ( 'NONE',  ( 3.059656959000000231, -23.54634979100000081, 17.04619099099999957 ) ) ;
#2126 = CARTESIAN_POINT ( 'NONE',  ( 26.94727398699999910, 0.4260093990000000108, 1.007670526000000066 ) ) ;
#2127 = VERTEX_POINT ( 'NONE', #40619 ) ;
#2128 = CARTESIAN_POINT ( 'NONE',  ( 18.49653009314527452, -85.09999999999999432, 13.73252889302784396 ) ) ;
#2129 = CARTESIAN_POINT ( 'NONE',  ( -23.43452323800000059, -0.4974151420000000323, 6.457119414000000113 ) ) ;
#2130 = CARTESIAN_POINT ( 'NONE',  ( -1.117822850000000034, 16.78552291200000113, 14.54654050600000126 ) ) ;
#2132 = CARTESIAN_POINT ( 'NONE',  ( -31.45482191400000005, -25.42946483700000115, 4.151937563000000608 ) ) ;
#2131 = DIRECTION ( 'NONE',  ( 0.000000000000000000, -0.9998476951563909365, 0.01745240643729813537 ) ) ;
#2133 = CARTESIAN_POINT ( 'NONE',  ( -17.86006281190400102, 48.97753232913069610, 6.174995080426420202 ) ) ;
#2134 = CARTESIAN_POINT ( 'NONE',  ( 27.49985487716260124, 37.49999820261705707, -5.600000000015369572 ) ) ;
#2135 = CARTESIAN_POINT ( 'NONE',  ( 32.48345823200000382, 37.17563790199999829, 7.210431273000000196 ) ) ;
#2136 = CARTESIAN_POINT ( 'NONE',  ( 32.50000000000000000, -89.84429747071578731, -12.25495613570309850 ) ) ;
#2137 = CARTESIAN_POINT ( 'NONE',  ( -21.18101142761955202, 26.20985898938970138, -9.669463657506350174 ) ) ;
#2139 = CARTESIAN_POINT ( 'NONE',  ( -25.81158631500000311, 11.95182638800000063, 3.154965805999999873 ) ) ;
#2138 = CARTESIAN_POINT ( 'NONE',  ( -25.95934138618115128, -0.1797158940020369966, -0.1340000000000000080 ) ) ;
#2140 = CONICAL_SURFACE ( 'NONE', #156747, 2.099999999999997868, 1.029744258676646762 ) ;
#2141 = CARTESIAN_POINT ( 'NONE',  ( -29.58964766300000093, 40.21007675700000306, 9.095779586999999111 ) ) ;
#2142 = CARTESIAN_POINT ( 'NONE',  ( 20.48295608599999795, 10.34333015600000039, 9.526570118000000420 ) ) ;
#2144 = CARTESIAN_POINT ( 'NONE',  ( 25.68353820300000123, -25.52022597099999857, 11.54781034900000058 ) ) ;
#2143 = CARTESIAN_POINT ( 'NONE',  ( -30.34140687862450037, 34.10618055854610020, -8.773277639540369321 ) ) ;
#2146 = CARTESIAN_POINT ( 'NONE',  ( -1.137314758000000037, 32.15129617499999881, 14.54612692499999937 ) ) ;
#2145 = CARTESIAN_POINT ( 'NONE',  ( 26.80000000000000071, 7.684404870235410590E-16, 0.000000000000000000 ) ) ;
#2147 = CARTESIAN_POINT ( 'NONE',  ( -25.10656904700000069, 44.08214972700000089, 11.49765412600000225 ) ) ;
#2148 = CARTESIAN_POINT ( 'NONE',  ( 25.93232564869514789, -6.905814864201100356, -19.74860649133859880 ) ) ;
#2149 = CARTESIAN_POINT ( 'NONE',  ( 2.444393397628110254, -26.75469556339195165, -17.19086329776979838 ) ) ;
#2150 = CARTESIAN_POINT ( 'NONE',  ( -28.72832914326614784, 81.98106683281153551, 8.390045114723909236 ) ) ;
#2151 = CARTESIAN_POINT ( 'NONE',  ( -27.46233262920515017, -51.08808086638949675, 13.73162958000350109 ) ) ;
#2152 = CARTESIAN_POINT ( 'NONE',  ( 0.6290286836241553159, -63.47029756580081994, 19.00092947892739659 ) ) ;
#2154 = ORIENTED_EDGE ( 'NONE', *, *, #116065, .T. ) ;
#2153 = CARTESIAN_POINT ( 'NONE',  ( -3.329337105000000019, 34.06165671099999770, 13.24650650100000071 ) ) ;
#2155 = CARTESIAN_POINT ( 'NONE',  ( -5.000000000000271783, -49.99999999999986500, 0.000000000000000000 ) ) ;
#2156 = CARTESIAN_POINT ( 'NONE',  ( 0.2750899410000000045, 34.64905771299999770, 13.26184675200000207 ) ) ;
#2158 = CARTESIAN_POINT ( 'NONE',  ( 35.92343801700000228, 36.79176563799999400, 4.656144453000000460 ) ) ;
#2157 = CARTESIAN_POINT ( 'NONE',  ( 17.89999999999999858, 7.684404870235410590E-16, 0.000000000000000000 ) ) ;
#2160 = CARTESIAN_POINT ( 'NONE',  ( 31.54394104161940149, -28.45453974412549769, -7.009808627231930878 ) ) ;
#2159 = CARTESIAN_POINT ( 'NONE',  ( -27.60209615852148701, -69.93001044918069908, 17.07439565889824706 ) ) ;
#2162 = CARTESIAN_POINT ( 'NONE',  ( -29.90577256598029976, 28.73298932366639846, -4.397619531113885039 ) ) ;
#2161 = CARTESIAN_POINT ( 'NONE',  ( 24.46159588200000101, 20.22688562200000106, 7.203241304999999706 ) ) ;
#2164 = CARTESIAN_POINT ( 'NONE',  ( 24.86422769332585148, -43.94673100810245359, 14.03414892855025897 ) ) ;
#2163 = CARTESIAN_POINT ( 'NONE',  ( -27.30424991900000009, 32.19389460800000791, 8.181852926000001247 ) ) ;
#2165 = CARTESIAN_POINT ( 'NONE',  ( -29.38404078568606792, -50.10001044918800517, -14.44504646459436792 ) ) ;
#2167 = CARTESIAN_POINT ( 'NONE',  ( 34.99791630800000775, 51.32946504600000281, 1.787380710000000095 ) ) ;
#2166 = CARTESIAN_POINT ( 'NONE',  ( 28.70349355545745240, 17.98792420527685110, -9.441436548295589169E-15 ) ) ;
#2168 = CARTESIAN_POINT ( 'NONE',  ( -1.119956928764247905, -4.875426705094266566, -52.75880177740609867 ) ) ;
#2169 = CARTESIAN_POINT ( 'NONE',  ( 29.72749238302790076, 61.19515975825719778, 5.813143518304920043 ) ) ;
#2170 = CARTESIAN_POINT ( 'NONE',  ( -33.30544132699855453, 36.85819293745230141, -6.193598775231960119 ) ) ;
#2171 = CARTESIAN_POINT ( 'NONE',  ( -30.71011946056525233, 36.42769830555248234, -8.207315605395759661 ) ) ;
#2172 = CARTESIAN_POINT ( 'NONE',  ( 27.88718024632420267, 52.47324025902690181, -9.857048493966631852 ) ) ;
#2174 = CARTESIAN_POINT ( 'NONE',  ( -28.78652318361963580, -30.50001055367250302, 17.73118271478485752 ) ) ;
#2173 = CARTESIAN_POINT ( 'NONE',  ( -19.77816550899999726, 18.61125552800000094, 8.939227259999999120 ) ) ;
#2175 = CARTESIAN_POINT ( 'NONE',  ( -12.98351278750703663, 35.32862432279029008, 15.07758130798023011 ) ) ;
#2176 = CARTESIAN_POINT ( 'NONE',  ( -26.36636404599999750, -0.2663905659999999953, 3.727399800000000152 ) ) ;
#2177 = CARTESIAN_POINT ( 'NONE',  ( -28.41252366666105189, 24.89080188499480073, 3.356047366893534889 ) ) ;
#2179 = CARTESIAN_POINT ( 'NONE',  ( 48.47324850781324557, 147.6802420932993414, 27.10816684934195919 ) ) ;
#2178 = DIRECTION ( 'NONE',  ( 0.000000000000000000, 1.000000000000000000, 0.000000000000000000 ) ) ;
#2180 = DIRECTION ( 'NONE',  ( 0.9565190725816535844, 0.005090339642436944069, -0.2916253628027886680 ) ) ;
#2181 = CARTESIAN_POINT ( 'NONE',  ( -1.168004497000000086, 18.60453908299999881, 12.62517418400000047 ) ) ;
#2182 = CARTESIAN_POINT ( 'NONE',  ( 22.66582556000000181, 16.80020022999999796, 6.470699917000000134 ) ) ;
#2183 = CARTESIAN_POINT ( 'NONE',  ( 10.06808373799999501, -10.84919247900000094, 14.21761256799999806 ) ) ;
#2185 = CARTESIAN_POINT ( 'NONE',  ( -24.87661445500000212, 18.90650429700000146, 6.323641045000000460 ) ) ;
#2184 = CARTESIAN_POINT ( 'NONE',  ( 0.1079252390000000061, 17.85478830799999983, 13.30842839299999980 ) ) ;
#2186 = CARTESIAN_POINT ( 'NONE',  ( 26.41964206207079968, 29.68015210280234939, -7.555422532942629665 ) ) ;
#2187 = CARTESIAN_POINT ( 'NONE',  ( 36.77238330787629650, 38.86227422858494407, -3.814546005642749815 ) ) ;
#2188 = CARTESIAN_POINT ( 'NONE',  ( -22.37500000000000000, -79.03119062480489276, -1.800000000000000044 ) ) ;
#2189 = CARTESIAN_POINT ( 'NONE',  ( -27.15834002640909972, 59.85597404089829610, -9.034670741924179183 ) ) ;
#2190 = CARTESIAN_POINT ( 'NONE',  ( 35.89409469600000335, 35.99323944399999675, 3.681400741000000032 ) ) ;
#2192 = CARTESIAN_POINT ( 'NONE',  ( -15.45141694600000193, 27.80500606100000027, 11.79212944100000016 ) ) ;
#2191 = CARTESIAN_POINT ( 'NONE',  ( -37.30934944899999550, 36.94912970300000410, 0.05465254799999999524 ) ) ;
#2193 = ADVANCED_FACE ( 'NONE', ( #83385 ), #456717, .F. ) ;
#2194 = CARTESIAN_POINT ( 'NONE',  ( 1.418737864325618105E-13, 8.478048735893400689, 16.47330093077345126 ) ) ;
#2195 = EDGE_LOOP ( 'NONE', ( #438746, #531943 ) ) ;
#2196 = CARTESIAN_POINT ( 'NONE',  ( 0.5082529129300219495, 15.34388226365795127, 14.79466992868581876 ) ) ;
#2197 = CARTESIAN_POINT ( 'NONE',  ( 27.18341474214589937, 22.99475252757354937, -4.527533700561900076 ) ) ;
#2198 = CARTESIAN_POINT ( 'NONE',  ( -0.7081950270000000325, -62.11224673399999574, 17.21960310600000099 ) ) ;
#2200 = CARTESIAN_POINT ( 'NONE',  ( 30.61729164999999853, 49.38362666700000148, 8.510297689999999804 ) ) ;
#2199 = CARTESIAN_POINT ( 'NONE',  ( 5.495673893000001087, 20.66505114899999995, 11.85749886600000025 ) ) ;
#2202 =( BOUNDED_CURVE ( )  B_SPLINE_CURVE ( 3, ( #349159, #263650, #346362, #226473 ),
 .UNSPECIFIED., .F., .F. ) 
 B_SPLINE_CURVE_WITH_KNOTS ( ( 4, 4 ),
 ( 6.131652262776825957, 9.273244916366618185 ),
 .UNSPECIFIED. ) 
 CURVE ( )  GEOMETRIC_REPRESENTATION_ITEM ( )  RATIONAL_B_SPLINE_CURVE ( ( 1.000000000000000000, 0.3333333333333337034, 0.3333333333333337034, 1.000000000000000000 ) ) 
 REPRESENTATION_ITEM ( '' )  );
#2201 = CARTESIAN_POINT ( 'NONE',  ( -3.903809891015115330, -25.62240472466757168, 15.47655040233225243 ) ) ;
#2203 = CARTESIAN_POINT ( 'NONE',  ( -0.2648303722794136394, -11.31440048455993086, 15.00389396246922402 ) ) ;
#2204 = CARTESIAN_POINT ( 'NONE',  ( 24.02479083360480061, -0.5866378955503580572, -7.748713590787549954 ) ) ;
#2205 = CARTESIAN_POINT ( 'NONE',  ( 0.9371244359999999496, 17.36463997999999975, 14.37719481900000140 ) ) ;
#2208 = CARTESIAN_POINT ( 'NONE',  ( -3.246665626634114954, -11.31147763201601997, 14.94584336004706060 ) ) ;
#2207 = CARTESIAN_POINT ( 'NONE',  ( -35.24355730600004932, -44.56853138300019879, 15.91387805299954827 ) ) ;
#2206 = CARTESIAN_POINT ( 'NONE',  ( -37.16521328941490054, 37.84857678249749569, -2.173995941010220090 ) ) ;
#2209 = CARTESIAN_POINT ( 'NONE',  ( 19.95259827199999947, -24.80204634099999694, 15.32882035099999918 ) ) ;
#2210 = CARTESIAN_POINT ( 'NONE',  ( -25.13003799499999857, -0.3898657170000000005, 3.475109733000000034 ) ) ;
#2211 = CARTESIAN_POINT ( 'NONE',  ( 27.59296928015850270, 52.37321339417589172, -9.997960965052527627 ) ) ;
#2213 = EDGE_LOOP ( 'NONE', ( #500939, #547223, #217950, #261431, #515766, #360659 ) ) ;
#2212 = CARTESIAN_POINT ( 'NONE',  ( -21.59862118599999903, -0.4860547480000000364, 8.373362525000001000 ) ) ;
#2214 = DIRECTION ( 'NONE',  ( 0.4924038765061042322, 0.6427876096865404731, -0.5868240888334637084 ) ) ;
#2215 = CARTESIAN_POINT ( 'NONE',  ( -28.93732790900000040, 31.11386407400000209, 5.838037477000000308 ) ) ;
#2216 = CARTESIAN_POINT ( 'NONE',  ( -2.779266661999999943, 29.35919976100000284, 12.00763350699999954 ) ) ;
#2218 = CARTESIAN_POINT ( 'NONE',  ( -21.93283182220919159, 36.00341279109616011, 14.84669393083716926 ) ) ;
#2217 = CARTESIAN_POINT ( 'NONE',  ( 20.55692465303565086, 43.27310674294054849, -11.24965668345715919 ) ) ;
#2220 = CARTESIAN_POINT ( 'NONE',  ( -28.58438727499999743, 42.09257898999999981, 10.67436194899999968 ) ) ;
#2219 = CARTESIAN_POINT ( 'NONE',  ( -29.47686496900000108, 25.84754617299999779, 0.8773573800000000755 ) ) ;
#2222 = CARTESIAN_POINT ( 'NONE',  ( -35.68647822799999858, 35.85608439100000311, 3.931260425999999697 ) ) ;
#2221 = CARTESIAN_POINT ( 'NONE',  ( 35.13700894499999805, -64.19830220899999063, -0.2400000000000000189 ) ) ;
#2224 = CARTESIAN_POINT ( 'NONE',  ( 27.26637785100000144, 25.89992325000000051, 3.683978763999999906 ) ) ;
#2223 = CIRCLE ( 'NONE', #256941, 0.2000000000000005662 ) ;
#2225 = CARTESIAN_POINT ( 'NONE',  ( -18.13321115193081212, 49.20457070292059854, 11.01947624020043115 ) ) ;
#2227 = VERTEX_POINT ( 'NONE', #422740 ) ;
#2226 = CARTESIAN_POINT ( 'NONE',  ( -35.26829451799999759, 38.97054252299999177, 4.138778831999999852 ) ) ;
#2228 = CARTESIAN_POINT ( 'NONE',  ( -13.34840649433822080, 3.822236100292284888, 13.24920120500149956 ) ) ;
#2229 = EDGE_CURVE ( 'NONE', #312024, #302583, #77804, .T. ) ;
#2231 = CARTESIAN_POINT ( 'NONE',  ( 23.49129860700000094, -0.3579053790000000235, 6.348398575000000932 ) ) ;
#2230 = CARTESIAN_POINT ( 'NONE',  ( -26.89853048044565043, 32.93355306411009309, -10.33410850093597944 ) ) ;
#2232 = CARTESIAN_POINT ( 'NONE',  ( -33.90917241752414668, -87.10000000000660236, 7.596260450525539554 ) ) ;
#2234 = CARTESIAN_POINT ( 'NONE',  ( -2.640016698000000162, 34.94896440699999829, 14.48390486000000088 ) ) ;
#2233 = CARTESIAN_POINT ( 'NONE',  ( 0.3115082009498484905, -0.3515110192684924861, -14.09531166094809862 ) ) ;
#2235 = ORIENTED_EDGE ( 'NONE', *, *, #79857, .T. ) ;
#2236 = CARTESIAN_POINT ( 'NONE',  ( -31.90136874300000258, 49.21387228300000061, 5.881661023000000377 ) ) ;
#2237 = CARTESIAN_POINT ( 'NONE',  ( 26.38568868099999776, 40.84428891599999645, 10.20726556400000007 ) ) ;
#2238 = CARTESIAN_POINT ( 'NONE',  ( 29.57207007132534571, -46.12194647782830259, -14.08100116906913968 ) ) ;
#2239 = CARTESIAN_POINT ( 'NONE',  ( -2.100541139775624622, 1.349829321193092069, -7.434345818028040398 ) ) ;
#2240 = CARTESIAN_POINT ( 'NONE',  ( -21.70482593699999896, 36.40695986700000475, 11.56132020300000107 ) ) ;
#2241 = CARTESIAN_POINT ( 'NONE',  ( -2.181047378999999786, 18.46981994000000071, 12.63935584000000034 ) ) ;
#2242 = CARTESIAN_POINT ( 'NONE',  ( 0.04973448700000000083, 23.22128058599999889, 14.54634607400000057 ) ) ;
#2243 = CARTESIAN_POINT ( 'NONE',  ( -32.19620387999170674, 31.01162835733735079, -2.297194154003979971 ) ) ;
#2244 = CARTESIAN_POINT ( 'NONE',  ( 0.4585718629999999685, -0.2842244419999999661, 14.08919166699999970 ) ) ;
#2245 = CARTESIAN_POINT ( 'NONE',  ( 35.57093149099999607, 45.65171008299999755, 4.207007783999999972 ) ) ;
#2247 = CARTESIAN_POINT ( 'NONE',  ( -35.20460930375424624, -57.42328230604190509, -0.6666666730699739585 ) ) ;
#2246 = CARTESIAN_POINT ( 'NONE',  ( 0.3454248329617679580, 15.41525977282585025, 16.31314068962389996 ) ) ;
#2248 = CARTESIAN_POINT ( 'NONE',  ( 0.000000000000000000, -45.46493936057860452, 0.000000000000000000 ) ) ;
#2249 = CARTESIAN_POINT ( 'NONE',  ( 24.01922954108900043, -0.07059782537683818859, 7.634430498827719624 ) ) ;
#2250 = CARTESIAN_POINT ( 'NONE',  ( -32.56771445613325255, 33.47700334261520538, -5.845054986876670355 ) ) ;
#2252 = CARTESIAN_POINT ( 'NONE',  ( -30.08514921693200250, 54.72287725717249884, 8.489284421552918403 ) ) ;
#2251 = CARTESIAN_POINT ( 'NONE',  ( -22.16878538199999937, 17.20148729799999998, 7.010352919999999877 ) ) ;
#2253 = CARTESIAN_POINT ( 'NONE',  ( 27.14742745991933148, 27.89113720535527463, -5.626865918457625071 ) ) ;
#2255 = CARTESIAN_POINT ( 'NONE',  ( 7.000000000000000000, -2.055000000000000160, 0.000000000000000000 ) ) ;
#2254 = CARTESIAN_POINT ( 'NONE',  ( -35.92033012592492014, -77.69998179702898256, -0.001676214459831005610 ) ) ;
#2257 = CARTESIAN_POINT ( 'NONE',  ( -24.40341501800000046, 22.99765952699999971, 6.334860272000000236 ) ) ;
#2256 = CIRCLE ( 'NONE', #521113, 2.055000000000000160 ) ;
#2258 = CARTESIAN_POINT ( 'NONE',  ( 0.01740677100000000144, -23.39830710300000050, 15.81250772700000162 ) ) ;
#2259 = FACE_BOUND ( 'NONE', #316001, .T. ) ;
#2260 = ADVANCED_FACE ( 'NONE', ( #562271 ), #551885, .T. ) ;
#2262 = CARTESIAN_POINT ( 'NONE',  ( 30.88166692998752794, -52.31962052628426818, 0.7299999999999999822 ) ) ;
#2261 = CARTESIAN_POINT ( 'NONE',  ( -24.34144661500000240, 50.46607085200000142, 9.854291812000001372 ) ) ;
#2265 = CARTESIAN_POINT ( 'NONE',  ( -25.17875301200000493, -0.6947714970000009593, 6.236159817999999966 ) ) ;
#2264 = CARTESIAN_POINT ( 'NONE',  ( -26.75331723100000403, 19.57179783700000186, 3.259188436000000078 ) ) ;
#2263 = CARTESIAN_POINT ( 'NONE',  ( 7.209535199000000283, 50.26867510800000360, 12.79572279799999990 ) ) ;
#2268 = CARTESIAN_POINT ( 'NONE',  ( 28.50267287446219555, -24.25091895232607087, -8.044260499003042852 ) ) ;
#2267 = DIRECTION ( 'NONE',  ( 0.03307178304988740714, -0.9976110648767522182, 0.06064998269887661442 ) ) ;
#2266 = CARTESIAN_POINT ( 'NONE',  ( 36.83778115873934667, 36.45045998687724875, 1.548725908650929961 ) ) ;
#2269 = FACE_OUTER_BOUND ( 'NONE', #464605, .T. ) ;
#2270 = ORIENTED_EDGE ( 'NONE', *, *, #551395, .F. ) ;
#2272 = CARTESIAN_POINT ( 'NONE',  ( -25.59368377500000236, 20.68543961899999672, 5.974267837000001080 ) ) ;
#2271 = CARTESIAN_POINT ( 'NONE',  ( -36.15133022899999560, 38.63089802199999667, 5.122254341000000544 ) ) ;
#2273 = CARTESIAN_POINT ( 'NONE',  ( -33.41144934568296065, -87.09999999999999432, 9.716360061984858021 ) ) ;
#2274 = DIRECTION ( 'NONE',  ( 0.000000000000000000, 0.03489949670250103858, -0.9993908270190956511 ) ) ;
#2275 = CARTESIAN_POINT ( 'NONE',  ( 36.81378055319699882, 42.70793524654929740, -2.629474489549939786 ) ) ;
#2276 = CARTESIAN_POINT ( 'NONE',  ( -28.56752721000000150, 28.77493728700000020, 4.011757683000000796 ) ) ;
#2278 = CARTESIAN_POINT ( 'NONE',  ( -35.98527542646037602, 54.52013004860866374, 5.551819682127593580 ) ) ;
#2277 = CARTESIAN_POINT ( 'NONE',  ( -33.62923900724906190, 54.03542889319847831, -3.615304174855017205 ) ) ;
#2279 = CARTESIAN_POINT ( 'NONE',  ( -14.34435604100000106, -0.6033709100000000936, 12.23946604600000221 ) ) ;
#2281 = EDGE_LOOP ( 'NONE', ( #58359, #324307, #532707, #345522 ) ) ;
#2280 = DIRECTION ( 'NONE',  ( 0.000000000000000000, -1.000000000000000000, 0.000000000000000000 ) ) ;
#2282 = CARTESIAN_POINT ( 'NONE',  ( -20.75664273732844833, 31.15014930522611891, 13.81767057022566014 ) ) ;
#2283 = CARTESIAN_POINT ( 'NONE',  ( 32.08526746220130121, 35.24240160206355199, -8.153608497744340156 ) ) ;
#2285 = CARTESIAN_POINT ( 'NONE',  ( 23.90320776300000105, 6.013405843000001028, 6.703574287000000353 ) ) ;
#2284 = CARTESIAN_POINT ( 'NONE',  ( 2.772126860999999831, 31.33337194199999587, 10.83661160299999970 ) ) ;
#2286 = CARTESIAN_POINT ( 'NONE',  ( 28.27950961927049889, 52.94235724105549679, -9.659105683687030819 ) ) ;
#2287 = CARTESIAN_POINT ( 'NONE',  ( -30.30103357799999841, 32.88729697099999782, 5.755450790000000261 ) ) ;
#2288 = CARTESIAN_POINT ( 'NONE',  ( 1.952669435000000009, 16.81949283100000159, 14.46781473699999943 ) ) ;
#2290 = CARTESIAN_POINT ( 'NONE',  ( 7.612847560000000513, -68.86293185899999969, 15.44067551799999904 ) ) ;
#2289 = CARTESIAN_POINT ( 'NONE',  ( 29.64950143733434729, -36.93770578080471267, -11.40000000000000036 ) ) ;
#2292 = CARTESIAN_POINT ( 'NONE',  ( -28.70312452599999986, 35.36569417399999793, 10.43602730899999997 ) ) ;
#2291 = CARTESIAN_POINT ( 'NONE',  ( 0.000000000000000000, -10.93357422195516371, 19.00470806779455657 ) ) ;
#2293 = CARTESIAN_POINT ( 'NONE',  ( 0.2032192389999999960, 13.86066020299999835, 14.82836927000000138 ) ) ;
#2296 = CARTESIAN_POINT ( 'NONE',  ( 3.169781944458784917, 14.19985844380429718, 15.95798562845293667 ) ) ;
#2295 = AXIS2_PLACEMENT_3D ( 'NONE', #185127, #51213, #518914 ) ;
#2294 = CARTESIAN_POINT ( 'NONE',  ( -8.845666400352010683, 71.21951196133160522, 7.974996876885060537 ) ) ;
#2297 = CARTESIAN_POINT ( 'NONE',  ( -27.30103343300000063, 30.22505526000000131, 7.040654618999999670 ) ) ;
#2298 = CARTESIAN_POINT ( 'NONE',  ( -32.73122877299999800, 37.10074627000000191, 6.948516058000000051 ) ) ;
#2301 = CARTESIAN_POINT ( 'NONE',  ( -9.261839200000000716, 33.11051308400000437, 14.23952354100000051 ) ) ;
#2300 = CARTESIAN_POINT ( 'NONE',  ( 2.506788687000000238, -26.08783613600000351, 10.35474639200000091 ) ) ;
#2299 = CARTESIAN_POINT ( 'NONE',  ( 27.77440011782368856, -48.02382204946606947, 14.79850588330511663 ) ) ;
#2303 = CARTESIAN_POINT ( 'NONE',  ( -21.20192057000000219, -0.3324708590000000075, 10.24670532500000064 ) ) ;
#2302 = CARTESIAN_POINT ( 'NONE',  ( -34.87209095400000081, 33.83679518499999972, 0.9464001560000000479 ) ) ;
#2304 = EDGE_CURVE ( 'NONE', #139339, #336873, #171866, .T. ) ;
#2305 = CARTESIAN_POINT ( 'NONE',  ( -19.13059601575005075, 40.69747250379585068, -13.02408585122236140 ) ) ;
#2306 = CARTESIAN_POINT ( 'NONE',  ( -34.87081141199999479, 48.32271500300000611, 4.226690566000000260 ) ) ;
#2308 = ORIENTED_EDGE ( 'NONE', *, *, #408760, .T. ) ;
#2307 = CARTESIAN_POINT ( 'NONE',  ( -24.86127478000000224, -0.3771298369999999678, 4.102760888000000605 ) ) ;
#2309 = CARTESIAN_POINT ( 'NONE',  ( -22.09824719887059885, 30.87901040391375318, 11.76104454272865851 ) ) ;
#2311 = CARTESIAN_POINT ( 'NONE',  ( 35.36626572299999793, 34.79741140899999863, 2.385585019999999723 ) ) ;
#2310 = CARTESIAN_POINT ( 'NONE',  ( 27.09519253799999916, 17.48658261299999950, -0.08404896100000000536 ) ) ;
#2312 = CARTESIAN_POINT ( 'NONE',  ( -24.72775420345359976, -51.45363648876750062, 14.21898588625099968 ) ) ;
#2313 = CARTESIAN_POINT ( 'NONE',  ( -0.1705264476723120093, -10.85452655909661956, 14.52322163638493890 ) ) ;
#2314 = CARTESIAN_POINT ( 'NONE',  ( 18.78053047863775049, -15.32511197686724991, -12.51342805952422133 ) ) ;
#2315 = VERTEX_POINT ( 'NONE', #508296 ) ;
#2316 = CARTESIAN_POINT ( 'NONE',  ( -32.10852280199999598, 34.20295522600000027, 4.664965732999999837 ) ) ;
#2317 = CARTESIAN_POINT ( 'NONE',  ( -36.01787694000000783, 35.80767955499999999, 2.984843779999999835 ) ) ;
#2318 = DIRECTION ( 'NONE',  ( 0.000000000000000000, -0.03449417601499198127, 0.9994048988378267939 ) ) ;
#2319 = CARTESIAN_POINT ( 'NONE',  ( -15.40337991576174836, 38.13969824316183121, 12.41775042383242678 ) ) ;
#2321 = CARTESIAN_POINT ( 'NONE',  ( -23.89596652300000201, -0.2011474179999999945, 7.806317877999999766 ) ) ;
#2320 = CARTESIAN_POINT ( 'NONE',  ( 37.33019256422444698, 37.39540778994544468, -0.9193755649500779947 ) ) ;
#2322 = CARTESIAN_POINT ( 'NONE',  ( 33.18088205859080375, -84.00000000000000000, -4.175659196406240170 ) ) ;
#2324 = CARTESIAN_POINT ( 'NONE',  ( 0.3817989105133894889, -18.30133392971969997, -16.78329616345774866 ) ) ;
#2323 = CARTESIAN_POINT ( 'NONE',  ( -34.57061942600000037, 42.71572379100000205, 4.739286493000000711 ) ) ;
#2325 = CARTESIAN_POINT ( 'NONE',  ( 19.00532016324734741, 23.88850734302090117, -9.843324744233848733 ) ) ;
#2326 = CARTESIAN_POINT ( 'NONE',  ( 7.446027971000000356, 33.83392586599999419, 11.20534907100000055 ) ) ;
#2327 = CARTESIAN_POINT ( 'NONE',  ( 2.260405100000000278, 33.96427004799999594, 13.26466057799999909 ) ) ;
#2328 = EDGE_CURVE ( 'NONE', #45536, #164012, #451695, .T. ) ;
#2329 = DIRECTION ( 'NONE',  ( 1.000000000000000000, 0.000000000000000000, 0.000000000000000000 ) ) ;
#2330 = CARTESIAN_POINT ( 'NONE',  ( -3.552228986000000255, 24.66715190899999754, 11.10294457600000051 ) ) ;
#2331 = CARTESIAN_POINT ( 'NONE',  ( 27.25808328783125134, 50.41756909715780210, 10.20922679501629915 ) ) ;
#2332 = CARTESIAN_POINT ( 'NONE',  ( 27.28175758500000114, 18.92767775700000144, 0.6392004629999999965 ) ) ;
#2334 = CARTESIAN_POINT ( 'NONE',  ( 0.02223947000000000077, 20.54494066099999827, 14.54603736199999986 ) ) ;
#2333 = CARTESIAN_POINT ( 'NONE',  ( -0.3467115290538549388, -7.662062718016739993, 15.95856192718149735 ) ) ;
#2337 = CARTESIAN_POINT ( 'NONE',  ( -33.75892646621819893, 39.46960452059700231, -8.123845876720389825 ) ) ;
#2336 = CARTESIAN_POINT ( 'NONE',  ( 18.70000000000000284, -2.055000000000000160, 0.000000000000000000 ) ) ;
#2335 = CARTESIAN_POINT ( 'NONE',  ( -2.753908010646595184, -6.151192598613549833, 17.28701683920805365 ) ) ;
#2338 = CARTESIAN_POINT ( 'NONE',  ( 32.03918167900000213, 34.85837232700000499, 5.640591071000000234 ) ) ;
#2339 = AXIS2_PLACEMENT_3D ( 'NONE', #385432, #382635, #305476 ) ;
#2341 = CARTESIAN_POINT ( 'NONE',  ( -34.77663393934484759, 34.69700942342054617, -3.767188638449010085 ) ) ;
#2340 = CARTESIAN_POINT ( 'NONE',  ( 29.76710415300000179, 52.46317792600000018, 8.795425886000002080 ) ) ;
#2342 = CARTESIAN_POINT ( 'NONE',  ( 35.82149243000000638, 45.21349159799999740, 3.897629476000000093 ) ) ;
#2344 = CARTESIAN_POINT ( 'NONE',  ( 0.02786253299999999836, 0.3399148980000000209, 15.26796801600000109 ) ) ;
#2343 = CARTESIAN_POINT ( 'NONE',  ( 23.38870367400000205, -76.17180622200000073, 16.08140195600000055 ) ) ;
#2345 = CARTESIAN_POINT ( 'NONE',  ( 13.94526255200000087, 29.34320455299999963, 12.23137526000000008 ) ) ;
#2346 = CARTESIAN_POINT ( 'NONE',  ( 30.87657987700000106, 47.85517985100000260, 7.047436323000000336 ) ) ;
#2347 = B_SPLINE_CURVE_WITH_KNOTS ( 'NONE', 3,
 ( #555221, #113412, #378464, #292948 ),
 .UNSPECIFIED., .F., .F.,
 ( 4, 4 ),
 ( 0.000000000000000000, 1.000000000000000000 ),
 .UNSPECIFIED. ) ;
#2348 = CARTESIAN_POINT ( 'NONE',  ( -10.42255438544007617, -25.20469165018085178, 16.82847278400250701 ) ) ;
#2349 = CARTESIAN_POINT ( 'NONE',  ( 0.000000000000000000, 39.59512954977655141, -15.66335015096225192 ) ) ;
#2350 = CARTESIAN_POINT ( 'NONE',  ( -15.22424648162010463, 3.013156321557521888, 16.95231707138173860 ) ) ;
#2351 = CARTESIAN_POINT ( 'NONE',  ( -32.03568681499999826, 37.22918681000000163, 7.596429543999999368 ) ) ;
#2353 = ORIENTED_EDGE ( 'NONE', *, *, #430830, .T. ) ;
#2352 = VERTEX_POINT ( 'NONE', #206079 ) ;
#2355 = CARTESIAN_POINT ( 'NONE',  ( -24.52357214099999538, 7.732347365000000750, 5.694403396000000228 ) ) ;
#2354 = CARTESIAN_POINT ( 'NONE',  ( 8.851582407000000430, 52.36433742600000585, 12.50266415900000005 ) ) ;
#2357 = CARTESIAN_POINT ( 'NONE',  ( -25.73023190400000360, 21.65681173299999784, 3.664406784000000084 ) ) ;
#2356 = CARTESIAN_POINT ( 'NONE',  ( 34.95344754962744815, 50.15482734927019948, 2.937562875896594594 ) ) ;
#2358 = CARTESIAN_POINT ( 'NONE',  ( 31.63265036899354854, -80.27688545081990412, 13.12269575011628042 ) ) ;
#2360 = ORIENTED_EDGE ( 'NONE', *, *, #6579, .T. ) ;
#2359 = CARTESIAN_POINT ( 'NONE',  ( -8.524654360999999625, 36.35409368399999863, 13.00521303999999922 ) ) ;
#2361 = DIRECTION ( 'NONE',  ( -1.000000000000000000, 0.000000000000000000, 0.000000000000000000 ) ) ;
#2362 = CALENDAR_DATE ( 2025, 26, 11 ) ;
#2363 = CARTESIAN_POINT ( 'NONE',  ( -26.06789910700000235, -0.1313054449999999929, 4.412667545000000580 ) ) ;
#2364 = CARTESIAN_POINT ( 'NONE',  ( 3.883632447000000099, 16.66647328899999891, 14.23528605500000133 ) ) ;
#2365 = FACE_OUTER_BOUND ( 'NONE', #248541, .T. ) ;
#2366 = CARTESIAN_POINT ( 'NONE',  ( -26.40568645114325008, -29.96566800430214883, -11.40000000000430092 ) ) ;
#2367 = EDGE_CURVE ( 'NONE', #215041, #325679, #191994, .T. ) ;
#2368 = CARTESIAN_POINT ( 'NONE',  ( 3.255306312415330083, 48.82042925379079890, -13.05302274593893941 ) ) ;
#2369 = CARTESIAN_POINT ( 'NONE',  ( 30.68039442600000299, -47.61364145099999945, 11.51318729699999999 ) ) ;
#2370 = CARTESIAN_POINT ( 'NONE',  ( 21.93408306899998905, 25.35081756399998909, 9.053854608999994724 ) ) ;
#2371 = CARTESIAN_POINT ( 'NONE',  ( 37.07801472164005219, 41.98303462366674665, -2.005450128192864945 ) ) ;
#2372 = CARTESIAN_POINT ( 'NONE',  ( -31.98269959362245274, -84.40999999999999659, -0.7346619262142820572 ) ) ;
#2373 = CARTESIAN_POINT ( 'NONE',  ( 34.33007669389469640, -86.60000000003799414, 3.807028698282575174 ) ) ;
#2374 = CARTESIAN_POINT ( 'NONE',  ( -19.17631572517454686, 27.30272610188304938, -10.69786932766325904 ) ) ;
#2375 = VERTEX_POINT ( 'NONE', #339991 ) ;
#2377 = VERTEX_POINT ( 'NONE', #553887 ) ;
#2376 = CARTESIAN_POINT ( 'NONE',  ( -20.30600248558155130, 30.90603582528105164, -13.95877320101059915 ) ) ;
#2378 = CARTESIAN_POINT ( 'NONE',  ( -13.50269365941567656, 20.04211651741138667, -12.83394319458841792 ) ) ;
#2380 = CARTESIAN_POINT ( 'NONE',  ( 33.78106886900000205, 36.84949922099999498, 5.575679463000000169 ) ) ;
#2379 = CARTESIAN_POINT ( 'NONE',  ( 24.73932379447974839, 0.1489063905369658047, -6.660738944972729669 ) ) ;
#2382 = CARTESIAN_POINT ( 'NONE',  ( 24.58196211000000275, 1.846593806999999865, 6.489070297999999681 ) ) ;
#2381 = CARTESIAN_POINT ( 'NONE',  ( 4.097727360000000374, 37.98472950200000042, 12.12758168699999928 ) ) ;
#2384 = CARTESIAN_POINT ( 'NONE',  ( -37.29872710899999788, 37.19841001300000016, 0.7043084150000000765 ) ) ;
#2383 = CARTESIAN_POINT ( 'NONE',  ( -10.39801060342517047, 41.67958912707347707, -12.45577943437477408 ) ) ;
#2385 = CARTESIAN_POINT ( 'NONE',  ( -27.07114284400000059, 51.39478271200000137, 8.880531545000000193 ) ) ;
#2386 = CARTESIAN_POINT ( 'NONE',  ( -10.89051973900000014, 0.2413913410000000093, 14.29948831799999986 ) ) ;
#2388 = CARTESIAN_POINT ( 'NONE',  ( -30.16364466699999980, 36.76683236700000634, 10.15025434400000037 ) ) ;
#2387 = FACE_OUTER_BOUND ( 'NONE', #81222, .T. ) ;
#2390 = DIRECTION ( 'NONE',  ( 3.390344982194234210E-17, 0.3420201433256694901, 0.9396926207859082059 ) ) ;
#2389 = CIRCLE ( 'NONE', #402754, 1.000000000000000888 ) ;
#2391 = CARTESIAN_POINT ( 'NONE',  ( -22.37983314799999945, 1.604676256999999939, 7.209188411000000407 ) ) ;
#2392 = CARTESIAN_POINT ( 'NONE',  ( 32.48181539369495141, -84.68711927931748562, -9.076959453754000151 ) ) ;
#2393 = CARTESIAN_POINT ( 'NONE',  ( -27.02079615599999940, 20.23302701800000136, 2.952901613000000314 ) ) ;
#2396 = CARTESIAN_POINT ( 'NONE',  ( 18.80000000000000071, 7.684404870235410590E-16, 0.000000000000000000 ) ) ;
#2395 = CARTESIAN_POINT ( 'NONE',  ( -12.29377406000000050, 34.78152222299999607, 14.05258294900000138 ) ) ;
#2394 = CARTESIAN_POINT ( 'NONE',  ( -0.5243434161782570824, -69.16105785897450176, 18.18578853441060161 ) ) ;
#2399 = CARTESIAN_POINT ( 'NONE',  ( 23.84597528388635013, 52.22191907848119996, -11.26942416522919999 ) ) ;
#2398 = CARTESIAN_POINT ( 'NONE',  ( 31.98420781199999396, 36.31623700699999802, 8.904741810000000868 ) ) ;
#2397 = CARTESIAN_POINT ( 'NONE',  ( -0.1599974764126854965, 42.56847757319524561, -12.60102437334229997 ) ) ;
#2400 = CARTESIAN_POINT ( 'NONE',  ( -7.237206833187219246, 0.2224190027845785178, -14.90790287562168004 ) ) ;
#2401 = CARTESIAN_POINT ( 'NONE',  ( 27.71973588799999888, -26.27860932499999791, 11.81698275499999973 ) ) ;
#2403 = CARTESIAN_POINT ( 'NONE',  ( 10.48299910599999940, 17.94603439800000189, 12.14592161000000026 ) ) ;
#2402 = CARTESIAN_POINT ( 'NONE',  ( -29.26244091632690214, 36.57100856633535102, 10.56278760148832063 ) ) ;
#2405 = CARTESIAN_POINT ( 'NONE',  ( 35.27518066999999746, 34.79319577800000474, 2.662708326000000181 ) ) ;
#2404 = PLANE ( 'NONE',  #500481 ) ;
#2406 = CARTESIAN_POINT ( 'NONE',  ( 19.69051159900000059, -0.4332780620000000193, 9.758008124999999922 ) ) ;
#2408 = CARTESIAN_POINT ( 'NONE',  ( -6.559571885000000435, 18.71245861199999894, 12.21046722500000037 ) ) ;
#2407 = CARTESIAN_POINT ( 'NONE',  ( -30.46720219699999888, 46.95066967700000049, 7.543892553000000945 ) ) ;
#2410 = CARTESIAN_POINT ( 'NONE',  ( 15.88315255448530294, 15.59795310077745079, 13.28163925143022084 ) ) ;
#2409 = CARTESIAN_POINT ( 'NONE',  ( 1.169343807397285939, 34.69632038730910040, 14.50822050866979929 ) ) ;
#2412 = ORIENTED_EDGE ( 'NONE', *, *, #460036, .T. ) ;
#2411 = LINE ( 'NONE', #176281, #8976 ) ;
#2413 = CARTESIAN_POINT ( 'NONE',  ( -32.24061275930365156, -27.48531277163404951, -1.914529495004445137 ) ) ;
#2414 = CARTESIAN_POINT ( 'NONE',  ( -26.00000000000000000, -23.00000000000000000, 0.1700000000000000122 ) ) ;
#2415 = CARTESIAN_POINT ( 'NONE',  ( -35.50106707899999492, 47.86612543300000056, 3.033666874000000124 ) ) ;
#2416 = CARTESIAN_POINT ( 'NONE',  ( -27.57510733899999877, 30.34400619699999879, 6.839996057000000462 ) ) ;
#2417 = CARTESIAN_POINT ( 'NONE',  ( -19.19113308899999737, 30.80204801899999723, 11.29964849999999998 ) ) ;
#2418 = CARTESIAN_POINT ( 'NONE',  ( 1.728937706896260140, 56.25897169736030179, 13.36936519708300075 ) ) ;
#2419 = CARTESIAN_POINT ( 'NONE',  ( -28.31461819200000107, 29.08689523100000329, 7.213145088000000094 ) ) ;
#2420 = CARTESIAN_POINT ( 'NONE',  ( 7.433322362669740890, -57.20107053427560118, -17.12565762165660033 ) ) ;
#2421 = CARTESIAN_POINT ( 'NONE',  ( -36.72800791832339939, 36.09266537158654842, -1.111355136286071854 ) ) ;
#2422 = CARTESIAN_POINT ( 'NONE',  ( -18.04286168234429866, 49.92656065597870452, 10.72841381064702126 ) ) ;
#2423 = CARTESIAN_POINT ( 'NONE',  ( 1.009365438183203789, -24.14521133608684877, -17.09531060780844669 ) ) ;
#2425 = CARTESIAN_POINT ( 'NONE',  ( 29.55120546245954927, -28.85899889601525103, 0.6433864519099999901 ) ) ;
#2424 = CARTESIAN_POINT ( 'NONE',  ( 27.65331409320704736, 36.73431279557495088, 11.24612392613784095 ) ) ;
#2426 = CARTESIAN_POINT ( 'NONE',  ( -0.09261097199999999974, 37.78183869199999378, 14.31079265299999825 ) ) ;
#2428 = CARTESIAN_POINT ( 'NONE',  ( 31.77077729009960549, -87.09999999999999432, -12.77525554451790057 ) ) ;
#2427 = CARTESIAN_POINT ( 'NONE',  ( 21.96948465399999861, -25.32385104500000139, 13.37034741299999929 ) ) ;
#2429 = CARTESIAN_POINT ( 'NONE',  ( 23.69111423299999686, 14.78914865700000014, 4.911920031000000186 ) ) ;
#2430 = CARTESIAN_POINT ( 'NONE',  ( -27.77719830466479678, -52.15933238222825707, -13.61783858781335788 ) ) ;
#2431 = CARTESIAN_POINT ( 'NONE',  ( -13.69023050100000027, 29.25030081699999940, 12.26433323100000017 ) ) ;
#2432 = AXIS2_PLACEMENT_3D ( 'NONE', #238178, #406422, #189797 ) ;
#2433 = CARTESIAN_POINT ( 'NONE',  ( 28.51209551200000192, 30.20520182699999978, 5.602169165000000284 ) ) ;
#2435 = CARTESIAN_POINT ( 'NONE',  ( 18.44451645200000200, 36.82404295999999988, 13.38873450100000184 ) ) ;
#2434 = CARTESIAN_POINT ( 'NONE',  ( 25.32793897399999850, 4.454170097999999633, 4.742358658000000560 ) ) ;
#2436 = CARTESIAN_POINT ( 'NONE',  ( -29.54563193699999957, 31.92248956999999621, 7.935903048999999321 ) ) ;
#2437 = CARTESIAN_POINT ( 'NONE',  ( -3.366569226606494603, 36.10700146499759455, 14.40527240006592002 ) ) ;
#2438 = CARTESIAN_POINT ( 'NONE',  ( -24.23771790199999998, -29.44511839699999811, 14.81939705500000137 ) ) ;
#2439 = CARTESIAN_POINT ( 'NONE',  ( -25.88615192700000023, 26.46935368699999813, 6.314949069999999942 ) ) ;
#2440 = CARTESIAN_POINT ( 'NONE',  ( -0.02549279999999999949, 39.09416858699999864, 12.48561174099999960 ) ) ;
#2443 = CARTESIAN_POINT ( 'NONE',  ( -12.36513877100000158, 39.60510834399999425, 12.55085417799999981 ) ) ;
#2442 = CARTESIAN_POINT ( 'NONE',  ( 26.99953813700000183, 36.69786823699999445, 10.12254596299999854 ) ) ;
#2441 = CARTESIAN_POINT ( 'NONE',  ( 13.22182624995760136, 34.50917848122579557, -13.97442107354105900 ) ) ;
#2444 = CARTESIAN_POINT ( 'NONE',  ( -23.64170474231694641, 19.30036757635640399, -5.941219945579129913 ) ) ;
#2445 = CARTESIAN_POINT ( 'NONE',  ( -34.81121731600000402, 36.63713942199999707, 6.348756153000000069 ) ) ;
#2446 = CARTESIAN_POINT ( 'NONE',  ( -33.87065925299999947, -55.39999999999999858, -0.3197396290000000252 ) ) ;
#2447 = CARTESIAN_POINT ( 'NONE',  ( -34.34257644000000198, 37.34464844100000391, 5.162328414000000087 ) ) ;
#2448 = CARTESIAN_POINT ( 'NONE',  ( -24.95038433100000219, -0.4090695649999999683, 3.916213929999999621 ) ) ;
#2450 = ORIENTED_EDGE ( 'NONE', *, *, #115613, .F. ) ;
#2449 = CARTESIAN_POINT ( 'NONE',  ( -29.75232259055969308, -78.91824708807884292, -13.84200171586281414 ) ) ;
#2451 = CARTESIAN_POINT ( 'NONE',  ( -35.23522191536000037, -54.99836526656640245, -0.2400000000000000189 ) ) ;
#2452 = CARTESIAN_POINT ( 'NONE',  ( -30.30966462700000008, 34.41243157400000285, 7.143832885000000132 ) ) ;
#2453 = PERSON_AND_ORGANIZATION ( #431970, #157506 ) ;
#2455 = ORIENTED_EDGE ( 'NONE', *, *, #26919, .F. ) ;
#2454 = EDGE_CURVE ( 'NONE', #417706, #128889, #513919, .T. ) ;
#2456 = CARTESIAN_POINT ( 'NONE',  ( -3.305841451516259966, 14.08333445518050020, 16.15238149044274962 ) ) ;
#2457 = CARTESIAN_POINT ( 'NONE',  ( 25.68179642347680058, 11.13700174201145998, -3.364630201503765239 ) ) ;
#2460 = CARTESIAN_POINT ( 'NONE',  ( 28.11207370200000000, -27.68249462499999680, 10.11619188699999938 ) ) ;
#2459 = CARTESIAN_POINT ( 'NONE',  ( 25.46388354099999773, -0.1977661530000000001, 5.627719147000000532 ) ) ;
#2458 = CARTESIAN_POINT ( 'NONE',  ( -27.12082984051217238, 40.04011957473478134, -9.511948961572066708 ) ) ;
#2461 = CARTESIAN_POINT ( 'NONE',  ( 8.962843189000000876, -25.17703947700000100, 16.92714137099999760 ) ) ;
#2462 = CARTESIAN_POINT ( 'NONE',  ( 32.03488881110100550, 30.75316776662454998, 2.199011012666694853 ) ) ;
#2463 = CARTESIAN_POINT ( 'NONE',  ( -34.49797341512250171, 42.71261418125575204, 6.988943620165410486 ) ) ;
#2466 = CARTESIAN_POINT ( 'NONE',  ( 28.92034252711670206, 53.74404232070380516, -7.564588272923380430 ) ) ;
#2465 = CARTESIAN_POINT ( 'NONE',  ( -2.556216889794679759, 32.17288604392654605, 12.14844824738684004 ) ) ;
#2464 = DIRECTION ( 'NONE',  ( 0.000000000000000000, 0.000000000000000000, 1.000000000000000000 ) ) ;
#2467 = CARTESIAN_POINT ( 'NONE',  ( -32.09374848899999932, 34.86544848599999824, 5.574587829000000383 ) ) ;
#2468 = DIRECTION ( 'NONE',  ( 0.000000000000000000, 0.000000000000000000, 1.000000000000000000 ) ) ;
#2469 = CARTESIAN_POINT ( 'NONE',  ( -12.00526814223331940, 3.539350346719395191, -12.35303936000675940 ) ) ;
#2470 = ORIENTED_EDGE ( 'NONE', *, *, #112932, .T. ) ;
#2471 = CARTESIAN_POINT ( 'NONE',  ( 32.50000000000000000, -89.84429747071578731, 12.25495613570311981 ) ) ;
#2472 = CARTESIAN_POINT ( 'NONE',  ( 0.1462758500000000128, -33.00045570700000042, 15.85936749400000245 ) ) ;
#2473 = APPROVAL_PERSON_ORGANIZATION ( #424427, #146484, #378841 ) ;
#2475 = CARTESIAN_POINT ( 'NONE',  ( -27.09340508900000088, -0.1684875990000000157, 0.4243436800000000009 ) ) ;
#2474 = CARTESIAN_POINT ( 'NONE',  ( -1.593113013912707210, -60.60610980404533876, 18.99950177282839547 ) ) ;
#2476 = CARTESIAN_POINT ( 'NONE',  ( -23.62813275624574416, -32.33893786604946996, 13.90271911321653420 ) ) ;
#2477 = CARTESIAN_POINT ( 'NONE',  ( -27.89494361299999881, 30.55453686899999965, 6.644855419000000651 ) ) ;
#2478 = CARTESIAN_POINT ( 'NONE',  ( 23.02490850599999916, -16.87380583300000225, 12.18404532899999992 ) ) ;
#2479 = CARTESIAN_POINT ( 'NONE',  ( -34.22554242145007208, 52.37325713123055237, 3.340147625544795940 ) ) ;
#2480 = CARTESIAN_POINT ( 'NONE',  ( -14.89747536100000147, 26.28611826800000273, 13.03814680200000176 ) ) ;
#2481 = CARTESIAN_POINT ( 'NONE',  ( -29.58534866800000174, 47.53365981400000351, 9.439387799000000356 ) ) ;
#2482 = CARTESIAN_POINT ( 'NONE',  ( -22.89799082027844790, 49.31696601449650075, -10.24634212435559988 ) ) ;
#2483 = VERTEX_POINT ( 'NONE', #559478 ) ;
#2484 = CARTESIAN_POINT ( 'NONE',  ( 8.509431635195067400, -53.85610499448439725, 18.94204342742769143 ) ) ;
#2485 = EDGE_CURVE ( 'NONE', #363351, #354971, #69854, .T. ) ;
#2487 = CARTESIAN_POINT ( 'NONE',  ( 29.00797300352464703, 31.24171936116480097, -7.965625437076400139 ) ) ;
#2486 = CARTESIAN_POINT ( 'NONE',  ( 0.09111975649523949838, 13.94386287440716110, -13.33805884570259970 ) ) ;
#2488 = CARTESIAN_POINT ( 'NONE',  ( -2.258595068884505341, 38.81829471930249298, -14.22468047008004000 ) ) ;
#2490 = CARTESIAN_POINT ( 'NONE',  ( 30.20363342099999926, -29.08040805399999584, 10.12621692200000112 ) ) ;
#2489 = CARTESIAN_POINT ( 'NONE',  ( 1.940385639000000051, 48.82425467299999866, 13.05773367399999962 ) ) ;
#2491 = EDGE_CURVE ( 'NONE', #437996, #335930, #124377, .T. ) ;
#2492 = CARTESIAN_POINT ( 'NONE',  ( 16.63017666200000022, 16.08578647299999886, 11.94941833600000081 ) ) ;
#2493 = CARTESIAN_POINT ( 'NONE',  ( 9.915932476000000051, 35.62176096099999967, 12.96255724500000106 ) ) ;
#2494 = CARTESIAN_POINT ( 'NONE',  ( -11.03972497967471966, -69.91060834185689998, -18.11620918189455054 ) ) ;
#2496 = CARTESIAN_POINT ( 'NONE',  ( -28.12706006000000158, 22.98830860200000004, 1.908133261999999997 ) ) ;
#2495 = B_SPLINE_CURVE_WITH_KNOTS ( 'NONE', 3,
 ( #526569, #480980, #175985, #395419, #534975, #523765, #492214, #349822, #181586, #358213 ),
 .UNSPECIFIED., .F., .F.,
 ( 4, 2, 2, 2, 4 ),
 ( 0.000000000000000000, 0.002521720384739425079, 0.005043440769478850158, 0.007565161154218279574, 0.01008688153895769858 ),
 .UNSPECIFIED. ) ;
#2498 = CARTESIAN_POINT ( 'NONE',  ( 15.65000000000000036, 7.745635187926529847E-16, 0.000000000000000000 ) ) ;
#2497 = CARTESIAN_POINT ( 'NONE',  ( -27.43391458099999980, 29.55139550700000228, 6.458716815999999916 ) ) ;
#2499 = DIRECTION ( 'NONE',  ( -1.000000000000000000, 0.000000000000000000, 0.000000000000000000 ) ) ;
#2500 = EDGE_CURVE ( 'NONE', #470960, #207436, #168928, .T. ) ;
#2501 = CARTESIAN_POINT ( 'NONE',  ( -22.94303044832865268, 39.43584695725865430, -12.49581307885672032 ) ) ;
#2503 = CARTESIAN_POINT ( 'NONE',  ( 32.60187291561836531, -57.12482995055803769, 12.46604185480709681 ) ) ;
#2502 = CARTESIAN_POINT ( 'NONE',  ( 5.499991769733669322, 14.77856731703299964, 14.16474496386305937 ) ) ;
#2504 = CARTESIAN_POINT ( 'NONE',  ( -31.88624335999999815, 34.96125434700000056, 6.120934217000000288 ) ) ;
#2505 = CARTESIAN_POINT ( 'NONE',  ( -22.78871866999999796, -0.4036141419999999536, 7.193103610000000536 ) ) ;
#2506 = CARTESIAN_POINT ( 'NONE',  ( -16.53518989299999831, -0.07437404400000000027, 11.33331181600000015 ) ) ;
#2507 = CARTESIAN_POINT ( 'NONE',  ( -30.64168012348429926, -84.75000000000000000, 9.982896368469919679 ) ) ;
#2508 = CARTESIAN_POINT ( 'NONE',  ( -31.56674168800000757, 34.68781011900000522, 8.177515852000000862 ) ) ;
#2509 = CARTESIAN_POINT ( 'NONE',  ( -33.70609818599999841, 37.45954802199999989, 6.098179997999999991 ) ) ;
#2511 = CARTESIAN_POINT ( 'NONE',  ( 28.22412285300000079, -36.47332831700000355, 12.13127377100000004 ) ) ;
#2510 = CIRCLE ( 'NONE', #220998, 2.055000000000000160 ) ;
#2512 = CARTESIAN_POINT ( 'NONE',  ( -35.82317681600000014, -80.87125859600000410, -0.01595221900000000012 ) ) ;
#2513 = CARTESIAN_POINT ( 'NONE',  ( 18.40545611242059820, -1.906534051368565130, -12.10138032601260072 ) ) ;
#2515 = CARTESIAN_POINT ( 'NONE',  ( 33.82368594763098457, -41.31213420260429103, 3.599998850941891870 ) ) ;
#2514 = CARTESIAN_POINT ( 'NONE',  ( 17.01437196989650147, 52.92174142444230256, 12.20523668693476083 ) ) ;
#2516 = AXIS2_PLACEMENT_3D ( 'NONE', #171989, #345820, #303079 ) ;
#2517 = CARTESIAN_POINT ( 'NONE',  ( 26.42870783653145139, -51.09918100993900225, -14.07305681694680111 ) ) ;
#2518 = ORIENTED_EDGE ( 'NONE', *, *, #249076, .F. ) ;
#2520 = CARTESIAN_POINT ( 'NONE',  ( -33.53439726599999915, 39.43642309399999846, 6.646813209999999472 ) ) ;
#2519 = CARTESIAN_POINT ( 'NONE',  ( 27.63065509179719825, -92.52675974097310529, -10.60529134745531898 ) ) ;
#2521 = CARTESIAN_POINT ( 'NONE',  ( 33.08272531649450343, -56.88813687873483360, 11.15000000000000036 ) ) ;
#2522 = CARTESIAN_POINT ( 'NONE',  ( -14.42669001500000014, 49.35401527799999855, 11.34328110500000086 ) ) ;
#2523 = EDGE_LOOP ( 'NONE', ( #532311, #353501, #106088, #92362 ) ) ;
#2524 = CARTESIAN_POINT ( 'NONE',  ( 30.07441617100000286, 49.81717960199999595, 7.301807681000000549 ) ) ;
#2526 = CARTESIAN_POINT ( 'NONE',  ( -24.92518051300000081, 10.23702339100000103, 4.959494721999999634 ) ) ;
#2525 = CARTESIAN_POINT ( 'NONE',  ( 19.13882765599999658, 48.03456650100000047, 12.25196505100000088 ) ) ;
#2527 = CARTESIAN_POINT ( 'NONE',  ( 30.02475955555838638, 81.81289811499325992, 5.838187787333610324 ) ) ;
#2528 = CARTESIAN_POINT ( 'NONE',  ( 0.9117774649918329866, -18.36083148802145004, 15.04124289557105065 ) ) ;
#2530 = CARTESIAN_POINT ( 'NONE',  ( 31.55037022510879297, 34.50558470678190304, -5.876436684396900922 ) ) ;
#2529 = CARTESIAN_POINT ( 'NONE',  ( -27.45474175000000017, -31.97133261699999807, 13.73224318199999949 ) ) ;
#2531 = EDGE_CURVE ( 'NONE', #468055, #323307, #306017, .T. ) ;
#2532 = ORIENTED_EDGE ( 'NONE', *, *, #475317, .T. ) ;
#2533 = DIRECTION ( 'NONE',  ( 0.9170539263787900186, -0.3987632080737195661, 2.081668171172159363E-14 ) ) ;
#2534 = CARTESIAN_POINT ( 'NONE',  ( 34.62611559245976878, 55.92373607750959508, -5.699398273478829324 ) ) ;
#2535 = AXIS2_PLACEMENT_3D ( 'NONE', #273214, #275999, #238843 ) ;
#2536 = CIRCLE ( 'NONE', #29788, 0.2000000000000000944 ) ;
#2538 = CARTESIAN_POINT ( 'NONE',  ( 0.2591065730000000067, 16.12170594999999906, 13.45827657900000141 ) ) ;
#2537 = CARTESIAN_POINT ( 'NONE',  ( -1.469092718999999825, 27.71166392299999970, 13.27390806000000012 ) ) ;
#2539 = CARTESIAN_POINT ( 'NONE',  ( -24.70473226280619627, -52.27913554487167147, 7.234319999999995865 ) ) ;
#2542 = VERTEX_POINT ( 'NONE', #177333 ) ;
#2541 = CARTESIAN_POINT ( 'NONE',  ( -10.04552198799999907, 0.2462257399999999985, 13.18222392200000037 ) ) ;
#2540 = CARTESIAN_POINT ( 'NONE',  ( 16.42436446631295155, 52.64979570400480213, -12.24904687179902041 ) ) ;
#2543 = CARTESIAN_POINT ( 'NONE',  ( -25.63648377700000225, 35.96724237499999788, 10.46734118500000044 ) ) ;
#2544 = CARTESIAN_POINT ( 'NONE',  ( -32.12517628203850251, 37.13808775327610334, -7.496292560356190293 ) ) ;
#2545 = CARTESIAN_POINT ( 'NONE',  ( 22.38415913999999773, 45.12773861900000583, 10.71487003999999921 ) ) ;
#2546 = CARTESIAN_POINT ( 'NONE',  ( -24.98804736700000007, 19.41624679200000259, 3.998500842000000333 ) ) ;
#2547 = CARTESIAN_POINT ( 'NONE',  ( -34.19024683199999970, 36.27308896699999963, 4.197149528000000629 ) ) ;
#2548 = CARTESIAN_POINT ( 'NONE',  ( 5.468730885000000264, 17.88602577200000354, 12.90394644399999891 ) ) ;
#2549 = ORIENTED_EDGE ( 'NONE', *, *, #191076, .T. ) ;
#2550 = CARTESIAN_POINT ( 'NONE',  ( 0.3281124009999999980, -25.29306421699999774, 17.14530343599999895 ) ) ;
#2551 = EDGE_CURVE ( 'NONE', #366278, #276088, #497920, .T. ) ;
#2552 = CARTESIAN_POINT ( 'NONE',  ( -34.43227633136184096, -90.32397429782255927, 0.0002768671282027689072 ) ) ;
#2553 = CARTESIAN_POINT ( 'NONE',  ( -27.72340276228920075, 40.07907974010259977, -11.18611538733460087 ) ) ;
#2554 = CARTESIAN_POINT ( 'NONE',  ( 31.00365315966325142, 29.24627046881030168, -2.195187813712450087 ) ) ;
#2556 = CARTESIAN_POINT ( 'NONE',  ( -8.962378121000000419, -26.12564481500000113, 15.20026001299999940 ) ) ;
#2555 = CARTESIAN_POINT ( 'NONE',  ( 26.23974213900000407, 20.68687706100000057, 4.957668415000000550 ) ) ;
#2558 = CARTESIAN_POINT ( 'NONE',  ( 37.10340946700000586, 36.62241262599999914, 0.5956140619999999997 ) ) ;
#2557 = CARTESIAN_POINT ( 'NONE',  ( 2.713633786976704876, -38.52955662523330460, 17.41153577236379846 ) ) ;
#2559 = CARTESIAN_POINT ( 'NONE',  ( 0.01591903500000000152, -32.48616226000000040, 17.35098194700000107 ) ) ;
#2561 = CARTESIAN_POINT ( 'NONE',  ( 0.09980385900000000865, 34.60469672600000024, 14.51473653500000083 ) ) ;
#2560 = CARTESIAN_POINT ( 'NONE',  ( 35.76577736046920108, 45.65295232532080405, 3.777893075498955255 ) ) ;
#2562 = CARTESIAN_POINT ( 'NONE',  ( 15.24186508000000018, 25.21859631200000251, 11.56239299799999998 ) ) ;
#2564 = CARTESIAN_POINT ( 'NONE',  ( -4.430213639293239858, -5.068326807193299643, -14.34024209030921959 ) ) ;
#2563 = CARTESIAN_POINT ( 'NONE',  ( 28.49443410399839749, -84.25039999999999907, 13.78022502999679944 ) ) ;
#2565 = CARTESIAN_POINT ( 'NONE',  ( -31.16322322399999933, 49.74619678199999839, 6.467698301999999622 ) ) ;
#2566 = CARTESIAN_POINT ( 'NONE',  ( -16.98565400941759762, -2.843394125852424903, 12.77967941836999799 ) ) ;
#2567 = CARTESIAN_POINT ( 'NONE',  ( -27.02566094800000229, 26.66027032300000243, 7.147461492999999777 ) ) ;
#2569 = CARTESIAN_POINT ( 'NONE',  ( 9.453760343477220829, -78.51823321315029602, -10.60432630822175959 ) ) ;
#2568 = CARTESIAN_POINT ( 'NONE',  ( -6.265710751117909538, 19.79500236404334856, -12.84674385592107981 ) ) ;
#2570 = ORIENTED_EDGE ( 'NONE', *, *, #291318, .T. ) ;
#2573 = VERTEX_POINT ( 'NONE', #351167 ) ;
#2572 = CARTESIAN_POINT ( 'NONE',  ( -27.02615861699999655, 17.27864950700000080, 0.2480434990000000006 ) ) ;
#2571 = CARTESIAN_POINT ( 'NONE',  ( 6.450000000000000178, 7.745635187926529847E-16, 0.000000000000000000 ) ) ;
#2574 = FACE_OUTER_BOUND ( 'NONE', #228832, .T. ) ;
#2575 = CARTESIAN_POINT ( 'NONE',  ( -31.99953007399999905, 44.35124432400000671, 7.063534885000000152 ) ) ;
#2577 = CARTESIAN_POINT ( 'NONE',  ( 32.47209749099999954, 36.87154113600000471, 8.769260939000000477 ) ) ;
#2576 = CARTESIAN_POINT ( 'NONE',  ( 29.80643117199999992, -25.30848847199999696, 8.688565676999999710 ) ) ;
#2579 = CARTESIAN_POINT ( 'NONE',  ( 29.94692911199999941, 50.74089075310109820, 6.436340593999999804 ) ) ;
#2578 = CARTESIAN_POINT ( 'NONE',  ( 49.68219453443533951, 41.83555113994074048, -18.64918486478255844 ) ) ;
#2580 = CARTESIAN_POINT ( 'NONE',  ( 29.62248887360917848, -30.14281865095722779, -9.074083508644099183 ) ) ;
#2582 = ADVANCED_FACE ( 'NONE', ( #442351 ), #395104, .F. ) ;
#2581 = CARTESIAN_POINT ( 'NONE',  ( -19.20368681400000099, 32.30492285299999367, 12.83054816499999973 ) ) ;
#2585 = CIRCLE ( 'NONE', #503488, 1.700000000000001510 ) ;
#2584 = CARTESIAN_POINT ( 'NONE',  ( -0.1121665429999999936, 31.14498209099999926, 14.56157935999999964 ) ) ;
#2583 = CARTESIAN_POINT ( 'NONE',  ( -19.89084996421645002, 39.33753481416720632, 14.29512705883020018 ) ) ;
#2586 = CARTESIAN_POINT ( 'NONE',  ( -18.87642676144879772, -49.91404591161509785, -14.31858918587392004 ) ) ;
#2588 = CARTESIAN_POINT ( 'NONE',  ( 36.46699159499999610, 36.18628698500000240, 2.399768068999999837 ) ) ;
#2587 = CARTESIAN_POINT ( 'NONE',  ( -19.97487471200000186, -84.25000000000000000, 15.12208138099999921 ) ) ;
#2590 = CARTESIAN_POINT ( 'NONE',  ( 21.04339210899999912, -0.04590426700000000554, 8.726784770000000080 ) ) ;
#2589 = CARTESIAN_POINT ( 'NONE',  ( -1.395050095999999851, -30.83778932000000239, 17.31647818100000080 ) ) ;
#2591 = ORIENTED_EDGE ( 'NONE', *, *, #253261, .T. ) ;
#2592 = VERTEX_POINT ( 'NONE', #174534 ) ;
#2593 = CARTESIAN_POINT ( 'NONE',  ( 0.01851125199999999887, 34.68186791500000510, 14.51180488600000018 ) ) ;
#2594 = CARTESIAN_POINT ( 'NONE',  ( 8.193496337999999213, 16.48598349599999935, 13.66824613999999904 ) ) ;
#2595 = CARTESIAN_POINT ( 'NONE',  ( 17.97114176408750197, 52.67599981523479613, -12.13316936459741946 ) ) ;
#2596 = CARTESIAN_POINT ( 'NONE',  ( 18.34552531576756706, -0.1778157313075187373, -11.92099305034983914 ) ) ;
#2597 = CARTESIAN_POINT ( 'NONE',  ( -29.71165283024359738, -32.44363708109774080, -11.99732869736003948 ) ) ;
#2599 = CARTESIAN_POINT ( 'NONE',  ( 4.583759698999999799, 45.74614074299999800, 13.44512259900000117 ) ) ;
#2598 = CARTESIAN_POINT ( 'NONE',  ( -0.4789753100815429820, 19.16943158303574890, 14.53011500308059922 ) ) ;
#2600 = CARTESIAN_POINT ( 'NONE',  ( -31.79262703562269721, 35.22256922822224823, 8.389158932318050432 ) ) ;
#2601 = CARTESIAN_POINT ( 'NONE',  ( -11.84756028000000150, 18.93962434099999825, 13.06142074399999942 ) ) ;
#2602 = DIRECTION ( 'NONE',  ( 0.5735764363510429398, 0.8191520442889940190, 0.000000000000000000 ) ) ;
#2603 = CARTESIAN_POINT ( 'NONE',  ( 8.228609357999999929, 9.859083216999998456, 12.65634878300000032 ) ) ;
#2604 = CARTESIAN_POINT ( 'NONE',  ( -37.06879640999999737, 41.62156992000000599, 2.286504526999999953 ) ) ;
#2606 = CARTESIAN_POINT ( 'NONE',  ( 33.14632795400000731, -55.96723229500004493, 11.15000000000000213 ) ) ;
#2605 = CARTESIAN_POINT ( 'NONE',  ( 46.02217494213344651, 53.49807223271516676, 52.74431917126066338 ) ) ;
#2607 = CARTESIAN_POINT ( 'NONE',  ( -12.48029643816025924, 51.31645372115340109, -12.53298002692620017 ) ) ;
#2610 = CARTESIAN_POINT ( 'NONE',  ( -34.28198116746477098, -88.17599877222360760, -9.952665507020592273 ) ) ;
#2609 = CARTESIAN_POINT ( 'NONE',  ( 32.84722374799999756, 35.15185484300000240, 4.829756903000000712 ) ) ;
#2608 = CARTESIAN_POINT ( 'NONE',  ( 3.747078263368835760, -30.27205591878703572, 10.65000000005317382 ) ) ;
#2611 = CARTESIAN_POINT ( 'NONE',  ( -30.87326123100000075, 35.54221001599999852, 7.520687707999999638 ) ) ;
#2612 = CARTESIAN_POINT ( 'NONE',  ( -31.65692962199999982, 34.81951326299999749, 8.200435634000001528 ) ) ;
#2613 = CARTESIAN_POINT ( 'NONE',  ( 2.239966922909795155, 55.74979809244340601, 13.46603839732374119 ) ) ;
#2615 = CARTESIAN_POINT ( 'NONE',  ( 27.01935473600000392, 20.45705385500000162, 3.117979624999999810 ) ) ;
#2614 = CARTESIAN_POINT ( 'NONE',  ( 23.30777784398111763, -26.09829820809568801, -12.18839973367464502 ) ) ;
#2617 = CARTESIAN_POINT ( 'NONE',  ( -27.28533797700000108, 28.06310226199999747, 5.560976729000000951 ) ) ;
#2616 = CARTESIAN_POINT ( 'NONE',  ( 0.000000000000000000, -45.46493936057860452, 0.000000000000000000 ) ) ;
#2619 = CARTESIAN_POINT ( 'NONE',  ( -26.14648967919179867, 6.283736537028760338, -2.169582654575400227 ) ) ;
#2618 = CARTESIAN_POINT ( 'NONE',  ( -6.542222218849161663, 53.48921277855983902, 14.00575455177087747 ) ) ;
#2620 = CARTESIAN_POINT ( 'NONE',  ( -21.34712747300000046, -25.63761551399999661, 13.75829964999999966 ) ) ;
#2623 = ORIENTED_EDGE ( 'NONE', *, *, #228860, .F. ) ;
#2622 = CARTESIAN_POINT ( 'NONE',  ( -33.73003118599999794, 33.11402788400000219, 2.825600248000000203 ) ) ;
#2621 = CARTESIAN_POINT ( 'NONE',  ( 16.75707636899999997, 0.8385265570000000057, 12.46403974000000048 ) ) ;
#2624 = CARTESIAN_POINT ( 'NONE',  ( -15.85414175695160743, 21.65341185017635794, 11.00025573661657852 ) ) ;
#2625 = CARTESIAN_POINT ( 'NONE',  ( 33.92677902015017111, 57.25700926010126324, -1.671097716130468314 ) ) ;
#2626 = ORIENTED_EDGE ( 'NONE', *, *, #460808, .T. ) ;
#2627 = B_SPLINE_SURFACE_WITH_KNOTS ( 'NONE', 3, 3, ( 
 ( #144903, #59357, #13778, #529866, #452692, #227640, #184870, #147710 ),
 ( #444289, #233216, #407092, #409920, #236022, #358715, #324364, #190458 ),
 ( #16575, #449895, #364324, #495482, #498279, #276001, #278797, #62151 ),
 ( #367127, #139302, #182079, #313162, #19392, #273217, #187647, #489882 ) ),
 .UNSPECIFIED., .F., .F., .F.,
 ( 4, 4 ),
 ( 4, 1, 1, 2, 4 ),
 ( 0.000000000000000000, 1.000000000000000000 ),
 ( 0.000000000000000000, 0.2633673033294730015, 0.6599279784559580753, 0.9900990099009899792, 1.000000000000000000 ),
 .UNSPECIFIED. ) ;
#2628 = CARTESIAN_POINT ( 'NONE',  ( 22.98162987899999976, -0.3320298339999999682, 8.788162864000000241 ) ) ;
#2632 = ADVANCED_FACE ( 'NONE', ( #262845 ), #303575, .F. ) ;
#2631 = CARTESIAN_POINT ( 'NONE',  ( 34.38840414700000281, -48.92811620199999822, 0.9915403859999999403 ) ) ;
#2630 = CARTESIAN_POINT ( 'NONE',  ( -34.36770425800000339, 35.22442498400000233, 5.458217784000000350 ) ) ;
#2629 = CARTESIAN_POINT ( 'NONE',  ( 17.47042355499999999, 52.27663541900000155, 12.18405008600000095 ) ) ;
#2633 = CARTESIAN_POINT ( 'NONE',  ( -20.30718969800000195, -19.64739244600000134, 14.18856415399999982 ) ) ;
#2635 = CARTESIAN_POINT ( 'NONE',  ( 20.76729617999999888, -0.4345684710000000117, 9.015594810999999709 ) ) ;
#2634 = CARTESIAN_POINT ( 'NONE',  ( 33.54837078908855119, 36.38885307916799405, -5.415209323636299921 ) ) ;
#2636 = CARTESIAN_POINT ( 'NONE',  ( -22.94042317002385190, -0.3761711784023589744, -7.018428513426870019 ) ) ;
#2639 = AXIS2_PLACEMENT_3D ( 'NONE', #397025, #522589, #380980 ) ;
#2638 = CARTESIAN_POINT ( 'NONE',  ( -29.88726334521960126, 27.21887155636404643, 2.072512785495340015 ) ) ;
#2637 = CARTESIAN_POINT ( 'NONE',  ( 8.056232476533935483, 56.46906790244624830, 14.61158258152290301 ) ) ;
#2640 = CARTESIAN_POINT ( 'NONE',  ( 0.4187320630000000432, -27.71549958800000013, 17.23174377899999854 ) ) ;
#2641 = DIRECTION ( 'NONE',  ( 0.03487828969168226684, -0.03487826274237481455, -0.9987827650176273053 ) ) ;
#2642 = CARTESIAN_POINT ( 'NONE',  ( -2.538762313999999964, 0.5158367949999999036, 13.94331245799999941 ) ) ;
#2643 = FACE_OUTER_BOUND ( 'NONE', #496438, .T. ) ;
#2645 = ORIENTED_EDGE ( 'NONE', *, *, #456481, .T. ) ;
#2644 = CARTESIAN_POINT ( 'NONE',  ( -15.98393792899999788, 37.86434515200000561, 12.37713262499999978 ) ) ;
#2647 = CARTESIAN_POINT ( 'NONE',  ( -20.86556173399999992, 23.04642852000000275, 9.108419386999999645 ) ) ;
#2646 = CARTESIAN_POINT ( 'NONE',  ( 25.98564311300000185, 44.71322893299999635, 11.18252957600000208 ) ) ;
#2648 = CARTESIAN_POINT ( 'NONE',  ( 0.001657726510901277438, 45.41221756500932116, -13.52070614637997181 ) ) ;
#2650 = CARTESIAN_POINT ( 'NONE',  ( 17.67752387499999855, -29.33262373500000209, 16.40926598899999789 ) ) ;
#2649 = CARTESIAN_POINT ( 'NONE',  ( 18.64153992899999679, 22.29643787199999849, 10.06239839500000066 ) ) ;
#2651 = CARTESIAN_POINT ( 'NONE',  ( -21.23814212899999987, 34.96123219600000454, 12.79180024200000076 ) ) ;
#2652 = CARTESIAN_POINT ( 'NONE',  ( -64.69286069038604126, -20.46493936057862228, 74.45321863730349321 ) ) ;
#2653 = CARTESIAN_POINT ( 'NONE',  ( 31.27315955800000324, 52.27091869600000251, 7.647126257000000038 ) ) ;
#2655 = ORIENTED_EDGE ( 'NONE', *, *, #117597, .T. ) ;
#2654 = ORIENTED_EDGE ( 'NONE', *, *, #128695, .F. ) ;
#2657 = CARTESIAN_POINT ( 'NONE',  ( -0.07424379500000000132, -0.3408694449999999931, 15.34828656700000060 ) ) ;
#2656 = CARTESIAN_POINT ( 'NONE',  ( 11.22529302272297969, -50.10001044918070079, -17.40197824422370232 ) ) ;
#2658 = CARTESIAN_POINT ( 'NONE',  ( 0.6059846506951219736, 35.13864216670410912, 16.31706811627540077 ) ) ;
#2659 = CARTESIAN_POINT ( 'NONE',  ( 36.33658434794777037, -57.31941029037474777, 7.169388290990258206 ) ) ;
#2660 = CARTESIAN_POINT ( 'NONE',  ( 61.34572525851239533, 5.387912509423288476, 33.71506760709912243 ) ) ;
#2661 = CARTESIAN_POINT ( 'NONE',  ( -35.55736609410180193, -55.38767523383449998, -0.7060853808963138967 ) ) ;
#2663 = CARTESIAN_POINT ( 'NONE',  ( 37.02652024000000353, 43.92434414200000248, 0.2537547419999999776 ) ) ;
#2662 = CARTESIAN_POINT ( 'NONE',  ( -21.42731913600000127, 22.74555053199999932, 6.729999999999999538 ) ) ;
#2664 = CARTESIAN_POINT ( 'NONE',  ( -1.765171057000000099, 33.54985859400000692, 11.08622878200000095 ) ) ;
#2666 = CARTESIAN_POINT ( 'NONE',  ( -24.77653170423905138, -43.89895299504395609, 13.76205937731125850 ) ) ;
#2665 = CARTESIAN_POINT ( 'NONE',  ( 32.96508398107819460, -65.23155771245519929, -10.91167216113075966 ) ) ;
#2667 = CARTESIAN_POINT ( 'NONE',  ( -29.54458765189285430, 28.44070829771545306, -4.794953485330009535 ) ) ;
#2668 = CARTESIAN_POINT ( 'NONE',  ( -17.19481378799999760, 34.15362697199999786, 12.16753916799999935 ) ) ;
#2669 = CARTESIAN_POINT ( 'NONE',  ( 36.92854896428809752, 36.08228219086075228, 0.1604002455025949903 ) ) ;
#2670 = CARTESIAN_POINT ( 'NONE',  ( 15.35186833471375145, 47.97791788579909422, 11.06756111906452134 ) ) ;
#2671 = CARTESIAN_POINT ( 'NONE',  ( -25.46709463199999846, 23.26954050899999871, 5.073832895999999870 ) ) ;
#2672 = CARTESIAN_POINT ( 'NONE',  ( -10.62622727971795555, 39.47648995970163810, -12.60871135884633532 ) ) ;
#2673 = CARTESIAN_POINT ( 'NONE',  ( 34.50896564299999625, 35.00197693900000218, 4.881646211000000513 ) ) ;
#2674 = CARTESIAN_POINT ( 'NONE',  ( -32.43018066199999794, 36.34198834499999720, 8.581736764000000406 ) ) ;
#2675 = ORIENTED_EDGE ( 'NONE', *, *, #309262, .F. ) ;
#2676 = CARTESIAN_POINT ( 'NONE',  ( -29.84885256099999751, -29.07762946000000071, 10.63960617799999930 ) ) ;
#2677 = CARTESIAN_POINT ( 'NONE',  ( 23.71025363467865077, -45.19660122691639970, -10.15872620321864161 ) ) ;
#2678 = CARTESIAN_POINT ( 'NONE',  ( -9.899722527999999855, 50.43956630300000654, 11.44929162000000034 ) ) ;
#2682 = CARTESIAN_POINT ( 'NONE',  ( 1.603799274137325037, 18.16938282416295181, 14.08118851970679941 ) ) ;
#2681 = CARTESIAN_POINT ( 'NONE',  ( 32.04112793000000181, 35.71627744300000273, 8.524313686999999362 ) ) ;
#2680 = CARTESIAN_POINT ( 'NONE',  ( 26.95483249500000156, -0.06188998700000000047, 1.402084591000000158 ) ) ;
#2679 = CARTESIAN_POINT ( 'NONE',  ( 9.342588542550158692, -86.50000000000002842, -17.25932044091223716 ) ) ;
#2683 = CARTESIAN_POINT ( 'NONE',  ( 27.01719339299999945, 52.71586596200000230, 10.25454490600000135 ) ) ;
#2684 = CARTESIAN_POINT ( 'NONE',  ( -13.78943802552553599, 52.47283689433478315, -12.38103270029667158 ) ) ;
#2686 = CARTESIAN_POINT ( 'NONE',  ( 6.097107054101873480, -51.09005928400430463, 18.97327872686208039 ) ) ;
#2685 = CARTESIAN_POINT ( 'NONE',  ( 12.81576330899999938, 36.63152153100000419, 13.16189520900000076 ) ) ;
#2687 = VERTEX_POINT ( 'NONE', #182946 ) ;
#2689 = CARTESIAN_POINT ( 'NONE',  ( -0.01195397799999999879, 34.68174062799999291, 14.51182815800000014 ) ) ;
#2688 = CARTESIAN_POINT ( 'NONE',  ( -9.227739320678130852, -11.29431605652149884, 14.36706249215166231 ) ) ;
#2690 = CARTESIAN_POINT ( 'NONE',  ( -1.121194721349574097, -37.58787008814159947, 17.41046114410525192 ) ) ;
#2692 = CARTESIAN_POINT ( 'NONE',  ( 36.52685180600000336, 45.00960790699999592, 1.862288257999999974 ) ) ;
#2691 = CARTESIAN_POINT ( 'NONE',  ( -0.3157333478582997621, 55.63471119231085282, 16.14748428813978620 ) ) ;
#2694 = CARTESIAN_POINT ( 'NONE',  ( 30.14551572099999888, 36.97285346500000003, 8.756940045000000339 ) ) ;
#2693 = CARTESIAN_POINT ( 'NONE',  ( -10.25336025200000023, -30.30924176599999953, 17.13515601199999949 ) ) ;
#2696 = CARTESIAN_POINT ( 'NONE',  ( 27.93483498299999823, 30.38898018400000112, 6.482030663999999831 ) ) ;
#2695 = CARTESIAN_POINT ( 'NONE',  ( -37.35841974600000270, 40.60587478800000838, 1.451761555999999898 ) ) ;
#2697 = CARTESIAN_POINT ( 'NONE',  ( -30.48436236400000254, 33.98184330500000527, 6.602502445999999914 ) ) ;
#2698 = CARTESIAN_POINT ( 'NONE',  ( 1.071099699104299807, -50.00025443289818128, 17.31228156476041136 ) ) ;
#2699 = CARTESIAN_POINT ( 'NONE',  ( 0.07071381000000000194, 42.94570769599999949, 13.81582464600000115 ) ) ;
#2700 = CARTESIAN_POINT ( 'NONE',  ( -35.99109537769899703, 32.82126452937670535, 0.9590935550824719602 ) ) ;
#2701 = CARTESIAN_POINT ( 'NONE',  ( -18.08755669099999963, 17.26428843599999752, 9.687593911000000446 ) ) ;
#2703 = CARTESIAN_POINT ( 'NONE',  ( -4.849137153602000261, 42.18792951434234340, 13.86007257271505999 ) ) ;
#2702 = CARTESIAN_POINT ( 'NONE',  ( -20.45326212606954996, 20.28026850833535022, -8.250175386836019698 ) ) ;
#2704 = CARTESIAN_POINT ( 'NONE',  ( -29.85693506032979982, 31.63075987581805038, 7.393590721562599555 ) ) ;
#2705 = CARTESIAN_POINT ( 'NONE',  ( -13.20498646999999970, 19.55228609199999923, 12.92125575799999915 ) ) ;
#2706 = CARTESIAN_POINT ( 'NONE',  ( 19.23135368821554891, 51.20553776466680063, -10.78581248113028046 ) ) ;
#2708 = CARTESIAN_POINT ( 'NONE',  ( 6.599999999999999645, 2.055000000000000160, 2.560373594376944713E-16 ) ) ;
#2707 = CARTESIAN_POINT ( 'NONE',  ( -11.47867420900000113, 37.75040075900000147, 13.44299401399999994 ) ) ;
#2709 = CARTESIAN_POINT ( 'NONE',  ( 21.90277162714670212, -33.23425550135105055, 14.49040716946011997 ) ) ;
#2710 = CARTESIAN_POINT ( 'NONE',  ( -26.63548992999999854, -38.33112541099999504, 13.34958265500000074 ) ) ;
#2711 = CARTESIAN_POINT ( 'NONE',  ( -32.77210516099999182, 36.64492950599999688, 8.453074042999999094 ) ) ;
#2712 = CARTESIAN_POINT ( 'NONE',  ( -4.440469175142239600, -13.20039962846286130, -15.04308395158674827 ) ) ;
#2713 = CARTESIAN_POINT ( 'NONE',  ( 27.77696558384712944, -46.94497905396214321, 18.01305431765576159 ) ) ;
#2716 = CARTESIAN_POINT ( 'NONE',  ( 28.61800517814250000, 0.000000000000000000, 0.000000000000000000 ) ) ;
#2715 = CARTESIAN_POINT ( 'NONE',  ( 26.67801474099999837, 18.92144136899999651, 3.069806705999999608 ) ) ;
#2714 = CARTESIAN_POINT ( 'NONE',  ( -0.09643535599999999985, -21.54226221300000077, 15.72017875599999925 ) ) ;
#2718 = CARTESIAN_POINT ( 'NONE',  ( -22.82694640400000097, 8.218175482999999559, 5.857207722000000061 ) ) ;
#2717 = CARTESIAN_POINT ( 'NONE',  ( -0.8802543003987060022, -67.41100992996719299, -18.26288971108250081 ) ) ;
#2719 = CARTESIAN_POINT ( 'NONE',  ( -26.08471237014870070, 14.39123745561031953, -2.844988851908475169 ) ) ;
#2720 = VECTOR ( 'NONE', #494175, 1000.000000000000000 ) ;
#2721 = CARTESIAN_POINT ( 'NONE',  ( 18.42799709899999883, 20.59366745400000198, 11.27627726400000086 ) ) ;
#2722 = CARTESIAN_POINT ( 'NONE',  ( 30.56413353854740222, -29.29634550355135048, 9.608888139425490138 ) ) ;
#2723 = VECTOR ( 'NONE', #389881, 1000.000000000000000 ) ;
#2725 = ORIENTED_EDGE ( 'NONE', *, *, #68733, .F. ) ;
#2724 = CARTESIAN_POINT ( 'NONE',  ( 23.21615004290495321, -0.2303787333970460094, -8.539113625973520527 ) ) ;
#2727 = CARTESIAN_POINT ( 'NONE',  ( -26.28152839200000201, -19.74600596799999863, 10.66791379999999911 ) ) ;
#2726 = CARTESIAN_POINT ( 'NONE',  ( -12.27880510902800104, -25.71372128292525261, 10.15872620570810092 ) ) ;
#2728 = CARTESIAN_POINT ( 'NONE',  ( -5.045419758273108179, 92.55917032540435230, 6.755455580938941829 ) ) ;
#2729 = EDGE_CURVE ( 'NONE', #10220, #520980, #220104, .T. ) ;
#2730 = CARTESIAN_POINT ( 'NONE',  ( 22.22102209599999867, 7.341480473000000728, 6.600201535000000064 ) ) ;
#2731 = CARTESIAN_POINT ( 'NONE',  ( -28.55932035000000013, -25.80342156100000039, 8.527560476999999750 ) ) ;
#2732 = CARTESIAN_POINT ( 'NONE',  ( -29.97269847766684947, 37.24360192960805449, -8.922185419685389363 ) ) ;
#2733 = CARTESIAN_POINT ( 'NONE',  ( -23.07300772010087897, -21.78385327199397992, 12.04748977503235174 ) ) ;
#2734 = CARTESIAN_POINT ( 'NONE',  ( -5.730831144089951756, 51.47410542928712118, 13.71319399685629570 ) ) ;
#2735 = CARTESIAN_POINT ( 'NONE',  ( -0.03852699799999999980, -30.89937915200000162, 17.31848020500000018 ) ) ;
#2737 = VERTEX_POINT ( 'NONE', #393974 ) ;
#2736 = CARTESIAN_POINT ( 'NONE',  ( -19.98074249500000121, -0.4300832069999999674, 9.571660066000001521 ) ) ;
#2738 = CARTESIAN_POINT ( 'NONE',  ( 20.47901450400000201, -0.3798866320000000019, 10.76226751599999965 ) ) ;
#2739 = CARTESIAN_POINT ( 'NONE',  ( 17.16457054099999979, -24.88262485899999987, 14.70579627500000086 ) ) ;
#2740 = CARTESIAN_POINT ( 'NONE',  ( 25.70003114200000027, -33.61656365300000004, 14.90211204000000045 ) ) ;
#2741 = CARTESIAN_POINT ( 'NONE',  ( -3.408234171000000146, 16.41393166399999970, 14.36312012500000002 ) ) ;
#2742 = CARTESIAN_POINT ( 'NONE',  ( -22.54143292599999882, 34.72063735200000423, 12.44683080899999972 ) ) ;
#2743 = CARTESIAN_POINT ( 'NONE',  ( 33.93426241699999935, 34.62693520999999919, 5.298438052999999925 ) ) ;
#2744 = ORIENTED_EDGE ( 'NONE', *, *, #544832, .T. ) ;
#2745 = CARTESIAN_POINT ( 'NONE',  ( -21.88865540285709699, -48.85946717467110290, 14.97441878312692154 ) ) ;
#2747 = CARTESIAN_POINT ( 'NONE',  ( -3.147209081999999825, -25.29726209500000067, 17.12483144199999785 ) ) ;
#2746 = CARTESIAN_POINT ( 'NONE',  ( 7.908308809000000217, -0.3514104189999999739, 13.62431259600000111 ) ) ;
#2748 = CARTESIAN_POINT ( 'NONE',  ( -0.2856137680695945424, 24.08692688787559888, -14.55388437766992027 ) ) ;
#2749 = CARTESIAN_POINT ( 'NONE',  ( 12.19669995100000115, -8.701610622999998768, 13.57123018999999964 ) ) ;
#2750 = FACE_OUTER_BOUND ( 'NONE', #429540, .T. ) ;
#2751 = CARTESIAN_POINT ( 'NONE',  ( 2.458848745536919900, -16.15755909120709788, 12.07641199999990178 ) ) ;
#2752 = CARTESIAN_POINT ( 'NONE',  ( -22.08014790420514828, -46.07253713315199661, 14.89977906291744070 ) ) ;
#2753 = CARTESIAN_POINT ( 'NONE',  ( -32.72306442721190223, 34.66019884021879705, -6.997379568063819555 ) ) ;
#2754 = CARTESIAN_POINT ( 'NONE',  ( -26.57099030104869897, -84.00000000000000000, 14.05971986992939904 ) ) ;
#2756 = CARTESIAN_POINT ( 'NONE',  ( -33.37281231900000478, 44.57711192299999681, 5.694474541000000833 ) ) ;
#2755 = VECTOR ( 'NONE', #212137, 1000.000000000000114 ) ;
#2757 = CARTESIAN_POINT ( 'NONE',  ( -8.406816674423179592, -3.056507135391904662, -13.57172059194789959 ) ) ;
#2759 = CARTESIAN_POINT ( 'NONE',  ( 0.6708905203193240574, -25.01943331093605138, -17.13335244421180192 ) ) ;
#2758 = CARTESIAN_POINT ( 'NONE',  ( 37.62544509657124792, 55.08465401854925148, 2.708197576622678682 ) ) ;
#2760 = CARTESIAN_POINT ( 'NONE',  ( 24.73673329000000010, -66.27989103999999543, 16.29208345900000054 ) ) ;
#2761 = CARTESIAN_POINT ( 'NONE',  ( -32.99104627495425035, -47.49719023586919775, -9.761290606643649781 ) ) ;
#2762 = CARTESIAN_POINT ( 'NONE',  ( 23.96737259000000009, -0.5865115029999999896, 7.814681052000000072 ) ) ;
#2763 = CARTESIAN_POINT ( 'NONE',  ( 25.48276697609332686, -20.40895857648396117, 8.683728205291039615 ) ) ;
#2765 = ORIENTED_EDGE ( 'NONE', *, *, #71050, .F. ) ;
#2764 = CARTESIAN_POINT ( 'NONE',  ( 32.11053545383252583, -56.95676315461246020, -13.38195522578319618 ) ) ;
#2766 = CARTESIAN_POINT ( 'NONE',  ( -12.47911247200000062, 30.46526252700000015, 12.53800866699999972 ) ) ;
#2768 = CARTESIAN_POINT ( 'NONE',  ( 35.58484381400000274, 34.71710110000000071, 1.291327384999999994 ) ) ;
#2767 = CARTESIAN_POINT ( 'NONE',  ( -0.3502592374695570054, 14.33078119827190022, 16.09482330008705020 ) ) ;
#2769 = FACE_OUTER_BOUND ( 'NONE', #150961, .T. ) ;
#2770 = CARTESIAN_POINT ( 'NONE',  ( 15.88758859999999906, 17.71183426400000016, 13.05539653000000122 ) ) ;
#2771 = CARTESIAN_POINT ( 'NONE',  ( -16.14999935093745265, 49.47324025902669575, -6.474999999999999645 ) ) ;
#2773 = CARTESIAN_POINT ( 'NONE',  ( -28.39830011084664818, -30.34718883835380154, 12.64084594035139908 ) ) ;
#2772 = CARTESIAN_POINT ( 'NONE',  ( -31.28171730174249987, 50.46409026751130256, -6.234559882310649392 ) ) ;
#2776 = CARTESIAN_POINT ( 'NONE',  ( 30.50622670031892625, -36.01894498492899999, -11.90000000000000036 ) ) ;
#2775 = CARTESIAN_POINT ( 'NONE',  ( 22.17814270572274893, 7.308238217397659220, -6.626291937122200437 ) ) ;
#2774 = CARTESIAN_POINT ( 'NONE',  ( -18.70372113099999822, -30.07426221900000129, 16.33562970700000250 ) ) ;
#2778 = CARTESIAN_POINT ( 'NONE',  ( 31.73218400599999711, 45.17704297499999910, 7.057690531999999628 ) ) ;
#2777 = CARTESIAN_POINT ( 'NONE',  ( -26.98870963100000253, -0.03333775099999999880, 1.153333788999999943 ) ) ;
#2780 = CARTESIAN_POINT ( 'NONE',  ( -30.18156244257290055, -33.90068212194590558, -9.564185972790250290 ) ) ;
#2779 = CARTESIAN_POINT ( 'NONE',  ( 19.95363363701885007, 48.79197488507859504, -10.60213567213556196 ) ) ;
#2781 = CARTESIAN_POINT ( 'NONE',  ( 0.2635971049999999982, 51.70427989299999894, 12.62336947100000017 ) ) ;
#2782 = CARTESIAN_POINT ( 'NONE',  ( -26.32421095428750135, 21.13366131964169981, 5.006456472088659737 ) ) ;
#2783 = EDGE_CURVE ( 'NONE', #334147, #500993, #530737, .T. ) ;
#2784 = CARTESIAN_POINT ( 'NONE',  ( 27.91070463499094956, 50.65254612159510117, -8.257969084395700321 ) ) ;
#2785 = CARTESIAN_POINT ( 'NONE',  ( -33.30795661994778101, 41.49165343946964413, -5.693586127293807309 ) ) ;
#2786 = CARTESIAN_POINT ( 'NONE',  ( -21.04599757281421546, 34.88534459818609434, 12.82267021814088004 ) ) ;
#2787 = CARTESIAN_POINT ( 'NONE',  ( -0.2818753800000000087, 14.84426610399999902, 13.57058420200000093 ) ) ;
#2788 = CARTESIAN_POINT ( 'NONE',  ( 27.83400150499999981, 30.29123952000000131, 6.525032087000000480 ) ) ;
#2789 = CARTESIAN_POINT ( 'NONE',  ( -26.51302275300000133, 39.30956126300000619, 10.30269167699999855 ) ) ;
#2791 = CARTESIAN_POINT ( 'NONE',  ( -33.11726099199999851, 45.64873169999999902, 7.430119023999999683 ) ) ;
#2790 = FACE_OUTER_BOUND ( 'NONE', #240105, .T. ) ;
#2792 = CARTESIAN_POINT ( 'NONE',  ( 27.17433104569375146, 42.45726343787065105, -9.787528440146060049 ) ) ;
#2793 = CARTESIAN_POINT ( 'NONE',  ( -5.058884669000000223, 18.20119853799999987, 13.76241408600000149 ) ) ;
#2794 = CARTESIAN_POINT ( 'NONE',  ( -34.91083904297254747, -53.85000545599999811, 0.01000000000000000021 ) ) ;
#2795 = CARTESIAN_POINT ( 'NONE',  ( -16.79820643400000080, 37.73407406999999836, 12.29359553599999977 ) ) ;
#2796 = CARTESIAN_POINT ( 'NONE',  ( -28.02329706736624360, 29.55097796092924156, -5.719441083505360623 ) ) ;
#2797 = CARTESIAN_POINT ( 'NONE',  ( 25.30028711598283664, 60.26065200787033405, -9.374559924146854684 ) ) ;
#2798 = B_SPLINE_CURVE_WITH_KNOTS ( 'NONE', 3,
 ( #466624, #36147, #30507, #552164, #389453, #161610, #515006, #335481, #172829, #509413, #76104, #78893, #426648, #383886, #167232, #520609, #472230, #81696, #429446, #477813, #212777, #563370, #38931, #352237, #362974, #146368, #456983, #243138, #545360, #154802 ),
 .UNSPECIFIED., .F., .F.,
 ( 4, 2, 2, 2, 2, 2, 2, 2, 2, 2, 2, 2, 2, 2, 4 ),
 ( 2.797157557069881010E-17, 0.0003321982726445572875, 0.0006643965452890866026, 0.0009965948179336159719, 0.001328793090578145233, 0.001993189635867205489, 0.002657586181156265746, 0.002989784453800790887, 0.003321982726445316027, 0.003654180999089841168, 0.003986379271734365876, 0.004318577544378892318, 0.004650775817023417025, 0.004982974089667942599, 0.005315172362312467307 ),
 .UNSPECIFIED. ) ;
#2800 = CARTESIAN_POINT ( 'NONE',  ( -8.756419433999999669, -26.08783613600000351, 10.35474639200000091 ) ) ;
#2799 = CARTESIAN_POINT ( 'NONE',  ( -17.83296979350899036, -56.87169975287410040, -17.25438525366027775 ) ) ;
#2801 = CARTESIAN_POINT ( 'NONE',  ( -29.60773646699999873, 31.70479942400000084, 5.481499615999999797 ) ) ;
#2802 = FACE_OUTER_BOUND ( 'NONE', #550618, .T. ) ;
#2803 =( BOUNDED_CURVE ( )  B_SPLINE_CURVE ( 3, ( #174596, #367357, #525176, #439632 ),
 .UNSPECIFIED., .F., .F. ) 
 B_SPLINE_CURVE_WITH_KNOTS ( ( 4, 4 ),
 ( 0.000000000000000000, 1.000000000000000000 ),
 .UNSPECIFIED. ) 
 CURVE ( )  GEOMETRIC_REPRESENTATION_ITEM ( )  RATIONAL_B_SPLINE_CURVE ( ( 0.9999999949633744389, 0.9999999948399767025, 0.9999999946637787573, 0.9999999944921829087 ) ) 
 REPRESENTATION_ITEM ( '' )  );
#2805 = CARTESIAN_POINT ( 'NONE',  ( 33.42817673379525445, 56.27215530344373917, 0.4198873976457508927 ) ) ;
#2804 = CARTESIAN_POINT ( 'NONE',  ( 16.71584080895515001, -87.84388453037769295, 17.04146970158889829 ) ) ;
#2806 = CARTESIAN_POINT ( 'NONE',  ( 3.420366764000000170, 22.89836495200000144, 12.69602926600000004 ) ) ;
#2807 = CARTESIAN_POINT ( 'NONE',  ( 1.366550851000000177, -24.14593411399999923, 17.09322860700000035 ) ) ;
#2808 = CIRCLE ( 'NONE', #212346, 2.126407400337104736 ) ;
#2810 = ORIENTED_EDGE ( 'NONE', *, *, #320017, .F. ) ;
#2809 = CARTESIAN_POINT ( 'NONE',  ( 23.60555446096014975, 1.385870332373150049, -7.786977837010829795 ) ) ;
#2811 = CARTESIAN_POINT ( 'NONE',  ( -32.60172796800000583, 37.15440670900000697, 7.096091062000000171 ) ) ;
#2812 = CARTESIAN_POINT ( 'NONE',  ( -0.9075342410000000193, 15.92220909899999803, 14.72959231199999941 ) ) ;
#2815 = EDGE_CURVE ( 'NONE', #448268, #182866, #33043, .T. ) ;
#2814 = CARTESIAN_POINT ( 'NONE',  ( 16.21159235450330272, 8.065982847362650096E-16, 0.000000000000000000 ) ) ;
#2813 = CARTESIAN_POINT ( 'NONE',  ( 7.178764412581799981, 26.93681947274425070, -12.94922886872833878 ) ) ;
#2816 = CARTESIAN_POINT ( 'NONE',  ( -24.86297717400000096, 35.15072560500000520, 11.87929425899999991 ) ) ;
#2817 = FACE_OUTER_BOUND ( 'NONE', #556826, .T. ) ;
#2818 = CARTESIAN_POINT ( 'NONE',  ( -21.52643067794257448, -73.63523457612603806, -13.09492555873829467 ) ) ;
#2819 = CARTESIAN_POINT ( 'NONE',  ( 23.22963360800000032, -21.40697592600000121, 11.85227414000000046 ) ) ;
#2820 = CARTESIAN_POINT ( 'NONE',  ( 34.77763503399999934, 38.25456920999999966, 4.902956996000000345 ) ) ;
#2821 = CARTESIAN_POINT ( 'NONE',  ( -11.51302988061753929, 18.14673256485010100, -11.88127594189664116 ) ) ;
#2822 = CARTESIAN_POINT ( 'NONE',  ( -29.34877583500000142, 39.61526430199999993, 9.249724221000001023 ) ) ;
#2824 = CARTESIAN_POINT ( 'NONE',  ( 24.27756169899999961, -23.55034167299999837, 11.87038142699999810 ) ) ;
#2823 = CARTESIAN_POINT ( 'NONE',  ( -31.82367203931854505, 35.70227227888000243, -8.688234493358899968 ) ) ;
#2825 = CARTESIAN_POINT ( 'NONE',  ( -31.86006941900000555, 47.01239826099999419, 8.094957163999998428 ) ) ;
#2826 = CARTESIAN_POINT ( 'NONE',  ( -0.6511417390000000527, 16.62404748000000154, 14.53525341500000145 ) ) ;
#2827 = CARTESIAN_POINT ( 'NONE',  ( -24.18576532699999859, 17.07415310800000086, 4.618577551999999642 ) ) ;
#2828 = CARTESIAN_POINT ( 'NONE',  ( 35.86661517800000354, 38.01746645899999777, 5.471470671999999702 ) ) ;
#2830 = CARTESIAN_POINT ( 'NONE',  ( -0.04653913199999999695, 33.93997440500000096, 13.28388729999999995 ) ) ;
#2829 = CARTESIAN_POINT ( 'NONE',  ( 0.9249352152862889698, -48.57335064063620678, -17.33800853559050026 ) ) ;
#2832 = CARTESIAN_POINT ( 'NONE',  ( -24.18753333800000149, -0.3590513580000000426, 5.353425008000000318 ) ) ;
#2831 = DIRECTION ( 'NONE',  ( -0.4924038765061011791, -0.8660254037844397068, -0.08682408883346978690 ) ) ;
#2833 = ADVANCED_FACE ( 'NONE', ( #391183 ), #262205, .T. ) ;
#2834 = DIRECTION ( 'NONE',  ( -0.3466665178966490402, -0.9379884462878059770, 0.000000000000000000 ) ) ;
#2836 = EDGE_CURVE ( 'NONE', #80157, #289995, #260034, .T. ) ;
#2835 = CARTESIAN_POINT ( 'NONE',  ( -34.02112741428054221, 33.04264598095760164, -1.608484658109450072 ) ) ;
#2837 = CARTESIAN_POINT ( 'NONE',  ( 0.02585603599999999891, 18.52985824199999954, 13.29959258299999902 ) ) ;
#2839 = CARTESIAN_POINT ( 'NONE',  ( 31.45461286299999770, 30.71961197099999907, 3.840666956999999826 ) ) ;
#2838 = CARTESIAN_POINT ( 'NONE',  ( 34.62622670326469887, 38.73434190124734755, -6.632883284490179499 ) ) ;
#2841 = CARTESIAN_POINT ( 'NONE',  ( 27.24069459367884960, -26.10201687154024697, -12.19111975676645976 ) ) ;
#2840 = CARTESIAN_POINT ( 'NONE',  ( -24.81192672444129599, 22.40411716767608041, -5.580875357709515150 ) ) ;
#2842 = CARTESIAN_POINT ( 'NONE',  ( 34.29140716731559735, 36.43448238903314973, 6.864834892041289827 ) ) ;
#2843 = CIRCLE ( 'NONE', #376391, 2.055000000000000160 ) ;
#2844 = CARTESIAN_POINT ( 'NONE',  ( -23.34109807684460236, -49.39391627302280341, -16.31961208585540035 ) ) ;
#2846 = CARTESIAN_POINT ( 'NONE',  ( -32.09377442342524489, 51.97244898334660235, -6.918573761022620339 ) ) ;
#2845 = CARTESIAN_POINT ( 'NONE',  ( 26.96588131800000099, 26.44067605899999762, 7.088039438000000025 ) ) ;
#2848 = CARTESIAN_POINT ( 'NONE',  ( 21.97758784416674871, -45.85912943845969636, 14.94714458525601941 ) ) ;
#2847 = CARTESIAN_POINT ( 'NONE',  ( -26.55787718399999875, 31.79798757800000075, 8.483697792999999265 ) ) ;
#2849 = CARTESIAN_POINT ( 'NONE',  ( -37.39768999011665329, 37.39300469709970542, 0.4878193044913759491 ) ) ;
#2850 = PERSON ( 'NAUO-PER35', 'UNSPECIFIED', 'UNSPECIFIED', ('UNSPECIFIED'), ('UNSPECIFIED'), ('UNSPECIFIED') ) ;
#2852 = CARTESIAN_POINT ( 'NONE',  ( 37.17829500300000234, 37.20376009600000344, 1.374513592999999867 ) ) ;
#2851 = CARTESIAN_POINT ( 'NONE',  ( 35.71059987035139471, 52.47324025902670286, 3.730545511858244900 ) ) ;
#2854 = DIRECTION ( 'NONE',  ( 0.01744974916068440726, -0.01744974916068275581, 0.9996954598818874604 ) ) ;
#2853 = CARTESIAN_POINT ( 'NONE',  ( 33.67585624452720339, -69.26563651173211156, -7.794815630057899902 ) ) ;
#2855 = CARTESIAN_POINT ( 'NONE',  ( 5.787863402533059975, -13.33256393597333833, -14.96396740699280059 ) ) ;
#2856 = CARTESIAN_POINT ( 'NONE',  ( -34.47688628417495238, 38.72304272613690301, -5.487223983973019692 ) ) ;
#2857 = FACE_OUTER_BOUND ( 'NONE', #160060, .T. ) ;
#2858 = CARTESIAN_POINT ( 'NONE',  ( 9.497576968153230936, 20.43027237094115023, 14.46695406079671997 ) ) ;
#2860 = CARTESIAN_POINT ( 'NONE',  ( 30.76550411699999898, 34.88250099500000090, 7.097191056999999859 ) ) ;
#2859 = CARTESIAN_POINT ( 'NONE',  ( -34.93885277200000417, 33.95728729100000010, 1.137812504000000002 ) ) ;
#2861 = CARTESIAN_POINT ( 'NONE',  ( -19.36633253200000127, 0.3245287840000000146, 9.824292316000001080 ) ) ;
#2862 = CARTESIAN_POINT ( 'NONE',  ( -0.4057371083869727446, 47.91097202413510558, 13.61998709514170258 ) ) ;
#2863 = CARTESIAN_POINT ( 'NONE',  ( -26.14622225399999778, 17.23820999899999862, 3.636263410999999834 ) ) ;
#2864 = CARTESIAN_POINT ( 'NONE',  ( -25.29418461710815080, 6.152808536498880265, 4.502257263045239988 ) ) ;
#2866 = CARTESIAN_POINT ( 'NONE',  ( 27.55808473639311984, -25.02994061571154560, -11.48483391100912421 ) ) ;
#2865 = DIRECTION ( 'NONE',  ( -0.9998476951539327917, 0.000000000000000000, -0.01745240657812929461 ) ) ;
#2867 = CARTESIAN_POINT ( 'NONE',  ( -24.18163836413869916, 50.39649962301950126, 9.907802204473259877 ) ) ;
#2868 = DIRECTION ( 'NONE',  ( 0.000000000000000000, 0.000000000000000000, -1.000000000000000000 ) ) ;
#2869 = CARTESIAN_POINT ( 'NONE',  ( -0.9469332999999999778, 30.21000753400000249, 10.76913219300000080 ) ) ;
#2870 = CARTESIAN_POINT ( 'NONE',  ( 22.05864168500000133, 8.143759938999998838, 6.711531360000000390 ) ) ;
#2871 = CARTESIAN_POINT ( 'NONE',  ( -33.91361423840239553, 40.64034888161284442, -7.914974493894630037 ) ) ;
#2874 = CARTESIAN_POINT ( 'NONE',  ( -24.69262875300000104, -0.4838183059999999758, 6.886274674000000040 ) ) ;
#2873 = CARTESIAN_POINT ( 'NONE',  ( -35.94195140899999785, 38.13559991699999330, 5.379239479999999851 ) ) ;
#2872 = CARTESIAN_POINT ( 'NONE',  ( 5.015468218655589894, 21.91554397642476104, -11.21143624767257840 ) ) ;
#2875 = CARTESIAN_POINT ( 'NONE',  ( 20.15235891023464987, 12.04234136615510131, -8.192372460914860710 ) ) ;
#2876 = CARTESIAN_POINT ( 'NONE',  ( 36.66148128397554729, 40.61399538827889444, -3.998218757968080350 ) ) ;
#2877 = CARTESIAN_POINT ( 'NONE',  ( -5.115927971802699759, -59.10731774825968188, -16.77144188405812741 ) ) ;
#2878 = CARTESIAN_POINT ( 'NONE',  ( -23.91202381397125265, -55.49191376940362375, -17.77535073226012585 ) ) ;
#2880 = EDGE_CURVE ( 'NONE', #139229, #546463, #447977, .T. ) ;
#2879 = FACE_OUTER_BOUND ( 'NONE', #208849, .T. ) ;
#2881 = CARTESIAN_POINT ( 'NONE',  ( 36.66556928300000351, 38.00048671199999717, 3.796349705999999991 ) ) ;
#2882 = CARTESIAN_POINT ( 'NONE',  ( -12.28891360699999957, 14.28510135600000019, 11.66950027500000076 ) ) ;
#2883 = VERTEX_POINT ( 'NONE', #416418 ) ;
#2884 = CARTESIAN_POINT ( 'NONE',  ( 0.08914560885660929856, 18.98687809852859942, 13.82600974465196053 ) ) ;
#2885 = CARTESIAN_POINT ( 'NONE',  ( 34.95919502000000278, 43.29622387699999564, 6.238587147000000499 ) ) ;
#2886 = LOCAL_TIME ( 14, 13, 59.00000000000000000, #376031 ) ;
#2887 = CARTESIAN_POINT ( 'NONE',  ( 0.2508192452809510642, -30.26267651108264900, 10.44506484098663712 ) ) ;
#2888 = CARTESIAN_POINT ( 'NONE',  ( 0.7099382869999999457, 14.61068239599999963, 14.81705520200000059 ) ) ;
#2890 = CARTESIAN_POINT ( 'NONE',  ( 0.04348201931580675250, -23.46847421934029754, -15.81581845490200067 ) ) ;
#2889 = CARTESIAN_POINT ( 'NONE',  ( -32.50000000000000000, 39.00000000000000000, 22.02412443595875047 ) ) ;
#2891 = CARTESIAN_POINT ( 'NONE',  ( 12.88450314299999988, -16.16053260500000022, 15.59940629299999948 ) ) ;
#2892 = CARTESIAN_POINT ( 'NONE',  ( -34.69582874600000366, 44.19350523899999672, 3.827281814000000004 ) ) ;
#2893 = CARTESIAN_POINT ( 'NONE',  ( -24.00008199999999903, -90.06675974097309734, -5.161880651044030266 ) ) ;
#2895 = ORIENTED_EDGE ( 'NONE', *, *, #136343, .F. ) ;
#2894 = CARTESIAN_POINT ( 'NONE',  ( -30.07217472399999991, 44.37015581699999700, 8.306264876999998492 ) ) ;
#2898 = CARTESIAN_POINT ( 'NONE',  ( -4.290130119999999714, -0.1872883919999999980, 15.21116323600000086 ) ) ;
#2897 = CARTESIAN_POINT ( 'NONE',  ( -24.17670088492780067, -85.09999999999999432, 13.30680533505453944 ) ) ;
#2896 = CARTESIAN_POINT ( 'NONE',  ( 16.32778660714020447, 34.61397008075765314, -12.35491681200240066 ) ) ;
#2899 = CARTESIAN_POINT ( 'NONE',  ( -26.23080331500000284, 35.36273501699999855, 11.48637734299999913 ) ) ;
#2900 = CARTESIAN_POINT ( 'NONE',  ( 1.773382963447445171, -13.33409039254499895, -15.15696664300745056 ) ) ;
#2901 = CARTESIAN_POINT ( 'NONE',  ( -35.66634104699999597, 35.85561763399999791, 3.976587249000000490 ) ) ;
#2902 = CARTESIAN_POINT ( 'NONE',  ( 27.55999089699999871, 26.60039840299999980, 3.744897669999999845 ) ) ;
#2903 = DIRECTION ( 'NONE',  ( 0.000000000000000000, -1.000000000000000000, 0.000000000000000000 ) ) ;
#2905 = CARTESIAN_POINT ( 'NONE',  ( -36.34088384836085339, -9.411224913558660532, 37.69033604025284490 ) ) ;
#2904 = CARTESIAN_POINT ( 'NONE',  ( -9.111209559000000624, 15.07144637000000031, 13.72490923500000015 ) ) ;
#2906 = CARTESIAN_POINT ( 'NONE',  ( -18.13551869573344888, 41.39922971744129399, 13.07663966559463908 ) ) ;
#2908 = CARTESIAN_POINT ( 'NONE',  ( 23.01659999499999998, -2.128736321999999959, 7.223073751999999459 ) ) ;
#2907 = CARTESIAN_POINT ( 'NONE',  ( -31.15235437222095172, 42.06650821947109620, -9.547584454711371293 ) ) ;
#2909 = CARTESIAN_POINT ( 'NONE',  ( -26.93359445919410078, 17.22241130149580002, -0.8646428233102589900 ) ) ;
#2910 = CARTESIAN_POINT ( 'NONE',  ( -0.3160245952170219752, -23.76573886338559660, -15.82958733033834875 ) ) ;
#2911 = ORIENTED_EDGE ( 'NONE', *, *, #261999, .F. ) ;
#2912 = CARTESIAN_POINT ( 'NONE',  ( -24.59200329699999799, -0.6153311310000000312, 4.722625558999999917 ) ) ;
#2913 = CARTESIAN_POINT ( 'NONE',  ( 25.08750865300000044, 36.50186212599999891, 10.72645323600000111 ) ) ;
#2915 = CARTESIAN_POINT ( 'NONE',  ( -0.08059482199999999652, 21.63145104999999901, 13.29603204100000013 ) ) ;
#2914 = CARTESIAN_POINT ( 'NONE',  ( 22.79645697937265325, -47.18047543411369560, -16.39582136216374764 ) ) ;
#2916 = DIRECTION ( 'NONE',  ( 0.000000000000000000, 0.000000000000000000, -1.000000000000000000 ) ) ;
#2917 = CARTESIAN_POINT ( 'NONE',  ( 0.01698269800000000093, 2.453592290999999648, 13.79374000500000008 ) ) ;
#2918 = VECTOR ( 'NONE', #485823, 1000.000000000000000 ) ;
#2919 = CARTESIAN_POINT ( 'NONE',  ( -1.661855732000000030, 16.35196182900000039, 13.31705380200000199 ) ) ;
#2921 = CARTESIAN_POINT ( 'NONE',  ( 34.90970894499999844, 51.87150953800000508, 1.469221971000000071 ) ) ;
#2920 = VECTOR ( 'NONE', #250596, 1000.000000000000000 ) ;
#2924 = CARTESIAN_POINT ( 'NONE',  ( -0.1970083309999999810, 9.063883916000001761, 14.69589755800000042 ) ) ;
#2923 = CARTESIAN_POINT ( 'NONE',  ( 24.31541439935135074, -0.5013705013438308766, 7.430218339231270619 ) ) ;
#2922 = CARTESIAN_POINT ( 'NONE',  ( 32.40259933523289959, -84.00000000000000000, 9.270488646968429336 ) ) ;
#2925 = CARTESIAN_POINT ( 'NONE',  ( 32.86642039199999488, 45.55011639099999599, 5.915176733000000020 ) ) ;
#2926 = CARTESIAN_POINT ( 'NONE',  ( -35.97810789487814276, 35.61760516484634564, -2.663217013874850103 ) ) ;
#2928 = CARTESIAN_POINT ( 'NONE',  ( 36.37982160900000395, 37.88827940400000216, 4.427850573999999817 ) ) ;
#2927 = CARTESIAN_POINT ( 'NONE',  ( 37.42426417926125026, 67.64516768252480006, 2.305871788219330032 ) ) ;
#2929 = CARTESIAN_POINT ( 'NONE',  ( -19.09208262442339787, 38.21673049104428088, -11.96581042384690896 ) ) ;
#2930 = CARTESIAN_POINT ( 'NONE',  ( -32.88155494323604700, -50.10001044918070079, -11.13519493012641881 ) ) ;
#2931 = CARTESIAN_POINT ( 'NONE',  ( 33.21779022414710170, 44.36030825456744253, 7.716701577387099498 ) ) ;
#2932 = CARTESIAN_POINT ( 'NONE',  ( 23.50644624799999960, -0.4967042679999999488, 6.363352191000000602 ) ) ;
#2933 = CARTESIAN_POINT ( 'NONE',  ( -22.02170631499999942, -0.4840436260000000046, 7.996318730000000485 ) ) ;
#2934 = CARTESIAN_POINT ( 'NONE',  ( -15.89048808583864947, 21.76294397465120056, 11.00019336052186070 ) ) ;
#2935 = CARTESIAN_POINT ( 'NONE',  ( -24.24962241699999765, 27.55846443999999806, 8.287080492999999493 ) ) ;
#2937 = LINE ( 'NONE', #185200, #81018 ) ;
#2936 = CARTESIAN_POINT ( 'NONE',  ( 28.01536095441939977, 57.33394744771320006, 9.359692179867469264 ) ) ;
#2938 = CARTESIAN_POINT ( 'NONE',  ( -22.84797186299999794, 0.1862905970000000022, 6.995122129999999494 ) ) ;
#2939 = VECTOR ( 'NONE', #62464, 1000.000000000000000 ) ;
#2940 = AXIS2_PLACEMENT_3D ( 'NONE', #349698, #475257, #84719 ) ;
#2941 = CARTESIAN_POINT ( 'NONE',  ( -33.58952034196927627, 77.42768049591607848, 5.838187840854550892 ) ) ;
#2942 = CARTESIAN_POINT ( 'NONE',  ( -35.96563539967447554, 37.22205881570033625, -0.01000172061415694966 ) ) ;
#2944 = ADVANCED_FACE ( 'NONE', ( #362390, #100200 ), #499163, .T. ) ;
#2943 = CARTESIAN_POINT ( 'NONE',  ( -1.855259117711170005E-06, -0.1356964060701525976, 15.33190257760689867 ) ) ;
#2945 = CARTESIAN_POINT ( 'NONE',  ( -26.98999149000000131, 35.06893382199999820, 9.669031791000000098 ) ) ;
#2947 = CARTESIAN_POINT ( 'NONE',  ( -25.62308591299999705, 9.905364244000001150, 3.531010442000000360 ) ) ;
#2946 = CARTESIAN_POINT ( 'NONE',  ( 7.317656363000000219, 46.61064292000000364, 13.27108783799999969 ) ) ;
#2948 = CARTESIAN_POINT ( 'NONE',  ( -26.04448762225725034, 3.676504331385395119, 3.231279376821949878 ) ) ;
#2950 = CARTESIAN_POINT ( 'NONE',  ( 27.14487981133572703, -56.00778507203536094, 18.20409037953440645 ) ) ;
#2949 = CARTESIAN_POINT ( 'NONE',  ( 26.67396296923205057, 15.25246612387070044, 0.7216534395055730355 ) ) ;
#2951 = DIRECTION ( 'NONE',  ( 0.008726203241284499409, 0.008726203243945839308, 0.9999238504775936898 ) ) ;
#2952 = CARTESIAN_POINT ( 'NONE',  ( 33.87936276064929331, 55.21243868202419947, -5.654597626334079585 ) ) ;
#2954 = VERTEX_POINT ( 'NONE', #242543 ) ;
#2953 = CARTESIAN_POINT ( 'NONE',  ( -3.844151264999999817, -0.4131831220000000138, 14.00569391100000161 ) ) ;
#2955 = CARTESIAN_POINT ( 'NONE',  ( 28.36256171000000137, 31.20617297900000153, 6.607948305000000744 ) ) ;
#2956 = CARTESIAN_POINT ( 'NONE',  ( -35.99794364099999910, 38.01508556599999622, 5.236832541000000063 ) ) ;
#2957 = CARTESIAN_POINT ( 'NONE',  ( -0.3756789064413369461, -72.83490715174738739, -13.43631036675825818 ) ) ;
#2958 = CARTESIAN_POINT ( 'NONE',  ( 34.22522722858115429, 52.37324876690818343, 3.341645446182524459 ) ) ;
#2959 = CARTESIAN_POINT ( 'NONE',  ( 29.59672626053179911, 26.76708759936609994, -2.298781121327945431 ) ) ;
#2960 = CARTESIAN_POINT ( 'NONE',  ( 23.17607786900000022, 14.22903132299999918, 7.422434210000000476 ) ) ;
#2961 = CARTESIAN_POINT ( 'NONE',  ( 28.65332838917324665, -22.80089474201960087, -9.261184948237140446 ) ) ;
#2962 = CARTESIAN_POINT ( 'NONE',  ( -27.59116611567195676, 62.50290638435716772, 12.90893586376228441 ) ) ;
#2963 = CARTESIAN_POINT ( 'NONE',  ( -19.25541728199999980, 45.22898988099999684, 11.24330581299999920 ) ) ;
#2965 = VERTEX_POINT ( 'NONE', #325256 ) ;
#2964 = CARTESIAN_POINT ( 'NONE',  ( 24.44405428415146631, 22.78214018585908462, 5.849330605230135482 ) ) ;
#2966 = CARTESIAN_POINT ( 'NONE',  ( 27.36520940367470089, 27.10621385447620213, -7.017427895911628966 ) ) ;
#2967 = ADVANCED_FACE ( 'NONE', ( #282500 ), #188527, .T. ) ;
#2969 = CARTESIAN_POINT ( 'NONE',  ( 28.60958469000000193, 52.22826017999999948, 9.493411730000000048 ) ) ;
#2968 = CARTESIAN_POINT ( 'NONE',  ( 1.775606856999999872, 16.04840388400000251, 13.36521222100000017 ) ) ;
#2970 =( BOUNDED_SURFACE ( )  B_SPLINE_SURFACE ( 3, 2, ( 
 ( #108996, #545152, #542324 ),
 ( #63425, #413973, #536733 ),
 ( #186114, #194515, #146162 ),
 ( #23445, #280070, #237297 ),
 ( #12240, #154593, #148950 ),
 ( #445540, #328469, #493946 ),
 ( #103371, #359966, #320018 ),
 ( #55019, #188904, #368385 ),
 ( #228877, #456771, #197305 ),
 ( #411178, #496734, #191707 ),
 ( #97752, #402745, #277256 ),
 ( #365578, #317209, #533915 ) ),
 .UNSPECIFIED., .F., .F., .T. ) 
 B_SPLINE_SURFACE_WITH_KNOTS ( ( 4, 2, 2, 2, 2, 4 ),
 ( 3, 3 ),
 ( 0.000000000000000000, 0.5000000000000000000, 0.7500000000000000000, 0.8125000000000000000, 0.8750000000000000000, 1.000000000000000000 ),
 ( 0.000000000000000000, 1.000000000000000000 ),
 .UNSPECIFIED. ) 
 GEOMETRIC_REPRESENTATION_ITEM ( )  RATIONAL_B_SPLINE_SURFACE ( (
 ( 1.000000000000000000, 0.8610317718579519886, 1.000000000000000000),
 ( 1.000000000000000000, 0.8595832649130189518, 1.000000000000000000),
 ( 1.000000000000000000, 0.8548699222849910351, 1.000000000000000000),
 ( 1.000000000000000000, 0.8093439573665669462, 1.000000000000000000),
 ( 1.000000000000000000, 0.7865692104982490163, 1.000000000000000000),
 ( 1.000000000000000000, 0.7387446702555799938, 1.000000000000000000),
 ( 1.000000000000000000, 0.7282138118145610184, 1.000000000000000000),
 ( 1.000000000000000000, 0.7063934155513960089, 1.000000000000000000),
 ( 1.000000000000000000, 0.7071067817030930458, 1.000000000000000000),
 ( 1.000000000000000000, 0.7071067817030930458, 1.000000000000000000),
 ( 1.000000000000000000, 0.7071067817011640333, 1.000000000000000000),
 ( 1.000000000000000000, 0.7071067817011640333, 1.000000000000000000) ) ) 
 REPRESENTATION_ITEM ( '' )  SURFACE ( )  );
#2971 = CARTESIAN_POINT ( 'NONE',  ( 24.24120721139184909, -0.6902929184349920755, -7.516734465526520026 ) ) ;
#2972 = APPROVAL ( #155306, 'UNKNOWN' ) ;
#2973 = CARTESIAN_POINT ( 'NONE',  ( 33.03758468725268926, -34.04888196931778310, 4.542106908165538748 ) ) ;
#2975 = CARTESIAN_POINT ( 'NONE',  ( -28.05278131399999708, 34.22410280100000080, 10.28176801600000090 ) ) ;
#2974 = CARTESIAN_POINT ( 'NONE',  ( -18.33651685564210254, 64.31589378940199708, -9.390234220344019889 ) ) ;
#2977 = CARTESIAN_POINT ( 'NONE',  ( 20.02943113455011570, 24.52591026701423971, -11.22068305018562206 ) ) ;
#2976 = CARTESIAN_POINT ( 'NONE',  ( -29.09345393999999985, 31.13456824600000061, 0.7299999999999999822 ) ) ;
#2978 = CARTESIAN_POINT ( 'NONE',  ( -22.04774644199999756, 16.56618112399999987, 7.025641094000000031 ) ) ;
#2979 = CARTESIAN_POINT ( 'NONE',  ( -26.24345753000000059, -26.09777898500000148, 10.90809877399999905 ) ) ;
#2982 = CARTESIAN_POINT ( 'NONE',  ( -6.455767645999999971, 18.26218822299999900, 14.05007059399999925 ) ) ;
#2981 = CARTESIAN_POINT ( 'NONE',  ( 9.593717095822642094, 38.40026842129199025, 14.96459345224272397 ) ) ;
#2980 = CARTESIAN_POINT ( 'NONE',  ( -15.99986175407882172, 50.47353726110840455, -8.009032649306570661 ) ) ;
#2983 = CARTESIAN_POINT ( 'NONE',  ( -23.02316199899999916, 52.51148731600000019, 11.44618273900000105 ) ) ;
#2984 = ADVANCED_FACE ( 'NONE', ( #410796 ), #551667, .F. ) ;
#2985 = CARTESIAN_POINT ( 'NONE',  ( 32.65422642479499871, 36.73021507081544712, -8.585630430923830048 ) ) ;
#2986 = CARTESIAN_POINT ( 'NONE',  ( -15.09672239022814999, 12.20847337361623985, -12.12033112454189876 ) ) ;
#2987 = CARTESIAN_POINT ( 'NONE',  ( 35.08622829000000110, 38.98049143699999775, 4.508840273999999759 ) ) ;
#2988 = CARTESIAN_POINT ( 'NONE',  ( -24.84843922299999974, -0.4825740110000000249, 4.166482768000000725 ) ) ;
#2990 = CARTESIAN_POINT ( 'NONE',  ( 32.41597074599999928, 31.47992764000000321, 2.739458060000000028 ) ) ;
#2989 = CARTESIAN_POINT ( 'NONE',  ( -16.58945518253814910, -0.2342365068405290185, 12.71742000043274068 ) ) ;
#2991 = CARTESIAN_POINT ( 'NONE',  ( 26.43291172300000014, 9.675266365000000590, -0.009511092999999999978 ) ) ;
#2992 = CARTESIAN_POINT ( 'NONE',  ( 27.81412257399999888, -20.30973224899999963, 0.7299999979999999278 ) ) ;
#2994 = CARTESIAN_POINT ( 'NONE',  ( -19.26703777326484968, -0.5650469352162990067, -11.50346859236849895 ) ) ;
#2993 = CARTESIAN_POINT ( 'NONE',  ( -24.03165689799999782, 22.07106125399999641, 6.387224672000000325 ) ) ;
#2995 = CARTESIAN_POINT ( 'NONE',  ( 8.377848135526431150, 27.00619600426734834, 14.10181489612483929 ) ) ;
#2996 = ORIENTED_EDGE ( 'NONE', *, *, #162766, .F. ) ;
#2997 = CARTESIAN_POINT ( 'NONE',  ( -27.51687323600000212, 26.82192831300000080, 4.068301761999999933 ) ) ;
#2998 = CARTESIAN_POINT ( 'NONE',  ( 35.92885863831484983, -63.70033753449010305, -0.2500000000000000000 ) ) ;
#2999 = CARTESIAN_POINT ( 'NONE',  ( -36.51997212899999568, 36.74126759900000394, 3.179368723999999702 ) ) ;
#3000 = CARTESIAN_POINT ( 'NONE',  ( -18.19972821400000029, 35.25386691699999631, 12.11552368900000154 ) ) ;
#3002 = CARTESIAN_POINT ( 'NONE',  ( -2.607881804000000248, 44.17461907699999557, 12.40351456800000030 ) ) ;
#3001 = DIRECTION ( 'NONE',  ( 0.000000000000000000, 1.000000000000000000, 0.000000000000000000 ) ) ;
#3003 = CARTESIAN_POINT ( 'NONE',  ( -0.6686447615356080343, -25.37078847409719984, -17.14754876422905028 ) ) ;
#3004 = DIRECTION ( 'NONE',  ( 0.000000000000000000, -1.000000000000000000, 0.000000000000000000 ) ) ;
#3005 = CARTESIAN_POINT ( 'NONE',  ( 6.184350699999999534, 17.28080151500000028, 12.52191961800000009 ) ) ;
#3006 = CARTESIAN_POINT ( 'NONE',  ( 1.652298229999999979, 28.25594296100000236, 13.27093481899999894 ) ) ;
#3007 = FACE_OUTER_BOUND ( 'NONE', #473010, .T. ) ;
#3008 = CARTESIAN_POINT ( 'NONE',  ( 31.40600906858369967, 35.19604596250210449, 8.683700297351570896 ) ) ;
#3009 = CARTESIAN_POINT ( 'NONE',  ( 26.35559973899999875, 9.638350624999999283, 0.7509861230000000054 ) ) ;
#3011 = CARTESIAN_POINT ( 'NONE',  ( 0.03855290599999999790, 12.66627460399999983, 14.61500684600000000 ) ) ;
#3010 = CARTESIAN_POINT ( 'NONE',  ( 1.275522791209519946, -20.38845568138130204, 16.91124332118895168 ) ) ;
#3014 = CARTESIAN_POINT ( 'NONE',  ( -30.34277613802739992, 32.49098420183805302, -7.576882246846530222 ) ) ;
#3013 = DIRECTION ( 'NONE',  ( 0.000000000000000000, -1.000000000000000000, 0.000000000000000000 ) ) ;
#3012 = CARTESIAN_POINT ( 'NONE',  ( 6.371342877530733695, 34.18065439300303865, 15.74990018730458985 ) ) ;
#3016 = CARTESIAN_POINT ( 'NONE',  ( 32.54664313199999981, 35.64604502899999972, 5.896001339999999757 ) ) ;
#3015 = CARTESIAN_POINT ( 'NONE',  ( -32.79451962600000314, 44.80188192899999677, 6.237302895000000014 ) ) ;
#3018 = CARTESIAN_POINT ( 'NONE',  ( -26.12100305407009770, 3.299920649002110018, -3.069457401255919926 ) ) ;
#3017 = CARTESIAN_POINT ( 'NONE',  ( -3.991479255000000226, 18.96695405399999856, 13.67930209299999866 ) ) ;
#3019 = CARTESIAN_POINT ( 'NONE',  ( 34.36330288300000291, 49.24417511400000791, 4.727669963999999503 ) ) ;
#3020 = CARTESIAN_POINT ( 'NONE',  ( -0.02550945699999999927, -59.01523538300000382, 17.32702881699999864 ) ) ;
#3022 = B_SPLINE_CURVE_WITH_KNOTS ( 'NONE', 3,
 ( #81055, #388814, #391636, #303288, #14427, #517158, #316598, #257706, #477178, #86630, #54420, #41059, #89440, #428805, #402150, #362154, #11640, #38289, #471585, #260477, #300480, #174982, #185515, #434392, #1121 ),
 .UNSPECIFIED., .F., .F.,
 ( 4, 2, 2, 1, 1, 2, 2, 2, 2, 1, 1, 1, 2, 2, 4 ),
 ( 0.000000000000000000, 0.2499999999999945599, 0.3749999999999916178, 0.4374999999999901745, 0.4687499999999892308, 0.4843749999999890088, 0.4999999999999887867, 0.6249999999999880096, 0.6874999999999877875, 0.7187499999999876765, 0.7343749999999875655, 0.7421874999999874545, 0.7460937499999875655, 0.7499999999999876765, 1.000000000000000000 ),
 .UNSPECIFIED. ) ;
#3021 = CARTESIAN_POINT ( 'NONE',  ( 23.96709546398199819, -0.5875155722718440332, 7.815232731303410674 ) ) ;
#3023 = CARTESIAN_POINT ( 'NONE',  ( 33.12118957999999935, 36.76502895499999823, 6.324067362000000081 ) ) ;
#3024 = CARTESIAN_POINT ( 'NONE',  ( -29.35275952249009990, 27.98824514619184711, 0.009999999999665639197 ) ) ;
#3025 = EDGE_CURVE ( 'NONE', #520946, #70761, #362293, .T. ) ;
#3026 = CARTESIAN_POINT ( 'NONE',  ( -29.76763496255215102, 51.17324025902659912, 5.776246877316359551 ) ) ;
#3028 = CARTESIAN_POINT ( 'NONE',  ( -31.67449484600000531, 36.71659436600000248, 7.653373048999999817 ) ) ;
#3027 = AXIS2_PLACEMENT_3D ( 'NONE', #467951, #331186, #550682 ) ;
#3029 = ORIENTED_EDGE ( 'NONE', *, *, #130907, .T. ) ;
#3030 = CARTESIAN_POINT ( 'NONE',  ( 0.2850133529999999693, -12.31618721999999977, 15.09504573499999935 ) ) ;
#3031 = CARTESIAN_POINT ( 'NONE',  ( 2.209348152068274729, 37.04918263913094734, -14.36396088894450074 ) ) ;
#3032 = CARTESIAN_POINT ( 'NONE',  ( -25.81784101800000286, 20.23567740599999709, 5.458228699000000184 ) ) ;
#3033 = CARTESIAN_POINT ( 'NONE',  ( 36.10339116345880228, 46.54318977575020000, 2.159951401153939798 ) ) ;
#3034 = CARTESIAN_POINT ( 'NONE',  ( -9.340538432502141220, -26.12602848801995137, 15.17827939046345165 ) ) ;
#3036 = EDGE_LOOP ( 'NONE', ( #112103, #72699, #337496, #380281 ) ) ;
#3035 = CARTESIAN_POINT ( 'NONE',  ( -7.683626113000000757, 36.41037055700000025, 13.03428618600000100 ) ) ;
#3037 = CARTESIAN_POINT ( 'NONE',  ( -21.95888052100000110, 48.54637383000000028, 10.49455393100000045 ) ) ;
#3038 = CARTESIAN_POINT ( 'NONE',  ( -34.01822602500000414, 48.35563144600000385, 5.603278309000000235 ) ) ;
#3039 = CARTESIAN_POINT ( 'NONE',  ( 31.19671730761570316, 50.49132916010392336, -6.307346713537999250 ) ) ;
#3040 = CARTESIAN_POINT ( 'NONE',  ( 35.42051738611565526, 48.76120705943560552, -2.618927856939960108 ) ) ;
#3041 = CARTESIAN_POINT ( 'NONE',  ( 28.07449043370845487, 50.42126929776112831, -8.447019858533389325 ) ) ;
#3042 = EDGE_CURVE ( 'NONE', #447, #61766, #154203, .T. ) ;
#3043 = CARTESIAN_POINT ( 'NONE',  ( 21.26913697700000228, 20.11234708799999993, 7.557086913000000017 ) ) ;
#3044 = CARTESIAN_POINT ( 'NONE',  ( 35.65028860816820355, 47.86523479094100253, -2.606661526761190117 ) ) ;
#3045 = CARTESIAN_POINT ( 'NONE',  ( -23.19879242386860341, 8.040386367163758763, -7.315950223708309608 ) ) ;
#3046 = CARTESIAN_POINT ( 'NONE',  ( -29.93818448514915431, 50.70815972196609778, 7.034171369247140149 ) ) ;
#3047 = CARTESIAN_POINT ( 'NONE',  ( -2.001562214255525163, 49.47878786187529698, -11.69905770626644070 ) ) ;
#3048 = ORIENTED_EDGE ( 'NONE', *, *, #485077, .F. ) ;
#3049 = CARTESIAN_POINT ( 'NONE',  ( 30.88766207295819655, 58.87312787572100348, -0.02978054238219260061 ) ) ;
#3051 = CARTESIAN_POINT ( 'NONE',  ( -0.4247692470000000164, 22.31826071599999750, 12.85196149399999932 ) ) ;
#3050 = CARTESIAN_POINT ( 'NONE',  ( -24.27497681352389947, -13.61917799650999861, 7.033378410607140196 ) ) ;
#3053 = CARTESIAN_POINT ( 'NONE',  ( -36.90194858499999953, 44.56301383000000271, 0.1658394179999999885 ) ) ;
#3052 = CARTESIAN_POINT ( 'NONE',  ( 32.43004829977409997, -62.25640101424910711, -11.96886402669564120 ) ) ;
#3054 = CARTESIAN_POINT ( 'NONE',  ( 29.71687255657588267, -50.00001044918070647, 15.95441770450650054 ) ) ;
#3055 = CARTESIAN_POINT ( 'NONE',  ( -30.62235726800000180, 35.32661231699999860, 7.572310599000000586 ) ) ;
#3056 = CARTESIAN_POINT ( 'NONE',  ( 33.30106029026129022, 56.10237584025478697, -1.264130785738113660 ) ) ;
#3057 = CARTESIAN_POINT ( 'NONE',  ( -29.09353310699999895, 35.35702813600000383, 10.23350961000000048 ) ) ;
#3058 = CARTESIAN_POINT ( 'NONE',  ( -17.56080160091508802, 64.47855728994008473, 9.389176973945627225 ) ) ;
#3059 = CARTESIAN_POINT ( 'NONE',  ( 29.72749187692645023, 61.19853564978630089, -5.794071752995640701 ) ) ;
#3060 = CARTESIAN_POINT ( 'NONE',  ( -32.47589625100000177, 42.10589761600000003, 7.202964197000000901 ) ) ;
#3061 = CARTESIAN_POINT ( 'NONE',  ( -0.4035955598621679963, -59.65035568964719914, -5.080720453359980127 ) ) ;
#3062 = ORIENTED_EDGE ( 'NONE', *, *, #19641, .F. ) ;
#3064 = CARTESIAN_POINT ( 'NONE',  ( -16.17626952703262688, 23.72905116360841049, 11.13290356851594964 ) ) ;
#3063 = CARTESIAN_POINT ( 'NONE',  ( -11.35378099699999943, 34.98043996200000549, 14.12607518099999915 ) ) ;
#3066 = CARTESIAN_POINT ( 'NONE',  ( 22.07433007211600184, 52.47208824075789835, -11.63389427955324074 ) ) ;
#3065 = DIRECTION ( 'NONE',  ( -0.5000000000000012212, 0.000000000000000000, 0.8660254037844380415 ) ) ;
#3067 = CARTESIAN_POINT ( 'NONE',  ( -10.18714985348166024, 0.06779582632590960833, -14.48733626668630237 ) ) ;
#3068 = CARTESIAN_POINT ( 'NONE',  ( -32.96109270932866053, 53.97324025902659628, 0.4078521494892645149 ) ) ;
#3069 = CARTESIAN_POINT ( 'NONE',  ( -33.96061091900000406, 36.47856937800000310, 4.894475472000000771 ) ) ;
#3070 = CARTESIAN_POINT ( 'NONE',  ( -17.32929912620464563, 48.63221022736907884, -11.15378869057351707 ) ) ;
#3071 = CARTESIAN_POINT ( 'NONE',  ( -26.93277792975044704, 34.92125730240255166, 11.09037172923236092 ) ) ;
#3073 = CARTESIAN_POINT ( 'NONE',  ( 35.18078341299999323, 34.69892709399999831, 2.693283234999999998 ) ) ;
#3072 = CARTESIAN_POINT ( 'NONE',  ( -18.91008213109279978, 52.34788386155180007, 12.11676911816950053 ) ) ;
#3074 = CARTESIAN_POINT ( 'NONE',  ( 33.44974714936621751, 53.27665131469029802, -4.736138877381375067 ) ) ;
#3076 = CARTESIAN_POINT ( 'NONE',  ( -6.098363830000000263, 26.35497966999999875, 10.90864621499999920 ) ) ;
#3075 = CARTESIAN_POINT ( 'NONE',  ( -32.78548407799999609, 38.90746057900000210, 7.287394405000000575 ) ) ;
#3078 = CARTESIAN_POINT ( 'NONE',  ( 13.27150930020181896, 32.17468488361979695, 12.32261267972335972 ) ) ;
#3077 = CARTESIAN_POINT ( 'NONE',  ( 2.648182181646050015, 35.51603447859105245, 14.45934002608993829 ) ) ;
#3079 = CARTESIAN_POINT ( 'NONE',  ( 3.664283088753041095, -25.70837783174799540, 15.86999845301379963 ) ) ;
#3081 = CARTESIAN_POINT ( 'NONE',  ( 26.38477696711040110, -92.52675974097300582, -11.00063731816462109 ) ) ;
#3080 = CARTESIAN_POINT ( 'NONE',  ( -34.47051290402630030, -49.90639084361060185, -0.009999999999997960173 ) ) ;
#3082 = CARTESIAN_POINT ( 'NONE',  ( -36.49574466800000039, 44.13765972099999857, 2.711393602000000236 ) ) ;
#3083 = CARTESIAN_POINT ( 'NONE',  ( -24.22163813299999902, 23.44266788200000207, 6.707585171999999929 ) ) ;
#3084 = CARTESIAN_POINT ( 'NONE',  ( -14.39885485600000159, 3.647502483000000240, 11.61805686699999995 ) ) ;
#3085 = CARTESIAN_POINT ( 'NONE',  ( 98.18309406519399829, -96.47309082195700114, -16.72160042242409972 ) ) ;
#3086 = CARTESIAN_POINT ( 'NONE',  ( -23.25828406400000148, 15.06428952799999976, 7.412088126000000443 ) ) ;
#3087 = FACE_OUTER_BOUND ( 'NONE', #235172, .T. ) ;
#3088 = CARTESIAN_POINT ( 'NONE',  ( -33.64991208499999686, 43.65824579900000657, 5.697452371999999876 ) ) ;
#3090 = CARTESIAN_POINT ( 'NONE',  ( 21.83850556300000179, -31.81597276099999760, 14.35166128700000066 ) ) ;
#3089 = CARTESIAN_POINT ( 'NONE',  ( -36.34820750267675038, 35.44782085875294797, -0.6573711534354059749 ) ) ;
#3091 = CARTESIAN_POINT ( 'NONE',  ( 30.98261594835129884, -48.05308568368440092, -11.40000000000000036 ) ) ;
#3092 = CARTESIAN_POINT ( 'NONE',  ( 26.97009361365046232, 1.016432671750661099, -0.01000651121640073853 ) ) ;
#3094 = CARTESIAN_POINT ( 'NONE',  ( 29.12181119899497261, -27.33123597587553277, 8.447704759340433966 ) ) ;
#3093 = CARTESIAN_POINT ( 'NONE',  ( 24.78881637528379756, 26.98044858951615055, 9.309503179655029825 ) ) ;
#3095 = CARTESIAN_POINT ( 'NONE',  ( 13.52796790028225260, -72.93001044918069908, 10.28829516694525559 ) ) ;
#3097 = CARTESIAN_POINT ( 'NONE',  ( -9.380546062571077925, -20.01686802895130413, 15.23605940491968092 ) ) ;
#3096 = CARTESIAN_POINT ( 'NONE',  ( -24.41013329706100166, -84.75000000000000000, -12.42923555006198022 ) ) ;
#3098 = CARTESIAN_POINT ( 'NONE',  ( 24.14166884699999827, 0.009279162999999999994, 5.318287124000000254 ) ) ;
#3099 = EDGE_CURVE ( 'NONE', #464700, #402233, #226348, .T. ) ;
#3100 = CARTESIAN_POINT ( 'NONE',  ( -22.29338289000000017, 5.708436755000001028, 6.678069365000000701 ) ) ;
#3101 = CARTESIAN_POINT ( 'NONE',  ( -32.94981257300000266, 31.51025049799999778, 0.7133824040000000810 ) ) ;
#3102 = CARTESIAN_POINT ( 'NONE',  ( -10.12274142299999902, 8.677256653999998903, 12.35747674799999984 ) ) ;
#3103 = VERTEX_POINT ( 'NONE', #117078 ) ;
#3104 = VECTOR ( 'NONE', #242003, 1000.000000000000000 ) ;
#3105 = CARTESIAN_POINT ( 'NONE',  ( 25.63060292499999804, 24.43418714299999905, 5.485754519000000329 ) ) ;
#3108 = CARTESIAN_POINT ( 'NONE',  ( -35.87962798800000286, 40.96845876300000100, 5.540902414000000498 ) ) ;
#3107 = CARTESIAN_POINT ( 'NONE',  ( -36.69123734200000087, 41.62776489699999871, 3.565805151999999811 ) ) ;
#3106 = CARTESIAN_POINT ( 'NONE',  ( 14.89529724200000160, 26.28608313100000160, 13.03861548399999926 ) ) ;
#3110 = ORIENTED_EDGE ( 'NONE', *, *, #319079, .F. ) ;
#3109 = CARTESIAN_POINT ( 'NONE',  ( -34.98197379500000181, 38.24827661100000142, 4.534697447000000103 ) ) ;
#3111 = CARTESIAN_POINT ( 'NONE',  ( 2.973800729008610144, 16.83999774587520193, 15.91958963602040100 ) ) ;
#3112 = CARTESIAN_POINT ( 'NONE',  ( -33.27287376015485165, 31.75864186329010153, 0.004694880904661280149 ) ) ;
#3113 = VERTEX_POINT ( 'NONE', #162658 ) ;
#3114 = CARTESIAN_POINT ( 'NONE',  ( -0.1303386039999999968, 20.78025853500000153, 11.96388633599999984 ) ) ;
#3117 = CARTESIAN_POINT ( 'NONE',  ( -10.74416564899999926, 33.93966260000000545, 12.89994787899999906 ) ) ;
#3116 = CARTESIAN_POINT ( 'NONE',  ( 27.25200953199999887, 43.54126807300000479, 9.613408503000000493 ) ) ;
#3115 = CARTESIAN_POINT ( 'NONE',  ( 8.197717251518549020, 49.80024210994260159, -12.84173437581288013 ) ) ;
#3118 = CARTESIAN_POINT ( 'NONE',  ( -33.58147148073550170, 39.37307233898269487, -6.599594966312629651 ) ) ;
#3119 = CARTESIAN_POINT ( 'NONE',  ( 32.90257038447775528, 57.31466852654310173, 4.868651483629919952 ) ) ;
#3120 = CARTESIAN_POINT ( 'NONE',  ( -29.10174145750780994, -56.89113022849284818, 14.95226594688728383 ) ) ;
#3121 = CARTESIAN_POINT ( 'NONE',  ( -33.36356507699999696, 35.84061340499999915, 4.988425077999999679 ) ) ;
#3122 = CARTESIAN_POINT ( 'NONE',  ( -34.61541561099999598, 37.24766735100000403, 4.637366446000000586 ) ) ;
#3123 = CARTESIAN_POINT ( 'NONE',  ( 4.770341865999999875, 33.99751865799999706, 13.20942750800000098 ) ) ;
#3124 = ORIENTED_EDGE ( 'NONE', *, *, #325722, .F. ) ;
#3125 = CARTESIAN_POINT ( 'NONE',  ( -24.53559435600000072, 35.42928861199999346, 10.70458871299999970 ) ) ;
#3126 = CARTESIAN_POINT ( 'NONE',  ( -4.220447981000000404, 16.32000804500000157, 12.95592803999999987 ) ) ;
#3127 = DATE_AND_TIME ( #259699, #298482 ) ;
#3128 = ORIENTED_EDGE ( 'NONE', *, *, #37743, .F. ) ;
#3129 = CARTESIAN_POINT ( 'NONE',  ( 26.35895452556345120, -0.2127765354898929762, -3.728044037181129866 ) ) ;
#3131 = CARTESIAN_POINT ( 'NONE',  ( 27.09827647699999886, -26.05087824499999982, 10.52341978099999942 ) ) ;
#3130 = CARTESIAN_POINT ( 'NONE',  ( 33.40036282599999851, 47.46080707400000165, 6.609886989999999685 ) ) ;
#3133 = CARTESIAN_POINT ( 'NONE',  ( -0.3644906576956510325, -59.61125303448210389, -0.5999999999999999778 ) ) ;
#3132 = CARTESIAN_POINT ( 'NONE',  ( 34.34125494835155479, 51.60218477426040096, 3.541215153454615017 ) ) ;
#3134 = CARTESIAN_POINT ( 'NONE',  ( 16.51777477700000318, 35.53410256899999808, 12.36831298100000076 ) ) ;
#3136 = CARTESIAN_POINT ( 'NONE',  ( -4.542540169349589263, 16.08230293200390193, 14.21075064698769985 ) ) ;
#3135 = CARTESIAN_POINT ( 'NONE',  ( 26.93397949734769625, -18.49825818194615223, -9.605520828480660356 ) ) ;
#3137 = CARTESIAN_POINT ( 'NONE',  ( -33.27403375699999799, 35.79767886300000157, 5.069177353999999802 ) ) ;
#3138 = CARTESIAN_POINT ( 'NONE',  ( -30.01340918248006773, -69.93001044918071329, 16.11427908104667850 ) ) ;
#3140 = CARTESIAN_POINT ( 'NONE',  ( 58.47529013909711892, 12.63514235841231148, 38.47929544429840831 ) ) ;
#3139 = CARTESIAN_POINT ( 'NONE',  ( -19.03362633755210354, 39.20944615825474955, -11.92234333612979924 ) ) ;
#3141 = VERTEX_POINT ( 'NONE', #467661 ) ;
#3144 = VERTEX_POINT ( 'NONE', #31548 ) ;
#3143 = CARTESIAN_POINT ( 'NONE',  ( -34.91579941000000531, 52.10694426199999896, 0.8254343849999999927 ) ) ;
#3142 = CARTESIAN_POINT ( 'NONE',  ( 34.81831585100000126, -64.91615055000001178, 18.36600356299999959 ) ) ;
#3145 = CARTESIAN_POINT ( 'NONE',  ( 30.35954097309892319, -85.09999999825042494, 12.58252807473390078 ) ) ;
#3146 = CARTESIAN_POINT ( 'NONE',  ( -25.87754753900000182, 26.68401916100000193, 6.445216337999999823 ) ) ;
#3147 = DIRECTION ( 'NONE',  ( -0.000000000000000000, -0.000000000000000000, 1.000000000000000000 ) ) ;
#3148 = CARTESIAN_POINT ( 'NONE',  ( 13.72379364100000032, 47.09048579599999584, 12.88914047299999943 ) ) ;
#3149 = CARTESIAN_POINT ( 'NONE',  ( 0.6546891281410016639, 36.90965080774071083, 16.19697468314299371 ) ) ;
#3150 = CARTESIAN_POINT ( 'NONE',  ( -12.38231496600000092, 18.74730473099999983, 13.04214964200000182 ) ) ;
#3151 = DIRECTION ( 'NONE',  ( 0.000000000000000000, 0.000000000000000000, 1.000000000000000000 ) ) ;
#3152 = CARTESIAN_POINT ( 'NONE',  ( 30.21772162000000250, 27.44076139399999903, 1.149724607999999870 ) ) ;
#3153 = ORIENTED_EDGE ( 'NONE', *, *, #262304, .T. ) ;
#3154 = CARTESIAN_POINT ( 'NONE',  ( 4.940711414999999995, 18.06832150600000020, 13.80593241200000065 ) ) ;
#3157 = CARTESIAN_POINT ( 'NONE',  ( 12.11142799777993950, 28.56794436487434652, -13.74030720682243967 ) ) ;
#3156 = CARTESIAN_POINT ( 'NONE',  ( 28.01943430931645196, 30.49021937048514985, -8.396870415548450595 ) ) ;
#3155 = CARTESIAN_POINT ( 'NONE',  ( 0.04946026386941720920, -0.4227661722008075329, -14.10928290914521988 ) ) ;
#3158 = FACE_OUTER_BOUND ( 'NONE', #294882, .T. ) ;
#3159 = CARTESIAN_POINT ( 'NONE',  ( -23.52660416504703633, 6.180635904932642255, 65.92807279728052094 ) ) ;
#3161 = CARTESIAN_POINT ( 'NONE',  ( 1.745379114999999981, 43.32407474200000053, 13.76924860900000169 ) ) ;
#3160 = CARTESIAN_POINT ( 'NONE',  ( 15.35000000000000142, 7.745635187926529847E-16, 0.000000000000000000 ) ) ;
#3162 = EDGE_CURVE ( 'NONE', #433815, #205274, #389576, .T. ) ;
#3163 = CARTESIAN_POINT ( 'NONE',  ( -27.06034916800000190, 25.42904794700000082, 3.678215348999999801 ) ) ;
#3164 = CARTESIAN_POINT ( 'NONE',  ( 14.85745842999999944, 19.03399276700000087, 11.66989736700000080 ) ) ;
#3165 = CARTESIAN_POINT ( 'NONE',  ( 9.012190654999999495, 35.01633881499999745, 13.02661745099999990 ) ) ;
#3166 = CARTESIAN_POINT ( 'NONE',  ( -27.36054973699999948, 20.45350910099999808, 2.000172676000000038 ) ) ;
#3168 = CARTESIAN_POINT ( 'NONE',  ( -7.972804401000000318, 16.74835660700000162, 12.39221063600000150 ) ) ;
#3167 = CARTESIAN_POINT ( 'NONE',  ( -23.49066659000000001, 20.25988920700000051, 6.385505741000000235 ) ) ;
#3169 = CARTESIAN_POINT ( 'NONE',  ( -32.68570209283529948, -56.91567552677429376, -12.63701115852115997 ) ) ;
#3171 = VERTEX_POINT ( 'NONE', #125477 ) ;
#3170 = EDGE_CURVE ( 'NONE', #394642, #246998, #435154, .T. ) ;
#3172 = CARTESIAN_POINT ( 'NONE',  ( -23.73628626387555229, 35.81824970486285054, -12.33384311318256010 ) ) ;
#3175 = CARTESIAN_POINT ( 'NONE',  ( 34.29477952199999891, 43.66287602600000639, 4.802931080000000463 ) ) ;
#3174 = CARTESIAN_POINT ( 'NONE',  ( 33.59769443502229791, 47.91093419042219637, -6.268490542259250731 ) ) ;
#3173 = CARTESIAN_POINT ( 'NONE',  ( -19.17584176862330025, 21.78052757142890172, -11.12011177659589833 ) ) ;
#3176 = CARTESIAN_POINT ( 'NONE',  ( 31.15312279800000184, -51.35001022000000148, 10.84881008099999988 ) ) ;
#3177 = CARTESIAN_POINT ( 'NONE',  ( -31.56358594200000312, 36.90388324300000278, 7.828296071000001355 ) ) ;
#3178 = CARTESIAN_POINT ( 'NONE',  ( -22.69195375699999673, 44.65339980899999972, 10.70290982999999940 ) ) ;
#3180 = CARTESIAN_POINT ( 'NONE',  ( -27.07158653300000140, 26.66251503600000206, 7.095470915000000822 ) ) ;
#3179 = CARTESIAN_POINT ( 'NONE',  ( 36.39462358320225377, 40.02156077109270171, -4.694167328207710099 ) ) ;
#3181 = CARTESIAN_POINT ( 'NONE',  ( -29.06119198600000075, 30.53240352099999910, 5.089444612000000312 ) ) ;
#3183 = CARTESIAN_POINT ( 'NONE',  ( 28.82357466599999896, -45.28522215600000322, 12.69833523600000014 ) ) ;
#3182 = CARTESIAN_POINT ( 'NONE',  ( -26.91467146379170217, 0.1944220709008525338, -1.423237610374174178 ) ) ;
#3184 = CARTESIAN_POINT ( 'NONE',  ( 8.625623765379138774, -0.2189520648601535058, -14.80638025184784112 ) ) ;
#3185 = CARTESIAN_POINT ( 'NONE',  ( 29.85402547712170218, -25.52794875104359917, 8.722579412335800697 ) ) ;
#3186 = B_SPLINE_CURVE_WITH_KNOTS ( 'NONE', 3,
 ( #470310, #507464, #333549, #119740, #245236, #79780, #293617, #202442, #159679, #421912, #31401, #205245, #379134, #553053, #42601, #125324 ),
 .UNSPECIFIED., .F., .F.,
 ( 4, 2, 2, 2, 2, 2, 2, 4 ),
 ( 0.000000000000000000, 0.0004285949862833264633, 0.0008571899725666529265, 0.001285784958849979986, 0.001714379945133304986, 0.002142974931416629768, 0.002571569917699959972, 0.003428759890266609971 ),
 .UNSPECIFIED. ) ;
#3188 = ORIENTED_EDGE ( 'NONE', *, *, #65346, .T. ) ;
#3187 = CARTESIAN_POINT ( 'NONE',  ( -26.57793463699999847, -0.1958606430000000009, 3.073162638999999974 ) ) ;
#3190 = CARTESIAN_POINT ( 'NONE',  ( -31.62220639899999952, 35.77809523399999847, 7.037306989000000179 ) ) ;
#3189 = CARTESIAN_POINT ( 'NONE',  ( -37.29656033407105298, 42.69671521891339694, 0.03821039517224050081 ) ) ;
#3191 = CARTESIAN_POINT ( 'NONE',  ( 30.05980122753179984, 58.26010092808060392, -7.358235451873100352 ) ) ;
#3192 = CARTESIAN_POINT ( 'NONE',  ( -10.25987545900000164, -26.21147407099999782, 11.01209464199999921 ) ) ;
#3193 = ORIENTED_EDGE ( 'NONE', *, *, #542237, .T. ) ;
#3194 = AXIS2_PLACEMENT_3D ( 'NONE', #470524, #293827, #467720 ) ;
#3195 = CARTESIAN_POINT ( 'NONE',  ( 30.56601811500000210, 44.02237619400000312, 9.522873457999999403 ) ) ;
#3196 = CARTESIAN_POINT ( 'NONE',  ( 23.74337280700000008, -0.4150207340000000023, 6.024809580000000331 ) ) ;
#3198 = CARTESIAN_POINT ( 'NONE',  ( -24.90958698899999746, 8.596648505000000995, 5.017732843999999304 ) ) ;
#3197 = CARTESIAN_POINT ( 'NONE',  ( 20.26934038599999965, 36.53757852900000103, 13.09955152400000067 ) ) ;
#3200 = VERTEX_POINT ( 'NONE', #379283 ) ;
#3199 = CARTESIAN_POINT ( 'NONE',  ( -26.30118625500000107, 23.05486135099999956, 3.361317303999999950 ) ) ;
#3201 = CARTESIAN_POINT ( 'NONE',  ( 0.03721882560156350439, 0.8815995250816420770, 16.96439746382334945 ) ) ;
#3202 = CARTESIAN_POINT ( 'NONE',  ( 37.13884169600000007, 39.99820875500000028, 2.632645434000000062 ) ) ;
#3204 = CARTESIAN_POINT ( 'NONE',  ( 23.39784973200000096, 26.88362869200000205, 8.621437553999999892 ) ) ;
#3203 = CARTESIAN_POINT ( 'NONE',  ( 30.97566634270084762, 48.16429207744019436, -6.913172960589339944 ) ) ;
#3205 = EDGE_CURVE ( 'NONE', #504280, #341955, #205401, .T. ) ;
#3206 = CARTESIAN_POINT ( 'NONE',  ( -4.518832661285991037, 3.680116191366259670, 16.51939105504994743 ) ) ;
#3207 = CARTESIAN_POINT ( 'NONE',  ( -38.98041340523234766, -64.89082657106290242, 54.03520487577799969 ) ) ;
#3208 = CARTESIAN_POINT ( 'NONE',  ( -0.5937464020000000620, 22.06424205300000096, 13.27424668200000113 ) ) ;
#3209 = CARTESIAN_POINT ( 'NONE',  ( 34.26227859068463033, -92.52675974097464007, 9.134814016414722460 ) ) ;
#3212 = VERTEX_POINT ( 'NONE', #82731 ) ;
#3211 = CARTESIAN_POINT ( 'NONE',  ( -9.335420681000000442, 1.274468155999999963, 13.16478267899999999 ) ) ;
#3210 = CARTESIAN_POINT ( 'NONE',  ( 13.36497017758844130, 15.65153242166149994, -12.68882932201445968 ) ) ;
#3213 = CARTESIAN_POINT ( 'NONE',  ( -24.91159086700000103, 34.46522814499999754, 10.31783831800000151 ) ) ;
#3214 = CARTESIAN_POINT ( 'NONE',  ( -22.37625139198314983, 5.694178585825349082, -6.571967754116929683 ) ) ;
#3216 = EDGE_CURVE ( 'NONE', #462252, #449911, #301074, .T. ) ;
#3215 = CARTESIAN_POINT ( 'NONE',  ( 21.79109316699999965, 36.93647540199999924, 11.55692341399999989 ) ) ;
#3217 = CARTESIAN_POINT ( 'NONE',  ( -24.64241651060545024, -51.81291646048470056, 14.38759577840202120 ) ) ;
#3218 = CARTESIAN_POINT ( 'NONE',  ( -24.31005239799999984, 2.566075102000000108, 4.365798171999999866 ) ) ;
#3219 = CARTESIAN_POINT ( 'NONE',  ( 12.31380911600000161, 29.70948674999999994, 10.89595724399999987 ) ) ;
#3220 = CARTESIAN_POINT ( 'NONE',  ( 4.954595018000000017, -0.3798190989999999934, 13.93004484699999956 ) ) ;
#3222 = ORIENTED_EDGE ( 'NONE', *, *, #490137, .T. ) ;
#3221 = VERTEX_POINT ( 'NONE', #213821 ) ;
#3223 = CARTESIAN_POINT ( 'NONE',  ( -1.485255727597911912, 44.43605962453700187, -12.38007339158671982 ) ) ;
#3224 = ADVANCED_FACE ( 'NONE', ( #34358 ), #37184, .F. ) ;
#3225 = CARTESIAN_POINT ( 'NONE',  ( -31.13996315480805066, -46.44619914930859750, -10.64006683426628008 ) ) ;
#3226 = VERTEX_POINT ( 'NONE', #159826 ) ;
#3227 = CARTESIAN_POINT ( 'NONE',  ( -24.91603141434859836, 49.97320061699720384, -11.01209158430059887 ) ) ;
#3228 = CARTESIAN_POINT ( 'NONE',  ( 36.79507978645274591, 41.98609998143159316, -3.086975788750985217 ) ) ;
#3229 = CARTESIAN_POINT ( 'NONE',  ( -3.811766803056825470, -26.89789295413715209, -17.17942881899805130 ) ) ;
#3231 = CARTESIAN_POINT ( 'NONE',  ( 29.79131729399999884, -30.85455816699999687, 9.101064496000001114 ) ) ;
#3230 = CARTESIAN_POINT ( 'NONE',  ( 25.54727912199999906, -0.1768478650000000207, 5.474207703000000258 ) ) ;
#3232 = CARTESIAN_POINT ( 'NONE',  ( -2.752921736999999869, -26.63168475000000157, 10.65000000000000036 ) ) ;
#3234 = CARTESIAN_POINT ( 'NONE',  ( -0.1004371599999999976, -24.97713342199999786, 17.13263441799999853 ) ) ;
#3233 = CARTESIAN_POINT ( 'NONE',  ( -29.87357645416240004, -47.09013182192209968, 11.84088076576664150 ) ) ;
#3236 = CARTESIAN_POINT ( 'NONE',  ( 0.1749042929999999885, 25.34714196400000219, 14.55310426399999990 ) ) ;
#3235 = CARTESIAN_POINT ( 'NONE',  ( 32.65317817711074611, 31.83010535053699996, 2.853424765289164888 ) ) ;
#3237 = CARTESIAN_POINT ( 'NONE',  ( 13.86964751299999854, 22.60730456100000296, 11.64240691699999886 ) ) ;
#3238 = CARTESIAN_POINT ( 'NONE',  ( 28.30260375101030235, 22.98490060540014923, -1.096743564244299973 ) ) ;
#3239 = CARTESIAN_POINT ( 'NONE',  ( -33.79165115899999705, 44.26236686200000037, 5.293855793000000531 ) ) ;
#3240 = CARTESIAN_POINT ( 'NONE',  ( -4.359299142580080222, -0.6851412913511391034, 15.25399221288874863 ) ) ;
#3241 = CARTESIAN_POINT ( 'NONE',  ( 26.89413742500000026, 21.59684254400000114, 4.184004296000000345 ) ) ;
#3242 = CARTESIAN_POINT ( 'NONE',  ( -24.54375956200000175, 20.67763926899999660, 7.254634236000000236 ) ) ;
#3243 = CARTESIAN_POINT ( 'NONE',  ( 25.78666617144178730, -20.35373398105985032, -8.689473727611160214 ) ) ;
#3244 = ORIENTED_EDGE ( 'NONE', *, *, #178382, .T. ) ;
#3245 = VECTOR ( 'NONE', #14438, 1000.000000000000114 ) ;
#3246 = B_SPLINE_CURVE_WITH_KNOTS ( 'NONE', 3,
 ( #21039, #109393, #468427, #420017 ),
 .UNSPECIFIED., .F., .F.,
 ( 4, 4 ),
 ( 0.000000000000000000, 1.000000000000000000 ),
 .UNSPECIFIED. ) ;
#3247 = ORIENTED_EDGE ( 'NONE', *, *, #297208, .T. ) ;
#3248 = CARTESIAN_POINT ( 'NONE',  ( 32.20870516649770110, 56.83915443967480030, -3.743085425721104809 ) ) ;
#3249 = CARTESIAN_POINT ( 'NONE',  ( -7.488115095000000387, 27.78843557700000133, 12.94116878400000026 ) ) ;
#3251 = CARTESIAN_POINT ( 'NONE',  ( 30.57471474599999794, 33.02280608600000278, 7.775427619999999429 ) ) ;
#3250 = CARTESIAN_POINT ( 'NONE',  ( 24.26413455899999860, -0.2719913520000000196, 7.399438157000000515 ) ) ;
#3252 = CARTESIAN_POINT ( 'NONE',  ( 35.43113868504532604, -82.45872743876252287, -5.083453605704791656 ) ) ;
#3253 = CARTESIAN_POINT ( 'NONE',  ( 24.48891335100000077, 3.430086863000000097, 3.808199158999999945 ) ) ;
#3254 = ADVANCED_FACE ( 'NONE', ( #507613 ), #561600, .F. ) ;
#3256 = CARTESIAN_POINT ( 'NONE',  ( -0.1716190969999999982, 30.52739514599999993, 14.56278617899999972 ) ) ;
#3255 = CARTESIAN_POINT ( 'NONE',  ( -0.4066419740315085352, 38.19383858013130606, 15.66773462457484989 ) ) ;
#3258 = CARTESIAN_POINT ( 'NONE',  ( 37.17733795700000599, 40.61309218800000309, 2.322152208999999967 ) ) ;
#3257 = CARTESIAN_POINT ( 'NONE',  ( -225.0000000000000853, 219.9999999999999716, 0.000000000000000000 ) ) ;
#3260 = CARTESIAN_POINT ( 'NONE',  ( 31.50370849799999462, 44.89212708399999485, 7.306934549000000167 ) ) ;
#3259 = CARTESIAN_POINT ( 'NONE',  ( -0.4907845189999999747, -25.14628160700000237, 17.13898726200000056 ) ) ;
#3261 = CARTESIAN_POINT ( 'NONE',  ( -32.07020282300000247, 44.59491483600000805, 6.945899383000000427 ) ) ;
#3262 = ORIENTED_EDGE ( 'NONE', *, *, #172616, .T. ) ;
#3263 = CARTESIAN_POINT ( 'NONE',  ( 0.6891331949999999207, 34.94095673599999685, 14.50024687900000053 ) ) ;
#3264 = CARTESIAN_POINT ( 'NONE',  ( 7.385931649000000654, 21.32498696700000096, 12.90331106600000055 ) ) ;
#3265 = DIRECTION ( 'NONE',  ( -1.734723475976807094E-16, 1.000000000000000000, 0.000000000000000000 ) ) ;
#3266 = CARTESIAN_POINT ( 'NONE',  ( 15.06060890150699905, 0.8141468733090300169, -13.10036408377762029 ) ) ;
#3267 = CARTESIAN_POINT ( 'NONE',  ( 7.426659041191809862, -11.34861112813725903, 14.18867794125061899 ) ) ;
#3268 = CARTESIAN_POINT ( 'NONE',  ( -32.71545519643549937, -33.20279093408290549, -5.768801387375409817 ) ) ;
#3270 = CARTESIAN_POINT ( 'NONE',  ( 2.039342698000000009, -0.1979127750000000130, 15.31444275700000013 ) ) ;
#3269 = CARTESIAN_POINT ( 'NONE',  ( 0.2900705010056700006, 27.73103133933415165, 14.56061999276780128 ) ) ;
#3271 = CARTESIAN_POINT ( 'NONE',  ( -27.09945272814254835, 51.92976443675910758, 10.22094956788764009 ) ) ;
#3272 = CARTESIAN_POINT ( 'NONE',  ( 0.1387087832752924021, 40.00119486055059781, 14.20641106211869875 ) ) ;
#3273 = CARTESIAN_POINT ( 'NONE',  ( 20.21540054200000114, 18.92646777700000271, 11.57080149899999988 ) ) ;
#3274 = ORIENTED_EDGE ( 'NONE', *, *, #512875, .F. ) ;
#3276 = CARTESIAN_POINT ( 'NONE',  ( -16.95389010202179847, 30.62293844427400202, -13.09109545340722036 ) ) ;
#3275 = CARTESIAN_POINT ( 'NONE',  ( -9.569784004917629261, 14.29594419772569935, 13.74207135298321880 ) ) ;
#3278 = CARTESIAN_POINT ( 'NONE',  ( -26.87657554381219782, -25.88515109562411709, -10.64996019801378146 ) ) ;
#3277 = CARTESIAN_POINT ( 'NONE',  ( 34.40460365799999920, 37.56240096800000572, 5.204892403999999750 ) ) ;
#3279 = CARTESIAN_POINT ( 'NONE',  ( -11.52745288300000048, -43.25771323299999693, 15.76919497500000134 ) ) ;
#3280 = CARTESIAN_POINT ( 'NONE',  ( -29.32166252800000450, 33.04321448999999689, 7.010847461999999197 ) ) ;
#3281 = PERSON_AND_ORGANIZATION ( #431970, #157506 ) ;
#3283 = CARTESIAN_POINT ( 'NONE',  ( 33.46043556300000432, 52.14410816000000182, 5.008378941000000140 ) ) ;
#3282 = CARTESIAN_POINT ( 'NONE',  ( -22.45284919095459486, -76.36804204703503274, -10.72063370497649792 ) ) ;
#3285 = CARTESIAN_POINT ( 'NONE',  ( -23.70346254600000080, 18.73939118499999879, 5.716972153000000390 ) ) ;
#3284 = CARTESIAN_POINT ( 'NONE',  ( -27.83938941832100156, 55.15324025902670257, -6.321053599919390642 ) ) ;
#3286 = CARTESIAN_POINT ( 'NONE',  ( -34.44639451786839857, 51.59997148256249488, -3.288418261822604993 ) ) ;
#3287 = CARTESIAN_POINT ( 'NONE',  ( -14.45149968600000179, -0.1185395850000000029, 12.15256682200000071 ) ) ;
#3290 = VERTEX_POINT ( 'NONE', #553205 ) ;
#3289 = CARTESIAN_POINT ( 'NONE',  ( -26.29677354799999733, 16.01769101600000056, 2.736734683999999973 ) ) ;
#3288 = CARTESIAN_POINT ( 'NONE',  ( 17.78105596800000043, 52.39505124000000080, 12.15565255799999989 ) ) ;
#3292 = CARTESIAN_POINT ( 'NONE',  ( -23.67427278299999927, 18.95404808099999983, 5.810386190000000006 ) ) ;
#3291 = CARTESIAN_POINT ( 'NONE',  ( -35.59951249699999920, -82.93283332699999733, -2.277360577000000053 ) ) ;
#3293 = CARTESIAN_POINT ( 'NONE',  ( -22.92190047965229027, -87.87222689125977126, -16.63135647475645129 ) ) ;
#3294 = DIRECTION ( 'NONE',  ( 1.000000000000000000, 0.000000000000000000, 0.000000000000000000 ) ) ;
#3295 = EDGE_LOOP ( 'NONE', ( #513556, #26257, #144192, #343123 ) ) ;
#3296 = CARTESIAN_POINT ( 'NONE',  ( 18.88696885556684890, 9.001537572172940926, -10.56589192103412067 ) ) ;
#3297 = CARTESIAN_POINT ( 'NONE',  ( 25.49677040899999980, 52.54117808499999853, 10.81632808099999998 ) ) ;
#3300 = EDGE_CURVE ( 'NONE', #60328, #560808, #430360, .T. ) ;
#3299 = CARTESIAN_POINT ( 'NONE',  ( 32.22467997300000064, -28.44731955699999659, 3.827425658000000119 ) ) ;
#3298 = CARTESIAN_POINT ( 'NONE',  ( -34.56885112400000537, 35.56072456800000481, 5.592105142000000306 ) ) ;
#3301 = CARTESIAN_POINT ( 'NONE',  ( 26.83062993299999732, -0.2635223400000000216, 2.168163290999999937 ) ) ;
#3303 = CARTESIAN_POINT ( 'NONE',  ( 28.31169179899999833, 36.31731976700000786, 9.503514072000001534 ) ) ;
#3302 = CARTESIAN_POINT ( 'NONE',  ( 34.10689177258220184, 43.72048226494695200, -5.072119893465969476 ) ) ;
#3304 = CARTESIAN_POINT ( 'NONE',  ( -2.005907825517591281, 51.47118980724979309, 13.66470000045094402 ) ) ;
#3305 = CARTESIAN_POINT ( 'NONE',  ( 32.97717692000000511, -50.10001044899999556, 10.78351685500000023 ) ) ;
#3306 = DIRECTION ( 'NONE',  ( 1.000000000000000000, 0.000000000000000000, 0.000000000000000000 ) ) ;
#3307 = CARTESIAN_POINT ( 'NONE',  ( 34.30210809472374933, -88.34999999999999432, 9.197980808747809434 ) ) ;
#3308 = VERTEX_POINT ( 'NONE', #558827 ) ;
#3310 = CARTESIAN_POINT ( 'NONE',  ( -22.44380757999999787, 51.21026519199999427, 10.28160862600000058 ) ) ;
#3309 = CARTESIAN_POINT ( 'NONE',  ( 26.56093588400000272, 40.02367673099999479, 11.54229124600000134 ) ) ;
#3312 = CARTESIAN_POINT ( 'NONE',  ( 20.27804027999999903, -50.12633014000000031, 16.68560401000000226 ) ) ;
#3311 = CARTESIAN_POINT ( 'NONE',  ( 21.93855292300000315, 32.80341944199999915, 10.89930184400000002 ) ) ;
#3313 = CARTESIAN_POINT ( 'NONE',  ( -31.67459539199999341, 34.86096443200000294, 8.216954439000000221 ) ) ;
#3314 = CARTESIAN_POINT ( 'NONE',  ( -23.52998637800000026, 32.46145224399999307, 11.63296552699999964 ) ) ;
#3315 = CARTESIAN_POINT ( 'NONE',  ( 26.32604741500000145, 20.46059397999999874, 4.687622310000000070 ) ) ;
#3316 = VERTEX_POINT ( 'NONE', #342109 ) ;
#3318 = CARTESIAN_POINT ( 'NONE',  ( 0.002688125000000000410, -0.4594301940000000140, 15.35729372800000014 ) ) ;
#3317 = CARTESIAN_POINT ( 'NONE',  ( 21.31159235450330058, 8.065982847362650096E-16, 0.000000000000000000 ) ) ;
#3319 = CARTESIAN_POINT ( 'NONE',  ( 0.9845349409322275980, -3.136910446299538524, 17.32788697299318059 ) ) ;
#3320 = PLANE ( 'NONE',  #2339 ) ;
#3321 = CARTESIAN_POINT ( 'NONE',  ( -38.71681444698565144, -23.43839774301564916, -0.8451003330014530412 ) ) ;
#3322 = CARTESIAN_POINT ( 'NONE',  ( 36.04647214199999894, 35.02828278500000181, 0.3375402719999999746 ) ) ;
#3324 = CARTESIAN_POINT ( 'NONE',  ( -25.40548026720735209, -43.35484775656989598, 13.45748549104301972 ) ) ;
#3323 = CARTESIAN_POINT ( 'NONE',  ( -10.77244023224265845, -30.27205544925510239, 10.15872620188082109 ) ) ;
#3326 = CARTESIAN_POINT ( 'NONE',  ( 0.03369966199999999829, 37.63568217399999583, 14.32178088899999935 ) ) ;
#3325 = CARTESIAN_POINT ( 'NONE',  ( -32.48549743936754908, 32.76689299028249280, -4.982760196341589953 ) ) ;
#3327 = CARTESIAN_POINT ( 'NONE',  ( -16.84709892900000128, 34.38748689799999880, 12.24500923999999991 ) ) ;
#3328 = VECTOR ( 'NONE', #528692, 1000.000000000000000 ) ;
#3329 = CARTESIAN_POINT ( 'NONE',  ( 26.49500134210195057, 12.86885142104680035, -0.2353835108955235067 ) ) ;
#3330 = CARTESIAN_POINT ( 'NONE',  ( 17.30000000000000071, -2.055000000000000160, 0.000000000000000000 ) ) ;
#3331 = CARTESIAN_POINT ( 'NONE',  ( 28.56915782100000101, 25.82966954400000148, 3.993636829000000610 ) ) ;
#3332 = CARTESIAN_POINT ( 'NONE',  ( -31.98170795900000130, 35.53847631700000420, 8.453296847999999031 ) ) ;
#3333 = CARTESIAN_POINT ( 'NONE',  ( 15.75761636092960138, -55.48429551664300163, -18.47626983450780003 ) ) ;
#3334 = DIRECTION ( 'NONE',  ( 0.000000000000000000, -0.9983916705573536721, 0.05669278756329167862 ) ) ;
#3335 = ORIENTED_EDGE ( 'NONE', *, *, #227686, .T. ) ;
#3336 = CARTESIAN_POINT ( 'NONE',  ( -32.06590918900000275, -46.72948134800000020, 11.59355755200000004 ) ) ;
#3337 = EDGE_LOOP ( 'NONE', ( #155589, #265327, #285223, #10689 ) ) ;
#3339 = CARTESIAN_POINT ( 'NONE',  ( 1.052986235000000104, 18.90383628500000057, 12.52859331700000034 ) ) ;
#3338 = CARTESIAN_POINT ( 'NONE',  ( -11.51351835900000076, 39.92109309499999625, 12.57593283600000156 ) ) ;
#3341 = CARTESIAN_POINT ( 'NONE',  ( 31.52887591900000430, 34.76898835399999399, 8.272951230000000322 ) ) ;
#3340 = CARTESIAN_POINT ( 'NONE',  ( -34.07626716115419896, -63.34287775038880142, 8.937157134500038680 ) ) ;
#3342 = CARTESIAN_POINT ( 'NONE',  ( 2.791585454141680245, 68.60927559674630061, 9.239964569038388476 ) ) ;
#3344 = CARTESIAN_POINT ( 'NONE',  ( 33.44497959799999620, 35.22041558899999814, 3.836118708000000321 ) ) ;
#3343 = CARTESIAN_POINT ( 'NONE',  ( 12.15753998799999991, 32.73266529499999677, 12.38736182499999927 ) ) ;
#3345 = VERTEX_POINT ( 'NONE', #299356 ) ;
#3348 = AXIS2_PLACEMENT_3D ( 'NONE', #311452, #171954, #488152 ) ;
#3347 = CARTESIAN_POINT ( 'NONE',  ( -0.02532876400000000014, 52.19118928600000373, 12.54435342100000028 ) ) ;
#3346 = CARTESIAN_POINT ( 'NONE',  ( -31.75556410187094158, -25.41742628024515227, 2.439918643398412357 ) ) ;
#3349 = CARTESIAN_POINT ( 'NONE',  ( -46.02726563723482656, 28.48893996817773200, 52.74007475919415100 ) ) ;
#3351 = CARTESIAN_POINT ( 'NONE',  ( 36.99956533299999961, 37.21402961999999803, 2.187783046999999925 ) ) ;
#3350 = CARTESIAN_POINT ( 'NONE',  ( 28.75456394585290099, 52.40068257045569311, -9.402409873439669497 ) ) ;
#3352 = CARTESIAN_POINT ( 'NONE',  ( -6.475580969000001019, -28.01904176300000060, 17.17106718200000159 ) ) ;
#3354 = CARTESIAN_POINT ( 'NONE',  ( 28.27980481999999895, 31.02780067299999800, 6.564991891000000024 ) ) ;
#3353 = CARTESIAN_POINT ( 'NONE',  ( -36.63792904999999678, 44.79210915600000220, 1.561247706999999929 ) ) ;
#3355 = CARTESIAN_POINT ( 'NONE',  ( -26.05768532000000448, 26.26690553699999953, 5.987291880999999982 ) ) ;
#3356 = CARTESIAN_POINT ( 'NONE',  ( -4.267832217952335583, 52.94619371711961975, 16.16243040486137161 ) ) ;
#3357 = CARTESIAN_POINT ( 'NONE',  ( 0.05001002400000000014, 34.97409822000000190, 14.49973799500000204 ) ) ;
#3359 = CARTESIAN_POINT ( 'NONE',  ( 22.51037200840326236, 25.64756432984667001, 8.796794963447219118 ) ) ;
#3358 = CARTESIAN_POINT ( 'NONE',  ( -35.62898557075285311, 34.17834658278084703, 5.496851170423360244 ) ) ;
#3360 = CARTESIAN_POINT ( 'NONE',  ( -32.44340124908475076, -88.59263501079280445, 13.13992378655833981 ) ) ;
#3361 = CARTESIAN_POINT ( 'NONE',  ( -18.21333436200000122, -0.4470464259999999967, 10.61051517499999974 ) ) ;
#3363 = CARTESIAN_POINT ( 'NONE',  ( -2.648182343773759939, 35.51603447899794475, 14.45934002420457887 ) ) ;
#3362 = CARTESIAN_POINT ( 'NONE',  ( -23.83473446031650766, 2.835155198629892848, 65.81730774430242548 ) ) ;
#3364 = CARTESIAN_POINT ( 'NONE',  ( -25.12414038810264927, 22.05069400061029938, 7.095488354592419888 ) ) ;
#3366 = CARTESIAN_POINT ( 'NONE',  ( 32.50000000000000000, -89.65898013798859267, -12.42215173612319923 ) ) ;
#3365 = CARTESIAN_POINT ( 'NONE',  ( -0.1433064110000000224, -24.75449649200000124, 17.12345961999999844 ) ) ;
#3368 = ADVANCED_FACE ( 'NONE', ( #256594 ), #243897, .T. ) ;
#3367 = CARTESIAN_POINT ( 'NONE',  ( -34.27032294399999302, 37.55998947900000218, 5.406625408000000022 ) ) ;
#3369 = CARTESIAN_POINT ( 'NONE',  ( 26.74592271871109972, 28.66007281801994822, -6.647108786194769969 ) ) ;
#3370 = CARTESIAN_POINT ( 'NONE',  ( 5.777574185666039419, -85.09999999984070485, 13.77857258404988094 ) ) ;
#3371 = CARTESIAN_POINT ( 'NONE',  ( -24.13026649800000101, -34.10572403999999835, 13.93867012499999980 ) ) ;
#3374 = CARTESIAN_POINT ( 'NONE',  ( 29.40852317549460082, 22.61474954187804798, -2.495204538955555051 ) ) ;
#3373 = CARTESIAN_POINT ( 'NONE',  ( 35.79584254000000243, 35.99158100800000426, 3.912166456000000014 ) ) ;
#3372 = CARTESIAN_POINT ( 'NONE',  ( -0.02476845700000000067, -24.82129358999999980, 15.87510052500000057 ) ) ;
#3376 = CARTESIAN_POINT ( 'NONE',  ( -33.32833587999999736, 37.74105318499999839, 6.631801357999999702 ) ) ;
#3375 = CARTESIAN_POINT ( 'NONE',  ( 33.97830014844609536, 55.62423937289070608, 5.730747473496890620 ) ) ;
#3377 = CARTESIAN_POINT ( 'NONE',  ( 34.02897680129780156, -47.28250300261220218, -4.775619533137539285 ) ) ;
#3378 = VERTEX_POINT ( 'NONE', #504797 ) ;
#3379 = CARTESIAN_POINT ( 'NONE',  ( 16.86607432299999942, 5.579536119000000127, 11.80727752399999986 ) ) ;
#3380 = B_SPLINE_SURFACE_WITH_KNOTS ( 'NONE', 3, 3, ( 
 ( #27854, #193268, #150499, #70632, #552345, #463984, #290064, #549529, #238855 ),
 ( #161792, #64971, #158970, #25010, #332835, #153310, #281626, #247326, #241663 ),
 ( #466798, #22207, #324373, #76282, #367137, #506746, #156146, #421195, #498288 ),
 ( #196063, #113371, #369928, #330024, #244497, #110551, #30684, #201713, #107727 ) ),
 .UNSPECIFIED., .F., .F., .F.,
 ( 4, 4 ),
 ( 4, 1, 1, 3, 4 ),
 ( 0.000000000000000000, 1.000000000000000000 ),
 ( 0.000000000000000000, 0.2660009763627679824, 0.6665272582405170620, 1.000000000000000000, 1.062301610751432035 ),
 .UNSPECIFIED. ) ;
#3382 = ORIENTED_EDGE ( 'NONE', *, *, #355365, .F. ) ;
#3381 = CARTESIAN_POINT ( 'NONE',  ( 24.66406763527490043, 23.42163885183364513, -8.079690680103579936 ) ) ;
#3383 = CARTESIAN_POINT ( 'NONE',  ( -22.31559979300000052, -13.04833263899999984, 11.62666821600000056 ) ) ;
#3384 = CARTESIAN_POINT ( 'NONE',  ( 15.11312951664404913, 8.461826720911039601, -10.94452704734490212 ) ) ;
#3386 = CARTESIAN_POINT ( 'NONE',  ( -0.3802605385970710405, -43.02631045683109789, -17.40451026232990017 ) ) ;
#3385 = CARTESIAN_POINT ( 'NONE',  ( 12.32594583100000030, 27.14672380600000068, 12.32449347500000059 ) ) ;
#3387 = EDGE_CURVE ( 'NONE', #265899, #482644, #219313, .T. ) ;
#3388 = CARTESIAN_POINT ( 'NONE',  ( -35.56827458599999403, 34.89057093800000331, 1.976303570999999870 ) ) ;
#3389 = CARTESIAN_POINT ( 'NONE',  ( -28.12754602300000073, -25.93114232699999988, 9.251665423999998694 ) ) ;
#3390 = FACE_BOUND ( 'NONE', #260832, .T. ) ;
#3391 = CARTESIAN_POINT ( 'NONE',  ( -4.475841527803095410, 32.73190787509604860, -14.47352439378092015 ) ) ;
#3392 = CARTESIAN_POINT ( 'NONE',  ( 16.41703801362594817, -26.13922110970995050, 14.42247461460465985 ) ) ;
#3393 = CARTESIAN_POINT ( 'NONE',  ( 26.18010291399999900, -13.36060830799999977, 6.271280302000000084 ) ) ;
#3394 = CARTESIAN_POINT ( 'NONE',  ( 23.00769615699999804, -30.92336866400000162, 15.47688328599999963 ) ) ;
#3395 = CARTESIAN_POINT ( 'NONE',  ( 26.72275209099999671, 21.59779105699999846, 4.537485930999999972 ) ) ;
#3396 = ORIENTED_EDGE ( 'NONE', *, *, #485171, .T. ) ;
#3398 = CARTESIAN_POINT ( 'NONE',  ( -0.1910860859999999883, 4.642679708000000183, 13.64433768600000185 ) ) ;
#3397 = CARTESIAN_POINT ( 'NONE',  ( 32.19434236285554363, -41.57913425482445291, -10.49324076191656019 ) ) ;
#3400 = CARTESIAN_POINT ( 'NONE',  ( -1.226862549999999885, -17.73989624500000062, 16.74080674300000027 ) ) ;
#3399 = CARTESIAN_POINT ( 'NONE',  ( 21.47889981828851091, 54.54694117413530563, 14.36383950723107006 ) ) ;
#3401 = DIRECTION ( 'NONE',  ( 0.000000000000000000, -1.000000000000000000, 0.000000000000000000 ) ) ;
#3403 = CARTESIAN_POINT ( 'NONE',  ( 21.85000000000000142, -2.126407400337110065, 2.604098016506084775E-16 ) ) ;
#3402 = CARTESIAN_POINT ( 'NONE',  ( -0.1661772476239170293, -65.86774094541659963, 18.32558086079199811 ) ) ;
#3405 = CARTESIAN_POINT ( 'NONE',  ( -22.65007307481355170, -45.03710336497639588, 14.81784979447778028 ) ) ;
#3404 = FACE_OUTER_BOUND ( 'NONE', #359510, .T. ) ;
#3406 = CARTESIAN_POINT ( 'NONE',  ( -32.08415187500000343, -27.20271080099999850, 2.785385174999999602 ) ) ;
#3407 = CARTESIAN_POINT ( 'NONE',  ( 29.07079643574953920, -46.57778430941014136, 11.88971305690535196 ) ) ;
#3408 = CARTESIAN_POINT ( 'NONE',  ( 36.10383065899999622, 42.72083528000000285, 4.545739049000000698 ) ) ;
#3410 = CARTESIAN_POINT ( 'NONE',  ( 25.66068021235296825, 72.99797266161687048, 12.58060813104859577 ) ) ;
#3409 = CARTESIAN_POINT ( 'NONE',  ( 34.70101284826528598, 55.60262091212051416, 8.483626512695494171 ) ) ;
#3411 = CARTESIAN_POINT ( 'NONE',  ( 1.260658419000000086, -67.17538732699999571, 17.02071442200000106 ) ) ;
#3414 = CARTESIAN_POINT ( 'NONE',  ( -33.47270945008390441, -36.28291280534919849, -3.074534991050025035 ) ) ;
#3413 = CARTESIAN_POINT ( 'NONE',  ( 24.69266587374385225, 17.23011170367424683, -3.758146729313665002 ) ) ;
#3412 = CARTESIAN_POINT ( 'NONE',  ( -30.44806185399999876, -25.60386181099999803, 7.594589431000000168 ) ) ;
#3416 = ORIENTED_EDGE ( 'NONE', *, *, #151398, .F. ) ;
#3415 = CARTESIAN_POINT ( 'NONE',  ( -32.41175949999999517, 41.76620623800000232, 7.314919571999999981 ) ) ;
#3417 = CARTESIAN_POINT ( 'NONE',  ( -32.73083049009724732, 31.49792875397334413, 1.673892614100165099 ) ) ;
#3419 = CARTESIAN_POINT ( 'NONE',  ( -5.164722410000000430, 27.00842368400000382, 13.09391207299999849 ) ) ;
#3418 = CARTESIAN_POINT ( 'NONE',  ( -12.16839894499999986, 32.73116662400000365, 12.71385827699999993 ) ) ;
#3421 = CARTESIAN_POINT ( 'NONE',  ( 32.03483906000000303, 30.38890096000000440, 1.129680505999999918 ) ) ;
#3420 = CARTESIAN_POINT ( 'NONE',  ( -34.01377912772220213, -82.56483943024630889, -11.16260552648996018 ) ) ;
#3422 = EDGE_CURVE ( 'NONE', #104202, #221712, #484879, .T. ) ;
#3423 = CARTESIAN_POINT ( 'NONE',  ( -1.279630013269835986E-05, 40.05641845174358195, 15.26946190034451689 ) ) ;
#3424 = PLANE ( 'NONE',  #442146 ) ;
#3427 = CARTESIAN_POINT ( 'NONE',  ( 0.000000000000000000, 17.31383200847560033, 15.99252065044865212 ) ) ;
#3426 = CIRCLE ( 'NONE', #130786, 20.00000000000000355 ) ;
#3425 = CARTESIAN_POINT ( 'NONE',  ( 14.09464062400000017, 18.62951574899999940, 13.00388860399999835 ) ) ;
#3428 = CARTESIAN_POINT ( 'NONE',  ( -33.56460148465409787, 46.26982132494279654, -4.819314577173989811 ) ) ;
#3431 = CARTESIAN_POINT ( 'NONE',  ( -4.392585951474392125, 36.90105449677934502, 18.94727293555022030 ) ) ;
#3430 = CARTESIAN_POINT ( 'NONE',  ( 32.39172379102544852, 37.61143119822939695, -7.434479171782210294 ) ) ;
#3429 = CARTESIAN_POINT ( 'NONE',  ( -21.21558973899999856, -49.40080530000000181, 16.58514259600000074 ) ) ;
#3433 = CARTESIAN_POINT ( 'NONE',  ( 28.88365314700000042, 49.32999420699999860, 8.115199052999999552 ) ) ;
#3432 = CARTESIAN_POINT ( 'NONE',  ( -26.29302389599999756, 10.02366313699999978, 1.168603765999999933 ) ) ;
#3435 = DIRECTION ( 'NONE',  ( -1.000000000000000000, 0.000000000000000000, 0.000000000000000000 ) ) ;
#3434 = CARTESIAN_POINT ( 'NONE',  ( -28.52647048515631312, -24.12208467486901498, -5.225984194393542559 ) ) ;
#3436 = CARTESIAN_POINT ( 'NONE',  ( -32.40933622899999733, 52.12927126999999672, 6.504910151000000695 ) ) ;
#3437 = CARTESIAN_POINT ( 'NONE',  ( -31.11454088598510026, 31.39069655028140104, 5.488594250405760100 ) ) ;
#3438 = CARTESIAN_POINT ( 'NONE',  ( 32.50000000000000000, -89.84429747071578731, -12.25495613570309850 ) ) ;
#3439 = CARTESIAN_POINT ( 'NONE',  ( -24.14549085200000178, -0.5994796059999999427, 0.7299999979999999278 ) ) ;
#3440 = CARTESIAN_POINT ( 'NONE',  ( 24.62878221180255167, -49.88789702007137095, 10.89387315073609130 ) ) ;
#3441 = CARTESIAN_POINT ( 'NONE',  ( -0.2201738819999999874, 28.53808762699999946, 10.75811901900000045 ) ) ;
#3443 = CARTESIAN_POINT ( 'NONE',  ( 10.49665411099999979, -49.69364072899999485, 17.21901762999999974 ) ) ;
#3442 = CARTESIAN_POINT ( 'NONE',  ( 25.35316610400000314, 25.32632698100000113, 6.315012529000000541 ) ) ;
#3444 = CARTESIAN_POINT ( 'NONE',  ( -22.95872033699999903, 30.63422619500000010, 9.980625930000000423 ) ) ;
#3446 = CARTESIAN_POINT ( 'NONE',  ( -34.08671571499999686, 45.19494088900000150, 6.607673619999999914 ) ) ;
#3445 = CARTESIAN_POINT ( 'NONE',  ( 15.95366203160924989, 49.92289823407750049, -10.92756350326061821 ) ) ;
#3447 = CARTESIAN_POINT ( 'NONE',  ( 36.41188839209629435, 54.53506063942140258, 4.694173101866542908 ) ) ;
#3448 = CARTESIAN_POINT ( 'NONE',  ( 12.23933572199999631, -9.406414923000006922, 13.64111205600000254 ) ) ;
#3449 = CARTESIAN_POINT ( 'NONE',  ( 20.40778405848864807, 25.74690283464254748, -9.912629352959331896 ) ) ;
#3450 = CARTESIAN_POINT ( 'NONE',  ( -0.02546107799999999810, -25.60521142900000058, 15.90657855899999973 ) ) ;
#3451 = CARTESIAN_POINT ( 'NONE',  ( -13.33509094100000070, 25.16688058899999803, 11.98057052300000080 ) ) ;
#3454 = CARTESIAN_POINT ( 'NONE',  ( -0.1264425637987504070, 12.76866517942029944, -14.35629674110358067 ) ) ;
#3453 = CARTESIAN_POINT ( 'NONE',  ( 32.20309497400000254, 35.94217378400000484, 8.538971602000001937 ) ) ;
#3452 = CARTESIAN_POINT ( 'NONE',  ( -24.48716268901035065, 20.24406658663020053, 5.151065470848639194 ) ) ;
#3455 = CARTESIAN_POINT ( 'NONE',  ( 23.44388472099999987, 14.24084653200000083, 7.149043641999999643 ) ) ;
#3456 = CARTESIAN_POINT ( 'NONE',  ( 27.88718024632420267, 52.47324025902690181, 9.857048493966631852 ) ) ;
#3457 = VERTEX_POINT ( 'NONE', #91141 ) ;
#3458 = CARTESIAN_POINT ( 'NONE',  ( 3.094688775999999919, -25.62232348136750204, 15.88617569270905250 ) ) ;
#3459 = CARTESIAN_POINT ( 'NONE',  ( 21.29558181999999888, 7.258385303999999927, 7.488619715999999649 ) ) ;
#3460 = CARTESIAN_POINT ( 'NONE',  ( 22.89699600735690055, 49.84183855663169993, -10.22061647101543969 ) ) ;
#3461 = CARTESIAN_POINT ( 'NONE',  ( -20.36173980764609937, -4.017148643567430177, -9.764719922290668208 ) ) ;
#3462 = CARTESIAN_POINT ( 'NONE',  ( 0.4932747719999999725, -25.21596675199999993, 17.14179014999999850 ) ) ;
#3463 = CARTESIAN_POINT ( 'NONE',  ( 18.91159235450329845, -2.500000000000000000, 3.061616997868385113E-16 ) ) ;
#3465 = ORIENTED_EDGE ( 'NONE', *, *, #4326, .F. ) ;
#3464 = CARTESIAN_POINT ( 'NONE',  ( 23.25207097915815169, 3.458566525467749564, -7.791867690822679826 ) ) ;
#3466 = CARTESIAN_POINT ( 'NONE',  ( -33.13326807200000701, 44.17251016700000577, 6.099072077000000647 ) ) ;
#3468 = EDGE_CURVE ( 'NONE', #474808, #416354, #29533, .T. ) ;
#3467 = CARTESIAN_POINT ( 'NONE',  ( 3.652220002840715019, -0.1015457365097560127, -13.97131390894112180 ) ) ;
#3470 = CARTESIAN_POINT ( 'NONE',  ( -24.62328041800000022, 35.07657266999999734, 11.93615603699999994 ) ) ;
#3469 = CARTESIAN_POINT ( 'NONE',  ( -19.50808258099999648, 31.62180250899999834, 12.34962469399999918 ) ) ;
#3471 = CARTESIAN_POINT ( 'NONE',  ( -5.592961454000000110, -25.34791429699999554, 15.31273535800000118 ) ) ;
#3472 = CARTESIAN_POINT ( 'NONE',  ( -6.112007363351577460, -11.08798600533115142, 14.68701960669815065 ) ) ;
#3473 = CARTESIAN_POINT ( 'NONE',  ( -8.826014690599739865, -49.27475903034771676, 15.76110076999381171 ) ) ;
#3474 = CARTESIAN_POINT ( 'NONE',  ( 34.21069346400000200, 37.00570672100000280, 5.091136278000000459 ) ) ;
#3475 = CARTESIAN_POINT ( 'NONE',  ( -5.505305080472398416, -30.56355271964552500, 10.44506484186083384 ) ) ;
#3476 = DIRECTION ( 'NONE',  ( 0.000000000000000000, -1.000000000000000000, 0.000000000000000000 ) ) ;
#3478 = CARTESIAN_POINT ( 'NONE',  ( 20.69380689700000175, -15.71354174299999862, 11.72202776099999966 ) ) ;
#3477 = CARTESIAN_POINT ( 'NONE',  ( -23.34894455353409981, 15.90382400127355034, -7.423334442703450442 ) ) ;
#3479 = CARTESIAN_POINT ( 'NONE',  ( -34.07743382600000359, 42.01439088699999758, 7.541334661000000494 ) ) ;
#3480 = CARTESIAN_POINT ( 'NONE',  ( -7.158506487611469460, -23.82896842390205094, 15.20748255160919982 ) ) ;
#3481 = CARTESIAN_POINT ( 'NONE',  ( -23.49907720999999938, 10.31813281800000048, 4.892148117000000518 ) ) ;
#3482 = CARTESIAN_POINT ( 'NONE',  ( 35.60477766999999716, 35.65876367399999936, 3.764833469000000044 ) ) ;
#3484 = CARTESIAN_POINT ( 'NONE',  ( -0.07395797800000000755, 33.80760279599999762, 13.28700733199999995 ) ) ;
#3483 = CARTESIAN_POINT ( 'NONE',  ( -31.16788742000003509, -52.21649780999999280, 10.82283340899999580 ) ) ;
#3485 = CARTESIAN_POINT ( 'NONE',  ( -25.54957765153524818, 12.73132125819635974, -3.817860080652775157 ) ) ;
#3486 = EDGE_CURVE ( 'NONE', #25519, #225214, #171091, .T. ) ;
#3489 = CARTESIAN_POINT ( 'NONE',  ( 0.4099885387599994657, 31.87224485203999436, 13.31176729123999891 ) ) ;
#3488 = CARTESIAN_POINT ( 'NONE',  ( -25.19354257600000224, -12.29904666100000021, 7.243590879000000982 ) ) ;
#3487 = CARTESIAN_POINT ( 'NONE',  ( -24.47724835547020206, 20.23920233600970064, -5.163461280730269998 ) ) ;
#3490 = CARTESIAN_POINT ( 'NONE',  ( -34.91839280595625183, 55.24930547202315267, 7.786813715348239739 ) ) ;
#3491 = CARTESIAN_POINT ( 'NONE',  ( 24.21105761899999820, 34.38347620900000123, 11.89981697900000057 ) ) ;
#3492 = EDGE_CURVE ( 'NONE', #90572, #135357, #356121, .T. ) ;
#3493 = CARTESIAN_POINT ( 'NONE',  ( 33.78348675534999757, -76.42204826403190054, 9.243125241363969735 ) ) ;
#3494 = VECTOR ( 'NONE', #176988, 1000.000000000000114 ) ;
#3495 = CARTESIAN_POINT ( 'NONE',  ( -36.30685945331019582, 35.62017762634329898, -1.480451128838439878 ) ) ;
#3497 = CARTESIAN_POINT ( 'NONE',  ( -30.91263569199999850, -25.53110798199999820, 6.301388825000000082 ) ) ;
#3496 = CARTESIAN_POINT ( 'NONE',  ( 27.96807009500000163, 23.46673617400000111, 3.042302108999999977 ) ) ;
#3499 = CARTESIAN_POINT ( 'NONE',  ( 25.60706596918305067, -33.22132972120480332, -14.89341368277282029 ) ) ;
#3498 = CARTESIAN_POINT ( 'NONE',  ( 31.74482926322184895, -87.94452643523570146, -13.92392841372839918 ) ) ;
#3500 = CARTESIAN_POINT ( 'NONE',  ( 34.13503548308150215, 46.08769921912459466, 6.238362920423620395 ) ) ;
#3501 = CARTESIAN_POINT ( 'NONE',  ( -26.63057252847775302, -32.07865321961090643, -14.24980816832490049 ) ) ;
#3503 = CARTESIAN_POINT ( 'NONE',  ( -31.34874015244490408, 34.08079586663735228, -7.889632984581160358 ) ) ;
#3502 = CARTESIAN_POINT ( 'NONE',  ( 24.34285025699999849, 22.08219167299999697, 6.036147381999999340 ) ) ;
#3506 = CARTESIAN_POINT ( 'NONE',  ( 22.07392850092174896, -48.94673477656059646, 14.91921072731797970 ) ) ;
#3505 = CARTESIAN_POINT ( 'NONE',  ( -25.42195705715460008, 34.70637403741579874, -10.20960391925109967 ) ) ;
#3504 = CARTESIAN_POINT ( 'NONE',  ( -20.19449425799999887, 6.356086051000001014, 8.440143953999999837 ) ) ;
#3507 = CARTESIAN_POINT ( 'NONE',  ( -26.81614306695255223, 1.559582996984165026, 0.9241091443597390098 ) ) ;
#3508 = CARTESIAN_POINT ( 'NONE',  ( -25.49925797708143449, 35.18756098666958110, -10.31453205734556100 ) ) ;
#3509 = CARTESIAN_POINT ( 'NONE',  ( 26.75678294628735188, 0.0008073868209577110978, 6.374888742890770565 ) ) ;
#3511 = CARTESIAN_POINT ( 'NONE',  ( 28.64653450400000168, 45.77629750900000261, 10.12920402799999842 ) ) ;
#3510 = CARTESIAN_POINT ( 'NONE',  ( -30.88762079994206289, 50.50404702503312393, 6.583771830696148797 ) ) ;
#3512 = CARTESIAN_POINT ( 'NONE',  ( -24.56772250911243560, -50.10001044900000977, 17.58380624375575962 ) ) ;
#3513 = CARTESIAN_POINT ( 'NONE',  ( 27.45270646799999881, -29.17448101599999788, 13.02268673400000054 ) ) ;
#3514 = CARTESIAN_POINT ( 'NONE',  ( -25.13090810799999986, 43.26884516900000222, 11.58596224699999944 ) ) ;
#3515 = CARTESIAN_POINT ( 'NONE',  ( -24.47008545035890137, 18.04297549077825025, -4.409542752630615681 ) ) ;
#3516 = CARTESIAN_POINT ( 'NONE',  ( -7.954562353942205455, -64.49920602122148239, 18.95052090293265579 ) ) ;
#3518 = CARTESIAN_POINT ( 'NONE',  ( -0.7847309044030690295, 15.13764596479989955, 16.32894462996815221 ) ) ;
#3517 = CARTESIAN_POINT ( 'NONE',  ( 26.91264369303454984, 27.92089035268610075, -5.962807652235530220 ) ) ;
#3519 = CARTESIAN_POINT ( 'NONE',  ( -19.24692743200000322, -0.4651361090000000198, 10.04001964500000099 ) ) ;
#3520 = CARTESIAN_POINT ( 'NONE',  ( -26.29327497199999897, -0.1914205589999999901, 3.889481513999999862 ) ) ;
#3521 = CARTESIAN_POINT ( 'NONE',  ( -26.06695811687025000, 19.35246097224824879, 4.664503400957139334 ) ) ;
#3524 = CARTESIAN_POINT ( 'NONE',  ( 14.08804934956315158, -11.64469335740478151, -8.150000000000005684 ) ) ;
#3523 = CARTESIAN_POINT ( 'NONE',  ( 21.00000064678859957, 49.17324025902660622, 6.452308766337710111 ) ) ;
#3522 = CARTESIAN_POINT ( 'NONE',  ( -11.51809649859086448, 68.04825124508808187, 14.63856682543129573 ) ) ;
#3525 = CARTESIAN_POINT ( 'NONE',  ( -1.621601964151294872, -16.43933378807705026, 9.554895205121319179 ) ) ;
#3527 = CARTESIAN_POINT ( 'NONE',  ( 29.26660545103820255, -82.45561952496179003, -15.75272336527469896 ) ) ;
#3526 = CARTESIAN_POINT ( 'NONE',  ( -27.44541780101901196, 58.95073298943741236, -9.150364292532007227 ) ) ;
#3528 = CARTESIAN_POINT ( 'NONE',  ( -0.1595149589999999840, -63.46646633499999979, 17.16964173299999885 ) ) ;
#3531 = EDGE_CURVE ( 'NONE', #458373, #480700, #278996, .T. ) ;
#3530 = CARTESIAN_POINT ( 'NONE',  ( -8.289215914999999768, 28.16391781000000094, 12.88355907100000053 ) ) ;
#3529 = CARTESIAN_POINT ( 'NONE',  ( -0.6648449090000000394, 22.98159843499999866, 11.41381304799999974 ) ) ;
#3532 = CARTESIAN_POINT ( 'NONE',  ( 32.98198780400000629, 39.66592608999999925, 7.125663953999999300 ) ) ;
#3533 = CARTESIAN_POINT ( 'NONE',  ( -32.48959780103934492, 36.15772237340485162, -8.440991437082310256 ) ) ;
#3535 = CARTESIAN_POINT ( 'NONE',  ( -24.26951054200000257, 1.832418462999999997, 6.910148506000000523 ) ) ;
#3534 = CARTESIAN_POINT ( 'NONE',  ( -33.95545054999999479, 34.53278565899999819, 5.120217653000000091 ) ) ;
#3536 = CARTESIAN_POINT ( 'NONE',  ( 27.61216379571940394, 62.22003566101359695, -8.556593048164989668 ) ) ;
#3537 = CARTESIAN_POINT ( 'NONE',  ( -26.68653680200000267, 25.86711136999999638, 4.796146112999999822 ) ) ;
#3538 = CARTESIAN_POINT ( 'NONE',  ( 26.76346304244435004, 33.41691284548515029, -9.112780917766571065 ) ) ;
#3539 = CARTESIAN_POINT ( 'NONE',  ( 35.26679910340310187, 35.65744807715080356, -4.510037384353940304 ) ) ;
#3540 = CARTESIAN_POINT ( 'NONE',  ( -27.89964493045279781, 50.41852639230750555, -8.537727231038459763 ) ) ;
#3541 = AXIS2_PLACEMENT_3D ( 'NONE', #240805, #243626, #24152 ) ;
#3542 = CARTESIAN_POINT ( 'NONE',  ( -12.93741924899999951, 20.83847383299999834, 11.73468693600000101 ) ) ;
#3543 = VERTEX_POINT ( 'NONE', #450096 ) ;
#3544 = CARTESIAN_POINT ( 'NONE',  ( -18.51311771557374897, 42.51316386799560831, -11.06990120612775819 ) ) ;
#3545 = CARTESIAN_POINT ( 'NONE',  ( 31.67483086999999742, 33.61734703899999488, 7.145407563000000017 ) ) ;
#3546 = EDGE_LOOP ( 'NONE', ( #535133, #357268 ) ) ;
#3548 = CARTESIAN_POINT ( 'NONE',  ( -18.24201963223246636, 42.95830231388138287, -11.04911783131149683 ) ) ;
#3547 = CARTESIAN_POINT ( 'NONE',  ( -22.36092716913928768, -75.25645837460737653, -11.83971417729460462 ) ) ;
#3549 = CARTESIAN_POINT ( 'NONE',  ( -1.019688114304731830, -23.76793921617705152, -15.82692837421495113 ) ) ;
#3550 = CARTESIAN_POINT ( 'NONE',  ( 7.730022605000000269, -25.27961509299999676, 16.98970162099999826 ) ) ;
#3551 = CARTESIAN_POINT ( 'NONE',  ( 31.13774548316775181, -39.92918213714465026, -9.359014501544859144 ) ) ;
#3552 = CARTESIAN_POINT ( 'NONE',  ( 7.223064226650465436, 15.22133493382352754, 12.51886126296615132 ) ) ;
#3553 = CARTESIAN_POINT ( 'NONE',  ( -34.80688524000002815, -55.44423746100000017, -0.2400000000000000466 ) ) ;
#3555 = EDGE_LOOP ( 'NONE', ( #28283, #545088, #482439, #400546 ) ) ;
#3554 = CARTESIAN_POINT ( 'NONE',  ( -26.55787718399999875, 31.79798757800000075, 8.483697792999999265 ) ) ;
#3556 = CARTESIAN_POINT ( 'NONE',  ( -22.85515719200000007, 50.22027862500000595, 10.21976624800000089 ) ) ;
#3559 = CARTESIAN_POINT ( 'NONE',  ( -10.21368504399999999, -0.1834176969999999907, 14.50287946499999947 ) ) ;
#3558 = CARTESIAN_POINT ( 'NONE',  ( 84.94221477064981229, -19.96766136620414755, -19.20281791599360233 ) ) ;
#3557 = CARTESIAN_POINT ( 'NONE',  ( 9.385098058136779997, 9.841500198023599211, -12.45110693645926148 ) ) ;
#3560 = CARTESIAN_POINT ( 'NONE',  ( -26.15030529600000264, 37.41765103000000892, 11.77187539400000027 ) ) ;
#3561 = CARTESIAN_POINT ( 'NONE',  ( 24.60925982999999917, 17.29948987899999935, 3.949310199000000576 ) ) ;
#3562 = CARTESIAN_POINT ( 'NONE',  ( -34.13266558458254707, 55.97324025902660338, 15.75921474472925077 ) ) ;
#3564 = CARTESIAN_POINT ( 'NONE',  ( -7.658244481256089919, 52.47324025902660338, -1.377505635966551992E-15 ) ) ;
#3563 = CARTESIAN_POINT ( 'NONE',  ( -8.195668042999999514, 16.32591368400000320, 13.68698989099999963 ) ) ;
#3565 = CARTESIAN_POINT ( 'NONE',  ( -13.24726219242405811, 34.80225836897919578, 13.98200483441065956 ) ) ;
#3566 = CARTESIAN_POINT ( 'NONE',  ( -34.79932994199999996, 33.58006778099999678, 0.1087391919999999984 ) ) ;
#3567 = CARTESIAN_POINT ( 'NONE',  ( -26.89498972754595130, 28.28783751862314944, -8.178066576454339653 ) ) ;
#3568 = CARTESIAN_POINT ( 'NONE',  ( -27.98082964700000019, 52.50143479100000121, 9.812751176999999103 ) ) ;
#3570 = CARTESIAN_POINT ( 'NONE',  ( -34.50136744299999947, 38.16320107800000017, 5.318067253000000605 ) ) ;
#3569 = LINE ( 'NONE', #123447, #354340 ) ;
#3572 = CARTESIAN_POINT ( 'NONE',  ( 0.01612235199999999952, 45.55299494999999155, 12.24294947299999947 ) ) ;
#3571 = CARTESIAN_POINT ( 'NONE',  ( 10.42765396272309886, -49.28223672273949774, -17.22755826523454914 ) ) ;
#3574 = CARTESIAN_POINT ( 'NONE',  ( -0.003128324000000000035, 45.75597526300000339, 12.21674200200000016 ) ) ;
#3573 = CARTESIAN_POINT ( 'NONE',  ( 26.00000019623385228, 41.69180548382734486, 10.22825107295207836 ) ) ;
#3575 = CARTESIAN_POINT ( 'NONE',  ( -28.34170107546895068, -24.80895465130779698, -10.66713337304418019 ) ) ;
#3576 = CARTESIAN_POINT ( 'NONE',  ( -4.912088633999999843, 21.42812551899999818, 11.70718197699999941 ) ) ;
#3577 = CARTESIAN_POINT ( 'NONE',  ( 37.00166390199999711, 43.51927039800000330, 0.9877008019999999888 ) ) ;
#3579 = CARTESIAN_POINT ( 'NONE',  ( 27.09295549875974984, -0.2921808700247324753, 0.9221229795109811000 ) ) ;
#3578 = CARTESIAN_POINT ( 'NONE',  ( 34.92229430421259906, -88.17596834423089547, -7.042898589097730699 ) ) ;
#3580 = CARTESIAN_POINT ( 'NONE',  ( 23.30664732764859792, -180.1083748753515010, -10.77643476306269932 ) ) ;
#3581 = CARTESIAN_POINT ( 'NONE',  ( -22.67214494599999952, 11.45625794999999947, 5.985332295000000080 ) ) ;
#3583 = CARTESIAN_POINT ( 'NONE',  ( -34.39189387616029592, 51.60687962381560112, -3.415867523212490209 ) ) ;
#3582 = CARTESIAN_POINT ( 'NONE',  ( -2.314541857999999674, 23.16984935099999987, 12.65051744300000003 ) ) ;
#3585 = CARTESIAN_POINT ( 'NONE',  ( 36.53627698300000048, 39.15568358500000556, 4.381937482999999744 ) ) ;
#3584 = CARTESIAN_POINT ( 'NONE',  ( 34.91839280595625183, 55.24930547202315267, 7.786813715348239739 ) ) ;
#3586 = CARTESIAN_POINT ( 'NONE',  ( -37.51519297031618549, 37.72559163934138127, -0.009999999999999998473 ) ) ;
#3587 = CARTESIAN_POINT ( 'NONE',  ( 34.24157821392545031, 42.72110075968475229, 7.250408273008909887 ) ) ;
#3588 = AXIS2_PLACEMENT_3D ( 'NONE', #531353, #402991, #140791 ) ;
#3589 = CARTESIAN_POINT ( 'NONE',  ( 33.46842942199999982, 42.39078092700000155, 6.289030450000000272 ) ) ;
#3590 = CARTESIAN_POINT ( 'NONE',  ( -30.51954849799999892, 37.00513830899999590, 8.569253148999999681 ) ) ;
#3591 = CARTESIAN_POINT ( 'NONE',  ( -22.28582538299999882, -51.65781281199999597, 14.92339160400000075 ) ) ;
#3592 = CARTESIAN_POINT ( 'NONE',  ( -22.25858525200000315, 23.11374286300000236, 8.253672491000001443 ) ) ;
#3593 = FACE_OUTER_BOUND ( 'NONE', #372935, .T. ) ;
#3594 = CARTESIAN_POINT ( 'NONE',  ( -32.63086158999999498, 38.44930472600000115, 7.378462438999999762 ) ) ;
#3595 = CARTESIAN_POINT ( 'NONE',  ( -1.666325598999999880, -0.1744196480000000105, 15.32128536200000113 ) ) ;
#3596 = ORIENTED_EDGE ( 'NONE', *, *, #289690, .T. ) ;
#3597 = CARTESIAN_POINT ( 'NONE',  ( 7.567522895876110489, -16.10845076988684710, 11.99182575744232082 ) ) ;
#3599 = EDGE_CURVE ( 'NONE', #383078, #327952, #147048, .T. ) ;
#3598 = CARTESIAN_POINT ( 'NONE',  ( -0.2003148970808044937, 0.2234979109892969718, 16.80902959458070001 ) ) ;
#3600 = CARTESIAN_POINT ( 'NONE',  ( -25.82353016199999729, 4.507916323000000780, 3.633012440999999981 ) ) ;
#3601 = CARTESIAN_POINT ( 'NONE',  ( 32.46584784060125628, 30.77467000748665171, 0.3189587245654890157 ) ) ;
#3602 = CARTESIAN_POINT ( 'NONE',  ( 32.43547688212110103, -81.96783676169280852, 11.15000000000000036 ) ) ;
#3603 = CARTESIAN_POINT ( 'NONE',  ( 32.50000000000000000, 39.00000000000000000, 0.7299999999999999822 ) ) ;
#3605 = ORIENTED_EDGE ( 'NONE', *, *, #44648, .F. ) ;
#3604 = CARTESIAN_POINT ( 'NONE',  ( -4.291304266000000034, 50.12768834100000248, 11.59225674500000025 ) ) ;
#3606 = CARTESIAN_POINT ( 'NONE',  ( -14.84694699100000115, 14.37007362499999985, 10.89310026100000073 ) ) ;
#3607 = CARTESIAN_POINT ( 'NONE',  ( -36.22587834800000195, 39.72735588900000181, 5.059655200999999991 ) ) ;
#3608 = CARTESIAN_POINT ( 'NONE',  ( 0.5624933850000000124, 32.39133693600000186, 13.30167507600000043 ) ) ;
#3609 = CARTESIAN_POINT ( 'NONE',  ( 13.38164397056830168, -5.005565702858549848, -12.88951638925940024 ) ) ;
#3610 = DIRECTION ( 'NONE',  ( 0.000000000000000000, -1.000000000000000000, 0.000000000000000000 ) ) ;
#3611 = CARTESIAN_POINT ( 'NONE',  ( 28.85758066670124578, 25.36816329733444775, -2.602837069931819958 ) ) ;
#3613 = CARTESIAN_POINT ( 'NONE',  ( -30.05463175833209988, 29.45317523944665083, -4.999093671231680247 ) ) ;
#3612 = CARTESIAN_POINT ( 'NONE',  ( 22.92427624500000150, 9.666417162999998425, 7.552134189000001108 ) ) ;
#3614 = CARTESIAN_POINT ( 'NONE',  ( 33.47803530309200681, 57.47324127444156971, -2.924481437445832110 ) ) ;
#3615 = CARTESIAN_POINT ( 'NONE',  ( 29.89751970715265017, -47.25599708525660247, 11.88428795176558239 ) ) ;
#3616 = CARTESIAN_POINT ( 'NONE',  ( 27.02242551599999842, -0.1912464160000000024, 1.070399328000000150 ) ) ;
#3618 = ORIENTED_EDGE ( 'NONE', *, *, #239330, .T. ) ;
#3617 = DIRECTION ( 'NONE',  ( 0.000000000000000000, 0.000000000000000000, -1.000000000000000000 ) ) ;
#3619 = EDGE_CURVE ( 'NONE', #528225, #18519, #81403, .T. ) ;
#3620 = CARTESIAN_POINT ( 'NONE',  ( 34.80538641299999369, 40.97720851300000078, 7.010995856000000082 ) ) ;
#3621 = APPROVAL ( #441252, 'UNSPECIFIED' ) ;
#3622 = CARTESIAN_POINT ( 'NONE',  ( 31.57482817342330250, 54.56601927893800763, -7.206050780934660338 ) ) ;
#3623 = CARTESIAN_POINT ( 'NONE',  ( -70.00297180897979388, -71.09762934692049896, -18.10462737006610112 ) ) ;
#3624 = DIRECTION ( 'NONE',  ( 0.000000000000000000, 1.000000000000000000, 0.000000000000000000 ) ) ;
#3625 = CARTESIAN_POINT ( 'NONE',  ( -9.371719351000001197, -24.81770330700000216, 15.61706014700000011 ) ) ;
#3627 = CARTESIAN_POINT ( 'NONE',  ( -31.07744646807690003, -62.70818144808089301, -13.88355177524480055 ) ) ;
#3626 = CARTESIAN_POINT ( 'NONE',  ( -6.002921742050964404, -26.60131081095266481, 10.65000000000341629 ) ) ;
#3628 = CARTESIAN_POINT ( 'NONE',  ( -22.01379301200000072, -0.4383656340000000040, 7.993881152000001045 ) ) ;
#3629 = CARTESIAN_POINT ( 'NONE',  ( -25.31393946600000078, -25.42778254399999938, 11.75132023699999984 ) ) ;
#3631 = CARTESIAN_POINT ( 'NONE',  ( -7.085579705999999867, 30.57957510299999981, 14.31305205900000033 ) ) ;
#3630 = CARTESIAN_POINT ( 'NONE',  ( -23.69273447529679899, -22.73199137289310201, -13.27692413017829942 ) ) ;
#3632 = ADVANCED_FACE ( 'NONE', ( #318978 ), #446581, .F. ) ;
#3633 = VECTOR ( 'NONE', #419074, 999.9999999999998863 ) ;
#3634 = CARTESIAN_POINT ( 'NONE',  ( -16.97848365756525268, 1.608180408724285027, -12.25160325454335997 ) ) ;
#3635 = CARTESIAN_POINT ( 'NONE',  ( 37.17332189573362200, 43.33672459413400446, -0.0003850286524683185102 ) ) ;
#3637 = CARTESIAN_POINT ( 'NONE',  ( 29.06782709300000178, 25.83973569500000167, 2.600819503999999949 ) ) ;
#3636 = CARTESIAN_POINT ( 'NONE',  ( -15.11280923706955015, 0.4478770176303650263, 13.14012889257725902 ) ) ;
#3638 = CARTESIAN_POINT ( 'NONE',  ( -37.66221530300000353, 39.67328781999999876, -0.1682015780000000182 ) ) ;
#3640 = CARTESIAN_POINT ( 'NONE',  ( 2.550195814569194752, 26.54172814670334901, 12.13719233796983943 ) ) ;
#3639 = CARTESIAN_POINT ( 'NONE',  ( 9.661240309587270758, 8.566755524411130196, 13.75165727900393975 ) ) ;
#3641 = CYLINDRICAL_SURFACE ( 'NONE', #116762, 1.699999999999999956 ) ;
#3642 = CARTESIAN_POINT ( 'NONE',  ( -30.03152026200000080, 27.64077538899999809, 2.384826019000000130 ) ) ;
#3643 = CARTESIAN_POINT ( 'NONE',  ( -1.697201101000000101, 35.60896840300000576, 13.21183623199999957 ) ) ;
#3644 = CARTESIAN_POINT ( 'NONE',  ( -4.372355906193465813, -13.92285097841411989, -16.37229119235465191 ) ) ;
#3645 = CARTESIAN_POINT ( 'NONE',  ( -16.01806252435896027, 16.35996444748744238, 11.05284690798672820 ) ) ;
#3646 = CARTESIAN_POINT ( 'NONE',  ( 1.592721333999999933, 17.90457572899999761, 14.16869498700000030 ) ) ;
#3648 = CARTESIAN_POINT ( 'NONE',  ( 1.135841668000000082, -35.81310886199999999, 15.89644916400000163 ) ) ;
#3647 = DIRECTION ( 'NONE',  ( -1.000000000000000000, 0.000000000000000000, 0.000000000000000000 ) ) ;
#3649 = CARTESIAN_POINT ( 'NONE',  ( 19.19734792855274819, 36.11357755373860101, 13.27657083496492163 ) ) ;
#3651 = CARTESIAN_POINT ( 'NONE',  ( 27.03943549299999916, -0.06086242599999999725, 0.7997611709999999929 ) ) ;
#3650 =( BOUNDED_SURFACE ( )  B_SPLINE_SURFACE ( 3, 2, ( 
 ( #250124, #330009, #412716 ),
 ( #244482, #463969, #421181 ),
 ( #509581, #201699, #375586 ),
 ( #543859, #327188, #292888 ) ),
 .UNSPECIFIED., .F., .F., .F. ) 
 B_SPLINE_SURFACE_WITH_KNOTS ( ( 4, 4 ),
 ( 3, 3 ),
 ( 0.003240766438572195013, 0.003446261579458124655 ),
 ( 0.000000000000000000, 1.000000000000000000 ),
 .UNSPECIFIED. ) 
 GEOMETRIC_REPRESENTATION_ITEM ( )  RATIONAL_B_SPLINE_SURFACE ( (
 ( 1.000000000000000000, 0.6594919611396189429, 1.000000000000000000),
 ( 1.000000000000000000, 0.6606855906858920546, 1.000000000000000000),
 ( 1.000000000000000000, 0.6620207522468549710, 1.000000000000000000),
 ( 1.000000000000000000, 0.6634837076696230573, 1.000000000000000000) ) ) 
 REPRESENTATION_ITEM ( '' )  SURFACE ( )  );
#3652 = CARTESIAN_POINT ( 'NONE',  ( 8.591694691178709320, -11.75160450912374088, 15.83347161131570147 ) ) ;
#3654 = CARTESIAN_POINT ( 'NONE',  ( 31.83413029900000168, -84.00000000000000000, 11.31362115399999979 ) ) ;
#3653 = CARTESIAN_POINT ( 'NONE',  ( 23.59999999999999787, 7.684404870235410590E-16, 0.000000000000000000 ) ) ;
#3656 = CARTESIAN_POINT ( 'NONE',  ( 30.81229549000000034, 33.24949544900000120, 5.442261678000000380 ) ) ;
#3655 = CARTESIAN_POINT ( 'NONE',  ( -32.36731199599999798, 36.28673218300000514, 6.732349467999999781 ) ) ;
#3658 = CARTESIAN_POINT ( 'NONE',  ( -28.45399686624154967, 24.32061892336585274, -2.458915492182605078 ) ) ;
#3657 = CARTESIAN_POINT ( 'NONE',  ( -3.675989152000000093, 32.17322375200000550, 12.17795741399999976 ) ) ;
#3659 = CARTESIAN_POINT ( 'NONE',  ( -26.32567388000000008, 9.628081586000000414, 0.9606905869999999847 ) ) ;
#3660 = CARTESIAN_POINT ( 'NONE',  ( 23.63995484700000205, 18.52330106500000184, 5.738776230000000034 ) ) ;
#3661 = CARTESIAN_POINT ( 'NONE',  ( -26.82960970400000278, 19.57165661999999884, 3.049524501999999693 ) ) ;
#3662 = CARTESIAN_POINT ( 'NONE',  ( 35.22616839013750223, -57.10291097025369567, 0.05615255339856540379 ) ) ;
#3663 = ADVANCED_FACE ( 'NONE', ( #24434 ), #241941, .F. ) ;
#3664 = CARTESIAN_POINT ( 'NONE',  ( -22.31763007944489985, 62.16690135852100241, -9.378697495440940557 ) ) ;
#3666 = CARTESIAN_POINT ( 'NONE',  ( -3.739042902000000002, 22.77551725400000038, 14.36551779200000212 ) ) ;
#3665 = CARTESIAN_POINT ( 'NONE',  ( 14.38439962970413966, -23.65596863438005215, -15.08651651664649940 ) ) ;
#3667 = ORIENTED_EDGE ( 'NONE', *, *, #162545, .T. ) ;
#3668 = CARTESIAN_POINT ( 'NONE',  ( 0.06033956299999999884, -23.71158049500000331, 15.82704670700000094 ) ) ;
#3669 = CARTESIAN_POINT ( 'NONE',  ( 24.14456790299999867, 47.63402800000000070, 10.07510397400000102 ) ) ;
#3670 = PLANE ( 'NONE',  #467670 ) ;
#3671 = CARTESIAN_POINT ( 'NONE',  ( 27.51189033390360095, 20.21620425838785096, -0.9814194376826230748 ) ) ;
#3672 = CARTESIAN_POINT ( 'NONE',  ( 30.31626840146654800, 27.65212732504434712, 1.228992191212332052 ) ) ;
#3673 = CARTESIAN_POINT ( 'NONE',  ( -2.684689108675009983, 0.6765006006370100078, 25.48687845942215091 ) ) ;
#3675 = VERTEX_POINT ( 'NONE', #289487 ) ;
#3674 = CARTESIAN_POINT ( 'NONE',  ( -6.753407443000000399, 35.58525606100000260, 13.11218290699999933 ) ) ;
#3676 = CARTESIAN_POINT ( 'NONE',  ( -23.48176076300000048, 44.65096515200000482, 10.53952492099999994 ) ) ;
#3677 = CARTESIAN_POINT ( 'NONE',  ( -32.07934685699999733, 52.18285244999999861, 6.862569573000000922 ) ) ;
#3678 = VERTEX_POINT ( 'NONE', #241083 ) ;
#3679 = CARTESIAN_POINT ( 'NONE',  ( -2.822791585348420007, 0.03489346019904075030, 17.02414427849089762 ) ) ;
#3680 = EDGE_CURVE ( 'NONE', #346579, #76255, #399947, .T. ) ;
#3682 = CARTESIAN_POINT ( 'NONE',  ( 35.20143049699999693, 36.98220997900000384, 6.035990689999999326 ) ) ;
#3681 = CARTESIAN_POINT ( 'NONE',  ( -21.58845330300000143, 25.78784226400000179, 9.354643257999999406 ) ) ;
#3683 = CARTESIAN_POINT ( 'NONE',  ( 1.344448420000000199, 47.85905960999999564, 11.93346055499999991 ) ) ;
#3684 = CARTESIAN_POINT ( 'NONE',  ( -24.55265792115545054, 22.42725464275295266, 2.199147644097394938 ) ) ;
#3685 = EDGE_CURVE ( 'NONE', #419487, #490868, #491161, .T. ) ;
#3687 = CARTESIAN_POINT ( 'NONE',  ( 11.22114433499999997, -0.4054728679999999863, 13.03747168900000020 ) ) ;
#3686 = AXIS2_PLACEMENT_3D ( 'NONE', #470801, #305303, #214151 ) ;
#3689 = CARTESIAN_POINT ( 'NONE',  ( -23.65076783863860044, 11.35101659600459989, -6.736838442431300145 ) ) ;
#3688 = CARTESIAN_POINT ( 'NONE',  ( 33.18969950700000027, 37.71322700099999992, 8.437944956000000829 ) ) ;
#3690 = CARTESIAN_POINT ( 'NONE',  ( 0.000000000000000000, -83.01613374999999451, -17.48773902800000002 ) ) ;
#3692 = CARTESIAN_POINT ( 'NONE',  ( -0.1992120490000000022, 18.95355879699999946, 13.83636379999999910 ) ) ;
#3691 = CARTESIAN_POINT ( 'NONE',  ( -33.76464283790709686, -90.49734022909922260, -8.204781473541901349 ) ) ;
#3693 = ORIENTED_EDGE ( 'NONE', *, *, #70904, .T. ) ;
#3694 = CARTESIAN_POINT ( 'NONE',  ( 7.407628307000000412, -25.27376403900000312, 15.27894797100000090 ) ) ;
#3696 = LINE ( 'NONE', #214710, #395731 ) ;
#3695 = CARTESIAN_POINT ( 'NONE',  ( -24.04351293400000245, 27.92654707799999869, 8.561309055000000612 ) ) ;
#3697 = CARTESIAN_POINT ( 'NONE',  ( 10.29419638400000103, 33.89292578999999961, 14.18794699000000037 ) ) ;
#3698 = CARTESIAN_POINT ( 'NONE',  ( -29.67524328500000053, 37.01481817300000188, 10.43030928900000021 ) ) ;
#3700 = CIRCLE ( 'NONE', #513658, 2.099999999999987210 ) ;
#3699 = CARTESIAN_POINT ( 'NONE',  ( 3.594685122999999649, 16.49552689799998717, 13.03885435999999487 ) ) ;
#3701 = CARTESIAN_POINT ( 'NONE',  ( -12.08692521799999575, -32.18105874400002619, 10.64999999999999503 ) ) ;
#3702 = CARTESIAN_POINT ( 'NONE',  ( 7.599999999999999645, 7.684404870235410590E-16, 0.000000000000000000 ) ) ;
#3703 = EDGE_LOOP ( 'NONE', ( #404030, #233251, #34141, #490994 ) ) ;
#3705 = CARTESIAN_POINT ( 'NONE',  ( 23.24851348039040033, 48.98360184531210137, -11.47265643327816065 ) ) ;
#3704 = CARTESIAN_POINT ( 'NONE',  ( 23.21016481347994898, -47.09869049384139572, 16.27631762155050055 ) ) ;
#3706 = AXIS2_PLACEMENT_3D ( 'NONE', #120477, #371411, #331501 ) ;
#3707 = CARTESIAN_POINT ( 'NONE',  ( -28.62044540599999820, 28.78025489999999920, 3.903353097000000105 ) ) ;
#3708 = LINE ( 'NONE', #268699, #284495 ) ;
#3709 = CARTESIAN_POINT ( 'NONE',  ( 35.16188198799999753, 34.78770783600000271, 2.982151505000000036 ) ) ;
#3710 = CARTESIAN_POINT ( 'NONE',  ( 35.18836760599999991, 33.96926354800000070, -0.1665170660000000191 ) ) ;
#3711 = CARTESIAN_POINT ( 'NONE',  ( -24.72284245739379571, -51.35000759046953078, 14.50037962955670068 ) ) ;
#3713 = CARTESIAN_POINT ( 'NONE',  ( -5.100538079999999752, 18.50017011199999928, 12.39976677699999996 ) ) ;
#3712 = CARTESIAN_POINT ( 'NONE',  ( -30.84425152499999712, 35.35663551500000068, 7.405202685000000784 ) ) ;
#3715 = CARTESIAN_POINT ( 'NONE',  ( 8.658435526624499445, 14.55495922304934098, 13.80173577299340160 ) ) ;
#3714 = CARTESIAN_POINT ( 'NONE',  ( 3.450062084106849891, 2.008104095378000498, 14.99121335800525934 ) ) ;
#3717 = CARTESIAN_POINT ( 'NONE',  ( 24.46469159500000146, 17.08716276299999848, 4.153415898999999634 ) ) ;
#3716 = CARTESIAN_POINT ( 'NONE',  ( 33.81039713455589890, 36.99038364329585704, -7.699638457984540274 ) ) ;
#3718 = CARTESIAN_POINT ( 'NONE',  ( 3.023309218000000076, 16.45477751600000005, 13.12031964600000045 ) ) ;
#3720 = CARTESIAN_POINT ( 'NONE',  ( 0.9053372499999999823, -25.49157453699999820, 15.41020252999999940 ) ) ;
[truncated: 64,470,362 more chars]
