# Supplementary material for: Characterization of Ultrasound Probe-Dependent Interference in Electromagnetic Tracking for Image-Guided Procedures
Source: Sensors (Basel). 2026 Jun 27;26(13):4096. doi: 10.3390/s26134096 (PMC13363777; doi:10.3390/s26134096)
Supplement: Supplementary file 1 [file sensors-26-04096-s001.zip › Supplementary Material S2/S2_Study1_AcquisitionSetup_GE.STEP]

ISO-10303-21;
HEADER;
FILE_DESCRIPTION (( 'STEP AP203' ),
    '1' );
FILE_NAME ('Study1_AcquisitionSetup_GE.STEP',
    '2025-11-26T14:34:16',
    ( '' ),
    ( '' ),
    'SwSTEP 2.0',
    'SolidWorks 2025',
    '' );
FILE_SCHEMA (( 'CONFIG_CONTROL_DESIGN' ));
ENDSEC;

DATA;
#1 = CARTESIAN_POINT ( 'NONE',  ( -16.78214577720003220, -19.56035091114525670, 14.43057575820233751 ) ) ;
#2 = LINE ( 'NONE', #3412, #444 ) ;
#3 = CARTESIAN_POINT ( 'NONE',  ( 11.29689769760483031, -27.46011431433676364, 11.63666772788079484 ) ) ;
#4 = CC_DESIGN_PERSON_AND_ORGANIZATION_ASSIGNMENT ( #43548, #25548, ( #26523 ) ) ;
#5 = CARTESIAN_POINT ( 'NONE',  ( -39.75000000000003553, -16.12069576466409870, 14.89663791758096600 ) ) ;
#6 = CONICAL_SURFACE ( 'NONE', #811, 2.099999999999990763, 1.029744258676645874 ) ;
#7 = CYLINDRICAL_SURFACE ( 'NONE', #9273, 4.999999999999990230 ) ;
#8 = CARTESIAN_POINT ( 'NONE',  ( -15.82783082761345739, -18.94677782439957170, -15.44256207887011811 ) ) ;
#9 = EDGE_LOOP ( 'NONE', ( #11961, #43746, #24689, #42945 ) ) ;
#10 = CARTESIAN_POINT ( 'NONE',  ( 55.00000000000000000, 0.000000000000000000, 0.000000000000000000 ) ) ;
#11 = CC_DESIGN_DATE_AND_TIME_ASSIGNMENT ( #19229, #29903, ( #23501 ) ) ;
#12 = VECTOR ( 'NONE', #43711, 1000.000000000000000 ) ;
#13 = CARTESIAN_POINT ( 'NONE',  ( -40.30322570307183838, 18.21168373040286426, 12.64467919378851413 ) ) ;
#14 = DIRECTION ( 'NONE',  ( -1.000000000000000000, -0.000000000000000000, -0.000000000000000000 ) ) ;
#15 = CARTESIAN_POINT ( 'NONE',  ( -15.75922804907830077, -0.6269661542933073761, 7.292948589343626331 ) ) ;
#16 = AXIS2_PLACEMENT_3D ( 'NONE', #24378, #46766, #9081 ) ;
#17 = CARTESIAN_POINT ( 'NONE',  ( 22.49999999999999289, -1.550000000000054445, 16.37588630116848165 ) ) ;
#18 = CARTESIAN_POINT ( 'NONE',  ( 53.71107045388513512, 11.43302012171928439, 2.782926619992521555 ) ) ;
#19 = B_SPLINE_CURVE_WITH_KNOTS ( 'NONE', 3,
 ( #27438, #31084, #23538, #38848, #4841, #27918, #5570, #9440, #24258, #2171, #41793, #20619, #20389, #12359, #27204, #27672, #38603, #1204, #30837, #31319, #42751, #39086, #42034, #8720 ),
 .UNSPECIFIED., .F., .F.,
 ( 4, 2, 2, 2, 2, 2, 2, 2, 2, 2, 2, 4 ),
 ( 0.004871790766073759958, 0.005477968443066019363, 0.006084146120058279636, 0.006387234958554410640, 0.006690323797050541643, 0.006993412635546673514, 0.007296501474042803650, 0.007902679151035070862, 0.008205767989531202733, 0.008508856828027336339, 0.009115034505019603550, 0.009721212182011869027 ),
 .UNSPECIFIED. ) ;
#20 = ORIENTED_EDGE ( 'NONE', *, *, #26227, .F. ) ;
#21 = CARTESIAN_POINT ( 'NONE',  ( -39.62858211876584136, -17.78500758142573446, -12.90175783344706062 ) ) ;
#22 = VECTOR ( 'NONE', #10874, 1000.000000000000227 ) ;
#23 = ORIENTED_EDGE ( 'NONE', *, *, #12032, .T. ) ;
#24 = CARTESIAN_POINT ( 'NONE',  ( -16.04090498682643684, -19.22338760598979235, -15.15105323206502419 ) ) ;
#25 = CARTESIAN_POINT ( 'NONE',  ( -40.02660739896042230, -14.24086948995572222, -15.61906476619906847 ) ) ;
#26 = FACE_OUTER_BOUND ( 'NONE', #27090, .T. ) ;
#27 = CARTESIAN_POINT ( 'NONE',  ( 46.23060241710285823, 10.63438097380371872, -9.271231831730815998 ) ) ;
#28 = CARTESIAN_POINT ( 'NONE',  ( -7.798641048379538532, 10.25170223616057363, 14.55557293338653935 ) ) ;
#29 = VERTEX_POINT ( 'NONE', #26828 ) ;
#30 = CARTESIAN_POINT ( 'NONE',  ( -54.47677679630284331, -0.4282774898184754653, -11.60388335622611145 ) ) ;
#31 = DIRECTION ( 'NONE',  ( 0.7071067811865486830, 0.4999999999999984457, -0.5000000000000000000 ) ) ;
#32 = EDGE_LOOP ( 'NONE', ( #44013, #18670, #22823, #9632 ) ) ;
#33 = CARTESIAN_POINT ( 'NONE',  ( -58.63336857372209465, -8.007373721577822678, 10.00881425425238014 ) ) ;
#34 = CARTESIAN_POINT ( 'NONE',  ( 114.9999999999999858, 10.00000000000000000, -40.00000000000000000 ) ) ;
#35 = FACE_OUTER_BOUND ( 'NONE', #5930, .T. ) ;
#36 = DIRECTION ( 'NONE',  ( 8.221211370859156108E-18, 0.9999999999999997780, 1.101698101090594119E-17 ) ) ;
#37 = CARTESIAN_POINT ( 'NONE',  ( -41.75000000000000711, -18.08929757016948869, 2.500000000000000444 ) ) ;
#38 = ORIENTED_EDGE ( 'NONE', *, *, #45997, .T. ) ;
#39 = CARTESIAN_POINT ( 'NONE',  ( -59.24999999999998579, 14.52578812596175339, -9.753025114951718422 ) ) ;
#40 = ORIENTED_EDGE ( 'NONE', *, *, #47577, .T. ) ;
#41 = CARTESIAN_POINT ( 'NONE',  ( -51.85384127863337511, -17.97565702526678777, 11.05615095361099165 ) ) ;
#42 = CARTESIAN_POINT ( 'NONE',  ( -14.83122976034245610, -1.301042606982605321E-15, -8.752749110240523933 ) ) ;
#43 = PERSON_AND_ORGANIZATION_ROLE ( 'classification_officer' ) ;
#44 = EDGE_CURVE ( 'NONE', #9101, #25956, #40266, .T. ) ;
#45 = FACE_BOUND ( 'NONE', #46499, .T. ) ;
#46 = VECTOR ( 'NONE', #9676, 1000.000000000000000 ) ;
#47 = CARTESIAN_POINT ( 'NONE',  ( -59.25000000000000711, 14.70495340912417781, 9.016876882859547138 ) ) ;
#48 = EDGE_CURVE ( 'NONE', #15592, #40406, #9535, .T. ) ;
#49 = AXIS2_PLACEMENT_3D ( 'NONE', #29295, #4025, #14949 ) ;
#50 = CARTESIAN_POINT ( 'NONE',  ( -2.500177526526139005, -4.330024524014943310, -59.66263871349232062 ) ) ;
#51 = PERSON_AND_ORGANIZATION ( #12091, #35884 ) ;
#52 = CARTESIAN_POINT ( 'NONE',  ( -14.85525329710544717, -19.62016380920070802, -15.43827994869929299 ) ) ;
#53 = FACE_BOUND ( 'NONE', #15012, .T. ) ;
#54 = CARTESIAN_POINT ( 'NONE',  ( -40.30321832771075208, 15.24652462341689407, -15.63059059086478797 ) ) ;
#55 = ORIENTED_EDGE ( 'NONE', *, *, #6348, .F. ) ;
#56 = CARTESIAN_POINT ( 'NONE',  ( 100.0000000000000000, 79.99999999999998579, 70.00000000000000000 ) ) ;
#57 = CARTESIAN_POINT ( 'NONE',  ( -14.51102969391549458, 0.000000000000000000, 9.085174103859950279 ) ) ;
#58 = CARTESIAN_POINT ( 'NONE',  ( -11.58230988678636741, -112.9567432497804020, -0.7220070062986011505 ) ) ;
#59 = CARTESIAN_POINT ( 'NONE',  ( 17.54865790281924376, -19.50000000000004263, 13.35190468135917996 ) ) ;
#60 = CARTESIAN_POINT ( 'NONE',  ( -40.30321479792083039, -14.39922897443159400, -15.73812953240839541 ) ) ;
#61 = EDGE_CURVE ( 'NONE', #13445, #12554, #46544, .T. ) ;
#62 = CARTESIAN_POINT ( 'NONE',  ( -7.249999999999999112, 0.000000000000000000, 0.000000000000000000 ) ) ;
#63 = DIRECTION ( 'NONE',  ( 0.000000000000000000, 0.000000000000000000, -1.000000000000000000 ) ) ;
#64 = PLANE ( 'NONE',  #47866 ) ;
#65 = CARTESIAN_POINT ( 'NONE',  ( 18.60212415969178323, -7.311452869755799000, 8.880687618480084922 ) ) ;
#66 = DIRECTION ( 'NONE',  ( 1.000000000000000000, 0.000000000000000000, -0.000000000000000000 ) ) ;
#67 = CARTESIAN_POINT ( 'NONE',  ( 8.915267342715416987, -51.45144741189135829, 14.55554660807631606 ) ) ;
#68 = CARTESIAN_POINT ( 'NONE',  ( -40.30322423761801787, -18.29152887747502376, 12.17642970500050659 ) ) ;
#69 = CARTESIAN_POINT ( 'NONE',  ( -5.000000000000001776, 5.000000000000000000, -2.886751345948125991 ) ) ;
#70 = CARTESIAN_POINT ( 'NONE',  ( -20.94999999999999929, 0.1011210658340058605, 29.50000000000000711 ) ) ;
#71 = EDGE_LOOP ( 'NONE', ( #996, #23679 ) ) ;
#72 = CARTESIAN_POINT ( 'NONE',  ( 16.25532911614828180, -51.44974573949414776, 11.20959506419782059 ) ) ;
#73 = CARTESIAN_POINT ( 'NONE',  ( 55.56568615440435366, 10.00000000000000000, -2.499999999999990674 ) ) ;
#74 = EDGE_CURVE ( 'NONE', #16766, #16277, #47005, .T. ) ;
#75 = CARTESIAN_POINT ( 'NONE',  ( 23.73230472303428229, 0.9455826235543581815, 29.48496105830720992 ) ) ;
#76 = CARTESIAN_POINT ( 'NONE',  ( -40.30322335118491139, 15.99314432227649441, 15.37049843852160258 ) ) ;
#77 = CARTESIAN_POINT ( 'NONE',  ( -39.56967116755055969, 15.21390206322344874, 15.35529511333205654 ) ) ;
#78 = CARTESIAN_POINT ( 'NONE',  ( -40.30323022222968632, -17.55130057749799732, -14.09443831793171498 ) ) ;
#79 = VECTOR ( 'NONE', #30717, 1000.000000000000000 ) ;
#80 = CARTESIAN_POINT ( 'NONE',  ( -58.25000000000002132, 6.164641841841692405E-15, -9.085286280595779473 ) ) ;
#82 = CARTESIAN_POINT ( 'NONE',  ( 3.939939175532800153, -51.45160176176066358, -14.55550250629710440 ) ) ;
#81 = CARTESIAN_POINT ( 'NONE',  ( -10.90134788336351157, -27.46007672534569011, 11.80997724625294865 ) ) ;
#83 = CARTESIAN_POINT ( 'NONE',  ( 24.96111755604722759, 18.74469111807549027, -2.483676197382146178 ) ) ;
#84 = CARTESIAN_POINT ( 'NONE',  ( -31.79002942892335781, 9.525376534658141381, -12.07365624114476255 ) ) ;
#86 = DIRECTION ( 'NONE',  ( -0.000000000000000000, -0.000000000000000000, 1.000000000000000000 ) ) ;
#85 = PRODUCT_DEFINITION_SHAPE ( 'NONE', 'NONE',  #48106 ) ;
#87 = AXIS2_PLACEMENT_3D ( 'NONE', #17120, #43364, #13457 ) ;
#88 = CARTESIAN_POINT ( 'NONE',  ( 24.91769569755429714, -3.380018759042131560, 17.84899919264940493 ) ) ;
#89 = ORIENTED_EDGE ( 'NONE', *, *, #43052, .F. ) ;
#90 = CARTESIAN_POINT ( 'NONE',  ( 90.54074848201334191, 0.000000000000000000, -32.47506232760898826 ) ) ;
#91 = ORIENTED_EDGE ( 'NONE', *, *, #35241, .F. ) ;
#92 = LINE ( 'NONE', #43850, #47224 ) ;
#93 = CARTESIAN_POINT ( 'NONE',  ( -58.62995160830782027, -15.05919140917875154, 9.879178407577303034 ) ) ;
#94 = CARTESIAN_POINT ( 'NONE',  ( -39.75000000000000000, 18.00000000000099476, 11.49999999949738161 ) ) ;
#95 = CARTESIAN_POINT ( 'NONE',  ( -58.62329221348690567, -15.75398551209945452, -8.864235357583503117 ) ) ;
#96 = ORIENTED_EDGE ( 'NONE', *, *, #34421, .F. ) ;
#97 = CARTESIAN_POINT ( 'NONE',  ( -33.75000000000002132, 0.000000000000000000, -37.00000000001696066 ) ) ;
#98 = ORIENTED_EDGE ( 'NONE', *, *, #31611, .T. ) ;
#99 = CARTESIAN_POINT ( 'NONE',  ( -39.74999999999999289, 17.99362032458366301, 11.79206269569733578 ) ) ;
#100 = CARTESIAN_POINT ( 'NONE',  ( -5.000000000000271783, -49.99999999999986500, 10.00000000000000000 ) ) ;
#101 = CARTESIAN_POINT ( 'NONE',  ( 21.03104069183202185, -12.76358487345630621, -13.47767757533872590 ) ) ;
#102 = DATE_AND_TIME ( #33373, #31902 ) ;
#103 = EDGE_CURVE ( 'NONE', #13728, #35481, #37971, .T. ) ;
#104 = DIRECTION ( 'NONE',  ( 1.000000000000000000, -0.000000000000000000, -0.000000000000000000 ) ) ;
#105 = EDGE_CURVE ( 'NONE', #15962, #37845, #44218, .T. ) ;
#106 = ADVANCED_FACE ( 'NONE', ( #6413 ), #21213, .F. ) ;
#107 = CARTESIAN_POINT ( 'NONE',  ( 59.25000000000009237, -4.081976550836131423, -8.796488493827103738 ) ) ;
#108 = DIRECTION ( 'NONE',  ( 0.000000000000000000, 1.000000000000000000, 0.000000000000000000 ) ) ;
#109 = DIRECTION ( 'NONE',  ( -0.000000000000000000, -0.000000000000000000, 1.000000000000000000 ) ) ;
#110 = FACE_OUTER_BOUND ( 'NONE', #19205, .T. ) ;
#111 = CARTESIAN_POINT ( 'NONE',  ( 53.71170252816902035, 11.22098916783385292, -3.755193782447717510 ) ) ;
#112 = CC_DESIGN_APPROVAL ( #46054, ( #33824 ) ) ;
#113 = VECTOR ( 'NONE', #28717, 1000.000000000000000 ) ;
#114 = CARTESIAN_POINT ( 'NONE',  ( -82.53401492205625800, 0.000000000000000000, -29.50000000000000000 ) ) ;
#115 = CARTESIAN_POINT ( 'NONE',  ( -16.16068618594092143, -19.68068782989214327, 14.92639283177518195 ) ) ;
#116 = CIRCLE ( 'NONE', #40456, 2.499999999999998668 ) ;
#117 = CARTESIAN_POINT ( 'NONE',  ( 43.76634497579010485, -29.48501756005212115, -0.9438417461081970439 ) ) ;
#118 = PERSON_AND_ORGANIZATION ( #18483, #37604 ) ;
#119 = PRODUCT_DEFINITION_SHAPE ( 'NONE', 'NONE',  #48084 ) ;
#120 = EDGE_CURVE ( 'NONE', #26677, #46348, #24620, .T. ) ;
#121 = LINE ( 'NONE', #8116, #2280 ) ;
#122 = CARTESIAN_POINT ( 'NONE',  ( -51.77192216329561347, 15.94764320260865631, 12.66275516127263678 ) ) ;
#123 = CARTESIAN_POINT ( 'NONE',  ( -59.24999999999997158, -14.66706099435525879, -9.040647611772627101 ) ) ;
#124 = CARTESIAN_POINT ( 'NONE',  ( 52.25000000000011369, -11.98260041421276156, -1.649842597763768071 ) ) ;
#125 = CARTESIAN_POINT ( 'NONE',  ( 265.0000000000001137, 220.0000000000000853, 0.000000000000000000 ) ) ;
#126 = CARTESIAN_POINT ( 'NONE',  ( -8.025801236822312390, -1.568915379956250549E-13, 14.49346263416972391 ) ) ;
#127 = EDGE_LOOP ( 'NONE', ( #43840, #30116 ) ) ;
#128 = CARTESIAN_POINT ( 'NONE',  ( -14.83108848101455202, -1.444447458290426671E-31, -8.837949816897589628 ) ) ;
#129 = DIRECTION ( 'NONE',  ( 1.000000000000000000, -0.000000000000000000, -0.000000000000000000 ) ) ;
#130 = EDGE_CURVE ( 'NONE', #16075, #11130, #24154, .T. ) ;
#131 = CARTESIAN_POINT ( 'NONE',  ( 22.90137815239397412, -1.500534300920181918, 29.46181912375423551 ) ) ;
#132 = ORIENTED_EDGE ( 'NONE', *, *, #7718, .T. ) ;
#134 = CARTESIAN_POINT ( 'NONE',  ( 15.83338176848807954, -19.22338832440751943, -15.25249338731265247 ) ) ;
#133 = CARTESIAN_POINT ( 'NONE',  ( -13.30543588503707220, -27.46014865450336373, 9.275117233245412152 ) ) ;
#135 = FACE_OUTER_BOUND ( 'NONE', #25785, .T. ) ;
#136 = CARTESIAN_POINT ( 'NONE',  ( -59.25000000000001421, 15.50000000000001776, -3.807166111205226411 ) ) ;
#137 = CARTESIAN_POINT ( 'NONE',  ( 45.00000000000000000, 1.387778780781445676E-14, 0.000000000000000000 ) ) ;
#138 = CARTESIAN_POINT ( 'NONE',  ( -57.38759458717299111, 8.651947025240511735, 10.51398753925078999 ) ) ;
#139 = CARTESIAN_POINT ( 'NONE',  ( -58.63418540703149517, -13.82409190766266960, -10.00915111461399221 ) ) ;
#140 = CARTESIAN_POINT ( 'NONE',  ( -7.800622392818493012, -15.99679931679303557, 12.22078486033968048 ) ) ;
#141 = LOCAL_TIME ( 14, 34, 16.00000000000000000, #24059 ) ;
#142 = ORIENTED_EDGE ( 'NONE', *, *, #20190, .F. ) ;
#143 = CARTESIAN_POINT ( 'NONE',  ( 6.429319592597314781, -112.4743014861301305, 10.27423390126778280 ) ) ;
#144 = VERTEX_POINT ( 'NONE', #31205 ) ;
#145 = ORIENTED_EDGE ( 'NONE', *, *, #8054, .T. ) ;
#146 = VECTOR ( 'NONE', #40914, 1000.000000000000000 ) ;
#147 = CARTESIAN_POINT ( 'NONE',  ( -36.36166869755781050, -16.08333411064958085, 9.482852757475793481 ) ) ;
#148 = LINE ( 'NONE', #40489, #17111 ) ;
#149 = EDGE_CURVE ( 'NONE', #12349, #36578, #23228, .T. ) ;
#150 = CARTESIAN_POINT ( 'NONE',  ( 14.52568255068381120, -19.50054388708550945, -15.47366631107898804 ) ) ;
#151 = CARTESIAN_POINT ( 'NONE',  ( -7.799782407997294165, -13.59909269129921228, -14.40034196848424308 ) ) ;
#152 = ORIENTED_EDGE ( 'NONE', *, *, #9270, .F. ) ;
#153 = EDGE_LOOP ( 'NONE', ( #4691, #15135, #23127, #6016 ) ) ;
#154 = CARTESIAN_POINT ( 'NONE',  ( -39.75000000000000711, 11.37646844947917124, 15.49999999999999645 ) ) ;
#155 = DIRECTION ( 'NONE',  ( -1.000000000000000000, -0.000000000000000000, -0.000000000000000000 ) ) ;
#156 = CARTESIAN_POINT ( 'NONE',  ( 17.87207802347701602, -19.49985631900329608, 12.53724596247504408 ) ) ;
#157 = EDGE_CURVE ( 'NONE', #37624, #32715, #46727, .T. ) ;
#158 = CARTESIAN_POINT ( 'NONE',  ( -50.75000614950683797, -17.82752652400498405, -0.6042886576361825579 ) ) ;
#159 = CARTESIAN_POINT ( 'NONE',  ( 1.734723475976807883E-15, 16.54326257042590953, -1.550000000000001155 ) ) ;
#160 = EDGE_CURVE ( 'NONE', #21888, #30173, #11572, .T. ) ;
#161 = CARTESIAN_POINT ( 'NONE',  ( 20.99970662351122996, 29.49742346007976224, -0.4022729790655713011 ) ) ;
#162 = DIRECTION ( 'NONE',  ( 5.782411586573018357E-16, -0.000000000000000000, 1.000000000000000000 ) ) ;
#163 = CARTESIAN_POINT ( 'NONE',  ( -17.99711242038658554, -19.56129849923844688, -4.632585274739102310 ) ) ;
#164 = CARTESIAN_POINT ( 'NONE',  ( -39.62988262032359188, -12.73673423957928996, -15.52552393642176654 ) ) ;
#165 = ITEM_DEFINED_TRANSFORMATION ( 'NONE', 'NONE', #26081,  #40793 ) ;
#166 = CYLINDRICAL_SURFACE ( 'NONE', #38462, 1.549999999999994493 ) ;
#167 = CARTESIAN_POINT ( 'NONE',  ( 15.35837773545845586, -0.6200898782107746587, -9.671598253712048177 ) ) ;
#168 = DIRECTION ( 'NONE',  ( 0.000000000000000000, 0.000000000000000000, -1.000000000000000000 ) ) ;
#169 = DIRECTION ( 'NONE',  ( -0.000000000000000000, -1.000000000000000000, -0.000000000000000000 ) ) ;
#170 = CONTEXT_DEPENDENT_SHAPE_REPRESENTATION ( #23708, #43915 ) ;
#171 = CARTESIAN_POINT ( 'NONE',  ( -45.75557072308776441, 5.807125839828461089, -14.21701061656930243 ) ) ;
#172 = CC_DESIGN_APPROVAL ( #27881, ( #21103 ) ) ;
#173 = CYLINDRICAL_SURFACE ( 'NONE', #37111, 4.999999999999997335 ) ;
#174 = DIRECTION ( 'NONE',  ( 0.000000000000000000, 1.000000000000000000, 0.000000000000000000 ) ) ;
#175 = CARTESIAN_POINT ( 'NONE',  ( -15.61613831256818052, -19.68046170099415093, -15.20193685963532104 ) ) ;
#176 = CARTESIAN_POINT ( 'NONE',  ( -59.25000000000001421, -14.63172062151354602, 9.054870185337177801 ) ) ;
#177 = CARTESIAN_POINT ( 'NONE',  ( 44.31254054913179630, 29.46712226647395028, -1.392918878397547910 ) ) ;
#178 = ORIENTED_EDGE ( 'NONE', *, *, #38988, .T. ) ;
#179 = CARTESIAN_POINT ( 'NONE',  ( -1.344886459612470553, -20.30295795686239302, -21.40203159890663187 ) ) ;
#180 = CARTESIAN_POINT ( 'NONE',  ( 13.93004262530570259, -22.88834748712481115, -13.58731531337948262 ) ) ;
#181 = CARTESIAN_POINT ( 'NONE',  ( 1.173764740901325432, 14.36943088854264339, -12.93052823790270622 ) ) ;
#182 = CARTESIAN_POINT ( 'NONE',  ( 41.01507916355119931, 1.112500990185135498E-13, 15.22156253325669439 ) ) ;
#183 = ORIENTED_EDGE ( 'NONE', *, *, #14388, .T. ) ;
#185 = CARTESIAN_POINT ( 'NONE',  ( 11.63414861758804797, -112.4737966043274184, -2.380439015097243427 ) ) ;
#184 = CARTESIAN_POINT ( 'NONE',  ( -18.00000000000099476, -19.49999999999999645, -11.49999999949738161 ) ) ;
#186 = CARTESIAN_POINT ( 'NONE',  ( -16.17597534444440655, -51.44959594146447301, -11.66239011621991395 ) ) ;
#187 = ORIENTED_EDGE ( 'NONE', *, *, #42237, .F. ) ;
#188 = DIRECTION ( 'NONE',  ( 0.000000000000000000, 0.000000000000000000, 1.000000000000000000 ) ) ;
#189 = CARTESIAN_POINT ( 'NONE',  ( 17.83025481616573416, -8.515288391808319091, -2.000000810715760302 ) ) ;
#190 = CARTESIAN_POINT ( 'NONE',  ( -40.30322335118492560, 15.99314432265534691, -15.37049843834683394 ) ) ;
#191 = LINE ( 'NONE', #25941, #17908 ) ;
#192 = CARTESIAN_POINT ( 'NONE',  ( -58.63182572687009753, 14.66962025933473335, 9.996947862677867391 ) ) ;
#193 = CARTESIAN_POINT ( 'NONE',  ( -7.249999999999999112, -15.00000000000000000, 45.00000000000001421 ) ) ;
#194 = CARTESIAN_POINT ( 'NONE',  ( 6.489795382376760458, -22.88823999476397120, 14.04153623990823796 ) ) ;
#195 = CARTESIAN_POINT ( 'NONE',  ( 52.73686313157138983, 5.321911198685742583, -10.99330954993536835 ) ) ;
#196 = ORIENTED_EDGE ( 'NONE', *, *, #23682, .F. ) ;
#197 = ORIENTED_EDGE ( 'NONE', *, *, #11395, .T. ) ;
#198 = CARTESIAN_POINT ( 'NONE',  ( 225.0000000000003411, 220.0000000000000284, 0.000000000000000000 ) ) ;
#199 = CARTESIAN_POINT ( 'NONE',  ( -40.57984354306760366, -18.01554318184800962, -13.71658233252225223 ) ) ;
#200 = LINE ( 'NONE', #15243, #44252 ) ;
#201 = DIRECTION ( 'NONE',  ( -0.000000000000000000, -0.000000000000000000, 1.000000000000000000 ) ) ;
#202 = ORIENTED_EDGE ( 'NONE', *, *, #21413, .T. ) ;
#203 = CARTESIAN_POINT ( 'NONE',  ( -39.74999999999999289, 16.84360436551487084, 14.31859782290818117 ) ) ;
#204 = ORIENTED_EDGE ( 'NONE', *, *, #5097, .F. ) ;
#205 = CARTESIAN_POINT ( 'NONE',  ( -59.25000000000001421, -9.443486781689394149, 8.177917081251466769 ) ) ;
#206 = CC_DESIGN_SECURITY_CLASSIFICATION ( #1010, ( #48072 ) ) ;
#207 = CARTESIAN_POINT ( 'NONE',  ( -31.79001205676949837, -9.844971031932256977, 12.05876227212648111 ) ) ;
#208 = CARTESIAN_POINT ( 'NONE',  ( -20.00000000000023448, 244.9999999999999432, 0.000000000000000000 ) ) ;
#209 = FACE_OUTER_BOUND ( 'NONE', #11848, .T. ) ;
#210 = EDGE_CURVE ( 'NONE', #7264, #34125, #22172, .T. ) ;
#211 = CARTESIAN_POINT ( 'NONE',  ( -20.95008464946923610, -20.78644506417855808, -20.93284873585486849 ) ) ;
#212 = ADVANCED_FACE ( 'NONE', ( #36258 ), #40654, .F. ) ;
#213 = CARTESIAN_POINT ( 'NONE',  ( 87.60000000000002274, 245.0000000000000000, 5.000000000000000000 ) ) ;
#214 = ORIENTED_EDGE ( 'NONE', *, *, #43658, .F. ) ;
#215 = B_SPLINE_CURVE_WITH_KNOTS ( 'NONE', 3,
 ( #44074, #44312, #41135, #22649, #40887, #10756, #29220, #14157, #14397, #10993, #36972, #3720, #37217, #28981, #33345, #22407, #44550, #36497, #11234, #26057, #7604, #3951, #11471, #26300 ),
 .UNSPECIFIED., .F., .F.,
 ( 4, 2, 2, 2, 2, 2, 2, 2, 2, 2, 2, 4 ),
 ( 0.004846841566019183950, 0.005452558550538371546, 0.006058275535057558274, 0.006361134027317153807, 0.006663992519576749339, 0.006966851011836344004, 0.007269709504095939537, 0.007875426488615121928, 0.008178284980874715726, 0.008481143473134309524, 0.009086860457653483242, 0.009692577442172658694 ),
 .UNSPECIFIED. ) ;
#216 = CARTESIAN_POINT ( 'NONE',  ( -58.62306288375519614, 15.75846348926246066, -8.792616711529410267 ) ) ;
#217 = ORIENTED_EDGE ( 'NONE', *, *, #3664, .F. ) ;
#218 = CARTESIAN_POINT ( 'NONE',  ( -59.25000000000001421, -14.57194351810346866, -9.750000000000003553 ) ) ;
#219 = CIRCLE ( 'NONE', #27375, 2.099999999999990763 ) ;
#220 = CYLINDRICAL_SURFACE ( 'NONE', #43936, 1.550000000000000044 ) ;
#221 = DATE_AND_TIME ( #14549, #34281 ) ;
#222 = CARTESIAN_POINT ( 'NONE',  ( -39.75000000000000711, 17.99999999999999289, -3.521947227830569016 ) ) ;
#223 = CARTESIAN_POINT ( 'NONE',  ( 22.50000000000000000, -29.50000000000000000, 0.000000000000000000 ) ) ;
#224 = CARTESIAN_POINT ( 'NONE',  ( -39.75000000000000000, -7.489042628974029725, -15.49999999999999289 ) ) ;
#225 = DIRECTION ( 'NONE',  ( 0.000000000000000000, -0.7071067811865442421, -0.7071067811865510144 ) ) ;
#226 = CARTESIAN_POINT ( 'NONE',  ( 44.59363996145642517, 1.509357018919913473, -29.46146338060879799 ) ) ;
#227 = CARTESIAN_POINT ( 'NONE',  ( -13.30543588503707220, -27.46014865450336373, 9.275117233245412152 ) ) ;
#228 = CARTESIAN_POINT ( 'NONE',  ( -1.168594515848451421, 21.57081303200016009, -20.12350043340905259 ) ) ;
#229 = VERTEX_POINT ( 'NONE', #29224 ) ;
#230 = CARTESIAN_POINT ( 'NONE',  ( 1.898310116382490920, -118.5000000000000142, 9.374736531831686648 ) ) ;
#231 = CARTESIAN_POINT ( 'NONE',  ( 15.24218301300096101, -100.1929845164217312, -1.064058499878703712 ) ) ;
#232 = SECURITY_CLASSIFICATION ( '', '', #39660 ) ;
#233 = CARTESIAN_POINT ( 'NONE',  ( -17.41424838393715646, -7.429817770949152411, 11.75461218341878578 ) ) ;
#234 = DIRECTION ( 'NONE',  ( -9.319636542926604927E-18, -0.7071067811865462405, 0.7071067811865489050 ) ) ;
#235 = CARTESIAN_POINT ( 'NONE',  ( 15.88158791131344394, -19.50000000000002132, 15.03303030578070398 ) ) ;
#236 = CARTESIAN_POINT ( 'NONE',  ( -40.02661167559249122, -15.83338176848808310, 15.25249338731265247 ) ) ;
#237 = CARTESIAN_POINT ( 'NONE',  ( -100.0000000000000284, 10.00000000000000000, -35.00000000000000711 ) ) ;
#238 = CARTESIAN_POINT ( 'NONE',  ( -3.249692023277902742, -100.2029981773666947, -15.06388477647886148 ) ) ;
#239 = ORIENTED_EDGE ( 'NONE', *, *, #34462, .T. ) ;
#240 = CARTESIAN_POINT ( 'NONE',  ( -18.16370226419349265, -13.42488063638500684, -1.399528065399823884 ) ) ;
#241 = CARTESIAN_POINT ( 'NONE',  ( -7.800480396747549783, 16.12207469409046112, 11.86920823917480838 ) ) ;
#242 = CARTESIAN_POINT ( 'NONE',  ( -15.28696782491330630, -19.50047666770604948, -15.29606821405827155 ) ) ;
#243 = VECTOR ( 'NONE', #8282, 1000.000000000000000 ) ;
#244 = CARTESIAN_POINT ( 'NONE',  ( 18.14969734478261643, -16.00067683192716217, 2.499999999999998224 ) ) ;
#245 = CARTESIAN_POINT ( 'NONE',  ( -23.01091483329540566, -10.88100170324938887, -12.95567044642301369 ) ) ;
#246 = CARTESIAN_POINT ( 'NONE',  ( -40.30322570307183838, 18.21168373040286426, 12.64467919378851413 ) ) ;
#247 = EDGE_LOOP ( 'NONE', ( #38451, #3154, #44924, #19310 ) ) ;
#248 = AXIS2_PLACEMENT_3D ( 'NONE', #46562, #46793, #13230 ) ;
#249 = CARTESIAN_POINT ( 'NONE',  ( -45.75611458879448890, -14.56262505809850261, -14.20379316289211502 ) ) ;
#250 = VERTEX_POINT ( 'NONE', #47250 ) ;
#251 = CARTESIAN_POINT ( 'NONE',  ( -15.17829584886859706, -51.44916617512976842, -13.44973837345327006 ) ) ;
#252 = CARTESIAN_POINT ( 'NONE',  ( 53.70484748313889156, -1.134648053364132991, -11.58225706021598711 ) ) ;
#253 = DIRECTION ( 'NONE',  ( -1.000000000000000000, -0.000000000000000000, 8.326672684688686379E-17 ) ) ;
#254 = CARTESIAN_POINT ( 'NONE',  ( 46.39030323793429744, 9.442072365044232640, -10.42205030640808516 ) ) ;
#255 = ORIENTED_EDGE ( 'NONE', *, *, #30953, .F. ) ;
#256 = CARTESIAN_POINT ( 'NONE',  ( -39.75000000000000711, 12.78834319143428289, 15.49999999999999645 ) ) ;
#257 = ORIENTED_EDGE ( 'NONE', *, *, #2836, .F. ) ;
#258 = DIRECTION ( 'NONE',  ( -0.7071067811865485719, -0.4999999999999983902, 0.4999999999999999445 ) ) ;
#259 = FACE_OUTER_BOUND ( 'NONE', #27506, .T. ) ;
#260 = VERTEX_POINT ( 'NONE', #44318 ) ;
#261 = CARTESIAN_POINT ( 'NONE',  ( -58.72577399666003828, -8.018798470749953111, 9.970456859662458982 ) ) ;
#262 = CARTESIAN_POINT ( 'NONE',  ( 14.79983301484792158, 5.231579820681822317E-14, 9.707297091061585448 ) ) ;
#263 = DIRECTION ( 'NONE',  ( 0.000000000000000000, -0.000000000000000000, 1.000000000000000000 ) ) ;
#264 = DIRECTION ( 'NONE',  ( 0.4150806644157580272, -0.8386120903146133676, 0.3527574294133681287 ) ) ;
#265 = EDGE_CURVE ( 'NONE', #33810, #13848, #18575, .T. ) ;
#266 = CARTESIAN_POINT ( 'NONE',  ( -59.25000000000002842, -11.27259564721674323, -9.085383242869607301 ) ) ;
#267 = VERTEX_POINT ( 'NONE', #36978 ) ;
#268 = CARTESIAN_POINT ( 'NONE',  ( -7.900316297287162006E-16, -148.5000000000000284, 5.402195641694684802 ) ) ;
#269 = ORIENTED_EDGE ( 'NONE', *, *, #13349, .F. ) ;
#270 = CARTESIAN_POINT ( 'NONE',  ( -45.82089406171071744, -18.07472484299914584, 11.57492582101730783 ) ) ;
#271 = CARTESIAN_POINT ( 'NONE',  ( 0.4984922780491351513, -111.4299999999999216, 12.02505541970264424 ) ) ;
#272 = CARTESIAN_POINT ( 'NONE',  ( -15.50152429181467006, -6.648311377686744181E-15, -8.853360271923808256 ) ) ;
#273 = PERSON_AND_ORGANIZATION_ROLE ( 'creator' ) ;
#274 = CC_DESIGN_DATE_AND_TIME_ASSIGNMENT ( #14308, #20652, ( #47522 ) ) ;
#275 = CARTESIAN_POINT ( 'NONE',  ( -28.74999999999997158, 0.000000000000000000, 39.50000000003391420 ) ) ;
#276 = APPROVAL ( #5254, 'UNKNOWN' ) ;
#277 = CARTESIAN_POINT ( 'NONE',  ( 23.18745945086820370, 19.85145959211912370, 21.82134436123453014 ) ) ;
#278 = PERSON_AND_ORGANIZATION ( #21998, #1049 ) ;
#279 = CARTESIAN_POINT ( 'NONE',  ( -17.78784794673527614, -19.56070894061705445, -12.88874967646245473 ) ) ;
#280 = VECTOR ( 'NONE', #14781, 1000.000000000000000 ) ;
#281 = CYLINDRICAL_SURFACE ( 'NONE', #47975, 1.549999999999993605 ) ;
#282 = CARTESIAN_POINT ( 'NONE',  ( 40.96855442887799370, 1.789450880080987627, -15.21489615005941687 ) ) ;
#283 = ORIENTED_EDGE ( 'NONE', *, *, #10743, .T. ) ;
#284 = VECTOR ( 'NONE', #12081, 1000.000000000000000 ) ;
#285 = CARTESIAN_POINT ( 'NONE',  ( -15.25000000000000000, -15.00000000000000000, 25.40177159176107935 ) ) ;
#286 = CARTESIAN_POINT ( 'NONE',  ( -14.57798658993491259, -0.6169950725267838720, 10.00660836731916525 ) ) ;
#287 = CONTEXT_DEPENDENT_SHAPE_REPRESENTATION ( #47020, #40009 ) ;
#288 = CARTESIAN_POINT ( 'NONE',  ( -16.08333836258355376, -22.88831836134976783, -5.955107997120142826 ) ) ;
#289 = CARTESIAN_POINT ( 'NONE',  ( 15.81235829457656727, -22.88836617356431802, 11.48024652812835988 ) ) ;
#290 = CARTESIAN_POINT ( 'NONE',  ( 40.99879316816976171, -0.8091234602732828574, -15.22611998589817794 ) ) ;
#291 = CARTESIAN_POINT ( 'NONE',  ( -22.50000000000000000, -19.73482100620928748, -21.92685202788765508 ) ) ;
#292 = CARTESIAN_POINT ( 'NONE',  ( 52.24913964036139902, -11.41777052230543887, -4.551303982737438858 ) ) ;
#293 = LINE ( 'NONE', #26289, #25306 ) ;
#294 = CARTESIAN_POINT ( 'NONE',  ( 17.99132279540273416, -19.68346649792731284, -8.487149427047791406 ) ) ;
#295 = DIRECTION ( 'NONE',  ( -5.431882241956912569E-17, 0.7071067811865512365, 0.7071067811865439090 ) ) ;
#296 = CARTESIAN_POINT ( 'NONE',  ( 0.9205474098326769106, -84.12726553306644917, 17.86127206159854808 ) ) ;
#297 = CARTESIAN_POINT ( 'NONE',  ( 40.93966564871040248, -15.23633021144734556, 1.479992427512257791 ) ) ;
#298 = PLANE ( 'NONE',  #44953 ) ;
#299 = CARTESIAN_POINT ( 'NONE',  ( -1.112477914638531336E-13, -100.2650791635511780, -15.22156253325669439 ) ) ;
#300 = ORIENTED_EDGE ( 'NONE', *, *, #27708, .T. ) ;
#301 = CARTESIAN_POINT ( 'NONE',  ( -58.59606181479178844, -15.76974392900929622, 0.2320397367133521793 ) ) ;
#302 = ORIENTED_EDGE ( 'NONE', *, *, #8758, .T. ) ;
#303 = CARTESIAN_POINT ( 'NONE',  ( 18.15646910024424088, -19.22339066617839620, 3.257360331546205376E-11 ) ) ;
#304 = ORIENTED_EDGE ( 'NONE', *, *, #41369, .T. ) ;
#305 = CARTESIAN_POINT ( 'NONE',  ( 56.41172055455162848, 1.398665926134568416, -10.45716947402326547 ) ) ;
#306 = CC_DESIGN_SECURITY_CLASSIFICATION ( #21247, ( #48100 ) ) ;
#307 = CARTESIAN_POINT ( 'NONE',  ( 42.60000000000001563, -154.9999999999999147, 5.000000000000517808 ) ) ;
#308 = CARTESIAN_POINT ( 'NONE',  ( -36.36166851321875981, 13.54692925028429862, 13.76071956193761103 ) ) ;
#309 = ORIENTED_EDGE ( 'NONE', *, *, #23507, .T. ) ;
#310 = CARTESIAN_POINT ( 'NONE',  ( -39.68995723533387832, -10.27664830770833859, 15.51289359170663751 ) ) ;
#311 = CARTESIAN_POINT ( 'NONE',  ( -36.36162244104880870, -15.50652861647659186, -12.10897624745980394 ) ) ;
#312 = CARTESIAN_POINT ( 'NONE',  ( -21.81390895181098344, -1.393583415745334175, 13.10392403491388080 ) ) ;
#313 = CARTESIAN_POINT ( 'NONE',  ( -0.7779702762960092333, -112.9519184553676752, -11.58368349131185582 ) ) ;
#314 = CARTESIAN_POINT ( 'NONE',  ( 52.73637343830802138, 11.86053687624756847, -1.050030880166276992 ) ) ;
#315 = CARTESIAN_POINT ( 'NONE',  ( 53.70399193671815397, 0.7916266780090198685, -11.58304347033083737 ) ) ;
#316 = LINE ( 'NONE', #37228, #41660 ) ;
#317 = EDGE_CURVE ( 'NONE', #29797, #42695, #2317, .T. ) ;
#318 = AXIS2_PLACEMENT_3D ( 'NONE', #11895, #45468, #34720 ) ;
#319 = CARTESIAN_POINT ( 'NONE',  ( -40.02660852149925574, -14.84591730124372688, 15.56223550500749653 ) ) ;
#320 = ORIENTED_EDGE ( 'NONE', *, *, #10729, .F. ) ;
#321 = DIRECTION ( 'NONE',  ( -0.000000000000000000, -0.000000000000000000, 1.000000000000000000 ) ) ;
#322 = AXIS2_PLACEMENT_3D ( 'NONE', #35978, #6141, #2027 ) ;
#323 = ORIENTED_EDGE ( 'NONE', *, *, #30102, .T. ) ;
#324 = CARTESIAN_POINT ( 'NONE',  ( -44.77581804776227159, -12.21997187778750593, 14.39414484610208333 ) ) ;
#325 = CARTESIAN_POINT ( 'NONE',  ( 20.94999999999999929, 0.000000000000000000, -29.50000000000010303 ) ) ;
#326 = CARTESIAN_POINT ( 'NONE',  ( -59.25000000000001421, 14.49999999988429877, 9.085283852717122244 ) ) ;
#327 = CARTESIAN_POINT ( 'NONE',  ( -59.25000000000002842, -14.79752663837358817, -8.897508974813190363 ) ) ;
#328 = VERTEX_POINT ( 'NONE', #25097 ) ;
#329 = CARTESIAN_POINT ( 'NONE',  ( -107.5000000000002274, 155.0000000000000284, -10.00000000000000000 ) ) ;
#330 = EDGE_CURVE ( 'NONE', #35150, #9211, #47738, .T. ) ;
#331 = ORIENTED_EDGE ( 'NONE', *, *, #12207, .F. ) ;
#332 = FACE_BOUND ( 'NONE', #5393, .T. ) ;
#333 = CARTESIAN_POINT ( 'NONE',  ( -8.599999999999999645, 15.00000000000000000, 45.00000000000001421 ) ) ;
#334 = CARTESIAN_POINT ( 'NONE',  ( 22.49999999999999645, -14.13738847544818888, -11.94535745376994385 ) ) ;
#335 = COORDINATED_UNIVERSAL_TIME_OFFSET ( 0, 0, .AHEAD. ) ;
#336 = CARTESIAN_POINT ( 'NONE',  ( -59.25000000000002842, -14.83101499490651065, -5.227539530289097236 ) ) ;
#337 = CC_DESIGN_SECURITY_CLASSIFICATION ( #8864, ( #48132 ) ) ;
#338 = CARTESIAN_POINT ( 'NONE',  ( 45.93621428711693966, -1.239403472983799936, 13.73252689868558285 ) ) ;
#339 = CARTESIAN_POINT ( 'NONE',  ( 54.13481938494735601, -4.937295548357874632E-14, -11.32685040662569698 ) ) ;
#340 = CARTESIAN_POINT ( 'NONE',  ( 217.5000000000000568, 155.0000000000001421, -10.00000000000000000 ) ) ;
#341 = ADVANCED_FACE ( 'NONE', ( #29701 ), #28752, .F. ) ;
#342 = SECURITY_CLASSIFICATION ( '', '', #3573 ) ;
#343 = FACE_OUTER_BOUND ( 'NONE', #46556, .T. ) ;
#344 = CARTESIAN_POINT ( 'NONE',  ( 53.22427646549539304, 11.47991189594913841, -3.276382437978771822 ) ) ;
#345 = CARTESIAN_POINT ( 'NONE',  ( 22.50000000000000000, -29.45925151798667230, -1.550000000000000044 ) ) ;
#346 = CARTESIAN_POINT ( 'NONE',  ( -15.62644968451305871, -19.49999999999999645, 15.16207348753820305 ) ) ;
#347 = DIRECTION ( 'NONE',  ( -0.000000000000000000, -0.000000000000000000, 1.000000000000000000 ) ) ;
#348 = APPROVAL_ROLE ( '' ) ;
#349 = CARTESIAN_POINT ( 'NONE',  ( -58.59650163543747681, -15.76956740132241741, -0.2339399935526491059 ) ) ;
#350 = CARTESIAN_POINT ( 'NONE',  ( -59.25000000000001421, -14.87310982485729483, 9.678959623743262242 ) ) ;
#351 = CARTESIAN_POINT ( 'NONE',  ( 12.02625263466723915, -111.4299999999999926, 2.443594499189153169 ) ) ;
#352 = CARTESIAN_POINT ( 'NONE',  ( -39.74999999999996447, -17.94754730859974856, -12.16201275929138426 ) ) ;
#353 = FACE_OUTER_BOUND ( 'NONE', #43960, .T. ) ;
#354 = CARTESIAN_POINT ( 'NONE',  ( -1.393434466129429783, 21.33947117912775227, -20.36874517536207918 ) ) ;
#355 = VERTEX_POINT ( 'NONE', #43585 ) ;
#356 = CARTESIAN_POINT ( 'NONE',  ( 10.11821713794057054, -112.4750997272231530, 6.686404524948489581 ) ) ;
#357 = CARTESIAN_POINT ( 'NONE',  ( 56.78319782314149222, 6.516668574189943719, -8.262519152934020283 ) ) ;
#358 = DIRECTION ( 'NONE',  ( 0.000000000000000000, 0.000000000000000000, -1.000000000000000000 ) ) ;
#359 = EDGE_CURVE ( 'NONE', #29063, #4020, #36252, .T. ) ;
#360 = EDGE_LOOP ( 'NONE', ( #38453, #5293, #15037, #5768, #25534, #44033, #3903 ) ) ;
#362 = CARTESIAN_POINT ( 'NONE',  ( 7.286689167830994407, -84.20944573104041808, -17.30298291027953184 ) ) ;
#361 = CARTESIAN_POINT ( 'NONE',  ( -15.18448093280303901, -100.1837813661214511, 2.342388826697521687 ) ) ;
#363 = CARTESIAN_POINT ( 'NONE',  ( 20.00000000000000355, -17.50000000000000000, -4.999999999999997335 ) ) ;
#364 = CARTESIAN_POINT ( 'NONE',  ( -39.68868820019164190, 17.99715298986211209, 7.632060492849627020E-15 ) ) ;
#365 = EDGE_CURVE ( 'NONE', #16978, #18959, #16239, .T. ) ;
#366 = CARTESIAN_POINT ( 'NONE',  ( 21.10679436024069844, 0.6868706656760094065, -16.35381138121263334 ) ) ;
#367 = LINE ( 'NONE', #30728, #15433 ) ;
#368 = CC_DESIGN_APPROVAL ( #10966, ( #42286 ) ) ;
#369 = CARTESIAN_POINT ( 'NONE',  ( -39.75000000000002132, -17.71833538731052116, 12.97823895381627857 ) ) ;
#370 = ORIENTED_EDGE ( 'NONE', *, *, #3111, .T. ) ;
#371 = CARTESIAN_POINT ( 'NONE',  ( 3.827359401239375014, -100.1979453322793887, 14.96104025994086939 ) ) ;
#372 = EDGE_LOOP ( 'NONE', ( #36697, #11539 ) ) ;
#373 = EDGE_LOOP ( 'NONE', ( #10536, #3837, #11827, #38389 ) ) ;
#374 = CARTESIAN_POINT ( 'NONE',  ( 52.73637343830799296, -11.86053687624756137, 1.050030880166425540 ) ) ;
#375 = DIRECTION ( 'NONE',  ( 0.000000000000000000, -1.000000000000000000, -1.156482317317871478E-16 ) ) ;
#376 = CARTESIAN_POINT ( 'NONE',  ( 15.29405859089341213, -19.50051269004066512, -15.29351785901860339 ) ) ;
#377 = CARTESIAN_POINT ( 'NONE',  ( -31.78999712546308487, -10.06360557259922928, -12.03072231579868223 ) ) ;
#378 = ORIENTED_EDGE ( 'NONE', *, *, #10618, .F. ) ;
#379 = VECTOR ( 'NONE', #37241, 1000.000000000000000 ) ;
#380 = EDGE_CURVE ( 'NONE', #19843, #37404, #8500, .T. ) ;
#381 = ORIENTED_EDGE ( 'NONE', *, *, #22648, .T. ) ;
#382 = CARTESIAN_POINT ( 'NONE',  ( 59.25000000000004974, -9.502772026674595196, -4.153741153117840312E-11 ) ) ;
#383 = B_SPLINE_CURVE_WITH_KNOTS ( 'NONE', 3,
 ( #32193, #5251, #47047, #35582 ),
 .UNSPECIFIED., .F., .F.,
 ( 4, 4 ),
 ( 0.005431616019911742616, 0.007433034139573384790 ),
 .UNSPECIFIED. ) ;
#384 = CARTESIAN_POINT ( 'NONE',  ( 52.24999999999997868, 2.700585991810622755, 11.87048487871268954 ) ) ;
#385 = DIRECTION ( 'NONE',  ( 0.000000000000000000, -1.000000000000000000, 0.000000000000000000 ) ) ;
#386 = CARTESIAN_POINT ( 'NONE',  ( 52.25000000000002132, 0.9999999999880592183, -12.00000000000000000 ) ) ;
#387 = DIRECTION ( 'NONE',  ( 0.000000000000000000, 0.000000000000000000, -1.000000000000000000 ) ) ;
#388 = CARTESIAN_POINT ( 'NONE',  ( -110.0000000000000000, -44.08832831251174866, 33.58425916178475745 ) ) ;
#389 = CARTESIAN_POINT ( 'NONE',  ( -18.28875796134136067, -13.37015007615441853, 4.122473571478417753 ) ) ;
#390 = EDGE_CURVE ( 'NONE', #31984, #29382, #10522, .T. ) ;
#391 = CARTESIAN_POINT ( 'NONE',  ( -39.62987814855510749, -14.07511715593535939, -15.52572822710603617 ) ) ;
#392 = PERSON_AND_ORGANIZATION ( #583, #42125 ) ;
#393 = CARTESIAN_POINT ( 'NONE',  ( -567.9781794426030501, -364.2148758568633866, -12.04760391260248298 ) ) ;
#394 = CARTESIAN_POINT ( 'NONE',  ( 15.24963061190576497, -0.6199115325176348668, -9.760877330880580516 ) ) ;
#395 = DIRECTION ( 'NONE',  ( -0.000000000000000000, -0.000000000000000000, 1.000000000000000000 ) ) ;
#396 = CARTESIAN_POINT ( 'NONE',  ( 22.90168523585079186, 14.07909075816518474, 11.95711764844495129 ) ) ;
#397 = CALENDAR_DATE ( 2025, 26, 11 ) ;
#398 = CARTESIAN_POINT ( 'NONE',  ( 50.00000000000000000, 25.00000000000000000, -24.45925151798666164 ) ) ;
#399 = DIRECTION ( 'NONE',  ( 1.000000000000000000, 0.000000000000000000, 0.000000000000000000 ) ) ;
#400 = CARTESIAN_POINT ( 'NONE',  ( -84.99999999999998579, 52.00000000000000000, 0.000000000000000000 ) ) ;
#401 = DIRECTION ( 'NONE',  ( 0.5773502691896321704, 0.8164965809277214825, 0.000000000000000000 ) ) ;
#402 = CARTESIAN_POINT ( 'NONE',  ( 40.93160032296592732, -6.709484045294387577, -14.08933956301294721 ) ) ;
#403 = EDGE_CURVE ( 'NONE', #12018, #15499, #1522, .T. ) ;
#404 = CARTESIAN_POINT ( 'NONE',  ( 14.07789859620642758, -19.56006092572244981, -15.51286411355301453 ) ) ;
#405 = CARTESIAN_POINT ( 'NONE',  ( -58.62363381731628209, -15.74052529472460726, 8.962655634319682818 ) ) ;
#406 = CARTESIAN_POINT ( 'NONE',  ( 44.99999999999998579, 29.45925151798667230, -1.550000000000038902 ) ) ;
#407 = ORIENTED_EDGE ( 'NONE', *, *, #41067, .T. ) ;
#408 = CARTESIAN_POINT ( 'NONE',  ( -1.168594515848453641, -20.12350043340913075, -21.57081303200008193 ) ) ;
#409 = CARTESIAN_POINT ( 'NONE',  ( 6.573598710090300834, -111.5000000000002558, -10.51425797115653360 ) ) ;
#410 = VECTOR ( 'NONE', #21784, 1000.000000000000000 ) ;
#411 = EDGE_CURVE ( 'NONE', #30739, #10933, #28647, .T. ) ;
#412 = EDGE_CURVE ( 'NONE', #36638, #45234, #42672, .T. ) ;
#413 = CARTESIAN_POINT ( 'NONE',  ( 1.349084842176261789, 12.95084165585464753, -14.06662198637044270 ) ) ;
#414 = CARTESIAN_POINT ( 'NONE',  ( 52.73466397890605606, 0.7865111795292616392, 11.86101449011027853 ) ) ;
#415 = VERTEX_POINT ( 'NONE', #550 ) ;
#417 = CARTESIAN_POINT ( 'NONE',  ( 18.67840591288994290, -84.22144037466658517, -3.776913791966745038 ) ) ;
#416 = CARTESIAN_POINT ( 'NONE',  ( -23.73817219703568426, -0.9541341116579320492, -12.90600057163552172 ) ) ;
#418 = CARTESIAN_POINT ( 'NONE',  ( -18.00069294959300237, -19.22338677506083116, -12.73198527796725443 ) ) ;
#419 = ORIENTED_EDGE ( 'NONE', *, *, #29499, .T. ) ;
#420 = ADVANCED_FACE ( 'NONE', ( #18789 ), #1554, .F. ) ;
#421 = CARTESIAN_POINT ( 'NONE',  ( 46.38990786633318919, -10.42423950353391326, -9.443149133917167148 ) ) ;
#422 = CARTESIAN_POINT ( 'NONE',  ( 17.83082059975302869, -8.518448188003004518, -2.250000174955742338 ) ) ;
#423 = CARTESIAN_POINT ( 'NONE',  ( 52.24999999999982236, 5.379136359390398248, -11.12099352377352979 ) ) ;
#424 = DIRECTION ( 'NONE',  ( 1.000000000000000000, 0.000000000000000000, 0.000000000000000000 ) ) ;
#425 = CARTESIAN_POINT ( 'NONE',  ( -59.25000000000001421, 14.49999999988431121, 9.085283852717124020 ) ) ;
#426 = DIRECTION ( 'NONE',  ( -0.000000000000000000, -1.000000000000000000, -0.000000000000000000 ) ) ;
#427 = CARTESIAN_POINT ( 'NONE',  ( -4.222219624502557167, -19.50000000000000355, 15.50000000000000533 ) ) ;
#428 = CARTESIAN_POINT ( 'NONE',  ( 52.25000000000002132, 7.677102787537804396, -9.775401213862014771 ) ) ;
#429 = ORIENTED_EDGE ( 'NONE', *, *, #46046, .F. ) ;
#430 = ORIENTED_EDGE ( 'NONE', *, *, #24658, .F. ) ;
#431 = CARTESIAN_POINT ( 'NONE',  ( -18.00000000000111910, -19.50000000000000000, -11.57687238960921405 ) ) ;
#432 = CARTESIAN_POINT ( 'NONE',  ( -40.02661322493909068, -18.00069294959954647, -12.73198527794330381 ) ) ;
#433 = FACE_OUTER_BOUND ( 'NONE', #40421, .T. ) ;
#434 = CARTESIAN_POINT ( 'NONE',  ( -59.25000000000002842, 8.219402175938144595, -9.085191124863248646 ) ) ;
#435 = CARTESIAN_POINT ( 'NONE',  ( 2.383622111215809271E-23, -29.45925151798666874, 1.550000000000000044 ) ) ;
#436 = ORIENTED_EDGE ( 'NONE', *, *, #11673, .T. ) ;
#437 = CARTESIAN_POINT ( 'NONE',  ( -39.74999999999999289, 17.54865790277275650, 13.35190468144953613 ) ) ;
#438 = VERTEX_POINT ( 'NONE', #33813 ) ;
#439 = CARTESIAN_POINT ( 'NONE',  ( 0.000000000000000000, 0.000000000000000000, 0.000000000000000000 ) ) ;
#440 = CARTESIAN_POINT ( 'NONE',  ( 24.90927496262013108, -2.823352563820741068, 17.85179364286333481 ) ) ;
#441 = CARTESIAN_POINT ( 'NONE',  ( -33.75000000000001421, 5.000000000000000000, 32.00000000001696066 ) ) ;
#442 = LINE ( 'NONE', #8212, #2869 ) ;
#443 =( REPRESENTATION_RELATIONSHIP ('NONE','NONE', #15694, #4211 ) REPRESENTATION_RELATIONSHIP_WITH_TRANSFORMATION ( #22855 )SHAPE_REPRESENTATION_RELATIONSHIP( ) );
#444 = VECTOR ( 'NONE', #44244, 1000.000000000000227 ) ;
#445 = CARTESIAN_POINT ( 'NONE',  ( -59.25000000000000000, -13.42419855762215164, 9.086127028503110381 ) ) ;
#446 = CARTESIAN_POINT ( 'NONE',  ( 1.549927771046301528, -21.00303778867705518, 20.71625693427511194 ) ) ;
#447 = VERTEX_POINT ( 'NONE', #45286 ) ;
#448 = LINE ( 'NONE', #19886, #29846 ) ;
#449 = ORIENTED_EDGE ( 'NONE', *, *, #46087, .F. ) ;
#450 = VECTOR ( 'NONE', #1184, 1000.000000000000000 ) ;
#451 = CARTESIAN_POINT ( 'NONE',  ( -51.76114144617554302, -6.002656091044800135, -12.93402123313859597 ) ) ;
#452 = EDGE_CURVE ( 'NONE', #17383, #45217, #30915, .T. ) ;
#453 = CARTESIAN_POINT ( 'NONE',  ( -14.50405619906647203, -0.6165626799832095717, -10.00884184703395796 ) ) ;
#454 = CALENDAR_DATE ( 2025, 26, 11 ) ;
#455 = CARTESIAN_POINT ( 'NONE',  ( 52.25000000000000711, 12.00000000000001066, -0.7283453017994124812 ) ) ;
#456 = LINE ( 'NONE', #8463, #450 ) ;
#457 = ITEM_DEFINED_TRANSFORMATION ( 'NONE', 'NONE', #19914,  #47028 ) ;
#458 = CARTESIAN_POINT ( 'NONE',  ( -40.57982274737651096, -14.69848237927206291, -15.85226464579595351 ) ) ;
#459 = AXIS2_PLACEMENT_3D ( 'NONE', #34198, #34673, #23999 ) ;
#460 = CARTESIAN_POINT ( 'NONE',  ( -59.15780684630685471, -11.57933780609135788, 9.517804920253670531 ) ) ;
#461 = EDGE_CURVE ( 'NONE', #29638, #36975, #27028, .T. ) ;
#462 = CARTESIAN_POINT ( 'NONE',  ( -105.0000000000000284, 6.162975822039154730E-30, 10.00000000000000000 ) ) ;
#463 = CARTESIAN_POINT ( 'NONE',  ( -7.591275519367236768, -111.9873540807771661, 9.664709661835882315 ) ) ;
#464 = LINE ( 'NONE', #15279, #33047 ) ;
#465 = VERTEX_POINT ( 'NONE', #12434 ) ;
#466 = CARTESIAN_POINT ( 'NONE',  ( -0.4984922778742463256, -111.4299999999999216, 12.02505541970259451 ) ) ;
#467 = CARTESIAN_POINT ( 'NONE',  ( 18.21168373039005672, -18.94677429692810122, -12.64467919384390626 ) ) ;
#468 = B_SPLINE_CURVE_WITH_KNOTS ( 'NONE', 3,
 ( #2590, #13030, #47313, #16686, #31500, #40479, #3077, #26119, #37282, #21992, #7198, #47799, #138, #14709, #7664, #3309, #4013, #14464, #14224, #44616, #40950, #36795, #18126, #6957 ),
 .UNSPECIFIED., .F., .F.,
 ( 4, 2, 2, 2, 2, 2, 2, 2, 2, 2, 2, 4 ),
 ( 0.0004490529211692777072, 0.001040116288372991719, 0.001631179655576705731, 0.002222243022780419526, 0.002813306389984133755, 0.003404369757187847550, 0.003699901440789707049, 0.003995433124391566115, 0.004290964807993426916, 0.004586496491595285982, 0.004882028175197145048, 0.005177559858799005849 ),
 .UNSPECIFIED. ) ;
#469 = CARTESIAN_POINT ( 'NONE',  ( -14.07233571566429298, -19.68018277716735298, 15.53859234065905426 ) ) ;
#470 = EDGE_CURVE ( 'NONE', #19657, #40644, #33328, .T. ) ;
#471 = CARTESIAN_POINT ( 'NONE',  ( -1.167801317963567564, -1.024186802849829547, 29.48230250128640151 ) ) ;
#472 = CARTESIAN_POINT ( 'NONE',  ( -39.74999999999999289, -15.50769175528996691, 15.20650476342741442 ) ) ;
#473 = CIRCLE ( 'NONE', #27643, 1.000000000000000444 ) ;
#474 = CARTESIAN_POINT ( 'NONE',  ( 24.04003437829407019, -12.80831165075553990, 13.09490811687096645 ) ) ;
#475 = CARTESIAN_POINT ( 'NONE',  ( -15.49025951248587774, -19.22338954139386047, -15.39222532111525510 ) ) ;
#476 = VERTEX_POINT ( 'NONE', #23130 ) ;
#477 = EDGE_CURVE ( 'NONE', #14577, #31224, #27279, .T. ) ;
#478 = CARTESIAN_POINT ( 'NONE',  ( -110.0000000000000142, -25.00000000000000000, 10.00000000000000000 ) ) ;
#479 = CARTESIAN_POINT ( 'NONE',  ( -31.78987251937991232, 13.41430336482559760, -8.862920117952757693 ) ) ;
#480 = DIRECTION ( 'NONE',  ( -0.000000000000000000, -0.000000000000000000, -1.000000000000000000 ) ) ;
#481 = VECTOR ( 'NONE', #12416, 1000.000000000000000 ) ;
#482 = FACE_BOUND ( 'NONE', #16343, .T. ) ;
#483 = CARTESIAN_POINT ( 'NONE',  ( 52.73663449690842242, 11.84330992227204327, 1.641001869423788895 ) ) ;
#484 = ORIENTED_EDGE ( 'NONE', *, *, #35340, .T. ) ;
#485 = CARTESIAN_POINT ( 'NONE',  ( -39.62896158721365936, -17.36964578723617336, -13.74103575713069247 ) ) ;
#486 = VERTEX_POINT ( 'NONE', #34057 ) ;
#487 = CARTESIAN_POINT ( 'NONE',  ( -8.589530987802461937, -111.9874954892192278, -8.804975863972732242 ) ) ;
#488 = CARTESIAN_POINT ( 'NONE',  ( 53.70848014358912792, -3.056194911459176655, -11.38303233391779479 ) ) ;
#489 = CARTESIAN_POINT ( 'NONE',  ( -22.09171452212417819, 19.76551851158725270, -21.89932172208087025 ) ) ;
#490 = DIRECTION ( 'NONE',  ( 0.000000000000000000, 0.000000000000000000, 1.000000000000000000 ) ) ;
#491 = CARTESIAN_POINT ( 'NONE',  ( 22.50000000000000355, -21.92685202788758048, -19.73482100620936208 ) ) ;
#492 = ORIENTED_EDGE ( 'NONE', *, *, #14560, .T. ) ;
#493 = CARTESIAN_POINT ( 'NONE',  ( -36.36169208046948143, 12.95712954620863044, 13.94387402007225951 ) ) ;
#494 = VERTEX_POINT ( 'NONE', #15848 ) ;
#495 = CARTESIAN_POINT ( 'NONE',  ( -23.84529843717063358, 0.7764879433493040439, -29.48989945076836960 ) ) ;
#496 = CARTESIAN_POINT ( 'NONE',  ( -31.78980749515524096, -12.74814782820634207, 10.38977799970018445 ) ) ;
#497 = CARTESIAN_POINT ( 'NONE',  ( 55.00000000000000000, -25.00000000000000355, 21.95925151798666874 ) ) ;
#498 = ORIENTED_EDGE ( 'NONE', *, *, #22900, .F. ) ;
#499 = DIRECTION ( 'NONE',  ( 0.000000000000000000, 0.000000000000000000, 1.000000000000000000 ) ) ;
#500 = CARTESIAN_POINT ( 'NONE',  ( -1.239176318049976855, 20.17527940397388520, -21.52274568928934073 ) ) ;
#501 = CARTESIAN_POINT ( 'NONE',  ( 19.26198838355427156, -16.51125430457123855, 0.5723180577430533322 ) ) ;
#502 = CARTESIAN_POINT ( 'NONE',  ( -244.9041417358988895, 37.03506063942133153, -69.22942157870006952 ) ) ;
#503 = CARTESIAN_POINT ( 'NONE',  ( 90.54074848201334191, 10.00000000000000000, -32.47506232760898826 ) ) ;
#504 = ORIENTED_EDGE ( 'NONE', *, *, #6315, .F. ) ;
#505 = CARTESIAN_POINT ( 'NONE',  ( -59.24999999999992184, 14.79790958226582731, -9.707914007332675510 ) ) ;
#506 = EDGE_LOOP ( 'NONE', ( #5829, #14830 ) ) ;
#507 = CARTESIAN_POINT ( 'NONE',  ( -39.75000000000002132, -17.94384913395297332, 12.23170311877203176 ) ) ;
#508 = CARTESIAN_POINT ( 'NONE',  ( -15.48942117795245643, -1.570027992828905892E-14, -8.933244182175233306 ) ) ;
#509 = APPROVAL_STATUS ( 'not_yet_approved' ) ;
#510 = CARTESIAN_POINT ( 'NONE',  ( -253.7499999999999147, 155.0000000000001421, -2.900000000000009237 ) ) ;
#511 = AXIS2_PLACEMENT_3D ( 'NONE', #30656, #22404, #792 ) ;
#512 = CARTESIAN_POINT ( 'NONE',  ( -64.99999999999975842, 10.00000000000000000, 9.999999999999786837 ) ) ;
#513 = CARTESIAN_POINT ( 'NONE',  ( 23.73917631804997441, 20.17527940397373243, 21.52274568928947929 ) ) ;
#514 = DATE_TIME_ROLE ( 'classification_date' ) ;
#515 = AXIS2_PLACEMENT_3D ( 'NONE', #21345, #42775, #28174 ) ;
#517 = AXIS2_PLACEMENT_3D ( 'NONE', #28478, #28956, #36706 ) ;
#516 = CARTESIAN_POINT ( 'NONE',  ( 5.609640286100066930, -19.56005570723087672, -15.51282989383430788 ) ) ;
#518 = CARTESIAN_POINT ( 'NONE',  ( -45.45631144615492047, -12.13205803384727233, -14.23342036154000390 ) ) ;
#519 = CARTESIAN_POINT ( 'NONE',  ( -39.75000000000002132, 14.92519343430360834, -15.39384917088789528 ) ) ;
#520 = ORIENTED_EDGE ( 'NONE', *, *, #43448, .T. ) ;
#521 =( BOUNDED_SURFACE ( )  B_SPLINE_SURFACE ( 3, 2, ( 
 ( #16902, #12764, #31477 ),
 ( #13008, #2334, #42676 ),
 ( #9371, #27848, #24192 ),
 ( #31720, #46579, #13247 ),
 ( #17133, #46812, #32436 ),
 ( #21738, #10314, #40454 ),
 ( #47779, #14202, #36300 ),
 ( #14443, #47287, #21494 ),
 ( #13958, #43625, #36542 ),
 ( #17859, #10800, #3287 ),
 ( #32916, #10560, #25135 ),
 ( #40217, #28791, #29263 ),
 ( #39967, #6695, #3052 ),
 ( #44123, #25380, #25629 ),
 ( #32675, #47538, #21252 ),
 ( #29026, #6450, #39726 ),
 ( #36054, #43873, #2803 ),
 ( #6935, #18102, #17607 ),
 ( #35733, #13393, #20469 ),
 ( #2016, #9287, #43060 ),
 ( #9754, #35264, #9995 ),
 ( #24812, #24574, #32106 ),
 ( #39644, #16821, #17056 ),
 ( #42602, #31873, #10234 ),
 ( #43537, #35967, #2484 ),
 ( #6366, #28231, #24112 ),
 ( #43300, #31647, #21165 ),
 ( #35029, #25048, #46734 ),
 ( #46503, #39880, #1781 ),
 ( #38934, #2715, #13872 ),
 ( #47207, #39404, #17517 ),
 ( #32341, #27767, #42834 ),
 ( #16585, #17284, #6126 ),
 ( #2254, #13167, #5651 ),
 ( #39168, #20941, #28007 ),
 ( #28705, #6607, #31404 ),
 ( #46255, #9523, #46960 ),
 ( #12927, #24342, #13626 ),
 ( #28460, #5889, #20698 ),
 ( #35504, #262, #11191 ),
 ( #44751, #17769, #32593 ),
 ( #26014, #41087, #28942 ),
 ( #40844, #3203, #18020 ),
 ( #7558, #2962, #10949 ),
 ( #22125, #18260, #10475 ),
 ( #40607, #43786, #36930 ),
 ( #47450, #22365, #11425 ),
 ( #44274, #10716, #33067 ),
 ( #21650, #37169, #36206 ),
 ( #47929, #36693, #3908 ),
 ( #26260, #25290, #18738 ),
 ( #14603, #33531, #32828 ),
 ( #21890, #25778, #15071 ),
 ( #7092, #47694, #6850 ),
 ( #29652, #3441, #40119 ),
 ( #14357, #29175, #29890 ),
 ( #21403, #44507, #7329 ),
 ( #14115, #36455, #29416 ) ),
 .UNSPECIFIED., .F., .F., .T. ) 
 B_SPLINE_SURFACE_WITH_KNOTS ( ( 4, 2, 2, 2, 2, 2, 2, 2, 2, 2, 2, 2, 2, 2, 2, 2, 2, 2, 2, 2, 2, 2, 2, 2, 2, 2, 2, 2, 4 ),
 ( 3, 3 ),
 ( 0.000000000000000000, 8.132591406552000597E-06, 1.626518281310400119E-05, 2.439777421965600010E-05, 3.253036562620800239E-05, 4.879554843931200019E-05, 6.506073125241600477E-05, 9.759109687862400039E-05, 0.0001301214625048320095, 0.0001626518281310400187, 0.0001951821937572480008, 0.0002277125593834560099, 0.0002602429250096640191, 0.0002927732906358720012, 0.0003253036562620800374, 0.0003578340218882880195, 0.0003659666132948400557, 0.0003740992047013920376, 0.0003903643875144960015, 0.0004228947531407040378, 0.0004391599359538080017, 0.0004472925273603599837, 0.0004554251187669120199, 0.0004879554843931200019, 0.0004960880757996719839, 0.0004981212236513099523, 0.0005001543715029480291, 0.0005042206672062239659, 0.0005204858500193280382 ),
 ( 0.000000000000000000, 1.000000000000000000 ),
 .UNSPECIFIED. ) 
 GEOMETRIC_REPRESENTATION_ITEM ( )  RATIONAL_B_SPLINE_SURFACE ( (
 ( 1.000000000000000000, 0.8285253333982829371, 1.000000000000000000),
 ( 1.000000000000000000, 0.8285228835653790647, 1.000000000000000000),
 ( 1.000000000000000000, 0.8285372936213710737, 1.000000000000000000),
 ( 1.000000000000000000, 0.8285596449336563030, 1.000000000000000000),
 ( 1.000000000000000000, 0.8285719989154223253, 1.000000000000000000),
 ( 1.000000000000000000, 0.8285989756337224232, 1.000000000000000000),
 ( 1.000000000000000000, 0.8286139111806992696, 1.000000000000000000),
 ( 1.000000000000000000, 0.8286410517793222352, 1.000000000000000000),
 ( 1.000000000000000000, 0.8286522478654003709, 1.000000000000000000),
 ( 1.000000000000000000, 0.8286834009074962593, 1.000000000000000000),
 ( 1.000000000000000000, 0.8287038795454635398, 1.000000000000000000),
 ( 1.000000000000000000, 0.8287432503739808887, 1.000000000000000000),
 ( 1.000000000000000000, 0.8287617251793147899, 1.000000000000000000),
 ( 1.000000000000000000, 0.8288186168500968343, 1.000000000000000000),
 ( 1.000000000000000000, 0.8288622543331584103, 1.000000000000000000),
 ( 1.000000000000000000, 0.8290103656655979369, 1.000000000000000000),
 ( 1.000000000000000000, 0.8291219761439594382, 1.000000000000000000),
 ( 1.000000000000000000, 0.8293810745997260980, 1.000000000000000000),
 ( 1.000000000000000000, 0.8295095855878302782, 1.000000000000000000),
 ( 1.000000000000000000, 0.8297625648910680329, 1.000000000000000000),
 ( 1.000000000000000000, 0.8298929404463571968, 1.000000000000000000),
 ( 1.000000000000000000, 0.8301510344880372871, 1.000000000000000000),
 ( 1.000000000000000000, 0.8302720903452783796, 1.000000000000000000),
 ( 1.000000000000000000, 0.8304648101757282630, 1.000000000000000000),
 ( 1.000000000000000000, 0.8305401464791314359, 1.000000000000000000),
 ( 1.000000000000000000, 0.8306346669330321175, 1.000000000000000000),
 ( 1.000000000000000000, 0.8306664350316014245, 1.000000000000000000),
 ( 1.000000000000000000, 0.8306937670759432235, 1.000000000000000000),
 ( 1.000000000000000000, 0.8306827452904876896, 1.000000000000000000),
 ( 1.000000000000000000, 0.8306089719497307122, 1.000000000000000000),
 ( 1.000000000000000000, 0.8305498823602157632, 1.000000000000000000),
 ( 1.000000000000000000, 0.8305605222614490524, 1.000000000000000000),
 ( 1.000000000000000000, 0.8305665276059603919, 1.000000000000000000),
 ( 1.000000000000000000, 0.8305834775648117674, 1.000000000000000000),
 ( 1.000000000000000000, 0.8305968071463168956, 1.000000000000000000),
 ( 1.000000000000000000, 0.8306025092249883501, 1.000000000000000000),
 ( 1.000000000000000000, 0.8305870482351432882, 1.000000000000000000),
 ( 1.000000000000000000, 0.8305456737413975388, 1.000000000000000000),
 ( 1.000000000000000000, 0.8304789935290477487, 1.000000000000000000),
 ( 1.000000000000000000, 0.8305348338460012414, 1.000000000000000000),
 ( 1.000000000000000000, 0.8305903388112159114, 1.000000000000000000),
 ( 1.000000000000000000, 0.8307506935868385067, 1.000000000000000000),
 ( 1.000000000000000000, 0.8308171778209221259, 1.000000000000000000),
 ( 1.000000000000000000, 0.8309133329309297267, 1.000000000000000000),
 ( 1.000000000000000000, 0.8309507055437924672, 1.000000000000000000),
 ( 1.000000000000000000, 0.8311113547376889343, 1.000000000000000000),
 ( 1.000000000000000000, 0.8311566895273048150, 1.000000000000000000),
 ( 1.000000000000000000, 0.8312116486608477350, 1.000000000000000000),
 ( 1.000000000000000000, 0.8312237452057567033, 1.000000000000000000),
 ( 1.000000000000000000, 0.8313012638537405907, 1.000000000000000000),
 ( 1.000000000000000000, 0.8313196743424812185, 1.000000000000000000),
 ( 1.000000000000000000, 0.8313746021838889222, 1.000000000000000000),
 ( 1.000000000000000000, 0.8314153018853076560, 1.000000000000000000),
 ( 1.000000000000000000, 0.8315249514653291207, 1.000000000000000000),
 ( 1.000000000000000000, 0.8315657691292025477, 1.000000000000000000),
 ( 1.000000000000000000, 0.8316896732825410643, 1.000000000000000000),
 ( 1.000000000000000000, 0.8316670219502992900, 1.000000000000000000),
 ( 1.000000000000000000, 0.8316962546557468139, 1.000000000000000000) ) ) 
 REPRESENTATION_ITEM ( '' )  SURFACE ( )  );
#522 = CARTESIAN_POINT ( 'NONE',  ( 32.89699853640393457, -2.596597490108663782E-14, 16.27272937655062890 ) ) ;
#523 = CALENDAR_DATE ( 2025, 26, 11 ) ;
#524 = CARTESIAN_POINT ( 'NONE',  ( -11.58230988678637985, -112.9567432497804305, 0.7220070062994431437 ) ) ;
#525 = CARTESIAN_POINT ( 'NONE',  ( 13.17056869141069519, -27.46016620628893534, 9.633361721652320853 ) ) ;
#526 = CARTESIAN_POINT ( 'NONE',  ( -40.30320845578205535, -11.63427436142590388, -15.73812773414937816 ) ) ;
#527 = LINE ( 'NONE', #41118, #4621 ) ;
#528 = DIRECTION ( 'NONE',  ( 1.000000000000000000, 1.047380211910524929E-16, -0.000000000000000000 ) ) ;
#529 = FACE_OUTER_BOUND ( 'NONE', #35665, .T. ) ;
#530 = CARTESIAN_POINT ( 'NONE',  ( 18.28924015324204078, -13.38445006908907509, 7.752057801921244717 ) ) ;
#531 = EDGE_CURVE ( 'NONE', #19736, #8200, #32571, .T. ) ;
#532 = CARTESIAN_POINT ( 'NONE',  ( -58.63015539316172919, 15.13446193925114613, 9.847960981117699575 ) ) ;
#533 = CARTESIAN_POINT ( 'NONE',  ( 11.50537140566608940, -19.22339577210897943, 15.61906386707468641 ) ) ;
#534 = CARTESIAN_POINT ( 'NONE',  ( -7.800254260505790072, -16.25532911614781995, 11.20959506420271623 ) ) ;
#535 = CARTESIAN_POINT ( 'NONE',  ( -22.50000000000000000, 10.82495018444969581, -13.01698120612786624 ) ) ;
#536 = CARTESIAN_POINT ( 'NONE',  ( 0.1814222485194792733, -111.4999999999998153, -12.00000000000000178 ) ) ;
#537 = EDGE_LOOP ( 'NONE', ( #20353, #39994, #27072, #38602 ) ) ;
#538 = EDGE_CURVE ( 'NONE', #8859, #3023, #1535, .T. ) ;
#539 = CARTESIAN_POINT ( 'NONE',  ( -20.99977940811041321, 0.4026312765153206574, 29.49741971207565072 ) ) ;
#540 = VERTEX_POINT ( 'NONE', #4916 ) ;
#541 = CARTESIAN_POINT ( 'NONE',  ( 15.23701477686234007, -100.2111374137398627, -0.2146935283687988472 ) ) ;
#542 = DIRECTION ( 'NONE',  ( -0.5150380749100562650, 0.000000000000000000, 0.8571673007021110013 ) ) ;
#543 = DIRECTION ( 'NONE',  ( 0.000000000000000000, 0.000000000000000000, -1.000000000000000000 ) ) ;
#544 = CARTESIAN_POINT ( 'NONE',  ( -40.57982943232315165, 15.61866764925184903, 15.69141383411706414 ) ) ;
#545 = CIRCLE ( 'NONE', #5996, 2.500000000000002220 ) ;
#546 = ORIENTED_EDGE ( 'NONE', *, *, #7527, .F. ) ;
#547 = CARTESIAN_POINT ( 'NONE',  ( -39.62983391078241624, -1.009427196200120747E-15, 15.52576948530694168 ) ) ;
#548 = CC_DESIGN_DATE_AND_TIME_ASSIGNMENT ( #14967, #44641, ( #18074 ) ) ;
#549 = CARTESIAN_POINT ( 'NONE',  ( 53.71107045388508539, -11.43302012171987236, -2.782926619989090078 ) ) ;
#550 = CARTESIAN_POINT ( 'NONE',  ( -20.00000000000014211, -17.50000000000010658, -5.000000000000109246 ) ) ;
#552 = CARTESIAN_POINT ( 'NONE',  ( -2.823352563821112327, -84.15927496262013108, -17.85179364286329928 ) ) ;
#551 = AXIS2_PLACEMENT_3D ( 'NONE', #44087, #10528, #40899 ) ;
#553 = CARTESIAN_POINT ( 'NONE',  ( -40.30322783900665229, 18.02952949513870706, -13.22282028583155977 ) ) ;
#554 = CARTESIAN_POINT ( 'NONE',  ( 52.25000000000000711, 1.140817776483128210, -11.99940289632718482 ) ) ;
#555 = CARTESIAN_POINT ( 'NONE',  ( -15.25000000000000000, 0.000000000000000000, 45.00000000000001421 ) ) ;
#556 = AXIS2_PLACEMENT_3D ( 'NONE', #20643, #27700, #9462 ) ;
#557 = CIRCLE ( 'NONE', #2132, 3.000000000000000444 ) ;
#558 = VECTOR ( 'NONE', #9774, 1000.000000000000000 ) ;
#559 = CARTESIAN_POINT ( 'NONE',  ( -40.30321832771076629, -15.24652462292228350, 15.63059059098265458 ) ) ;
#560 = ORIENTED_EDGE ( 'NONE', *, *, #39643, .T. ) ;
#561 = CARTESIAN_POINT ( 'NONE',  ( -14.50405619906635124, -0.6165626799832090166, -10.00884184703396151 ) ) ;
#562 = SHAPE_REPRESENTATION_RELATIONSHIP ( 'NONE' , 'NONE' ,  #47394, #22604 ) ;
#563 = EDGE_LOOP ( 'NONE', ( #34721, #17032, #44025, #19439 ) ) ;
#564 = CARTESIAN_POINT ( 'NONE',  ( -44.76286076124642932, -16.10134156715822940, 13.90931054547998968 ) ) ;
#565 = CARTESIAN_POINT ( 'NONE',  ( -45.00000000000000000, -1.549999999999984057, 29.45925151798666519 ) ) ;
#566 = LINE ( 'NONE', #11252, #14972 ) ;
#567 = CARTESIAN_POINT ( 'NONE',  ( -59.24999999999997868, -14.79983301485048663, -9.707297091060722138 ) ) ;
#568 = VERTEX_POINT ( 'NONE', #11478 ) ;
#569 = CYLINDRICAL_SURFACE ( 'NONE', #9705, 2.500000000000009326 ) ;
#570 = ORIENTED_EDGE ( 'NONE', *, *, #12588, .F. ) ;
#571 = CARTESIAN_POINT ( 'NONE',  ( -15.75909942864757518, -0.6270948605546438070, -8.753373226384736583 ) ) ;
#572 = LINE ( 'NONE', #25615, #17869 ) ;
#573 = FACE_OUTER_BOUND ( 'NONE', #10926, .T. ) ;
#574 = DATE_AND_TIME ( #30450, #37325 ) ;
#575 = B_SPLINE_CURVE_WITH_KNOTS ( 'NONE', 3,
 ( #41547, #34227, #23057, #33747, #242, #7774, #29868, #7537, #8249, #37878, #19434, #44971, #11405, #966, #15774, #30593, #29632, #4356 ),
 .UNSPECIFIED., .F., .F.,
 ( 4, 2, 2, 2, 2, 2, 2, 2, 4 ),
 ( 0.000000000000000000, 0.0007801536093352470910, 0.001560307218670494182, 0.002340460828005741165, 0.003120614437340988364, 0.003900768046676235563, 0.004680921656011482329, 0.005461075265346729962, 0.006241228874681976728 ),
 .UNSPECIFIED. ) ;
#576 = CARTESIAN_POINT ( 'NONE',  ( -59.24075418980453378, 11.41352096969409047, -9.248978353213461290 ) ) ;
#577 = CARTESIAN_POINT ( 'NONE',  ( 52.25000000000011369, -8.699789789572371040E-11, -12.00000000000000000 ) ) ;
#578 = DIRECTION ( 'NONE',  ( 0.000000000000000000, 0.000000000000000000, -1.000000000000000000 ) ) ;
#579 = DIRECTION ( 'NONE',  ( -1.000000000000000000, 0.000000000000000000, -0.000000000000000000 ) ) ;
#580 = CARTESIAN_POINT ( 'NONE',  ( 55.00000000000000711, 0.000000000000000000, 0.000000000000000000 ) ) ;
#581 = CARTESIAN_POINT ( 'NONE',  ( -36.36163382643573527, 15.81235829457829745, -11.48024652812408597 ) ) ;
#582 = AXIS2_PLACEMENT_3D ( 'NONE', #48052, #2842, #24937 ) ;
#583 = PERSON ( 'NAUO-PER1', 'UNSPECIFIED', 'UNSPECIFIED', ('UNSPECIFIED'), ('UNSPECIFIED'), ('UNSPECIFIED') ) ;
#584 = AXIS2_PLACEMENT_3D ( 'NONE', #12128, #253, #26964 ) ;
#585 = CARTESIAN_POINT ( 'NONE',  ( -0.7802798759181885924, -16.49173017397418661, -1.354600156458464211 ) ) ;
#586 = EDGE_CURVE ( 'NONE', #1890, #17230, #42106, .T. ) ;
#587 = CARTESIAN_POINT ( 'NONE',  ( -14.85525329710545250, -19.62016380920070446, 15.43827994869930542 ) ) ;
#588 = DIRECTION ( 'NONE',  ( 1.000000000000000000, 0.000000000000000000, 0.000000000000000000 ) ) ;
#589 = AXIS2_PLACEMENT_3D ( 'NONE', #7969, #15733, #33474 ) ;
#590 = DIRECTION ( 'NONE',  ( 1.000000000000000000, 0.000000000000000000, 0.000000000000000000 ) ) ;
#591 = CIRCLE ( 'NONE', #12232, 1.000000000000000444 ) ;
#592 = DIRECTION ( 'NONE',  ( -0.000000000000000000, -0.000000000000000000, 1.000000000000000000 ) ) ;
#593 = CIRCLE ( 'NONE', #19995, 2.499999999999995115 ) ;
#594 = CARTESIAN_POINT ( 'NONE',  ( -51.75855293322770478, 11.51709934267836388, 12.92128165867176293 ) ) ;
#595 = FACE_OUTER_BOUND ( 'NONE', #38750, .T. ) ;
#596 = CARTESIAN_POINT ( 'NONE',  ( -13.39106571033542181, -51.45034984753966256, 14.45504770149161899 ) ) ;
#597 = CARTESIAN_POINT ( 'NONE',  ( -40.02661183949658863, -18.15227168225438703, -11.83064435418439686 ) ) ;
#598 = EDGE_CURVE ( 'NONE', #32826, #11579, #27935, .T. ) ;
#599 = DIRECTION ( 'NONE',  ( 1.000000000000000000, 0.000000000000000000, 0.000000000000000000 ) ) ;
#600 = EDGE_LOOP ( 'NONE', ( #28325, #16679, #850, #7042 ) ) ;
#601 = CARTESIAN_POINT ( 'NONE',  ( 10.86477310817381081, -111.9874593064377137, 5.607487557322316185 ) ) ;
#602 = CARTESIAN_POINT ( 'NONE',  ( -57.78590407170756293, -8.169667439566817180, 10.35524851401848068 ) ) ;
#603 = CARTESIAN_POINT ( 'NONE',  ( -38.75000000000000711, -5.000000000000000000, 39.50000000003391420 ) ) ;
#604 = CC_DESIGN_PERSON_AND_ORGANIZATION_ASSIGNMENT ( #33325, #22628, ( #41479 ) ) ;
#605 = ORIENTED_EDGE ( 'NONE', *, *, #28031, .T. ) ;
#606 = VERTEX_POINT ( 'NONE', #15366 ) ;
#608 = CARTESIAN_POINT ( 'NONE',  ( 1.931403263429195993, -111.4999999999999858, -11.96251694922400688 ) ) ;
#607 = CARTESIAN_POINT ( 'NONE',  ( -18.18512654903133807, -18.67015824149004999, 13.34511095189350449 ) ) ;
#609 = CYLINDRICAL_SURFACE ( 'NONE', #41898, 6.000000000000000000 ) ;
#610 = DIRECTION ( 'NONE',  ( 0.000000000000000000, 0.000000000000000000, 1.000000000000000000 ) ) ;
#611 = CARTESIAN_POINT ( 'NONE',  ( -13.89583351981319836, -4.336808689942017736E-16, -9.085856324593002853 ) ) ;
#612 = CARTESIAN_POINT ( 'NONE',  ( -7.249999999999999112, 15.00000000000000000, -35.00000000000000711 ) ) ;
#613 = CARTESIAN_POINT ( 'NONE',  ( -39.75000000000003553, -17.78418093566004998, 12.80103485327408741 ) ) ;
#614 = ORIENTED_EDGE ( 'NONE', *, *, #45921, .F. ) ;
#615 = ORIENTED_EDGE ( 'NONE', *, *, #40770, .T. ) ;
#616 = ORIENTED_EDGE ( 'NONE', *, *, #4583, .F. ) ;
#617 = AXIS2_PLACEMENT_3D ( 'NONE', #19924, #34711, #27689 ) ;
#618 = CARTESIAN_POINT ( 'NONE',  ( 52.25000000000000711, -11.99931245013742931, 1.153588287226523956 ) ) ;
#619 = CARTESIAN_POINT ( 'NONE',  ( 70.00000000000045475, 0.000000000000000000, -35.00000000000000711 ) ) ;
#620 = CARTESIAN_POINT ( 'NONE',  ( 17.87291281734644954, -19.49986685853063051, -12.53409234073049738 ) ) ;
#621 = CIRCLE ( 'NONE', #17674, 2.499999999999998668 ) ;
#622 = CARTESIAN_POINT ( 'NONE',  ( -7.800163649717230641, -14.10770844647600164, -14.20437050272736990 ) ) ;
#623 = ORIENTED_EDGE ( 'NONE', *, *, #4198, .T. ) ;
#624 = CIRCLE ( 'NONE', #36166, 2.100000000000004530 ) ;
#625 = ORIENTED_EDGE ( 'NONE', *, *, #7892, .F. ) ;
#626 = AXIS2_PLACEMENT_3D ( 'NONE', #14204, #6211, #46581 ) ;
#627 = CARTESIAN_POINT ( 'NONE',  ( 53.70715673433331006, 2.243665953664366608, 11.51115879367499240 ) ) ;
#628 = CARTESIAN_POINT ( 'NONE',  ( 58.37626081487263008, 10.00000000000000000, -13.73683798879798523 ) ) ;
#629 = DIRECTION ( 'NONE',  ( 0.000000000000000000, -1.000000000000000000, 0.000000000000000000 ) ) ;
#630 = DATE_TIME_ROLE ( 'classification_date' ) ;
#631 = CARTESIAN_POINT ( 'NONE',  ( -0.2045655876949559471, 16.52993296734349116, 1.550000000000000933 ) ) ;
#632 = CARTESIAN_POINT ( 'NONE',  ( 44.99999999999998579, 1.550000000000232081, 29.45925151798665098 ) ) ;
#633 = CARTESIAN_POINT ( 'NONE',  ( -17.99999999999998934, -19.50000000000002487, -6.938893903907228378E-15 ) ) ;
#634 = CARTESIAN_POINT ( 'NONE',  ( -51.76660892175878104, 4.747595408230963912E-14, -12.92305146930489634 ) ) ;
#635 = APPROVAL_DATE_TIME ( #12762, #10626 ) ;
#636 = EDGE_CURVE ( 'NONE', #22475, #41971, #22924, .T. ) ;
#637 = CARTESIAN_POINT ( 'NONE',  ( 15.44699514194750911, -0.6206504286461860254, -9.580800146415061391 ) ) ;
#638 = DIRECTION ( 'NONE',  ( 7.589051560990415304E-17, 1.000000000000000000, 0.000000000000000000 ) ) ;
#639 = EDGE_CURVE ( 'NONE', #41066, #36020, #18607, .T. ) ;
#640 = CARTESIAN_POINT ( 'NONE',  ( -58.62220888531415852, -15.75893878232779244, -5.949857566078947890 ) ) ;
#641 = PERSON_AND_ORGANIZATION_ROLE ( 'classification_officer' ) ;
#642 = CARTESIAN_POINT ( 'NONE',  ( -1.351559775306054867, 12.91151611050036507, 14.02123100366507202 ) ) ;
#643 = AXIS2_PLACEMENT_3D ( 'NONE', #30516, #19836, #23219 ) ;
#644 = DIRECTION ( 'NONE',  ( 1.000000000000000000, 0.000000000000000000, 0.000000000000000000 ) ) ;
#645 = AXIS2_PLACEMENT_3D ( 'NONE', #36205, #22124, #25535 ) ;
#646 = FACE_OUTER_BOUND ( 'NONE', #21635, .T. ) ;
#647 = CARTESIAN_POINT ( 'NONE',  ( -40.57983326340059449, -15.98790036416424343, -15.56059073643299051 ) ) ;
#648 = CARTESIAN_POINT ( 'NONE',  ( -10.26430551134047597, -19.68012829399841124, -15.53868077511992141 ) ) ;
#649 = CARTESIAN_POINT ( 'NONE',  ( -59.25000000000002842, -14.81963255643741206, 8.836613556420324755 ) ) ;
#650 = CIRCLE ( 'NONE', #9185, 10.00000000000000178 ) ;
#651 = CARTESIAN_POINT ( 'NONE',  ( 52.25079952025863150, 5.872224902696986604, -10.86852554319926689 ) ) ;
#652 = ORIENTED_EDGE ( 'NONE', *, *, #11395, .F. ) ;
#653 = CARTESIAN_POINT ( 'NONE',  ( -43.49125628982962866, -0.4104296923521909557, 14.68499967206217427 ) ) ;
#654 = CARTESIAN_POINT ( 'NONE',  ( 15.16712419397999057, -18.67017443550225408, -15.79943174869432454 ) ) ;
#655 = EDGE_CURVE ( 'NONE', #6353, #10900, #36746, .T. ) ;
#656 = CIRCLE ( 'NONE', #8419, 2.750000000000002665 ) ;
#657 = ADVANCED_FACE ( 'NONE', ( #19444 ), #14169, .F. ) ;
#658 = CARTESIAN_POINT ( 'NONE',  ( 253.7500000000001421, 110.0000000000001137, -5.000000000000000000 ) ) ;
#659 = CARTESIAN_POINT ( 'NONE',  ( -39.75000000000000711, 13.61580699484254353, 15.49999999999999467 ) ) ;
#660 = ORIENTED_EDGE ( 'NONE', *, *, #34403, .F. ) ;
#662 = CARTESIAN_POINT ( 'NONE',  ( 10.73782751421947523, -112.4749186128748306, -5.548221358574831896 ) ) ;
#661 = CARTESIAN_POINT ( 'NONE',  ( -18.75234559574648685, -84.18669452898363659, -0.3825303373300778520 ) ) ;
#663 = CARTESIAN_POINT ( 'NONE',  ( -18.31214124197684257, -18.67016032518256097, -12.97743039727262548 ) ) ;
#664 = ORIENTED_EDGE ( 'NONE', *, *, #2794, .F. ) ;
#665 = DIRECTION ( 'NONE',  ( -1.000000000000000000, -0.000000000000000000, 8.326672684688686379E-17 ) ) ;
#666 = CARTESIAN_POINT ( 'NONE',  ( -39.75000000000000711, 15.67361921508015499, -15.13448833592832088 ) ) ;
#667 = CARTESIAN_POINT ( 'NONE',  ( 74.13929232872105501, -29.13929232872136765, 5.044721322081803355E-15 ) ) ;
#668 = CARTESIAN_POINT ( 'NONE',  ( -59.24999999999998579, 14.58626322559132049, 9.071493536537515112 ) ) ;
#669 = LINE ( 'NONE', #15475, #25386 ) ;
#670 = EDGE_CURVE ( 'NONE', #29720, #36316, #10529, .T. ) ;
#671 = DIRECTION ( 'NONE',  ( 0.000000000000000000, 0.000000000000000000, 1.000000000000000000 ) ) ;
#672 = CARTESIAN_POINT ( 'NONE',  ( -7.799700838318074148, -16.27408577950435031, -9.014212799629383710 ) ) ;
#673 = CARTESIAN_POINT ( 'NONE',  ( -2.925735937439521095, -27.45984513845417396, 12.07369202909958084 ) ) ;
#674 = CARTESIAN_POINT ( 'NONE',  ( 40.93745560085417168, 5.401533256957639750, -14.56292415318942624 ) ) ;
#675 = ORIENTED_EDGE ( 'NONE', *, *, #390, .F. ) ;
#676 = EDGE_LOOP ( 'NONE', ( #44771, #30445, #5079, #40849 ) ) ;
#677 = CARTESIAN_POINT ( 'NONE',  ( -16.27422085491259907, -51.44984480998440546, -10.78811242535605963 ) ) ;
#678 = CARTESIAN_POINT ( 'NONE',  ( 53.71030794074654580, -11.53842303017832904, -1.975828496392918687 ) ) ;
#679 = CARTESIAN_POINT ( 'NONE',  ( -59.25000000000001421, -8.219402175938315125, 9.085191124863266410 ) ) ;
#680 = CARTESIAN_POINT ( 'NONE',  ( 0.000000000000000000, 29.50000000000015632, -29.49999999999985079 ) ) ;
#681 = VERTEX_POINT ( 'NONE', #37637 ) ;
#682 = CARTESIAN_POINT ( 'NONE',  ( 52.24999999999996447, 11.39886006949532593, 4.628622281189379351 ) ) ;
#683 = ORIENTED_EDGE ( 'NONE', *, *, #33433, .T. ) ;
#684 = FACE_OUTER_BOUND ( 'NONE', #27402, .T. ) ;
#685 = CARTESIAN_POINT ( 'NONE',  ( -40.30321351379595285, -13.92399177226194773, 15.73812923699737709 ) ) ;
#686 = DIRECTION ( 'NONE',  ( -1.000000000000000000, -0.000000000000000000, 3.965082230804130220E-16 ) ) ;
#687 = CARTESIAN_POINT ( 'NONE',  ( -44.79529100424166188, -1.549999999999889022, 29.45925151798667585 ) ) ;
#688 = CARTESIAN_POINT ( 'NONE',  ( -59.25000000000001421, -11.27259564721662599, 9.085383242869612630 ) ) ;
#689 = EDGE_CURVE ( 'NONE', #6433, #31093, #20955, .T. ) ;
#690 = CARTESIAN_POINT ( 'NONE',  ( 0.2039206621889214366, -19.74237056182368022, 21.92006382880511950 ) ) ;
#691 = ORIENTED_EDGE ( 'NONE', *, *, #9899, .F. ) ;
#692 = CARTESIAN_POINT ( 'NONE',  ( -38.75000000000000711, 0.000000000000000000, 39.50000000003391420 ) ) ;
#693 = ORIENTED_EDGE ( 'NONE', *, *, #32496, .F. ) ;
#694 = CARTESIAN_POINT ( 'NONE',  ( -51.76660892175878104, 4.747595408230963912E-14, -12.92305146930489634 ) ) ;
#695 = DIRECTION ( 'NONE',  ( -0.000000000000000000, -1.000000000000000000, -0.000000000000000000 ) ) ;
#696 = PERSON_AND_ORGANIZATION_ROLE ( 'creator' ) ;
#697 = EDGE_CURVE ( 'NONE', #37285, #45902, #44088, .T. ) ;
#698 = CARTESIAN_POINT ( 'NONE',  ( -31.78995410972540370, 13.49726059865101568, -4.852914029153980735 ) ) ;
#699 = EDGE_CURVE ( 'NONE', #43351, #37616, #23269, .T. ) ;
#700 = CARTESIAN_POINT ( 'NONE',  ( 0.1018377030502485708, 14.72216155668986737, 12.53013053501161522 ) ) ;
#701 = ADVANCED_FACE ( 'NONE', ( #47747, #10770 ), #28995, .T. ) ;
#703 = AXIS2_PLACEMENT_3D ( 'NONE', #29529, #4014, #7199 ) ;
#702 = CARTESIAN_POINT ( 'NONE',  ( -40.30321516491768108, -14.53930279970299466, -15.73328340061797093 ) ) ;
#704 = CIRCLE ( 'NONE', #47285, 29.49999999999998579 ) ;
#705 = CARTESIAN_POINT ( 'NONE',  ( -54.44030946124868819, 0.2132491439557967772, -11.61666009365520758 ) ) ;
#706 = CARTESIAN_POINT ( 'NONE',  ( -24.03974485137438322, 14.38517848596261040, -0.2048177829538036510 ) ) ;
#707 = CARTESIAN_POINT ( 'NONE',  ( 18.00000000000000355, -19.50000000000000000, 11.49999999999974420 ) ) ;
#708 = CARTESIAN_POINT ( 'NONE',  ( -12.08971220563998195, -27.46017619502923068, 11.10776749672839259 ) ) ;
#709 = DIRECTION ( 'NONE',  ( 0.1762538062720782339, 0.9843447545319702341, 0.000000000000000000 ) ) ;
#710 = ORIENTED_EDGE ( 'NONE', *, *, #47471, .T. ) ;
#711 = DIRECTION ( 'NONE',  ( -0.000000000000000000, -0.000000000000000000, 1.000000000000000000 ) ) ;
#712 = CARTESIAN_POINT ( 'NONE',  ( 18.46940931902122429, -18.67016488339638158, -11.93935559962095283 ) ) ;
#713 = ADVANCED_FACE ( 'NONE', ( #8497 ), #46394, .F. ) ;
#714 = AXIS2_PLACEMENT_3D ( 'NONE', #16130, #9075, #30955 ) ;
#715 = CARTESIAN_POINT ( 'NONE',  ( -15.49057941847051367, 0.000000000000000000, 8.901503558982133413 ) ) ;
#716 = FACE_BOUND ( 'NONE', #38204, .T. ) ;
#717 = CARTESIAN_POINT ( 'NONE',  ( -36.36169208046951695, -12.95712954620492674, 13.94387402007308197 ) ) ;
#718 = CARTESIAN_POINT ( 'NONE',  ( -1.549999999999997602, -2.514767381797708979E-13, -15.03906526354031570 ) ) ;
#719 = CARTESIAN_POINT ( 'NONE',  ( -13.39106571024383818, -51.45034984753942808, -14.45504770151331364 ) ) ;
#720 = ORIENTED_EDGE ( 'NONE', *, *, #2197, .T. ) ;
#721 = CARTESIAN_POINT ( 'NONE',  ( -18.15996138566321250, -13.18270313922524650, -1.157689117837078951 ) ) ;
#722 = CARTESIAN_POINT ( 'NONE',  ( -40.57983855460782507, 18.36755851137452566, -12.76755476809234757 ) ) ;
#723 = B_SPLINE_CURVE_WITH_KNOTS ( 'NONE', 3,
 ( #22343, #32574, #15, #21872, #11172, #29156, #14095, #36434, #47673, #40101, #29398, #32811, #44733 ),
 .UNSPECIFIED., .F., .F.,
 ( 4, 2, 2, 1, 2, 2, 4 ),
 ( 0.000000000000000000, 0.002187884376596851109, 0.004375768753193702218, 0.008751537506387406171, 0.01312730625958111012, 0.01531519063617796210, 0.01750307501277481581 ),
 .UNSPECIFIED. ) ;
#724 = FACE_OUTER_BOUND ( 'NONE', #24817, .T. ) ;
#725 = CARTESIAN_POINT ( 'NONE',  ( -18.13970595497544025, -16.01843332983786539, -0.8774203177495730754 ) ) ;
#726 = EDGE_CURVE ( 'NONE', #9102, #16580, #16745, .T. ) ;
#727 = CARTESIAN_POINT ( 'NONE',  ( -24.03525752359150047, -12.13119231834164857, -12.46335216376986921 ) ) ;
#728 = DIRECTION ( 'NONE',  ( 0.000000000000000000, 0.000000000000000000, -1.000000000000000000 ) ) ;
#729 = ORIENTED_EDGE ( 'NONE', *, *, #40798, .F. ) ;
#730 = APPLICATION_CONTEXT ( 'configuration controlled 3d designs of mechanical parts and assemblies' ) ;
#731 = CARTESIAN_POINT ( 'NONE',  ( -51.78078006627659136, -16.31387448083803804, -12.50451534773050000 ) ) ;
#732 = VERTEX_POINT ( 'NONE', #46423 ) ;
#733 = VERTEX_POINT ( 'NONE', #9450 ) ;
#734 = CARTESIAN_POINT ( 'NONE',  ( -9.672380846925147324, -100.1701869318714841, -12.34871421592388252 ) ) ;
#735 = CARTESIAN_POINT ( 'NONE',  ( 40.94322497112685966, -4.463354401609121780, -14.82052232253692381 ) ) ;
#736 = CYLINDRICAL_SURFACE ( 'NONE', #15313, 1.549999999999994049 ) ;
#737 = CARTESIAN_POINT ( 'NONE',  ( 14.49708138370056965, -0.6165411215552838442, -10.00886352941459378 ) ) ;
#738 = AXIS2_PLACEMENT_3D ( 'NONE', #35548, #31921, #2531 ) ;
#739 = ORIENTED_EDGE ( 'NONE', *, *, #33648, .F. ) ;
#740 = CARTESIAN_POINT ( 'NONE',  ( 40.97609554548425592, 1.188628196312818019, 15.23194950648479562 ) ) ;
#741 = CIRCLE ( 'NONE', #42976, 2.499999999999998668 ) ;
#742 = VERTEX_POINT ( 'NONE', #20630 ) ;
#743 = DIRECTION ( 'NONE',  ( 0.000000000000000000, 0.000000000000000000, 1.000000000000000000 ) ) ;
#744 = CARTESIAN_POINT ( 'NONE',  ( -40.57983936937617386, -16.59701838287236697, 15.25108194956533048 ) ) ;
#745 = DIRECTION ( 'NONE',  ( 0.000000000000000000, 0.000000000000000000, 1.000000000000000000 ) ) ;
#746 = ORIENTED_EDGE ( 'NONE', *, *, #28000, .T. ) ;
#747 = DIRECTION ( 'NONE',  ( -0.000000000000000000, 1.000000000000000000, -0.000000000000000000 ) ) ;
#748 = CARTESIAN_POINT ( 'NONE',  ( -15.13446193925115679, -0.6198446068382966745, -9.847960981117708457 ) ) ;
#749 = ADVANCED_FACE ( 'NONE', ( #21095 ), #43465, .F. ) ;
#750 = AXIS2_PLACEMENT_3D ( 'NONE', #34640, #27381, #41729 ) ;
#751 = CARTESIAN_POINT ( 'NONE',  ( -149.4592515179866155, 10.00000000000000888, 80.00000000000062528 ) ) ;
#752 = DIRECTION ( 'NONE',  ( 1.704072151692585881E-16, 0.9999999999999998890, -2.183165565155123328E-16 ) ) ;
#753 = ADVANCED_FACE ( 'NONE', ( #3138 ), #25714, .F. ) ;
#754 = FACE_OUTER_BOUND ( 'NONE', #13454, .T. ) ;
#755 = VERTEX_POINT ( 'NONE', #2413 ) ;
#756 = CARTESIAN_POINT ( 'NONE',  ( -58.62974001807398139, 15.04351600167737146, -9.883989785374986070 ) ) ;
#757 = ORIENTED_EDGE ( 'NONE', *, *, #28584, .T. ) ;
#758 = CARTESIAN_POINT ( 'NONE',  ( 57.08099450522191631, -10.25199760276875161, 0.8543331700328571365 ) ) ;
#759 = CARTESIAN_POINT ( 'NONE',  ( -45.76096108164781384, -15.58619436547310677, 13.98912952189303738 ) ) ;
#760 = CARTESIAN_POINT ( 'NONE',  ( -15.50701846530543548, 4.311881725340663914E-15, -8.761704869069488311 ) ) ;
#761 = APPROVAL_ROLE ( '' ) ;
#762 = EDGE_CURVE ( 'NONE', #3553, #39106, #32997, .T. ) ;
#763 = CARTESIAN_POINT ( 'NONE',  ( 22.09452187126914424, -1.509769716754274960, -29.46144366151269978 ) ) ;
#764 = EDGE_CURVE ( 'NONE', #35965, #1777, #14045, .T. ) ;
#765 = CARTESIAN_POINT ( 'NONE',  ( 45.00000000000000000, 29.50000000000000711, 1.549999999999994049 ) ) ;
#766 = CARTESIAN_POINT ( 'NONE',  ( -44.47274211784780817, -12.39864441890912694, -14.46463407540996293 ) ) ;
#767 = APPROVAL_ROLE ( '' ) ;
#768 = CARTESIAN_POINT ( 'NONE',  ( 14.35882406358414976, -13.49390742775505814, -14.21358864469829442 ) ) ;
#769 = DIRECTION ( 'NONE',  ( 0.000000000000000000, 1.000000000000000000, 0.000000000000000000 ) ) ;
#770 = CARTESIAN_POINT ( 'NONE',  ( 52.73509430839530410, 1.331866828610905440, -11.85652488908529634 ) ) ;
#771 = ORIENTED_EDGE ( 'NONE', *, *, #10014, .F. ) ;
#772 = VECTOR ( 'NONE', #2037, 1000.000000000000000 ) ;
#773 = CYLINDRICAL_SURFACE ( 'NONE', #17026, 3.000000000000002665 ) ;
#774 = CARTESIAN_POINT ( 'NONE',  ( -14.75042706258925662, 4.336808689942017736E-16, 8.970823234667374635 ) ) ;
#775 = DATE_AND_TIME ( #29676, #22829 ) ;
#776 = CARTESIAN_POINT ( 'NONE',  ( -17.99999999999997868, -19.49999999999999289, 6.771994838314465248 ) ) ;
#777 = VECTOR ( 'NONE', #34534, 1000.000000000000114 ) ;
#778 = CARTESIAN_POINT ( 'NONE',  ( 11.26710971748788737, -111.9873437189084768, 4.581551508094019454 ) ) ;
#779 = CARTESIAN_POINT ( 'NONE',  ( 40.97272121787099053, -1.447594440884576672, -15.22760373461961336 ) ) ;
#780 = CARTESIAN_POINT ( 'NONE',  ( -82.53401492205625800, -15.00000000000000000, -25.40177159176107935 ) ) ;
#781 = VECTOR ( 'NONE', #5979, 1000.000000000000000 ) ;
#782 = FACE_OUTER_BOUND ( 'NONE', #26080, .T. ) ;
#783 = LINE ( 'NONE', #38173, #40826 ) ;
#784 = CARTESIAN_POINT ( 'NONE',  ( 18.30368172279994710, -13.39214423488889949, -8.893709013503613647 ) ) ;
#785 = DIRECTION ( 'NONE',  ( 1.000000000000000000, 0.000000000000000000, 0.000000000000000000 ) ) ;
#786 = AXIS2_PLACEMENT_3D ( 'NONE', #44613, #26362, #21756 ) ;
#787 = CARTESIAN_POINT ( 'NONE',  ( 14.08251000547984511, -19.50000000000000000, 15.49999999998974332 ) ) ;
#788 = CARTESIAN_POINT ( 'NONE',  ( 52.25000000000000711, -11.62500467938662929, 3.867457985667276610 ) ) ;
#789 = FACE_OUTER_BOUND ( 'NONE', #37416, .T. ) ;
#790 = CARTESIAN_POINT ( 'NONE',  ( -1.525878217056668555E-14, -111.9832722732430881, -11.86142387013621580 ) ) ;
#791 = EDGE_LOOP ( 'NONE', ( #40526, #38632, #9681, #10659 ) ) ;
#792 = DIRECTION ( 'NONE',  ( 1.000000000000000000, 0.000000000000000000, 0.000000000000000000 ) ) ;
#793 = ORIENTED_EDGE ( 'NONE', *, *, #45317, .T. ) ;
#794 = CARTESIAN_POINT ( 'NONE',  ( 18.46940738833261619, -18.67017166474134982, 3.622312626923666734 ) ) ;
#795 = CARTESIAN_POINT ( 'NONE',  ( 22.99848866621616139, 1.471171775956622962, 16.38143683719633259 ) ) ;
#796 = DIRECTION ( 'NONE',  ( -3.896731753554519003E-33, -1.224646799147353207E-16, 1.000000000000000000 ) ) ;
#797 = CARTESIAN_POINT ( 'NONE',  ( 24.94703244968573941, 5.876771193826073159, 17.62007681191408537 ) ) ;
#798 = VERTEX_POINT ( 'NONE', #10403 ) ;
#799 = CARTESIAN_POINT ( 'NONE',  ( -59.25000000000001421, -13.37010385663320378, 9.750000000000001776 ) ) ;
#800 = CARTESIAN_POINT ( 'NONE',  ( 52.73713823274768231, -11.61620108168767374, -3.307221933081267551 ) ) ;
#801 = DIRECTION ( 'NONE',  ( 0.000000000000000000, 0.000000000000000000, 1.000000000000000000 ) ) ;
#802 = CARTESIAN_POINT ( 'NONE',  ( -11.37646844947916946, -19.50000000000000000, -15.49999999999999645 ) ) ;
#803 = CARTESIAN_POINT ( 'NONE',  ( -7.800622392819006379, 15.99679931680191380, -12.22078486031713318 ) ) ;
#804 = CARTESIAN_POINT ( 'NONE',  ( -40.57981085617169725, 7.733767387145560335, -15.85719106773055742 ) ) ;
#805 = CARTESIAN_POINT ( 'NONE',  ( -23.84487218890016891, 21.40208033625731687, 20.30290771834302177 ) ) ;
#806 = CARTESIAN_POINT ( 'NONE',  ( 40.98272534600602768, -0.7244918972553631153, 15.23107963663294839 ) ) ;
#807 = ORIENTED_EDGE ( 'NONE', *, *, #42298, .F. ) ;
#808 = CARTESIAN_POINT ( 'NONE',  ( -59.24999999993310240, 2.756164342590022631, -9.752866288305709119 ) ) ;
#809 = EDGE_LOOP ( 'NONE', ( #27371, #24736, #37998, #23967 ) ) ;
#810 = CARTESIAN_POINT ( 'NONE',  ( 21.26664942273708903, 13.80747204732456090, -12.47208410155552016 ) ) ;
#811 = AXIS2_PLACEMENT_3D ( 'NONE', #13586, #24071, #38649 ) ;
#812 = CARTESIAN_POINT ( 'NONE',  ( -59.25000000000001421, 14.83147317661537734, 7.341015811960020621 ) ) ;
#813 = VECTOR ( 'NONE', #16009, 1000.000000000000000 ) ;
#814 = CARTESIAN_POINT ( 'NONE',  ( -50.00000000000000000, -25.00000000000000355, 24.45925151798666874 ) ) ;
#815 = CARTESIAN_POINT ( 'NONE',  ( -59.25000000000002842, -14.63694305493002012, -9.052683676843729543 ) ) ;
#816 = AXIS2_PLACEMENT_3D ( 'NONE', #30736, #9106, #45831 ) ;
#817 = VERTEX_POINT ( 'NONE', #10164 ) ;
#818 = CYLINDRICAL_SURFACE ( 'NONE', #24447, 2.499999999999998668 ) ;
#819 = ORIENTED_EDGE ( 'NONE', *, *, #21869, .F. ) ;
#820 = CARTESIAN_POINT ( 'NONE',  ( -39.56844238082045706, 17.36664573160237524, 13.75432726605898104 ) ) ;
#821 = DIRECTION ( 'NONE',  ( 0.000000000000000000, 0.000000000000000000, 1.000000000000000000 ) ) ;
#822 = DIRECTION ( 'NONE',  ( 0.000000000000000000, -1.000000000000000000, -1.156482317317871478E-16 ) ) ;
#823 = SHAPE_REPRESENTATION ( 'cavilha', ( #47028 ), #8250 ) ;
#824 = APPLICATION_PROTOCOL_DEFINITION ( 'international standard', 'config_control_design', 1994, #38902 ) ;
#825 = EDGE_CURVE ( 'NONE', #30373, #22346, #25219, .T. ) ;
#826 = PLANE ( 'NONE',  #17378 ) ;
#827 = EDGE_CURVE ( 'NONE', #43504, #10991, #9598, .T. ) ;
#828 = CARTESIAN_POINT ( 'NONE',  ( 115.0000000000000000, 0.000000000000000000, 25.00000000000002132 ) ) ;
#829 = CARTESIAN_POINT ( 'NONE',  ( 57.21274753871775687, 7.850760002515104752, 6.740171565959430566 ) ) ;
#830 = DIRECTION ( 'NONE',  ( 0.000000000000000000, -1.000000000000000000, 0.000000000000000000 ) ) ;
#831 = CARTESIAN_POINT ( 'NONE',  ( 40.91551579940508532, 12.12778669897329387, -9.956708900679142715 ) ) ;
#832 = CARTESIAN_POINT ( 'NONE',  ( -0.7758023477540749724, -16.49199671924231225, 1.345689602849652777 ) ) ;
#833 = CARTESIAN_POINT ( 'NONE',  ( -14.86208322497280498, -19.50000000000000000, 15.41204590029460242 ) ) ;
#834 = CYLINDRICAL_SURFACE ( 'NONE', #48001, 2.499999999999995115 ) ;
#835 = CARTESIAN_POINT ( 'NONE',  ( -38.75000000000001421, -5.000000000000000000, 29.07318352021326291 ) ) ;
#836 = CARTESIAN_POINT ( 'NONE',  ( -86.33819270004212854, -6.259719982110043458E-15, 5.000000000000000000 ) ) ;
#837 = CARTESIAN_POINT ( 'NONE',  ( -39.56987170600159942, 10.26430551134047775, 15.53868077511992141 ) ) ;
#838 = CARTESIAN_POINT ( 'NONE',  ( -22.60243108087827935, -21.92685202788758048, -19.73482100620935142 ) ) ;
#839 = CARTESIAN_POINT ( 'NONE',  ( -0.7815309656337703359, -111.5000000000000142, 11.99999999999998934 ) ) ;
#840 = CIRCLE ( 'NONE', #35692, 29.07318352021324870 ) ;
#841 = CARTESIAN_POINT ( 'NONE',  ( 53.22353862716437334, -11.67733317075333765, -1.989793975924971203 ) ) ;
#842 = AXIS2_PLACEMENT_3D ( 'NONE', #10154, #17689, #14035 ) ;
#843 = LINE ( 'NONE', #15649, #21724 ) ;
#844 = EDGE_LOOP ( 'NONE', ( #42608, #23919 ) ) ;
#845 = VECTOR ( 'NONE', #35324, 1000.000000000000000 ) ;
#846 = CARTESIAN_POINT ( 'NONE',  ( 10.99171870213077362, -111.5000000000002274, 5.666753756064018432 ) ) ;
#847 = CARTESIAN_POINT ( 'NONE',  ( 1.024599575299807608, -29.47697742660731990, -1.167443230513137697 ) ) ;
#848 = DIRECTION ( 'NONE',  ( 1.000000000000000000, -0.000000000000000000, -0.000000000000000000 ) ) ;
#849 = ORIENTED_EDGE ( 'NONE', *, *, #2573, .T. ) ;
#850 = ORIENTED_EDGE ( 'NONE', *, *, #32122, .T. ) ;
#852 = CARTESIAN_POINT ( 'NONE',  ( 12.58078283997892655, -51.45071066106681457, -14.55575675173546024 ) ) ;
#851 = CARTESIAN_POINT ( 'NONE',  ( -15.36595124744346919, -51.44913094919679963, 13.24719607505118546 ) ) ;
#853 = CARTESIAN_POINT ( 'NONE',  ( -36.36168163865023928, 16.08333836258355731, 5.955107997120142826 ) ) ;
#854 = LINE ( 'NONE', #27331, #39315 ) ;
#855 = CARTESIAN_POINT ( 'NONE',  ( 14.63946339068779423, -0.6178135604117500623, -10.00102983498285170 ) ) ;
#856 = CARTESIAN_POINT ( 'NONE',  ( -14.49170408756331874, -0.6165384324171201413, -10.00885439762995333 ) ) ;
#857 = CARTESIAN_POINT ( 'NONE',  ( 0.000000000000000000, 0.000000000000000000, 0.000000000000000000 ) ) ;
#858 = CARTESIAN_POINT ( 'NONE',  ( 24.99448811845842044, -16.44919631843081120, 10.45356912989203835 ) ) ;
#859 = VERTEX_POINT ( 'NONE', #36624 ) ;
#860 = ORIENTED_EDGE ( 'NONE', *, *, #2090, .F. ) ;
#861 = EDGE_LOOP ( 'NONE', ( #46535, #4138 ) ) ;
#862 = CARTESIAN_POINT ( 'NONE',  ( 52.25000000000004974, 12.00000000000001421, 0.4974726006565299286 ) ) ;
#863 = CARTESIAN_POINT ( 'NONE',  ( -31.78990549802544763, -13.49724702563864120, 8.099795378979010252 ) ) ;
#864 = LINE ( 'NONE', #8861, #46628 ) ;
#865 = CARTESIAN_POINT ( 'NONE',  ( 125.5158108096223231, 0.000000000000000000, 2.500000000000000000 ) ) ;
#866 = CARTESIAN_POINT ( 'NONE',  ( -40.57983936937615255, -16.59701838318932587, -15.25108194936644068 ) ) ;
#867 = EDGE_LOOP ( 'NONE', ( #269, #32521, #28828, #38634 ) ) ;
#868 = ORIENTED_EDGE ( 'NONE', *, *, #11600, .F. ) ;
#869 = SECURITY_CLASSIFICATION ( '', '', #45781 ) ;
#870 = CARTESIAN_POINT ( 'NONE',  ( -40.57982400791789246, 14.93097612721587453, 15.83344708824246894 ) ) ;
#871 = DIRECTION ( 'NONE',  ( 0.000000000000000000, -1.000000000000000000, 0.000000000000000000 ) ) ;
#872 = CARTESIAN_POINT ( 'NONE',  ( -36.36166181997407421, 16.08333275697516029, 10.02760091865785519 ) ) ;
#873 = PERSON_AND_ORGANIZATION ( #42342, #19603 ) ;
#874 = AXIS2_PLACEMENT_3D ( 'NONE', #17800, #5919, #28262 ) ;
#875 = DIRECTION ( 'NONE',  ( 0.000000000000000000, 0.000000000000000000, 1.000000000000000000 ) ) ;
#876 = EDGE_CURVE ( 'NONE', #38181, #11328, #43434, .T. ) ;
#877 = VECTOR ( 'NONE', #29305, 1000.000000000000000 ) ;
#878 = DIRECTION ( 'NONE',  ( 0.000000000000000000, 1.000000000000000000, 0.000000000000000000 ) ) ;
#879 = CARTESIAN_POINT ( 'NONE',  ( -36.36168163865023928, 16.08333836258355731, 5.955107997120142826 ) ) ;
#880 = CARTESIAN_POINT ( 'NONE',  ( -39.56931217010787094, 16.16068618594092499, -14.92639283177518195 ) ) ;
#881 = SECURITY_CLASSIFICATION_LEVEL ( 'unclassified' ) ;
#882 = CC_DESIGN_PERSON_AND_ORGANIZATION_ASSIGNMENT ( #9296, #12700, ( #869 ) ) ;
#883 = CARTESIAN_POINT ( 'NONE',  ( -677.9781794426033912, -309.2148758568635571, -167.0476039126024546 ) ) ;
#884 = CARTESIAN_POINT ( 'NONE',  ( 15.48018580551400802, 1.471114830169665318E-14, -8.978293897926256761 ) ) ;
#885 = CARTESIAN_POINT ( 'NONE',  ( -23.66780131796356912, -1.024186802849829991, 29.48230250128641217 ) ) ;
#886 = CARTESIAN_POINT ( 'NONE',  ( 17.98764147169628913, -19.62183713514215810, -11.81867017530011310 ) ) ;
#887 = CC_DESIGN_DATE_AND_TIME_ASSIGNMENT ( #1740, #27483, ( #31312 ) ) ;
#888 = DIRECTION ( 'NONE',  ( -1.000000000000000000, 0.000000000000000000, 0.000000000000000000 ) ) ;
#889 = APPROVAL_DATE_TIME ( #46335, #3257 ) ;
#890 = CARTESIAN_POINT ( 'NONE',  ( -50.72846761300545637, -17.83137284713288651, -2.499999999999999556 ) ) ;
#891 = PLANE ( 'NONE',  #38731 ) ;
#892 = DIRECTION ( 'NONE',  ( 0.000000000000000000, 0.000000000000000000, 1.000000000000000000 ) ) ;
#893 = CARTESIAN_POINT ( 'NONE',  ( 53.22272619020547779, -3.563253099973909599, -11.41491351138266097 ) ) ;
#894 = CARTESIAN_POINT ( 'NONE',  ( 14.57194351810346689, 0.000000000000000000, -9.750000000000003553 ) ) ;
#895 = CARTESIAN_POINT ( 'NONE',  ( -59.25000000000006395, -15.41881575655081704, 9.159214031477878493 ) ) ;
#896 = CARTESIAN_POINT ( 'NONE',  ( 52.25698149054151287, 4.884102435342868809, -11.29040320028343380 ) ) ;
#897 = VERTEX_POINT ( 'NONE', #39569 ) ;
#898 = DIRECTION ( 'NONE',  ( 0.000000000000000000, -1.000000000000000000, 0.000000000000000000 ) ) ;
#899 = CARTESIAN_POINT ( 'NONE',  ( 13.78370206132031939, -51.45008514986283643, -14.33936187132977302 ) ) ;
#900 = LOCAL_TIME ( 14, 34, 16.00000000000000000, #33776 ) ;
#901 = DIRECTION ( 'NONE',  ( 0.000000000000000000, 0.000000000000000000, -1.000000000000000000 ) ) ;
#902 = CARTESIAN_POINT ( 'NONE',  ( 52.24999999999997868, 0.4851198688178848806, 12.00000000000000888 ) ) ;
#903 = VECTOR ( 'NONE', #18149, 1000.000000000000000 ) ;
#904 = ORIENTED_EDGE ( 'NONE', *, *, #32726, .F. ) ;
#906 = CARTESIAN_POINT ( 'NONE',  ( 11.39886006949574515, -111.5000000000000711, -4.628622281188101262 ) ) ;
#905 = CARTESIAN_POINT ( 'NONE',  ( -18.15646912944419356, -19.22339055491378446, 3.555402360870321576 ) ) ;
#907 = CARTESIAN_POINT ( 'NONE',  ( -11.72107375249512806, -112.4727468766159433, -1.049452364383096414 ) ) ;
#908 = EDGE_LOOP ( 'NONE', ( #6580, #5157, #25163, #27174 ) ) ;
#909 = CARTESIAN_POINT ( 'NONE',  ( 44.59731593125303561, 9.158890290341124896, 11.29425722672142385 ) ) ;
#910 = AXIS2_PLACEMENT_3D ( 'NONE', #27296, #19526, #8814 ) ;
#911 = CARTESIAN_POINT ( 'NONE',  ( 53.70782809628915544, 2.629726288214806917, -11.45839075261463158 ) ) ;
#912 = DIRECTION ( 'NONE',  ( -1.000000000000000000, -0.000000000000000000, -0.000000000000000000 ) ) ;
#913 = B_SPLINE_CURVE_WITH_KNOTS ( 'NONE', 3,
 ( #10567, #25636, #33160, #123, #40463, #11042, #7183, #7412 ),
 .UNSPECIFIED., .F., .F.,
 ( 4, 2, 2, 4 ),
 ( 0.000000000000000000, 0.0001314870138163141240, 0.0002629740276326282479, 0.0005259480552652564958 ),
 .UNSPECIFIED. ) ;
#914 = CARTESIAN_POINT ( 'NONE',  ( -58.63250306760814112, 14.61826120895256054, 10.00338309202791187 ) ) ;
#915 = DIRECTION ( 'NONE',  ( 0.000000000000000000, 1.000000000000000000, 0.000000000000000000 ) ) ;
#916 = DIRECTION ( 'NONE',  ( -0.000000000000000000, -0.000000000000000000, 1.000000000000000000 ) ) ;
#917 = CARTESIAN_POINT ( 'NONE',  ( -31.78997150567478869, -13.49726644301972378, -6.613021739140553024 ) ) ;
#918 = CARTESIAN_POINT ( 'NONE',  ( 12.78834319190243285, -19.50000000000000000, 15.49999999999999645 ) ) ;
#919 = CARTESIAN_POINT ( 'NONE',  ( -39.75000000000000711, 16.84360436568211838, -14.31859782273836501 ) ) ;
#920 = ORIENTED_EDGE ( 'NONE', *, *, #46106, .T. ) ;
#921 = ADVANCED_FACE ( 'NONE', ( #28634 ), #3606, .T. ) ;
#922 = ORIENTED_EDGE ( 'NONE', *, *, #17957, .T. ) ;
#923 = CARTESIAN_POINT ( 'NONE',  ( -15.24218301300096812, -100.1929845164218591, -1.064058499878768327 ) ) ;
#924 = CARTESIAN_POINT ( 'NONE',  ( -7.800480396747605738, -16.12207469409187510, -11.86920823916956280 ) ) ;
#925 = LINE ( 'NONE', #40778, #34879 ) ;
#926 = CYLINDRICAL_SURFACE ( 'NONE', #37047, 1.550000000000000711 ) ;
#927 = CARTESIAN_POINT ( 'NONE',  ( -1.550041017087559148, -29.50000215513493629, 0.1005402529857929578 ) ) ;
#928 = EDGE_CURVE ( 'NONE', #6722, #46788, #200, .T. ) ;
#929 = ORIENTED_EDGE ( 'NONE', *, *, #18864, .F. ) ;
#930 = CARTESIAN_POINT ( 'NONE',  ( -7.800866004802606390, 15.54148187170671314, 13.02898129549556927 ) ) ;
#931 = ORIENTED_EDGE ( 'NONE', *, *, #25922, .F. ) ;
#932 = CARTESIAN_POINT ( 'NONE',  ( -40.57982027069392927, -14.07808416097139315, 15.85719385549606919 ) ) ;
#933 = CARTESIAN_POINT ( 'NONE',  ( 1.470665257691190497, 0.4999805221996946325, 15.28611296365465577 ) ) ;
#934 = CARTESIAN_POINT ( 'NONE',  ( 3.000000000000000000, -5.773502691896266192, 0.000000000000000000 ) ) ;
#935 = CARTESIAN_POINT ( 'NONE',  ( -1.510064517805304041, 29.49782647758518195, 0.4044397424983225409 ) ) ;
#936 = ORIENTED_EDGE ( 'NONE', *, *, #13195, .T. ) ;
#937 = CARTESIAN_POINT ( 'NONE',  ( 44.50079890411188899, -19.79361742252572043, -21.87382513532855199 ) ) ;
#938 = ORIENTED_EDGE ( 'NONE', *, *, #22793, .T. ) ;
#939 = CARTESIAN_POINT ( 'NONE',  ( -39.68984609966862820, 15.62301256053143561, -15.17536127823724179 ) ) ;
#940 = EDGE_CURVE ( 'NONE', #42409, #37088, #925, .T. ) ;
#941 = LOCAL_TIME ( 14, 34, 16.00000000000000000, #23275 ) ;
#942 = CARTESIAN_POINT ( 'NONE',  ( 64.93594359980460240, 14.72962575899329529, -15.99519545943131682 ) ) ;
#943 = APPROVAL_STATUS ( 'not_yet_approved' ) ;
#944 = CARTESIAN_POINT ( 'NONE',  ( -31.78997054726912097, 13.49726554553912017, 2.559204092837175981 ) ) ;
#945 = AXIS2_PLACEMENT_3D ( 'NONE', #31657, #46027, #16595 ) ;
#946 = DIRECTION ( 'NONE',  ( 0.000000000000000000, 0.000000000000000000, 1.000000000000000000 ) ) ;
#947 = PERSON_AND_ORGANIZATION_ROLE ( 'classification_officer' ) ;
#948 = EDGE_CURVE ( 'NONE', #20122, #39390, #10192, .T. ) ;
#949 = CARTESIAN_POINT ( 'NONE',  ( -39.75000000000002132, -14.22094364056486171, -15.49532091026200398 ) ) ;
#950 = CARTESIAN_POINT ( 'NONE',  ( 54.55018120743463328, -8.651352443994319685, -7.507099181691418543 ) ) ;
#951 = CARTESIAN_POINT ( 'NONE',  ( -99.99999999999998579, -255.0000000000000000, 0.000000000000000000 ) ) ;
#952 = CARTESIAN_POINT ( 'NONE',  ( -149.4592515179866155, 0.000000000000000000, 80.00000000000062528 ) ) ;
#953 = CARTESIAN_POINT ( 'NONE',  ( -7.505448251196670029, -112.4747081615543181, 9.554018109809749859 ) ) ;
#954 = CARTESIAN_POINT ( 'NONE',  ( -17.87291281736796122, -19.49986685853093249, 12.53409234064383782 ) ) ;
#955 = VERTEX_POINT ( 'NONE', #25952 ) ;
#956 = CYLINDRICAL_SURFACE ( 'NONE', #24678, 1.550000000000000044 ) ;
#957 = CARTESIAN_POINT ( 'NONE',  ( 18.18512654898361092, -18.67015824149007486, -13.34511095201428432 ) ) ;
#958 = CARTESIAN_POINT ( 'NONE',  ( -17.99999999999999645, -19.50000000000000000, 10.46831906118669764 ) ) ;
#959 = CARTESIAN_POINT ( 'NONE',  ( -0.2047089957583133057, -1.550000000000102407, 29.45925151798667585 ) ) ;
#960 = CARTESIAN_POINT ( 'NONE',  ( 53.22099087885963087, -1.905407963018193040, 11.68524852533695757 ) ) ;
#961 = CARTESIAN_POINT ( 'NONE',  ( 55.00000000000000000, 0.000000000000000000, 27.75337817275582353 ) ) ;
#962 = CARTESIAN_POINT ( 'NONE',  ( -9.672380846925147324, -100.1701869318714841, -12.34871421592388252 ) ) ;
#963 = ORIENTED_EDGE ( 'NONE', *, *, #43804, .F. ) ;
#964 = DIRECTION ( 'NONE',  ( 9.319636542926603387E-18, -0.7071067811865462405, 0.7071067811865487940 ) ) ;
#965 = CARTESIAN_POINT ( 'NONE',  ( -36.36165588393625114, 16.06526095961477196, -10.43328578584993593 ) ) ;
#966 = CARTESIAN_POINT ( 'NONE',  ( -17.79701205877455195, -19.49931818033917352, -12.78679841608584944 ) ) ;
#967 = DIRECTION ( 'NONE',  ( 0.000000000000000000, 0.000000000000000000, 1.000000000000000000 ) ) ;
#968 = CARTESIAN_POINT ( 'NONE',  ( 53.22283942845307081, 11.72037047545322430, 1.149608075625343284 ) ) ;
#969 = LOCAL_TIME ( 14, 34, 16.00000000000000000, #16236 ) ;
#970 = CARTESIAN_POINT ( 'NONE',  ( -4.112921497098655621, -84.17727392601500469, 17.82531870914153060 ) ) ;
#971 = ORIENTED_EDGE ( 'NONE', *, *, #928, .F. ) ;
#972 = ADVANCED_FACE ( 'NONE', ( #433 ), #41018, .F. ) ;
#973 = CARTESIAN_POINT ( 'NONE',  ( -39.56931217010782831, -16.16068618594091078, -14.92639283177523346 ) ) ;
#974 = ORIENTED_EDGE ( 'NONE', *, *, #28496, .T. ) ;
#975 = CARTESIAN_POINT ( 'NONE',  ( -16.53997799998322549, -19.22338604428113840, -14.83693492884991727 ) ) ;
#976 = CARTESIAN_POINT ( 'NONE',  ( -40.57983502677742393, -16.15290687642043466, -15.48850348956644218 ) ) ;
#977 = ADVANCED_FACE ( 'NONE', ( #30548 ), #13940, .T. ) ;
#978 = CARTESIAN_POINT ( 'NONE',  ( 45.00000000000000000, 1.387778780781445676E-14, 0.000000000000000000 ) ) ;
#979 = CARTESIAN_POINT ( 'NONE',  ( 122.7052361491540466, 10.00000000000000000, -11.23683798879798879 ) ) ;
#980 = ADVANCED_FACE ( 'NONE', ( #7730 ), #15006, .F. ) ;
#981 = CARTESIAN_POINT ( 'NONE',  ( 22.09743387551499083, -19.77183829130373027, -21.89348771305723318 ) ) ;
#982 = ORIENTED_EDGE ( 'NONE', *, *, #15337, .F. ) ;
#983 = CARTESIAN_POINT ( 'NONE',  ( 53.70484748313882051, 1.134648053365524323, 11.58225706021597645 ) ) ;
#984 = EDGE_LOOP ( 'NONE', ( #45530, #46313, #47687, #8222 ) ) ;
#985 = DIRECTION ( 'NONE',  ( 1.000000000000000000, -0.000000000000000000, 5.782411586573018357E-16 ) ) ;
#986 = CARTESIAN_POINT ( 'NONE',  ( 52.73749548921947650, -8.589530987802886486, 8.804975863972279271 ) ) ;
#987 = DIRECTION ( 'NONE',  ( -0.000000000000000000, -0.000000000000000000, 1.000000000000000000 ) ) ;
#988 = ORIENTED_EDGE ( 'NONE', *, *, #12591, .T. ) ;
#989 = DIRECTION ( 'NONE',  ( -0.000000000000000000, -1.000000000000000000, -0.000000000000000000 ) ) ;
#990 = LINE ( 'NONE', #22839, #27613 ) ;
#991 = DIRECTION ( 'NONE',  ( -0.000000000000000000, -0.000000000000000000, 1.000000000000000000 ) ) ;
#992 = DIRECTION ( 'NONE',  ( 0.9144684572267586242, 1.347779185450168831E-16, 0.4046571891580727498 ) ) ;
#993 = DIRECTION ( 'NONE',  ( -0.000000000000000000, -1.000000000000000000, -0.000000000000000000 ) ) ;
#994 = ORIENTED_EDGE ( 'NONE', *, *, #28577, .T. ) ;
#995 = CARTESIAN_POINT ( 'NONE',  ( -58.62959376180644711, 14.87654437832870968, -9.950041148007112923 ) ) ;
#996 = ORIENTED_EDGE ( 'NONE', *, *, #39900, .F. ) ;
#997 = DIRECTION ( 'NONE',  ( 0.000000000000000000, 0.000000000000000000, 1.000000000000000000 ) ) ;
#998 = CARTESIAN_POINT ( 'NONE',  ( -51.91792734854170988, -18.52835805077331344, 9.614703827617551823 ) ) ;
#999 = EDGE_CURVE ( 'NONE', #23689, #48030, #41114, .T. ) ;
#1000 = CARTESIAN_POINT ( 'NONE',  ( -14.65409716205613044, 8.673617379884035472E-15, -9.044589794261952420 ) ) ;
#1001 = COORDINATED_UNIVERSAL_TIME_OFFSET ( 0, 0, .AHEAD. ) ;
#1002 = DIRECTION ( 'NONE',  ( -1.000000000000000000, 0.000000000000000000, 0.000000000000000000 ) ) ;
#1003 = CARTESIAN_POINT ( 'NONE',  ( 43.45000000000002416, -2.223291566719664785E-14, 14.35290125829763852 ) ) ;
#1004 = CARTESIAN_POINT ( 'NONE',  ( -0.1657059166488331903, -5.000000000000001776, -57.00000000000000711 ) ) ;
#1005 = DATE_TIME_ROLE ( 'classification_date' ) ;
#1006 = CARTESIAN_POINT ( 'NONE',  ( 5.807125839828213287, -13.49442927691223737, -14.21701061656932552 ) ) ;
#1007 = CARTESIAN_POINT ( 'NONE',  ( -46.41745945056923972, -13.07704248147489601, -13.99980175730620680 ) ) ;
#1008 = EDGE_CURVE ( 'NONE', #1940, #42098, #3856, .T. ) ;
#1009 = CARTESIAN_POINT ( 'NONE',  ( -31.79001205676948416, 9.844971031891455837, -12.05876227213099128 ) ) ;
#1010 = SECURITY_CLASSIFICATION ( '', '', #40265 ) ;
#1011 = EDGE_LOOP ( 'NONE', ( #13100, #43116, #44329, #47139 ) ) ;
#1012 = CYLINDRICAL_SURFACE ( 'NONE', #26358, 2.500000000000002220 ) ;
#1013 = CARTESIAN_POINT ( 'NONE',  ( -15.00008766303012919, 1.578524038928195516E-14, 9.620241391790749219 ) ) ;
#1014 = APPROVAL_DATE_TIME ( #775, #13367 ) ;
#1015 = CARTESIAN_POINT ( 'NONE',  ( -18.31293819651384425, -18.94678117643636739, 9.677374970459736048 ) ) ;
#1016 = CARTESIAN_POINT ( 'NONE',  ( 16.22287299001410332, -51.44967572886667995, 11.42926058445706694 ) ) ;
#1017 = CARTESIAN_POINT ( 'NONE',  ( 11.58230988678636386, -112.9567432497805584, 0.7220070062994897730 ) ) ;
#1019 = CARTESIAN_POINT ( 'NONE',  ( 28.74999999999998579, -5.000000000000000000, 29.07318352021326291 ) ) ;
#1018 = VECTOR ( 'NONE', #23391, 1000.000000000000000 ) ;
#1020 = DIRECTION ( 'NONE',  ( -1.000000000000000000, 0.000000000000000000, 0.000000000000000000 ) ) ;
#1022 = DIRECTION ( 'NONE',  ( 0.000000000000000000, 0.000000000000000000, 1.000000000000000000 ) ) ;
#1021 = CC_DESIGN_APPROVAL ( #9689, ( #15620 ) ) ;
#1023 = CARTESIAN_POINT ( 'NONE',  ( 16.77585619902355063, -19.68105273343575234, 14.45720226143397547 ) ) ;
#1024 = CYLINDRICAL_SURFACE ( 'NONE', #38766, 1.550000000000000711 ) ;
#1025 = CARTESIAN_POINT ( 'NONE',  ( 4.657586618475471951, -84.18382596947211027, 17.78435713584459421 ) ) ;
#1026 = CARTESIAN_POINT ( 'NONE',  ( -40.57983967481736443, -18.31214124196116799, 12.97743039732693049 ) ) ;
#1027 = EDGE_CURVE ( 'NONE', #40675, #6242, #37585, .T. ) ;
#1028 = DIRECTION ( 'NONE',  ( -0.000000000000000000, -0.000000000000000000, 1.000000000000000000 ) ) ;
#1029 = CARTESIAN_POINT ( 'NONE',  ( 4.469479067502363717E-14, -84.11818127952133750, -17.86388163926798711 ) ) ;
#1030 = ORIENTED_EDGE ( 'NONE', *, *, #31198, .F. ) ;
#1031 = CARTESIAN_POINT ( 'NONE',  ( -23.28000322651814358, 1.354574474917160432, 29.46898572685304529 ) ) ;
#1032 = ORIENTED_EDGE ( 'NONE', *, *, #11943, .T. ) ;
#1033 = CARTESIAN_POINT ( 'NONE',  ( 11.72151837783136941, -112.4711851759007004, 0.2111373782827217216 ) ) ;
#1034 = CARTESIAN_POINT ( 'NONE',  ( -58.68830653318699575, 15.73272032193684389, -0.6305855075074364713 ) ) ;
#1035 = LINE ( 'NONE', #26776, #19257 ) ;
#1036 = CARTESIAN_POINT ( 'NONE',  ( -39.75000000000003553, 17.04898933372291836, 14.09510684889813703 ) ) ;
#1037 = EDGE_LOOP ( 'NONE', ( #2625, #7992, #25463, #12020 ) ) ;
#1038 = EDGE_CURVE ( 'NONE', #2368, #5179, #29303, .T. ) ;
#1039 = EDGE_CURVE ( 'NONE', #1940, #35070, #8203, .T. ) ;
#1040 = CARTESIAN_POINT ( 'NONE',  ( -39.62983619079930975, -14.85525329710545961, 15.43827994869928766 ) ) ;
#1041 = CARTESIAN_POINT ( 'NONE',  ( -7.800744003940665472, -15.83240081547001132, -12.57232206063846291 ) ) ;
#1042 = CARTESIAN_POINT ( 'NONE',  ( -21.10748419083465421, 21.34074881046457506, -20.36740599554048003 ) ) ;
#1043 = CARTESIAN_POINT ( 'NONE',  ( -12.93388432971048907, -19.22339524391109578, -15.61906400090944125 ) ) ;
#1044 = CARTESIAN_POINT ( 'NONE',  ( 40.92520488067345497, 14.92088683683976846, -4.055005696047138564 ) ) ;
#1045 = CARTESIAN_POINT ( 'NONE',  ( 41.01257287940193663, -0.1817737452662391007, -15.22227872655350822 ) ) ;
#1046 = EDGE_CURVE ( 'NONE', #11138, #5286, #22537, .T. ) ;
#1047 = CARTESIAN_POINT ( 'NONE',  ( -22.90828547787581826, 19.76551851158709283, 21.89932172208102301 ) ) ;
#1048 = CARTESIAN_POINT ( 'NONE',  ( -7.798749032675293513, -11.44905444822881257, 14.55560029444254511 ) ) ;
#1049 = ORGANIZATION ( 'NAUO-ORG12', 'UNSPECIFIED', 'UNSPECIFIED' ) ;
#1050 = ORIENTED_EDGE ( 'NONE', *, *, #9094, .T. ) ;
#1051 = CARTESIAN_POINT ( 'NONE',  ( -23.28095607749606089, 21.79531792726625739, -19.88014545546297640 ) ) ;
#1052 = ORIENTED_EDGE ( 'NONE', *, *, #17957, .F. ) ;
#1053 = CARTESIAN_POINT ( 'NONE',  ( 20.95086229577928094, 12.99459375470967437, -13.29063469988036594 ) ) ;
#1054 = PLANE ( 'NONE',  #8606 ) ;
#1055 = CARTESIAN_POINT ( 'NONE',  ( -58.63441148803389780, 13.41791127214799673, 10.00922880040677043 ) ) ;
#1056 = CARTESIAN_POINT ( 'NONE',  ( -59.24999999999964473, -15.01901380698086186, -9.608768862140834699 ) ) ;
#1057 = ORIENTED_EDGE ( 'NONE', *, *, #40847, .F. ) ;
#1058 = CARTESIAN_POINT ( 'NONE',  ( 52.25462870946692107, 4.533720720243507252, 11.41674185271469177 ) ) ;
#1059 = EDGE_LOOP ( 'NONE', ( #34433, #17873, #3822, #37890 ) ) ;
#1060 = CARTESIAN_POINT ( 'NONE',  ( -15.75910057168314360, -0.6270926481330941771, -8.752149842310174677 ) ) ;
#1061 = LINE ( 'NONE', #45307, #46623 ) ;
#1062 = CARTESIAN_POINT ( 'NONE',  ( 21.72375150268748811, -12.05688048206268626, -13.95952465427948042 ) ) ;
#1063 = APPLICATION_PROTOCOL_DEFINITION ( 'international standard', 'config_control_design', 1994, #20596 ) ;
#1064 = CIRCLE ( 'NONE', #39817, 2.499999999999998668 ) ;
#1065 = CARTESIAN_POINT ( 'NONE',  ( -59.15780684630525599, 11.57933780609300634, -9.517804920257256995 ) ) ;
#1066 = CARTESIAN_POINT ( 'NONE',  ( -39.62784288469778460, 17.99392636554400227, 10.49981126214035143 ) ) ;
#1067 = CARTESIAN_POINT ( 'NONE',  ( 54.16344492731641935, -11.31576110950724612, 0.3380728967177892841 ) ) ;
#1068 = CARTESIAN_POINT ( 'NONE',  ( 23.73917631804997441, -21.52274568928955034, 20.17527940397366493 ) ) ;
#1069 = CARTESIAN_POINT ( 'NONE',  ( 73.77858465744240846, -25.00000000000000355, -24.45925151798666164 ) ) ;
#1070 = EDGE_CURVE ( 'NONE', #35512, #41107, #33365, .T. ) ;
#1071 = CARTESIAN_POINT ( 'NONE',  ( -40.57984354306770314, 18.01554318185341330, -13.71658233251194048 ) ) ;
#1072 = DIRECTION ( 'NONE',  ( 0.000000000000000000, 0.000000000000000000, 1.000000000000000000 ) ) ;
#1073 = CARTESIAN_POINT ( 'NONE',  ( -18.23610359236313627, -13.41603632572915217, 10.92320347319479978 ) ) ;
#1074 = CARTESIAN_POINT ( 'NONE',  ( -222.5000000000001137, 200.0000000000002274, 0.000000000000000000 ) ) ;
#1075 = CARTESIAN_POINT ( 'NONE',  ( -45.68021024592852086, 1.396352172608949394, -14.17574864757038355 ) ) ;
#1076 = DIRECTION ( 'NONE',  ( 0.000000000000000000, 0.000000000000000000, 1.000000000000000000 ) ) ;
#1077 = APPROVAL_PERSON_ORGANIZATION ( #40074, #32359, #32548 ) ;
#1078 = CARTESIAN_POINT ( 'NONE',  ( -59.25000000000001421, 6.257964057746777442, 9.750000000000012434 ) ) ;
#1079 = DIRECTION ( 'NONE',  ( -1.000000000000000000, -0.000000000000000000, 8.326672684688686379E-17 ) ) ;
#1080 = CARTESIAN_POINT ( 'NONE',  ( -0.7916266780090196464, -112.9539919367181398, 11.58304347033083737 ) ) ;
#1081 = CARTESIAN_POINT ( 'NONE',  ( -40.02661107275145014, -18.15646964846004963, -11.01011643770362447 ) ) ;
#1082 = EDGE_CURVE ( 'NONE', #29836, #36095, #29589, .T. ) ;
#1083 = CARTESIAN_POINT ( 'NONE',  ( 42.49999999999972999, -49.99999999999985789, 10.00000000000000000 ) ) ;
#1084 = VERTEX_POINT ( 'NONE', #37348 ) ;
#1085 = CARTESIAN_POINT ( 'NONE',  ( 17.88201437967190799, -18.67015545310501778, 13.95454339277879541 ) ) ;
#1086 = CIRCLE ( 'NONE', #25908, 2.099999999999990763 ) ;
#1087 = CARTESIAN_POINT ( 'NONE',  ( 0.2045162343393644444, -29.45925151798667585, -1.549999999999999822 ) ) ;
#1088 = LINE ( 'NONE', #37512, #1655 ) ;
#1089 = AXIS2_PLACEMENT_3D ( 'NONE', #8453, #27892, #19395 ) ;
#1090 = EDGE_CURVE ( 'NONE', #20419, #18912, #5765, .T. ) ;
#1091 = EDGE_LOOP ( 'NONE', ( #14820, #38367, #28873, #32778 ) ) ;
#1092 = ORIENTED_EDGE ( 'NONE', *, *, #31821, .F. ) ;
#1094 = CARTESIAN_POINT ( 'NONE',  ( 14.24086948943939213, -19.22339260103958836, -15.61906476620970530 ) ) ;
#1093 = CARTESIAN_POINT ( 'NONE',  ( -11.62500467938649251, -111.4999999999999858, 3.867457985667927645 ) ) ;
#1095 = CARTESIAN_POINT ( 'NONE',  ( 52.73615484940716414, 11.86057989983250671, 0.6061477031446299568 ) ) ;
#1096 = ADVANCED_FACE ( 'NONE', ( #38807 ), #1413, .F. ) ;
#1097 = CC_DESIGN_PERSON_AND_ORGANIZATION_ASSIGNMENT ( #32666, #29493, ( #40561 ) ) ;
#1098 = LINE ( 'NONE', #4243, #19947 ) ;
#1099 = CARTESIAN_POINT ( 'NONE',  ( -57.78590407170758425, 8.169667439566801193, -10.35524851401846114 ) ) ;
#1100 = CARTESIAN_POINT ( 'NONE',  ( 44.99999999999998579, 4.422010732152675301E-15, 0.000000000000000000 ) ) ;
#1101 = CARTESIAN_POINT ( 'NONE',  ( -40.02661395571883673, -16.53997799996351148, 14.83693492886445320 ) ) ;
#1102 = VERTEX_POINT ( 'NONE', #41989 ) ;
#1103 = ORIENTED_EDGE ( 'NONE', *, *, #12141, .F. ) ;
#1104 = SHAPE_REPRESENTATION ( 'Barra aperto Aurora', ( #47028 ), #39257 ) ;
#1105 = PERSON ( 'NAUO-PER7', 'UNSPECIFIED', 'UNSPECIFIED', ('UNSPECIFIED'), ('UNSPECIFIED'), ('UNSPECIFIED') ) ;
#1106 = ORIENTED_EDGE ( 'NONE', *, *, #11167, .T. ) ;
#1107 = CARTESIAN_POINT ( 'NONE',  ( -40.57983511660362552, -18.46940931902122784, 11.93935559962095283 ) ) ;
#1108 = CARTESIAN_POINT ( 'NONE',  ( -253.7499999999999147, 10.00000000000008882, -10.00000000000000000 ) ) ;
#1109 = CARTESIAN_POINT ( 'NONE',  ( -5.000000000000001776, 5.000000000000000000, -2.886751345948125991 ) ) ;
#1110 = CARTESIAN_POINT ( 'NONE',  ( -40.02661108780018395, -15.66776129182606248, -15.32453342099624649 ) ) ;
#1111 = APPROVAL_PERSON_ORGANIZATION ( #13127, #16358, #24074 ) ;
#1112 = ORIENTED_EDGE ( 'NONE', *, *, #25369, .F. ) ;
#1113 = EDGE_LOOP ( 'NONE', ( #38197, #16673, #45104, #31990 ) ) ;
#1114 = CARTESIAN_POINT ( 'NONE',  ( 52.25000000000000711, -2.438195643959334191, -11.99999999997899813 ) ) ;
#1115 = CC_DESIGN_SECURITY_CLASSIFICATION ( #16611, ( #48094 ) ) ;
#1116 = CARTESIAN_POINT ( 'NONE',  ( 24.95345023993534994, 6.560840294414097329, 17.48357802017153162 ) ) ;
#1117 = CARTESIAN_POINT ( 'NONE',  ( 15.75978097040559334, -0.6257749350912539255, -8.022243409282342697 ) ) ;
#1118 = CARTESIAN_POINT ( 'NONE',  ( 15.77112658228481479, -19.50115544191476857, 15.09526866439489723 ) ) ;
#1119 = SECURITY_CLASSIFICATION_LEVEL ( 'unclassified' ) ;
#1120 = DIRECTION ( 'NONE',  ( -0.000000000000000000, -1.000000000000000000, -0.000000000000000000 ) ) ;
#1121 = CARTESIAN_POINT ( 'NONE',  ( 21.26778563119956544, 29.48495693338179180, -0.9457373714648537044 ) ) ;
#1122 = AXIS2_PLACEMENT_3D ( 'NONE', #39577, #39342, #5828 ) ;
#1123 = CARTESIAN_POINT ( 'NONE',  ( -36.36168904350889619, 16.08334085033074956, 8.258616761372561399 ) ) ;
#1124 = CARTESIAN_POINT ( 'NONE',  ( -39.75000000000000711, 16.78529056628827831, -14.41726250658649811 ) ) ;
#1125 = PERSON_AND_ORGANIZATION_ROLE ( 'classification_officer' ) ;
#1126 = CARTESIAN_POINT ( 'NONE',  ( 15.72618032704294144, -0.6261134428168850796, -9.035251061388875016 ) ) ;
#1127 = PLANE ( 'NONE',  #15277 ) ;
#1128 = CARTESIAN_POINT ( 'NONE',  ( 17.36664573160235037, -19.68155761917952162, 13.75432726605900591 ) ) ;
#1129 = DIRECTION ( 'NONE',  ( -0.000000000000000000, -1.000000000000000000, -0.000000000000000000 ) ) ;
#1130 = CALENDAR_DATE ( 2025, 26, 11 ) ;
#1131 = CARTESIAN_POINT ( 'NONE',  ( -59.25000000000001421, -8.219402175938119726, -9.085191124863257528 ) ) ;
#1132 = CARTESIAN_POINT ( 'NONE',  ( 44.79760110281393537, 1.550000000000098410, 29.45925151798666874 ) ) ;
#1133 = CARTESIAN_POINT ( 'NONE',  ( 3.317821498269764469, -111.4964988973833329, 11.75539611032679588 ) ) ;
#1134 = CARTESIAN_POINT ( 'NONE',  ( -40.57984537804248504, -17.51835786754839575, -14.45444477236442715 ) ) ;
#1135 = CARTESIAN_POINT ( 'NONE',  ( 10.26430551134047064, -19.68012829399841479, -15.53868077511992141 ) ) ;
#1136 = CARTESIAN_POINT ( 'NONE',  ( -59.25000000000001421, -14.82820319013523225, 8.793640001617141877 ) ) ;
#1137 = CARTESIAN_POINT ( 'NONE',  ( 52.24453740523340173, 11.63340057047114051, -3.846570716805832735 ) ) ;
#1138 = VERTEX_POINT ( 'NONE', #30792 ) ;
#1139 = CARTESIAN_POINT ( 'NONE',  ( -57.20203618450801031, -1.053426790893869258, 10.58772742606259420 ) ) ;
#1140 = CARTESIAN_POINT ( 'NONE',  ( 5.243018096251735649, -84.19042455449934437, -17.71783065727746020 ) ) ;
#1141 = ORGANIZATION ( 'NAUO-ORG39', 'UNSPECIFIED', 'UNSPECIFIED' ) ;
#1142 = DIRECTION ( 'NONE',  ( -0.000000000000000000, -1.000000000000000000, -0.000000000000000000 ) ) ;
#1143 = CARTESIAN_POINT ( 'NONE',  ( 52.73379035752637378, 0.5667646359944358281, 11.86127406237938509 ) ) ;
#1144 = ORIENTED_EDGE ( 'NONE', *, *, #44332, .F. ) ;
#1146 = CARTESIAN_POINT ( 'NONE',  ( 15.54148187170246231, -51.44913399519742825, -13.02898129550172968 ) ) ;
#1145 = CARTESIAN_POINT ( 'NONE',  ( -16.08333836258354665, -22.88831836134975006, 5.955107997179926116 ) ) ;
#1147 = CARTESIAN_POINT ( 'NONE',  ( -18.74578124340191110, -84.20975114073209511, -2.333433308556198682 ) ) ;
#1148 = EDGE_CURVE ( 'NONE', #5926, #18371, #38313, .T. ) ;
#1149 = DIRECTION ( 'NONE',  ( 0.000000000000000000, 1.000000000000000000, -0.000000000000000000 ) ) ;
#1150 = CARTESIAN_POINT ( 'NONE',  ( 24.98270305952665638, 11.29157488959313937, -15.59094394811193673 ) ) ;
#1151 = FACE_BOUND ( 'NONE', #45303, .T. ) ;
#1152 = CONICAL_SURFACE ( 'NONE', #22881, 7.500000000000000000, 0.06981317007977322353 ) ;
#1153 = CARTESIAN_POINT ( 'NONE',  ( -58.63286695540425342, 14.59149592724982725, 10.00581466689340715 ) ) ;
#1154 = CARTESIAN_POINT ( 'NONE',  ( 57.35253069246497404, -10.17646452998517859, -0.2147796652043732490 ) ) ;
#1155 = CARTESIAN_POINT ( 'NONE',  ( -20.00000000000014211, -17.50000000000010658, 4.999999999999998224 ) ) ;
#1156 = CARTESIAN_POINT ( 'NONE',  ( -40.57982833525866795, -18.46940738833261619, 3.622312626850636263 ) ) ;
#1157 = CARTESIAN_POINT ( 'NONE',  ( 1.336639573498930700, -111.5000000000000284, 11.99555220513242659 ) ) ;
#1158 = CARTESIAN_POINT ( 'NONE',  ( -40.02660916385538314, 15.08585902886025032, -15.51221988087634074 ) ) ;
#1159 = ORIENTED_EDGE ( 'NONE', *, *, #45625, .F. ) ;
#1160 = EDGE_LOOP ( 'NONE', ( #21284, #10589, #27939 ) ) ;
#1161 = CARTESIAN_POINT ( 'NONE',  ( 43.98754830797493298, -11.20523964972719355, -9.539339653872129787 ) ) ;
#1162 = CC_DESIGN_PERSON_AND_ORGANIZATION_ASSIGNMENT ( #45189, #11852, ( #8696 ) ) ;
#1163 = CARTESIAN_POINT ( 'NONE',  ( 40.93078269108350753, -15.12680305401691072, -2.862881810067433808 ) ) ;
#1164 = CARTESIAN_POINT ( 'NONE',  ( 45.00000000000000000, 1.387778780781445676E-14, 0.000000000000000000 ) ) ;
#1165 = CARTESIAN_POINT ( 'NONE',  ( -22.50000000000000711, -14.55389885519235271, -1.549999999999991163 ) ) ;
#1166 = CARTESIAN_POINT ( 'NONE',  ( -0.4992577887661890923, -29.46333240956888488, 1.470903545298105186 ) ) ;
#1167 = APPROVAL ( #28730, 'UNKNOWN' ) ;
#1168 = EDGE_LOOP ( 'NONE', ( #23259, #29086, #35201, #8552, #24165, #37884, #41438, #31918, #6784 ) ) ;
#1169 = CARTESIAN_POINT ( 'NONE',  ( -7.800812411122480583, 15.70495342560681706, 12.79075293558792659 ) ) ;
#1170 = ORIENTED_EDGE ( 'NONE', *, *, #38095, .T. ) ;
#1171 = CARTESIAN_POINT ( 'NONE',  ( 41.00303494700120410, -0.5590656906086655109, 15.22504520416845608 ) ) ;
#1172 = LINE ( 'NONE', #19633, #28270 ) ;
#1173 = CARTESIAN_POINT ( 'NONE',  ( 22.29529100424168675, -1.550000000000100853, 29.45925151798667230 ) ) ;
#1174 = DIRECTION ( 'NONE',  ( 0.000000000000000000, 1.000000000000000000, 0.000000000000000000 ) ) ;
#1175 = PRODUCT_DEFINITION_SHAPE ( 'NONE', 'NONE',  #48088 ) ;
#1176 = CARTESIAN_POINT ( 'NONE',  ( -1.539813958458361443, 29.49945995428375056, -0.2041488147385694674 ) ) ;
#1177 = ORIENTED_EDGE ( 'NONE', *, *, #12868, .T. ) ;
#1178 = CARTESIAN_POINT ( 'NONE',  ( 59.25000000000002842, -7.523163845262640051E-34, -7.500000000000000000 ) ) ;
#1179 = ORIENTED_EDGE ( 'NONE', *, *, #16715, .T. ) ;
#1180 = CARTESIAN_POINT ( 'NONE',  ( -45.80192063931668400, 17.67565146188533021, -12.38530184644247889 ) ) ;
#1181 = CARTESIAN_POINT ( 'NONE',  ( -18.01554318185340975, -18.67015645693230397, 13.71658233251194048 ) ) ;
#1182 = CARTESIAN_POINT ( 'NONE',  ( 8.366454908622937836, 6.813187166065794763E-15, 15.83131894272072060 ) ) ;
#1183 = PERSON_AND_ORGANIZATION_ROLE ( 'creator' ) ;
#1184 = DIRECTION ( 'NONE',  ( 1.000000000000000000, 0.000000000000000000, 0.000000000000000000 ) ) ;
#1185 = CARTESIAN_POINT ( 'NONE',  ( 52.18000000000000682, -0.8333580930825347233, 12.02521992503907455 ) ) ;
#1186 = PERSON_AND_ORGANIZATION_ROLE ( 'classification_officer' ) ;
#1187 = VECTOR ( 'NONE', #29072, 1000.000000000000000 ) ;
#1188 = CARTESIAN_POINT ( 'NONE',  ( -40.02660475608890778, -12.93388433019643280, -15.61906400090944125 ) ) ;
#1189 = CARTESIAN_POINT ( 'NONE',  ( 54.50379803432365833, -8.605601441123626572, -7.589747547631842117 ) ) ;
#1190 = DIRECTION ( 'NONE',  ( 0.000000000000000000, 0.000000000000000000, 1.000000000000000000 ) ) ;
#1191 = CARTESIAN_POINT ( 'NONE',  ( 15.75909942864756452, -0.6270948605546433630, 8.753373226384734807 ) ) ;
#1192 = EDGE_CURVE ( 'NONE', #35877, #20987, #34904, .T. ) ;
#1193 = CARTESIAN_POINT ( 'NONE',  ( -15.13248845133835552, -22.88838095264892303, 12.62787715975662373 ) ) ;
#1194 = CARTESIAN_POINT ( 'NONE',  ( 33.75000000000002132, 0.000000000000000000, -37.00000000001696066 ) ) ;
#1195 = EDGE_LOOP ( 'NONE', ( #11865, #12857, #41022 ) ) ;
#1196 = CYLINDRICAL_SURFACE ( 'NONE', #25482, 5.000000000000004441 ) ;
#1197 = CARTESIAN_POINT ( 'NONE',  ( 13.30543588503938501, -27.46014865450334597, -9.275117233238674430 ) ) ;
#1198 = CARTESIAN_POINT ( 'NONE',  ( -18.60736344559988709, -7.284288469777798980, 7.319098965820409752 ) ) ;
#1199 = FACE_OUTER_BOUND ( 'NONE', #31460, .T. ) ;
#1200 = CARTESIAN_POINT ( 'NONE',  ( 52.25000000000000711, -1.595438816107624724, 11.98525530425057717 ) ) ;
#1201 = CARTESIAN_POINT ( 'NONE',  ( 22.90218159841743883, -11.86174957095952109, 13.98354220198075382 ) ) ;
#1202 = CARTESIAN_POINT ( 'NONE',  ( -12.32753795696877752, -27.46018797515103316, -10.88720453594132920 ) ) ;
#1203 = ORIENTED_EDGE ( 'NONE', *, *, #47865, .T. ) ;
#1204 = CARTESIAN_POINT ( 'NONE',  ( 23.73398752773215392, 12.25916973538243759, -13.59335564964825771 ) ) ;
#1205 = CARTESIAN_POINT ( 'NONE',  ( 52.73651620003879970, 11.85537354707177826, -1.362370196054431437 ) ) ;
#1206 = DIRECTION ( 'NONE',  ( -0.000000000000000000, -1.000000000000000000, -0.000000000000000000 ) ) ;
#1207 = EDGE_CURVE ( 'NONE', #16632, #41489, #24038, .T. ) ;
#1208 = FACE_OUTER_BOUND ( 'NONE', #6613, .T. ) ;
#1209 = CARTESIAN_POINT ( 'NONE',  ( 40.94298451642188041, 15.24218301300097167, 1.064058499878768327 ) ) ;
#1210 = CARTESIAN_POINT ( 'NONE',  ( -1.059168633100270984, -100.2275691593327451, 15.23226585394959542 ) ) ;
#1211 = ORIENTED_EDGE ( 'NONE', *, *, #45809, .F. ) ;
#1212 = ORIENTED_EDGE ( 'NONE', *, *, #23598, .T. ) ;
#1213 = CARTESIAN_POINT ( 'NONE',  ( -9.999296295504938925, -112.9626495908351416, -6.612267582067880234 ) ) ;
#1214 = AXIS2_PLACEMENT_3D ( 'NONE', #10440, #29144, #3877 ) ;
#1215 = CARTESIAN_POINT ( 'NONE',  ( 52.73661126567071022, -4.308102035021375009, -11.35711978629016450 ) ) ;
#1216 = CARTESIAN_POINT ( 'NONE',  ( -59.25000000000000000, 14.33089746145961030, -9.085482526206261511 ) ) ;
#1217 = DIRECTION ( 'NONE',  ( 0.000000000000000000, 0.000000000000000000, -1.000000000000000000 ) ) ;
#1218 = CARTESIAN_POINT ( 'NONE',  ( -1.232793936596930928, 0.9449764659029612490, -29.48498130610709111 ) ) ;
#1219 = VERTEX_POINT ( 'NONE', #27396 ) ;
#1220 = VECTOR ( 'NONE', #5365, 1000.000000000000000 ) ;
#1221 = AXIS2_PLACEMENT_3D ( 'NONE', #3404, #41294, #37615 ) ;
#1222 = CARTESIAN_POINT ( 'NONE',  ( -40.02660758245886541, 14.38012321962366968, 15.61430215546836564 ) ) ;
#1223 = EDGE_LOOP ( 'NONE', ( #32758, #47670, #23190, #37935 ) ) ;
#1224 = DIRECTION ( 'NONE',  ( 2.465190328815661618E-32, -1.000000000000000000, 0.000000000000000000 ) ) ;
#1225 = CARTESIAN_POINT ( 'NONE',  ( -39.75000000000002132, -16.62186173326343308, 14.52602047686218789 ) ) ;
#1226 = DIRECTION ( 'NONE',  ( 0.000000000000000000, -1.000000000000000000, 0.000000000000000000 ) ) ;
#1227 = ORIENTED_EDGE ( 'NONE', *, *, #35518, .T. ) ;
#1228 = LINE ( 'NONE', #34007, #47924 ) ;
#1229 = CARTESIAN_POINT ( 'NONE',  ( 52.25000000000002132, 2.438195643824314640, -12.00000000000194156 ) ) ;
#1230 = CARTESIAN_POINT ( 'NONE',  ( -0.2031467467942575378, 19.74230760492733339, -21.92012042277540118 ) ) ;
#1231 = LINE ( 'NONE', #19935, #24118 ) ;
#1232 = CARTESIAN_POINT ( 'NONE',  ( 24.45925151798667230, -62.46493936057860452, -25.00000000000002132 ) ) ;
#1233 = CARTESIAN_POINT ( 'NONE',  ( 55.52130373050737688, 10.77360397012932758, -1.551988417201947579 ) ) ;
#1234 = ORIENTED_EDGE ( 'NONE', *, *, #44171, .T. ) ;
#1235 = CARTESIAN_POINT ( 'NONE',  ( -59.24999999999999289, 14.64419406126942214, -9.049429759609557422 ) ) ;
#1236 = VERTEX_POINT ( 'NONE', #34654 ) ;
#1237 = DIRECTION ( 'NONE',  ( 0.5150380749100589295, 0.000000000000000000, -0.8571673007021094470 ) ) ;
#1238 = CARTESIAN_POINT ( 'NONE',  ( -59.25000000000001421, -15.49057941847050301, -8.901503558982145847 ) ) ;
#1239 = VECTOR ( 'NONE', #22075, 1000.000000000000000 ) ;
#1240 = CARTESIAN_POINT ( 'NONE',  ( -15.25601762970009823, -1.864163312630331751E-15, -9.412409543165486170 ) ) ;
#1241 = DATE_AND_TIME ( #34497, #42853 ) ;
#1242 = CARTESIAN_POINT ( 'NONE',  ( -253.7499999999999147, 65.00000000000008527, -5.000000000000000000 ) ) ;
#1243 = CARTESIAN_POINT ( 'NONE',  ( -39.75000000000000711, 17.99999999999999289, 11.49999999994118305 ) ) ;
#1244 = B_SPLINE_CURVE_WITH_KNOTS ( 'NONE', 3,
 ( #45416, #24939, #2607, #16945, #42952, #28589, #40008, #6247, #17174, #47336, #46852, #2139, #39764, #39526, #36345, #13519, #36091, #9647, #9882, #5777, #43423, #35853, #10602, #21058 ),
 .UNSPECIFIED., .F., .F.,
 ( 4, 2, 2, 2, 2, 2, 2, 2, 2, 2, 2, 4 ),
 ( 0.004846841566019169205, 0.005452558550538353331, 0.006058275535057537457, 0.006361134027317130388, 0.006663992519576722451, 0.006966851011836314514, 0.007269709504095907444, 0.007875426488615085499, 0.008178284980874674093, 0.008481143473134262686, 0.009086860457653441608, 0.009692577442172618796 ),
 .UNSPECIFIED. ) ;
#1245 = DIRECTION ( 'NONE',  ( 0.000000000000000000, 1.000000000000000000, 0.000000000000000000 ) ) ;
#1246 = CALENDAR_DATE ( 2025, 26, 11 ) ;
#1247 = CARTESIAN_POINT ( 'NONE',  ( 5.611595588612226848, -19.50000000000000000, -15.50000000000000000 ) ) ;
#1248 = DIRECTION ( 'NONE',  ( 0.000000000000000000, -1.000000000000000000, 0.000000000000000000 ) ) ;
#1249 = CARTESIAN_POINT ( 'NONE',  ( 52.25000000000003553, 0.7815309656337705579, -11.99999999999998934 ) ) ;
#1250 = ORIENTED_EDGE ( 'NONE', *, *, #32699, .T. ) ;
#1251 = EDGE_CURVE ( 'NONE', #26729, #36263, #25609, .T. ) ;
#1252 = AXIS2_PLACEMENT_3D ( 'NONE', #13377, #42816, #32324 ) ;
#1253 = DIRECTION ( 'NONE',  ( 0.000000000000000000, 0.000000000000000000, 1.000000000000000000 ) ) ;
#1254 = CARTESIAN_POINT ( 'NONE',  ( -14.94374995261111572, -0.6203920484199755281, 9.926526645870643151 ) ) ;
#1255 = COORDINATED_UNIVERSAL_TIME_OFFSET ( 0, 0, .AHEAD. ) ;
#1256 = EDGE_CURVE ( 'NONE', #17998, #40953, #4336, .T. ) ;
#1257 = CARTESIAN_POINT ( 'NONE',  ( -16.27412729917377021, -51.45017557706549383, 6.644470272440517356 ) ) ;
#1258 = CARTESIAN_POINT ( 'NONE',  ( 18.46507527987558461, -18.67016448151022345, 12.07374468837259762 ) ) ;
#1259 = CARTESIAN_POINT ( 'NONE',  ( 18.00000000000001066, -19.50000000000000000, 11.57687238966616405 ) ) ;
#1260 = CIRCLE ( 'NONE', #28397, 5.999999999999999112 ) ;
#1261 = CARTESIAN_POINT ( 'NONE',  ( -58.63338281356849535, -14.52248551163387447, 10.00878353649996555 ) ) ;
#1262 = DIRECTION ( 'NONE',  ( 0.000000000000000000, 0.000000000000000000, -1.000000000000000000 ) ) ;
#1263 = CARTESIAN_POINT ( 'NONE',  ( 24.04991535053076390, -20.78644506417855098, -20.93284873585487205 ) ) ;
#1264 = CARTESIAN_POINT ( 'NONE',  ( 16.78529056628827831, -19.49999999999998934, 14.41726250658646080 ) ) ;
#1265 = DIRECTION ( 'NONE',  ( 0.000000000000000000, 1.000000000000000000, 0.000000000000000000 ) ) ;
#1266 = CARTESIAN_POINT ( 'NONE',  ( 13.92399177278676170, -18.94678648620405426, 15.73812923699738420 ) ) ;
#1267 = CARTESIAN_POINT ( 'NONE',  ( 53.22446835211270866, -11.35566100501820586, 3.792615183520454014 ) ) ;
#1268 = DIRECTION ( 'NONE',  ( 0.000000000000000000, 0.000000000000000000, 1.000000000000000000 ) ) ;
#1269 = CARTESIAN_POINT ( 'NONE',  ( -13.22496660626291032, -18.67018573173329088, -15.85719200272833085 ) ) ;
#1270 = ORIENTED_EDGE ( 'NONE', *, *, #32812, .T. ) ;
#1271 = CARTESIAN_POINT ( 'NONE',  ( 55.52298658946912724, 1.542900094765660146, 10.77388661891736987 ) ) ;
#1272 = VERTEX_POINT ( 'NONE', #35138 ) ;
#1273 = CARTESIAN_POINT ( 'NONE',  ( 16.08334082598708292, -22.88831000152189432, 1.050674978068467568E-11 ) ) ;
#1274 = EDGE_CURVE ( 'NONE', #8424, #27951, #4658, .T. ) ;
#1275 = CARTESIAN_POINT ( 'NONE',  ( 21.72002800810518153, 1.354590409487512970, 16.36477926996799681 ) ) ;
#1276 = DIRECTION ( 'NONE',  ( 1.000000000000000000, -0.000000000000000000, 0.000000000000000000 ) ) ;
#1277 = CARTESIAN_POINT ( 'NONE',  ( 52.25000000000000711, 8.687803808995276711, 8.904849765407666595 ) ) ;
#1278 = AXIS2_PLACEMENT_3D ( 'NONE', #4095, #37365, #3861 ) ;
#1279 = B_SPLINE_CURVE_WITH_KNOTS ( 'NONE', 3,
 ( #41846, #14864, #29684, #41603 ),
 .UNSPECIFIED., .F., .F.,
 ( 4, 4 ),
 ( 0.01605965104027008011, 0.01984699652244226870 ),
 .UNSPECIFIED. ) ;
#1280 = EDGE_CURVE ( 'NONE', #4371, #37147, #13971, .T. ) ;
#1281 = VERTEX_POINT ( 'NONE', #1892 ) ;
#1282 = CARTESIAN_POINT ( 'NONE',  ( -45.76539003313830278, -15.97016208267561588, 13.83329441763433110 ) ) ;
#1283 = CARTESIAN_POINT ( 'NONE',  ( 40.92787249913071435, -15.04201479584825307, -3.430552367672358827 ) ) ;
#1284 = CARTESIAN_POINT ( 'NONE',  ( -22.29736664553966463, -1.539998231996092093, 13.05428476345766065 ) ) ;
#1285 = CARTESIAN_POINT ( 'NONE',  ( -12.78834319143427933, -19.50000000000000000, -15.49999999999999645 ) ) ;
#1286 = CARTESIAN_POINT ( 'NONE',  ( -7.800404058535568730, 16.17597534444492169, -11.66239011621748212 ) ) ;
#1287 = CARTESIAN_POINT ( 'NONE',  ( 52.25000000000014211, 0.1814222485194512402, -11.99999999999999289 ) ) ;
#1288 = DIRECTION ( 'NONE',  ( 0.000000000000000000, -1.000000000000000000, 0.000000000000000000 ) ) ;
#1289 = ADVANCED_FACE ( 'NONE', ( #27883, #42710 ), #34418, .T. ) ;
#1290 = CARTESIAN_POINT ( 'NONE',  ( -40.57981268367308303, -11.76317731671286282, 15.85719160122406990 ) ) ;
#1291 = ORIENTED_EDGE ( 'NONE', *, *, #12533, .T. ) ;
#1292 = CARTESIAN_POINT ( 'NONE',  ( -58.63344822249014499, 2.756144098872086001, -10.00884865567888227 ) ) ;
#1293 = ORIENTED_EDGE ( 'NONE', *, *, #3732, .F. ) ;
#1295 = CARTESIAN_POINT ( 'NONE',  ( -43.46450238964668955, -14.94368347498326521, 14.61053636144770884 ) ) ;
#1294 = DESIGN_CONTEXT ( 'detailed design', #36398, 'design' ) ;
#1296 = VECTOR ( 'NONE', #16970, 1000.000000000000000 ) ;
#1297 = CARTESIAN_POINT ( 'NONE',  ( -59.25000000000002842, 5.479601450232735260, -9.085546339579970265 ) ) ;
#1298 = CARTESIAN_POINT ( 'NONE',  ( -59.24999999998779998, 13.41787949981323003, 9.752893128206286733 ) ) ;
#1299 = CARTESIAN_POINT ( 'NONE',  ( -58.62974977037815449, -14.98602805798734394, -9.909472308993445111 ) ) ;
#1300 = ORIENTED_EDGE ( 'NONE', *, *, #26575, .F. ) ;
#1301 = AXIS2_PLACEMENT_3D ( 'NONE', #18318, #15614, #7561 ) ;
#1302 = CARTESIAN_POINT ( 'NONE',  ( 52.25481884258277887, 11.01946844380499257, 5.550306563893868450 ) ) ;
#1303 = EDGE_LOOP ( 'NONE', ( #8895, #39702, #21590, #23554 ) ) ;
#1304 = CIRCLE ( 'NONE', #16831, 2.500000000000002220 ) ;
#1305 = CARTESIAN_POINT ( 'NONE',  ( -45.76096108164779963, 15.58619436547308901, 13.98912952189304093 ) ) ;
#1306 = CARTESIAN_POINT ( 'NONE',  ( -50.73471160819174486, -17.83025481616573416, 2.000000810715759414 ) ) ;
#1307 = DIRECTION ( 'NONE',  ( 0.000000000000000000, 0.000000000000000000, 1.000000000000000000 ) ) ;
#1308 = COORDINATED_UNIVERSAL_TIME_OFFSET ( 0, 0, .AHEAD. ) ;
#1309 = CARTESIAN_POINT ( 'NONE',  ( 0.000000000000000000, 0.000000000000000000, -10.00000000000000000 ) ) ;
#1310 = ADVANCED_FACE ( 'NONE', ( #2126 ), #10345, .F. ) ;
#1311 = CARTESIAN_POINT ( 'NONE',  ( 87.60000000000002274, 5.000000000000000000, -25.00000000000000355 ) ) ;
#1312 = CARTESIAN_POINT ( 'NONE',  ( 100.0000000000000142, 5.000000000000000000, -27.09999999999999432 ) ) ;
#1313 = CARTESIAN_POINT ( 'NONE',  ( 23.44497630870609228, -21.71318278597611240, 19.96974871322935741 ) ) ;
#1314 = FACE_OUTER_BOUND ( 'NONE', #43599, .T. ) ;
#1315 = CARTESIAN_POINT ( 'NONE',  ( 24.99464009164625722, 15.39506793366638782, -11.95157670953853923 ) ) ;
#1316 = EDGE_CURVE ( 'NONE', #27400, #27213, #42725, .T. ) ;
#1317 = EDGE_CURVE ( 'NONE', #22885, #15916, #34922, .T. ) ;
#1318 = CARTESIAN_POINT ( 'NONE',  ( -0.4061933596371313238, 21.89970023362824136, 19.76509812098207419 ) ) ;
#1319 = EDGE_CURVE ( 'NONE', #17261, #18371, #13509, .T. ) ;
#1320 = CARTESIAN_POINT ( 'NONE',  ( -17.99999999999999645, -19.50000000000000000, 11.59422589069307996 ) ) ;
#1321 = CARTESIAN_POINT ( 'NONE',  ( -58.62248045225570081, -15.75904948655227500, 5.249437495306056967 ) ) ;
#1322 = EDGE_CURVE ( 'NONE', #5339, #12554, #6969, .T. ) ;
#1323 = LINE ( 'NONE', #41654, #46448 ) ;
#1324 = CARTESIAN_POINT ( 'NONE',  ( 53.21758071505271204, 0.5670821496924575156, -11.72254812475880215 ) ) ;
#1325 = CARTESIAN_POINT ( 'NONE',  ( -23.45170591135123317, -1.240022629318316971, 12.93551935866494418 ) ) ;
#1326 = CARTESIAN_POINT ( 'NONE',  ( -45.75427646661384529, -10.89995952428548698, 14.21064082933585127 ) ) ;
#1327 = PLANE ( 'NONE',  #714 ) ;
#1328 = CARTESIAN_POINT ( 'NONE',  ( -12.93388433022687778, -19.22339524391109933, 15.61906400090944835 ) ) ;
#1329 = VECTOR ( 'NONE', #38243, 1000.000000000000000 ) ;
#1330 = CARTESIAN_POINT ( 'NONE',  ( -7.799700838318074148, -16.27408577950435031, -9.014212799629383710 ) ) ;
#1331 = AXIS2_PLACEMENT_3D ( 'NONE', #10851, #43678, #168 ) ;
#1332 = DIRECTION ( 'NONE',  ( 1.000000000000000000, 0.000000000000000000, 0.000000000000000000 ) ) ;
#1333 = EDGE_LOOP ( 'NONE', ( #20146, #30175, #30924 ) ) ;
#1334 = CARTESIAN_POINT ( 'NONE',  ( 17.87214000485407439, -84.23840116678928780, 7.448298583855929245 ) ) ;
#1335 = CIRCLE ( 'NONE', #7496, 29.49999999999998934 ) ;
#1336 = CARTESIAN_POINT ( 'NONE',  ( 0.7792026743401545552, -29.46896471380361859, 1.355024168694444864 ) ) ;
#1337 = CIRCLE ( 'NONE', #28473, 2.499999999999998668 ) ;
#1338 = PLANE ( 'NONE',  #16374 ) ;
#1339 = FACE_OUTER_BOUND ( 'NONE', #1998, .T. ) ;
#1340 = VERTEX_POINT ( 'NONE', #46843 ) ;
#1341 = VERTEX_POINT ( 'NONE', #20819 ) ;
#1343 = CARTESIAN_POINT ( 'NONE',  ( 12.27108260690379105, -22.88828854830523696, -14.03786704398718932 ) ) ;
#1342 = CARTESIAN_POINT ( 'NONE',  ( -13.94289918072897194, -100.1677406877371226, 7.044550679261504023 ) ) ;
#1344 = CARTESIAN_POINT ( 'NONE',  ( -31.78990755047270866, 13.49724742960984436, 8.040949520069753831 ) ) ;
#1345 = CARTESIAN_POINT ( 'NONE',  ( -15.25000000000000000, -4.999999999999997335, -45.00000000000001421 ) ) ;
#1346 = CARTESIAN_POINT ( 'NONE',  ( -35.00000000000011369, -230.0000000000000853, 10.00000000000000000 ) ) ;
#1347 = PLANE ( 'NONE',  #12308 ) ;
#1348 = EDGE_CURVE ( 'NONE', #11328, #43188, #32223, .T. ) ;
#1349 = CARTESIAN_POINT ( 'NONE',  ( -36.36163338281543389, -14.44525134314989856, 13.26805181693092273 ) ) ;
#1350 = ORIENTED_EDGE ( 'NONE', *, *, #32073, .T. ) ;
#1351 = EDGE_LOOP ( 'NONE', ( #34587, #21857, #18945, #41295 ) ) ;
#1352 = VERTEX_POINT ( 'NONE', #9637 ) ;
#1353 = CARTESIAN_POINT ( 'NONE',  ( -7.800554482417947355, -16.06187847020429516, 12.05331049682196820 ) ) ;
#1354 = DIRECTION ( 'NONE',  ( 1.000000000000000000, 0.000000000000000000, 0.000000000000000000 ) ) ;
#1355 = CARTESIAN_POINT ( 'NONE',  ( -55.00000000000000000, 30.00000000000000000, -29.45925151798666519 ) ) ;
#1356 = CARTESIAN_POINT ( 'NONE',  ( -36.36166131309159510, -13.71661707277585940, -13.68899230108040754 ) ) ;
#1357 = ORIENTED_EDGE ( 'NONE', *, *, #24284, .F. ) ;
#1358 = EDGE_LOOP ( 'NONE', ( #39104, #30714, #40911, #22245 ) ) ;
#1359 = CARTESIAN_POINT ( 'NONE',  ( -0.9440837078767212454, -1.233472611748384518, -15.08978201596322322 ) ) ;
#1360 = CARTESIAN_POINT ( 'NONE',  ( 40.95820069559083265, 2.719329825545574231, 15.13669999840728586 ) ) ;
#1361 = AXIS2_PLACEMENT_3D ( 'NONE', #34188, #30802, #44691 ) ;
#1362 = CARTESIAN_POINT ( 'NONE',  ( -23.85464718344475088, -29.49027990788232856, 0.7798715148834854949 ) ) ;
#1363 = CARTESIAN_POINT ( 'NONE',  ( 241.3500000000001364, 200.0000000000001137, -5.000000000000000000 ) ) ;
#1364 = APPROVAL_ROLE ( '' ) ;
#1365 = AXIS2_PLACEMENT_3D ( 'NONE', #37953, #11719, #12438 ) ;
#1366 = DIRECTION ( 'NONE',  ( -0.000000000000000000, -3.491481338843133355E-15, 1.000000000000000000 ) ) ;
#1367 = EDGE_CURVE ( 'NONE', #4633, #2551, #9870, .T. ) ;
#1368 = CIRCLE ( 'NONE', #12999, 4.999999999999990230 ) ;
#1369 = LINE ( 'NONE', #12758, #16719 ) ;
#1370 = AXIS2_PLACEMENT_3D ( 'NONE', #38798, #12551, #30782 ) ;
#1371 = CARTESIAN_POINT ( 'NONE',  ( -39.75000000000000711, 17.99999999999999289, 10.89484640015444405 ) ) ;
#1372 = CIRCLE ( 'NONE', #21539, 3.000000000000002665 ) ;
#1373 = CARTESIAN_POINT ( 'NONE',  ( -39.62858211876580583, 17.78500758142577709, -12.90175783344707305 ) ) ;
#1374 = DATE_TIME_ROLE ( 'classification_date' ) ;
#1375 = EDGE_CURVE ( 'NONE', #36199, #39463, #13995, .T. ) ;
#1376 = CARTESIAN_POINT ( 'NONE',  ( 100.0000000000000142, 0.000000000000000000, 5.000000000000000000 ) ) ;
#1377 = EDGE_CURVE ( 'NONE', #14588, #37322, #37371, .T. ) ;
#1378 = CARTESIAN_POINT ( 'NONE',  ( -22.50000000000000000, -1.550000000000104627, 29.45925151798666519 ) ) ;
#1379 = CARTESIAN_POINT ( 'NONE',  ( 18.23610359236312561, -13.41603632572915572, 10.92320347319504314 ) ) ;
#1380 = CARTESIAN_POINT ( 'NONE',  ( 1.550000000000001377, -2.462344626589318728E-13, 15.29239975593777956 ) ) ;
#1381 = DIRECTION ( 'NONE',  ( 1.000000000000000000, -4.790163444511893785E-17, 0.000000000000000000 ) ) ;
#1382 = CARTESIAN_POINT ( 'NONE',  ( 11.99999999999999467, -111.5000000000000142, -1.000000119662560971 ) ) ;
#1383 = CARTESIAN_POINT ( 'NONE',  ( 66.92685202788763377, 2.730605366772601197E-14, -19.73482100620928392 ) ) ;
#1384 = CARTESIAN_POINT ( 'NONE',  ( -40.02661511111484316, -17.39523824228420068, -13.97406780909890323 ) ) ;
#1385 = CARTESIAN_POINT ( 'NONE',  ( 1.734723475976807094E-15, -19.50000000000000000, -15.49999999999998934 ) ) ;
#1386 = CARTESIAN_POINT ( 'NONE',  ( -59.25000000000001421, -14.82996402533900770, 8.780094304666851812 ) ) ;
#1387 = CARTESIAN_POINT ( 'NONE',  ( 52.24757735097863076, 10.53390493509202841, -6.500136573795570527 ) ) ;
#1388 = VERTEX_POINT ( 'NONE', #28580 ) ;
#1389 = LINE ( 'NONE', #38537, #29417 ) ;
#1390 = CARTESIAN_POINT ( 'NONE',  ( 14.68531385487558971, -19.49999999999999645, -15.44363738316408252 ) ) ;
#1391 = CARTESIAN_POINT ( 'NONE',  ( 15.50722060763922805, -6.714373703975367935E-13, -1.458266286230182507 ) ) ;
#1392 = CARTESIAN_POINT ( 'NONE',  ( -40.30320951217781555, 13.07942546798670413, 15.73812800181888605 ) ) ;
#1393 = AXIS2_PLACEMENT_3D ( 'NONE', #14532, #25468, #3139 ) ;
#1394 = ORIENTED_EDGE ( 'NONE', *, *, #17145, .T. ) ;
#1396 = CARTESIAN_POINT ( 'NONE',  ( 15.32749937765845516, -22.88838077014072070, -12.37922572944898647 ) ) ;
#1395 = CARTESIAN_POINT ( 'NONE',  ( -18.00000000000000355, -19.50000000000000711, 6.436593879416419028E-11 ) ) ;
#1397 = DIRECTION ( 'NONE',  ( -1.000000000000000000, 0.000000000000000000, -1.156482317314602488E-15 ) ) ;
#1398 = CARTESIAN_POINT ( 'NONE',  ( -8.599999999999999645, 15.00000000000000000, 45.00000000000001421 ) ) ;
#1399 = VECTOR ( 'NONE', #15515, 1000.000000000000000 ) ;
#1400 = CARTESIAN_POINT ( 'NONE',  ( -86.33819270004215696, 4.999999999999996447, -25.00000000000001776 ) ) ;
#1401 = AXIS2_PLACEMENT_3D ( 'NONE', #6266, #40283, #17433 ) ;
#1402 = FACE_OUTER_BOUND ( 'NONE', #34475, .T. ) ;
#1403 = DIRECTION ( 'NONE',  ( 0.000000000000000000, -1.000000000000000000, 1.156482317317871478E-16 ) ) ;
#1404 = VECTOR ( 'NONE', #20261, 1000.000000000000114 ) ;
#1405 = DIRECTION ( 'NONE',  ( -0.7071067811865531239, 0.000000000000000000, 0.7071067811865419106 ) ) ;
#1406 = CARTESIAN_POINT ( 'NONE',  ( -7.800040405443409597, -16.27419826253109392, 10.21990035125250351 ) ) ;
#1407 = CARTESIAN_POINT ( 'NONE',  ( 9.640210176282208110, -27.45997585163679844, 12.07138064804814448 ) ) ;
#1408 = CARTESIAN_POINT ( 'NONE',  ( -31.78992327465430989, 10.90134788336351335, -11.80997724625294865 ) ) ;
#1409 = ORIENTED_EDGE ( 'NONE', *, *, #33265, .F. ) ;
#1410 = VERTEX_POINT ( 'NONE', #24691 ) ;
#1411 = CARTESIAN_POINT ( 'NONE',  ( 55.00000000000000000, 25.00000000000000000, 24.45925151798666874 ) ) ;
#1412 = CARTESIAN_POINT ( 'NONE',  ( -39.74999999999996447, -17.71833538735024760, -12.97823895371566572 ) ) ;
#1413 = PLANE ( 'NONE',  #40346 ) ;
#1414 = CARTESIAN_POINT ( 'NONE',  ( 56.76064455112944529, 8.278985269976825379, -6.510706076908183704 ) ) ;
#1415 = FACE_OUTER_BOUND ( 'NONE', #20641, .T. ) ;
#1416 = DIRECTION ( 'NONE',  ( 0.000000000000000000, 0.000000000000000000, -1.000000000000000000 ) ) ;
#1417 = ORIENTED_EDGE ( 'NONE', *, *, #21752, .F. ) ;
#1418 = CARTESIAN_POINT ( 'NONE',  ( -36.36163382643574238, 15.81235829456434772, 11.48024652815949587 ) ) ;
#1419 = ORIENTED_EDGE ( 'NONE', *, *, #27386, .T. ) ;
#1420 = CARTESIAN_POINT ( 'NONE',  ( 24.88886667567982869, -1.676004808916746969, 17.85809306379840322 ) ) ;
#1421 = LINE ( 'NONE', #12570, #17406 ) ;
#1422 = LINE ( 'NONE', #2137, #2907 ) ;
#1423 = DIRECTION ( 'NONE',  ( 0.000000000000000000, 1.000000000000000000, 0.000000000000000000 ) ) ;
#1424 = CARTESIAN_POINT ( 'NONE',  ( 253.7500000000001421, 110.0000000000001137, -2.899999999999995470 ) ) ;
#1425 = UNCERTAINTY_MEASURE_WITH_UNIT (LENGTH_MEASURE( 1.000000000000000082E-05 ), #30195, 'distance_accuracy_value', 'NONE');
#1426 = CARTESIAN_POINT ( 'NONE',  ( 0.9449763087061036071, -21.71318278597612306, 19.96974871322937162 ) ) ;
#1427 = VERTEX_POINT ( 'NONE', #6724 ) ;
#1428 = DIRECTION ( 'NONE',  ( 0.000000000000000000, 0.000000000000000000, 1.000000000000000000 ) ) ;
#1429 = ORIENTED_EDGE ( 'NONE', *, *, #27124, .T. ) ;
#1430 = CARTESIAN_POINT ( 'NONE',  ( -39.62987814855510749, 14.07511715593536294, -15.52572822710603617 ) ) ;
#1431 = AXIS2_PLACEMENT_3D ( 'NONE', #36186, #44670, #32323 ) ;
#1432 = CARTESIAN_POINT ( 'NONE',  ( 14.98338886978386775, -4.356254824398869664E-14, 16.22896783612966942 ) ) ;
#1433 = PERSON_AND_ORGANIZATION ( #42342, #19603 ) ;
#1434 = ADVANCED_FACE ( 'NONE', ( #39517 ), #2364, .T. ) ;
#1435 = CARTESIAN_POINT ( 'NONE',  ( 0.7829469165611848691, 14.58960424890549668, 12.69230985314799121 ) ) ;
#1436 = ADVANCED_FACE ( 'NONE', ( #47081 ), #6238, .F. ) ;
#1437 = CARTESIAN_POINT ( 'NONE',  ( 52.17999999999999261, 0.4984779610188461163, 12.02505542477781120 ) ) ;
#1438 = AXIS2_PLACEMENT_3D ( 'NONE', #19898, #1685, #37613 ) ;
#1439 = AXIS2_PLACEMENT_3D ( 'NONE', #47262, #28521, #20995 ) ;
#1440 = APPROVAL ( #21419, 'UNKNOWN' ) ;
#1441 = CARTESIAN_POINT ( 'NONE',  ( 56.99679407661596287, -6.596767496644926787, -8.086058159778428234 ) ) ;
#1442 = CARTESIAN_POINT ( 'NONE',  ( -59.25000000000001421, 10.04249874679074139, 7.734055168145232528 ) ) ;
#1443 = CARTESIAN_POINT ( 'NONE',  ( -77.60000000000015064, 155.0000000000000284, 5.000000000000000888 ) ) ;
#1444 = CARTESIAN_POINT ( 'NONE',  ( -10.73782751421655668, -112.4749186128750296, 5.548221358581290730 ) ) ;
#1445 = CARTESIAN_POINT ( 'NONE',  ( -90.00000000000015632, 64.99999999999997158, 7.099999999999988098 ) ) ;
#1446 = EDGE_LOOP ( 'NONE', ( #3946, #6777, #7079, #28803 ) ) ;
#1447 = CARTESIAN_POINT ( 'NONE',  ( 1.550000000000001377, -2.462344626589318728E-13, 15.29239975593777956 ) ) ;
#1448 = CARTESIAN_POINT ( 'NONE',  ( 11.61620108168729359, -111.9871382327475260, -3.307221933082967968 ) ) ;
#1449 = DIRECTION ( 'NONE',  ( -1.000000000000000000, -0.000000000000000000, -0.000000000000000000 ) ) ;
#1450 = CARTESIAN_POINT ( 'NONE',  ( -36.36170630471828957, -12.49026769679384863, 14.02202439395192179 ) ) ;
#1451 = LINE ( 'NONE', #5077, #2327 ) ;
#1452 = CARTESIAN_POINT ( 'NONE',  ( -11.55162779139592466, -27.46013529618829452, -11.49667576389036938 ) ) ;
#1453 = EDGE_LOOP ( 'NONE', ( #7203, #5995 ) ) ;
#1454 = LINE ( 'NONE', #19667, #22216 ) ;
#1455 = CARTESIAN_POINT ( 'NONE',  ( 53.22303240007752834, 11.71593885798330348, -1.357519314809522815 ) ) ;
#1456 = FACE_OUTER_BOUND ( 'NONE', #10838, .T. ) ;
#1457 = CARTESIAN_POINT ( 'NONE',  ( -36.36176964042429915, -8.246902777513038431E-13, 14.04153900966718460 ) ) ;
#1458 = CARTESIAN_POINT ( 'NONE',  ( 53.70912031492393623, 11.58161062874269120, 1.048873848599725100 ) ) ;
#1459 = AXIS2_PLACEMENT_3D ( 'NONE', #24712, #39071, #40025 ) ;
#1460 = CARTESIAN_POINT ( 'NONE',  ( -1.046398563492378475, -111.5000000000000000, 12.00000000000000000 ) ) ;
#1461 = ORIENTED_EDGE ( 'NONE', *, *, #15216, .T. ) ;
#1462 = ORIENTED_EDGE ( 'NONE', *, *, #39484, .F. ) ;
#1463 = CARTESIAN_POINT ( 'NONE',  ( -17.70428632911393763, -19.22338548564412974, -13.47346389850726922 ) ) ;
#1464 = CARTESIAN_POINT ( 'NONE',  ( 53.22143782288886626, -2.261788138509804202, -11.64928727431490074 ) ) ;
#1465 = CARTESIAN_POINT ( 'NONE',  ( -59.25000000000070344, 14.33160694731711970, -9.752881948998842532 ) ) ;
#1466 = CARTESIAN_POINT ( 'NONE',  ( -13.89999999999999858, 0.000000000000000000, 30.00000000000000000 ) ) ;
#1467 = CARTESIAN_POINT ( 'NONE',  ( -45.00000000000000000, 29.45925151798667230, 0.000000000000000000 ) ) ;
#1468 = ORIENTED_EDGE ( 'NONE', *, *, #33059, .T. ) ;
#1469 = CARTESIAN_POINT ( 'NONE',  ( 53.70582063086766311, 1.570402417749152235, 11.56848444417071242 ) ) ;
#1470 = ORIENTED_EDGE ( 'NONE', *, *, #3966, .F. ) ;
#1471 = CARTESIAN_POINT ( 'NONE',  ( -23.89291882654946875, 0.6874595611800629058, -29.49213814443526971 ) ) ;
#1472 = CARTESIAN_POINT ( 'NONE',  ( 53.22499097843871851, -8.491258166610068159, 8.705101962537348470 ) ) ;
#1473 = FACE_OUTER_BOUND ( 'NONE', #47618, .T. ) ;
#1474 = VERTEX_POINT ( 'NONE', #29057 ) ;
#1475 = CARTESIAN_POINT ( 'NONE',  ( 107.7499999999999858, 0.000000000000000000, 10.00000000000000000 ) ) ;
#1476 = CARTESIAN_POINT ( 'NONE',  ( 52.18000000000002103, 0.8333580930489209448, -12.02521992503907988 ) ) ;
#1477 = CARTESIAN_POINT ( 'NONE',  ( -15.50117515598025442, -0.6211658535236892487, -9.517887318731373725 ) ) ;
#1478 = CARTESIAN_POINT ( 'NONE',  ( 0.000000000000000000, -148.5000000000000284, 0.000000000000000000 ) ) ;
#1479 = DIRECTION ( 'NONE',  ( -2.245154448842578459E-20, -1.000000000000000000, 1.665199099372699864E-16 ) ) ;
#1480 = DIRECTION ( 'NONE',  ( 0.000000000000000000, -0.7071067811865486830, -0.7071067811865463515 ) ) ;
#1481 = EDGE_LOOP ( 'NONE', ( #1960, #33784 ) ) ;
#1482 = CARTESIAN_POINT ( 'NONE',  ( -59.25000000000002842, 14.67821668534265989, -9.737071805518587198 ) ) ;
#1483 = VERTEX_POINT ( 'NONE', #10113 ) ;
#1484 = CARTESIAN_POINT ( 'NONE',  ( -39.56606460057491148, -17.99145896958642155, -1.393010682229337489E-15 ) ) ;
#1485 = AXIS2_PLACEMENT_3D ( 'NONE', #29287, #10337, #3310 ) ;
#1486 = CARTESIAN_POINT ( 'NONE',  ( -15.32540451507833801, -0.6199866052585205622, -9.701381219517957177 ) ) ;
#1487 = APPLICATION_PROTOCOL_DEFINITION ( 'international standard', 'config_control_design', 1994, #12500 ) ;
#1488 = VECTOR ( 'NONE', #6755, 1000.000000000000000 ) ;
#1489 = CARTESIAN_POINT ( 'NONE',  ( -55.00000000000000000, 0.000000000000000000, 0.000000000000000000 ) ) ;
#1490 = CARTESIAN_POINT ( 'NONE',  ( 52.18000000000002103, -0.8333580932245128192, -12.02521992503916159 ) ) ;
#1491 = EDGE_CURVE ( 'NONE', #26840, #46879, #21048, .T. ) ;
#1492 = CARTESIAN_POINT ( 'NONE',  ( 14.42447921238213304, 6.505213034913026604E-16, 9.085377891738133371 ) ) ;
#1493 = CARTESIAN_POINT ( 'NONE',  ( 52.18000000000003524, -5.329185619984516897, -11.45537541714736030 ) ) ;
#1494 = CARTESIAN_POINT ( 'NONE',  ( 28.74999999999995737, 0.000000000000000000, 0.000000000000000000 ) ) ;
#1495 = COORDINATED_UNIVERSAL_TIME_OFFSET ( 0, 0, .AHEAD. ) ;
#1496 = FACE_BOUND ( 'NONE', #44473, .T. ) ;
#1497 = CARTESIAN_POINT ( 'NONE',  ( -12.73481412943199231, -19.56005868983820406, -15.51276196821088149 ) ) ;
#1498 = CARTESIAN_POINT ( 'NONE',  ( -31.79002942892335781, 9.525376534658141381, -12.07365624114476255 ) ) ;
#1499 = VECTOR ( 'NONE', #21683, 1000.000000000000000 ) ;
#1500 = ORIENTED_EDGE ( 'NONE', *, *, #25601, .T. ) ;
#1501 = APPROVAL ( #21899, 'UNSPECIFIED' ) ;
#1502 = FACE_OUTER_BOUND ( 'NONE', #43770, .T. ) ;
#1503 = CARTESIAN_POINT ( 'NONE',  ( -14.68901615848763420, 1.734723475976807094E-15, 9.024175386566573920 ) ) ;
#1504 = DATE_AND_TIME ( #38166, #13497 ) ;
#1505 = APPROVAL ( #47885, 'UNKNOWN' ) ;
#1506 = CARTESIAN_POINT ( 'NONE',  ( -18.00000000000000355, -19.50000000000000711, 6.436593879416419028E-11 ) ) ;
#1507 = CARTESIAN_POINT ( 'NONE',  ( 18.41576493809277437, -18.67016261621628814, 12.53048516867048967 ) ) ;
#1508 = CARTESIAN_POINT ( 'NONE',  ( 18.31293825888841198, -18.94678110982756536, 3.588857493884822780 ) ) ;
#1509 = CARTESIAN_POINT ( 'NONE',  ( 56.31194850768568472, -8.547363526104257758, 6.464568669327155348 ) ) ;
#1510 = CARTESIAN_POINT ( 'NONE',  ( 102.5000000000000853, 20.00000000000001776, -10.00000000000000000 ) ) ;
#1511 = DIRECTION ( 'NONE',  ( 1.000000000000000000, 0.000000000000000000, 0.000000000000000000 ) ) ;
#1512 = CARTESIAN_POINT ( 'NONE',  ( 16.16399436850272764, -19.62045855326145372, 14.91305394487328684 ) ) ;
#1513 = DIRECTION ( 'NONE',  ( 0.000000000000000000, 0.000000000000000000, 1.000000000000000000 ) ) ;
#1514 = CARTESIAN_POINT ( 'NONE',  ( 14.68531385533446176, -19.49999999999995381, 15.44363738308392797 ) ) ;
#1515 = CARTESIAN_POINT ( 'NONE',  ( 53.71141469824279824, -11.34362271021039881, 3.245542942876922687 ) ) ;
#1516 = CARTESIAN_POINT ( 'NONE',  ( -80.00000000000009948, -80.00000000000001421, 0.000000000000000000 ) ) ;
#1517 = CARTESIAN_POINT ( 'NONE',  ( -10.12918867892362051, -18.67018861441921374, -15.85719121491864847 ) ) ;
#1518 = ORIENTED_EDGE ( 'NONE', *, *, #40154, .F. ) ;
#1519 = CARTESIAN_POINT ( 'NONE',  ( 54.13481933539966207, 0.2156892880022069359, 11.32685035707803856 ) ) ;
#1520 = ORIENTED_EDGE ( 'NONE', *, *, #5541, .F. ) ;
#1521 = CARTESIAN_POINT ( 'NONE',  ( 17.99586988344351823, -19.50000000000000355, -11.70909418709798899 ) ) ;
#1522 = CIRCLE ( 'NONE', #7704, 2.500000000000002220 ) ;
#1523 = FACE_OUTER_BOUND ( 'NONE', #2367, .T. ) ;
#1524 = AXIS2_PLACEMENT_3D ( 'NONE', #398, #44893, #11564 ) ;
#1525 = CARTESIAN_POINT ( 'NONE',  ( 45.94297277625242515, -13.76275456650931517, 1.246625395992258190 ) ) ;
#1526 = CARTESIAN_POINT ( 'NONE',  ( 52.73686313157158168, 5.321911198701923418, 10.99330954992826470 ) ) ;
#1527 = ORIENTED_EDGE ( 'NONE', *, *, #10448, .F. ) ;
#1528 = CARTESIAN_POINT ( 'NONE',  ( -39.62832072651460891, -17.93800404478476906, 12.25787311168357618 ) ) ;
#1529 = VECTOR ( 'NONE', #40819, 1000.000000000000000 ) ;
#1530 = CARTESIAN_POINT ( 'NONE',  ( 53.22353862716437334, -11.67733317075333765, -1.989793975924971203 ) ) ;
#1531 = CARTESIAN_POINT ( 'NONE',  ( -15.40719021746908268, -18.67017250843393228, -15.74896130097356384 ) ) ;
#1532 = CARTESIAN_POINT ( 'NONE',  ( -40.02661322493911911, 18.00069294960150401, -12.73198527793644885 ) ) ;
#1533 = CARTESIAN_POINT ( 'NONE',  ( -40.02660361872389672, 7.570617548385653706, -15.61906368924351796 ) ) ;
#1534 = CARTESIAN_POINT ( 'NONE',  ( 45.67676167567092449, 11.02066643087252018, 9.043494558624480817 ) ) ;
#1535 = B_SPLINE_CURVE_WITH_KNOTS ( 'NONE', 3,
 ( #37949, #16085, #22655, #41865 ),
 .UNSPECIFIED., .F., .F.,
 ( 4, 4 ),
 ( 0.08744819895418966260, 0.09331301138204148304 ),
 .UNSPECIFIED. ) ;
#1536 = CARTESIAN_POINT ( 'NONE',  ( 24.90927496262013108, -2.823352563820741068, 17.85179364286333481 ) ) ;
#1537 = ORIENTED_EDGE ( 'NONE', *, *, #32233, .T. ) ;
#1538 = CARTESIAN_POINT ( 'NONE',  ( -22.90256612448501627, 21.89348771305730779, -19.77183829130366632 ) ) ;
#1539 = EDGE_CURVE ( 'NONE', #28764, #30582, #16312, .T. ) ;
#1540 = EDGE_LOOP ( 'NONE', ( #24226, #39318, #47360, #3906 ) ) ;
#1541 = CARTESIAN_POINT ( 'NONE',  ( -45.00000000000000000, -20.83083651704856365, -20.83083651704834693 ) ) ;
#1542 = DIRECTION ( 'NONE',  ( 0.000000000000000000, 0.000000000000000000, 1.000000000000000000 ) ) ;
#1543 = EDGE_CURVE ( 'NONE', #798, #33759, #45062, .T. ) ;
#1544 = LINE ( 'NONE', #19520, #31292 ) ;
#1545 = CARTESIAN_POINT ( 'NONE',  ( -59.25000000000001421, -14.64680441184895976, -9.048211265587848828 ) ) ;
#1546 = ORIENTED_EDGE ( 'NONE', *, *, #1539, .T. ) ;
#1547 = CARTESIAN_POINT ( 'NONE',  ( 52.24773829813151593, 11.71705136420370152, 3.506862652349592047 ) ) ;
#1548 = ORIENTED_EDGE ( 'NONE', *, *, #47580, .T. ) ;
#1549 = CARTESIAN_POINT ( 'NONE',  ( -39.75000000000000711, 15.62644968451306227, 15.16207348753820661 ) ) ;
#1550 = CARTESIAN_POINT ( 'NONE',  ( -45.55759792726821189, 15.88891076678565106, -13.83763318241421381 ) ) ;
#1551 = PERSON_AND_ORGANIZATION ( #42342, #19603 ) ;
#1552 = DIRECTION ( 'NONE',  ( 0.000000000000000000, -0.000000000000000000, -1.000000000000000000 ) ) ;
#1553 = DIRECTION ( 'NONE',  ( 0.000000000000000000, 0.000000000000000000, -1.000000000000000000 ) ) ;
#1554 = CONICAL_SURFACE ( 'NONE', #21719, 2.099999999999990763, 1.029744258676655644 ) ;
#1555 = LINE ( 'NONE', #35042, #36173 ) ;
#1556 = ADVANCED_FACE ( 'NONE', ( #13745, #6003 ), #17166, .F. ) ;
#1557 = CARTESIAN_POINT ( 'NONE',  ( 23.18745945086820726, -21.82134436123460830, 19.85145959211905975 ) ) ;
#1558 = VECTOR ( 'NONE', #24200, 1000.000000000000000 ) ;
#1559 = DIRECTION ( 'NONE',  ( 0.000000000000000000, 0.000000000000000000, -1.000000000000000000 ) ) ;
#1560 = CARTESIAN_POINT ( 'NONE',  ( 52.73754986361163333, 10.23713798037911360, -6.760541467824356943 ) ) ;
#1561 = AXIS2_PLACEMENT_3D ( 'NONE', #46120, #7957, #671 ) ;
#1562 = LINE ( 'NONE', #27307, #45014 ) ;
#1563 = CARTESIAN_POINT ( 'NONE',  ( -16.77900098811178964, -19.62070182229050985, 14.44388900981817514 ) ) ;
#1564 = CARTESIAN_POINT ( 'NONE',  ( 87.60000000000002274, 5.000000000000000000, 22.90000000000000924 ) ) ;
#1565 = LINE ( 'NONE', #27548, #1404 ) ;
#1566 = CARTESIAN_POINT ( 'NONE',  ( 41.00792696254195135, 0.3277504010881674978, -15.22361710207162311 ) ) ;
#1567 = CARTESIAN_POINT ( 'NONE',  ( -22.50000000000000000, -1.550000000000046008, 13.03345869312867045 ) ) ;
#1568 = EDGE_CURVE ( 'NONE', #2838, #606, #40961, .T. ) ;
#1569 = CARTESIAN_POINT ( 'NONE',  ( -39.56787317814868032, -17.78216721611625317, 12.91476599043169848 ) ) ;
#1570 = CARTESIAN_POINT ( 'NONE',  ( -22.90256612448501272, -19.77183829130373383, -21.89348771305722963 ) ) ;
#1571 = CARTESIAN_POINT ( 'NONE',  ( -13.76989938408891057, -19.22339324310203068, 15.61906461849869565 ) ) ;
#1572 = CARTESIAN_POINT ( 'NONE',  ( 24.93669452898382488, -18.75234559574656501, -0.3825303373294708931 ) ) ;
#1573 = CARTESIAN_POINT ( 'NONE',  ( -15.25000000000000000, -4.999999999999997335, 45.00000000000001421 ) ) ;
#1574 = VERTEX_POINT ( 'NONE', #619 ) ;
#1575 = CARTESIAN_POINT ( 'NONE',  ( 18.21168373040341137, -18.94677429692808701, 12.64467919378443916 ) ) ;
#1576 = CARTESIAN_POINT ( 'NONE',  ( -38.75000000000000000, -5.000000000000000000, -39.50000000003392131 ) ) ;
#1577 = CARTESIAN_POINT ( 'NONE',  ( 52.25000000008387246, -11.99999999996965983, 1.725631017257677424 ) ) ;
#1578 = CARTESIAN_POINT ( 'NONE',  ( -51.89178812342145619, 18.35876137395338858, 10.27411012255656608 ) ) ;
#1579 = ORIENTED_EDGE ( 'NONE', *, *, #16772, .F. ) ;
#1580 = AXIS2_PLACEMENT_3D ( 'NONE', #25005, #14796, #28663 ) ;
#1581 = CARTESIAN_POINT ( 'NONE',  ( -59.25000000000001421, -8.219402175938119726, -9.085191124863257528 ) ) ;
#1583 = CARTESIAN_POINT ( 'NONE',  ( 1.140817776484496227, -111.5000000000000142, -11.99940289632717416 ) ) ;
#1582 = CARTESIAN_POINT ( 'NONE',  ( -17.41468860655610840, -19.50000000000003553, 13.59146771940654830 ) ) ;
#1584 = FACE_BOUND ( 'NONE', #12812, .T. ) ;
#1585 = ORIENTED_EDGE ( 'NONE', *, *, #22978, .F. ) ;
#1587 = CARTESIAN_POINT ( 'NONE',  ( 100.0000000000000000, -80.00000000000000000, 1.000000000000000888 ) ) ;
#1586 = PRODUCT_DEFINITION_SHAPE ( 'NONE', 'NONE',  #48090 ) ;
#1588 = TOROIDAL_SURFACE ( 'NONE', #32605, 19.00000000000000000, 1.000000000000000000 ) ;
#1589 = CARTESIAN_POINT ( 'NONE',  ( -58.20074356615837985, 8.016222136273496446, -10.18703012022543675 ) ) ;
#1591 = CARTESIAN_POINT ( 'NONE',  ( -59.25000000000331113, -14.16238494094664624, 9.752891829739869678 ) ) ;
#1590 = AXIS2_PLACEMENT_3D ( 'NONE', #35296, #27556, #28267 ) ;
#1592 = CARTESIAN_POINT ( 'NONE',  ( -31.78980749515524096, -12.74814782820634207, 10.38977799970018445 ) ) ;
#1593 = ORIENTED_EDGE ( 'NONE', *, *, #36373, .T. ) ;
#1594 = ORIENTED_EDGE ( 'NONE', *, *, #1316, .T. ) ;
#1595 = EDGE_CURVE ( 'NONE', #11195, #30610, #148, .T. ) ;
#1596 = ORIENTED_EDGE ( 'NONE', *, *, #29811, .F. ) ;
#1597 = AXIS2_PLACEMENT_3D ( 'NONE', #7931, #41471, #33671 ) ;
#1598 = CARTESIAN_POINT ( 'NONE',  ( -40.30322492252248878, -18.25969239492216900, 12.40766103225090866 ) ) ;
#1599 = CARTESIAN_POINT ( 'NONE',  ( -59.25000000000000711, 15.50722058974118589, -0.2960825433132766027 ) ) ;
#1601 = EDGE_CURVE ( 'NONE', #45002, #39310, #26609, .T. ) ;
#1600 = CARTESIAN_POINT ( 'NONE',  ( 73.77858465744240846, -25.00000000000000355, -24.45925151798666164 ) ) ;
#1602 = EDGE_CURVE ( 'NONE', #23446, #39998, #41954, .T. ) ;
#1603 = CARTESIAN_POINT ( 'NONE',  ( 24.97421059169393942, -9.659328757001771848, -16.46327827526601340 ) ) ;
#1604 = VERTEX_POINT ( 'NONE', #33183 ) ;
#1605 = ORIENTED_EDGE ( 'NONE', *, *, #19996, .F. ) ;
#1606 = CARTESIAN_POINT ( 'NONE',  ( -21.14516214603467503, -0.7795521200082854429, 29.49028875139030603 ) ) ;
#1607 = CARTESIAN_POINT ( 'NONE',  ( -7.800043482000890371, 13.95114600902547153, 14.27357515692255774 ) ) ;
#1608 = CARTESIAN_POINT ( 'NONE',  ( -0.2034263897887680361, -12.22340101319020178, 14.41543203486835800 ) ) ;
#1609 = DIRECTION ( 'NONE',  ( 1.000000000000000000, -0.000000000000000000, -0.000000000000000000 ) ) ;
#1610 = DATE_AND_TIME ( #20072, #13415 ) ;
#1611 = CARTESIAN_POINT ( 'NONE',  ( 0.8162402385498145341, -4.935296335273721802, -57.13140711546171957 ) ) ;
#1612 = CARTESIAN_POINT ( 'NONE',  ( -45.00000000000000000, -21.92685202788779364, -19.73482100620910273 ) ) ;
#1613 = ADVANCED_FACE ( 'NONE', ( #11068 ), #3141, .F. ) ;
#1614 = CARTESIAN_POINT ( 'NONE',  ( 24.94252079292640190, 18.75059217829758751, 0.7417022001826393263 ) ) ;
#1615 = CARTESIAN_POINT ( 'NONE',  ( -39.68993235448089507, 14.53436029958618469, -15.47985402274140831 ) ) ;
#1616 = APPROVAL_DATE_TIME ( #23210, #24291 ) ;
#1617 = CIRCLE ( 'NONE', #43496, 9.500000000000000000 ) ;
#1618 = CIRCLE ( 'NONE', #14768, 20.00000000000000355 ) ;
#1619 = CARTESIAN_POINT ( 'NONE',  ( 15.74779844536346829, -0.6265673268260311124, -8.917443091668152633 ) ) ;
#1620 = DIRECTION ( 'NONE',  ( 0.000000000000000000, 0.000000000000000000, 1.000000000000000000 ) ) ;
#1621 = CARTESIAN_POINT ( 'NONE',  ( 16.16399436850272764, -19.62045855326145372, 14.91305394487328684 ) ) ;
#1622 = CARTESIAN_POINT ( 'NONE',  ( 22.09171452212417819, -21.89932172208107986, 19.76551851158702888 ) ) ;
#1623 = CALENDAR_DATE ( 2025, 26, 11 ) ;
#1624 = CARTESIAN_POINT ( 'NONE',  ( 21.54841775180340946, 21.71862518294337363, -19.96427555366097906 ) ) ;
#1625 = ADVANCED_FACE ( 'NONE', ( #3789 ), #33646, .F. ) ;
#1626 = CARTESIAN_POINT ( 'NONE',  ( 12.02625263468146244, -111.4300000000000210, -2.443594499103003415 ) ) ;
#1627 = CARTESIAN_POINT ( 'NONE',  ( 53.22499097843819271, -8.491258166602030144, -8.705101962545237271 ) ) ;
#1628 = CARTESIAN_POINT ( 'NONE',  ( 15.97016208267561233, -13.48460996686170432, -13.83329441763433110 ) ) ;
#1629 = CARTESIAN_POINT ( 'NONE',  ( 43.44999999999994600, -0.2047089846568134752, -29.50000000000000000 ) ) ;
#1630 = CARTESIAN_POINT ( 'NONE',  ( 52.24769779033838546, 11.71932331847334119, -3.496869628079827930 ) ) ;
#1631 = VERTEX_POINT ( 'NONE', #37765 ) ;
#1632 = CARTESIAN_POINT ( 'NONE',  ( -55.53970165953965932, -1.476477151688232237, 11.22102115083425922 ) ) ;
#1633 = CARTESIAN_POINT ( 'NONE',  ( 15.40719021746161133, -18.67017250843387544, -15.74896130097522295 ) ) ;
#1634 = EDGE_CURVE ( 'NONE', #20131, #9397, #37290, .T. ) ;
#1635 = PLANE ( 'NONE',  #46445 ) ;
#1636 = CARTESIAN_POINT ( 'NONE',  ( 53.22099087885961666, 1.905407963018512563, 11.68524852533692915 ) ) ;
#1637 = ORIENTED_EDGE ( 'NONE', *, *, #8542, .T. ) ;
#1639 = CARTESIAN_POINT ( 'NONE',  ( 13.24069677542327383, -27.46015821366951570, -9.459063014701008854 ) ) ;
#1638 = CARTESIAN_POINT ( 'NONE',  ( -16.08333836258355376, -22.88831836134976783, -5.955107997120142826 ) ) ;
#1640 = CARTESIAN_POINT ( 'NONE',  ( -11.71593885798324841, -112.4730324000774857, -1.357519314810794242 ) ) ;
#1641 = EDGE_CURVE ( 'NONE', #23189, #45013, #8143, .T. ) ;
#1642 = CARTESIAN_POINT ( 'NONE',  ( 58.37626081487255192, 10.00000000000000000, 16.23683798879802609 ) ) ;
#1643 = FACE_BOUND ( 'NONE', #2482, .T. ) ;
#1644 = DIRECTION ( 'NONE',  ( 0.000000000000000000, 0.000000000000000000, -1.000000000000000000 ) ) ;
#1645 = CARTESIAN_POINT ( 'NONE',  ( 28.75000000000003908, 0.000000000000000000, 0.000000000000000000 ) ) ;
#1646 = CARTESIAN_POINT ( 'NONE',  ( -43.45000000000000284, 2.059973989908460083E-13, 29.50000000000000355 ) ) ;
#1647 = CARTESIAN_POINT ( 'NONE',  ( 52.25000000000000711, -11.99999999999999645, 0.6015935204517482982 ) ) ;
#1648 = ORIENTED_EDGE ( 'NONE', *, *, #35718, .T. ) ;
#1649 = CARTESIAN_POINT ( 'NONE',  ( 0.7779702762965551299, -112.9519184553676752, 11.58368349131186470 ) ) ;
#1650 = CARTESIAN_POINT ( 'NONE',  ( 53.70848014358896449, 3.056194911458771646, -11.38303233391787295 ) ) ;
#1651 = VERTEX_POINT ( 'NONE', #29536 ) ;
#1652 = EDGE_CURVE ( 'NONE', #36340, #37088, #44392, .T. ) ;
#1653 = ORIENTED_EDGE ( 'NONE', *, *, #42596, .T. ) ;
#1654 = CARTESIAN_POINT ( 'NONE',  ( 45.00000000000000000, -9.049891089045180692, -11.24192211072336889 ) ) ;
#1655 = VECTOR ( 'NONE', #26826, 1000.000000000000227 ) ;
#1656 = CARTESIAN_POINT ( 'NONE',  ( 53.70912031492393623, -11.58161062874268410, -1.048873848599529701 ) ) ;
#1657 = CARTESIAN_POINT ( 'NONE',  ( 43.83174297666140973, -21.57099448602768987, 20.12330305968220756 ) ) ;
#1659 = ADVANCED_FACE ( 'NONE', ( #11299 ), #2377, .F. ) ;
#1658 = CARTESIAN_POINT ( 'NONE',  ( 1.549927771046302194, 29.49999620491963270, 0.2027846868619329890 ) ) ;
#1660 = CARTESIAN_POINT ( 'NONE',  ( -21.14535281655525267, -21.40422933858143395, 20.30132446532452661 ) ) ;
#1661 = VECTOR ( 'NONE', #11075, 1000.000000000000000 ) ;
#1662 = ORIENTED_EDGE ( 'NONE', *, *, #1027, .T. ) ;
#1663 = CARTESIAN_POINT ( 'NONE',  ( -36.36165168908731005, 16.03574573755333432, 10.65748561898339020 ) ) ;
#1664 = VERTEX_POINT ( 'NONE', #44152 ) ;
#1665 = CARTESIAN_POINT ( 'NONE',  ( 53.69981681972892318, 7.343687051749339052E-15, 11.58427161040863673 ) ) ;
#1666 = CARTESIAN_POINT ( 'NONE',  ( -50.75000000000000000, -17.82751732278693169, 1.750000000000000000 ) ) ;
#1667 = CYLINDRICAL_SURFACE ( 'NONE', #20728, 1.000000000000000000 ) ;
#1668 = LINE ( 'NONE', #45657, #46096 ) ;
#1669 = CARTESIAN_POINT ( 'NONE',  ( 9.666667174263826823, 0.000000000000000000, 9.084872866109886758 ) ) ;
#1670 = ORIENTED_EDGE ( 'NONE', *, *, #44394, .F. ) ;
#1671 = CARTESIAN_POINT ( 'NONE',  ( -58.62729990899474330, -15.59263661603969275, -9.380252811588897899 ) ) ;
#1672 = ORIENTED_EDGE ( 'NONE', *, *, #26035, .T. ) ;
#1673 = CARTESIAN_POINT ( 'NONE',  ( -51.76352910382700401, 15.20174257816559305, -12.86450235570846701 ) ) ;
#1674 = LINE ( 'NONE', #23514, #22959 ) ;
#1675 = PERSON_AND_ORGANIZATION_ROLE ( 'design_owner' ) ;
#1676 = APPLICATION_CONTEXT ( 'configuration controlled 3d designs of mechanical parts and assemblies' ) ;
#1677 = CARTESIAN_POINT ( 'NONE',  ( 43.77621039868498798, -11.10106396071341983, 9.748102446015488809 ) ) ;
#1678 = CARTESIAN_POINT ( 'NONE',  ( 52.24999999999997868, 5.316827054053039348, 11.42905470306563842 ) ) ;
#1679 = PERSON_AND_ORGANIZATION_ROLE ( 'classification_officer' ) ;
#1680 = CC_DESIGN_APPROVAL ( #39977, ( #38221 ) ) ;
#1681 =( BOUNDED_CURVE ( )  B_SPLINE_CURVE ( 3, ( #5661, #23883, #38210, #4938 ),
 .UNSPECIFIED., .F., .T. ) 
 B_SPLINE_CURVE_WITH_KNOTS ( ( 4, 4 ),
 ( 4.444061928658117999, 6.283185307179586232 ),
 .UNSPECIFIED. ) 
 CURVE ( )  GEOMETRIC_REPRESENTATION_ITEM ( )  RATIONAL_B_SPLINE_CURVE ( ( 1.000000000000000000, 0.7374458794483815804, 0.7374458794483815804, 1.000000000000000000 ) ) 
 REPRESENTATION_ITEM ( '' )  );
#1682 = CARTESIAN_POINT ( 'NONE',  ( 56.02417931767448778, -6.496181632735318345, -8.672075981800096756 ) ) ;
#1683 = AXIS2_PLACEMENT_3D ( 'NONE', #2268, #42847, #34800 ) ;
#1684 = DIRECTION ( 'NONE',  ( 0.000000000000000000, 1.000000000000000000, 0.000000000000000000 ) ) ;
#1685 = DIRECTION ( 'NONE',  ( -0.000000000000000000, -0.000000000000000000, -1.000000000000000000 ) ) ;
#1686 = CARTESIAN_POINT ( 'NONE',  ( -5.321911198685741695, -111.9868631315713685, 10.99330954993536835 ) ) ;
#1688 = AXIS2_PLACEMENT_3D ( 'NONE', #9442, #31087, #24260 ) ;
#1687 = CARTESIAN_POINT ( 'NONE',  ( -15.77490768959756373, -19.50113406743908584, 15.09330110215800680 ) ) ;
#1689 = VERTEX_POINT ( 'NONE', #19079 ) ;
#1690 = DIRECTION ( 'NONE',  ( 0.7071067811865487940, -0.7071067811865464625, -1.224174086247268406E-16 ) ) ;
#1691 = CARTESIAN_POINT ( 'NONE',  ( 18.02952949509258218, -18.94677216099337969, -13.22282028594828240 ) ) ;
#1692 = DIRECTION ( 'NONE',  ( -0.7071067811865531239, 0.000000000000000000, 0.7071067811865419106 ) ) ;
#1693 = CARTESIAN_POINT ( 'NONE',  ( -7.799650152460362307, -13.39106571024244019, 14.45504770151363516 ) ) ;
#1695 = B_SPLINE_CURVE_WITH_KNOTS ( 'NONE', 3,
 ( #5264, #8178, #653, #5014, #27130, #23229, #15945, #8896, #45141, #19600, #27372, #31017 ),
 .UNSPECIFIED., .F., .F.,
 ( 4, 2, 2, 2, 2, 4 ),
 ( 0.007369489672261162437, 0.007982213954999088645, 0.008288576096368051316, 0.008594938237737012252, 0.009207662520474937592, 0.009820386803212862933 ),
 .UNSPECIFIED. ) ;
#1694 = DIRECTION ( 'NONE',  ( 0.000000000000000000, 0.000000000000000000, 1.000000000000000000 ) ) ;
#1696 = CARTESIAN_POINT ( 'NONE',  ( -17.15746918992500269, -18.94677009258224132, -14.55707829552875587 ) ) ;
#1697 = ORIENTED_EDGE ( 'NONE', *, *, #36492, .F. ) ;
#1698 = LINE ( 'NONE', #12838, #43184 ) ;
#1699 = CARTESIAN_POINT ( 'NONE',  ( 40.92297442894274440, 14.75580177542284410, -4.737415775357567860 ) ) ;
#1700 = CARTESIAN_POINT ( 'NONE',  ( 1.344928465883552748, -0.7771165026177098145, -15.27612698131391156 ) ) ;
#1701 = CARTESIAN_POINT ( 'NONE',  ( -59.24999999999999289, 15.49802382804365486, 8.881989841890300497 ) ) ;
#1702 = CARTESIAN_POINT ( 'NONE',  ( -58.55229286554718016, 11.47490183380317319, 10.04275857653727932 ) ) ;
#1703 = CARTESIAN_POINT ( 'NONE',  ( -12.49026769706722462, -22.88829369528174240, 14.02202439392074318 ) ) ;
#1704 = VERTEX_POINT ( 'NONE', #18374 ) ;
#1705 = EDGE_CURVE ( 'NONE', #35318, #30552, #10885, .T. ) ;
#1706 = EDGE_LOOP ( 'NONE', ( #37360, #16264 ) ) ;
#1707 = CARTESIAN_POINT ( 'NONE',  ( -13.24069677542182433, -27.46015821366959031, -9.459063014704579331 ) ) ;
#1708 = CARTESIAN_POINT ( 'NONE',  ( 52.24999999999974420, -8.687803808987448306, -8.904849765415306706 ) ) ;
#1709 = CARTESIAN_POINT ( 'NONE',  ( -58.63347839103987980, 14.47999423405301656, -10.00886184957062497 ) ) ;
#1710 = CYLINDRICAL_SURFACE ( 'NONE', #47930, 1.550000000000000044 ) ;
#1711 = EDGE_CURVE ( 'NONE', #30077, #36340, #25893, .T. ) ;
#1712 = CARTESIAN_POINT ( 'NONE',  ( -253.7499999999999147, 110.0000000000001137, -5.000000000000000000 ) ) ;
#1713 = ORIENTED_EDGE ( 'NONE', *, *, #42325, .T. ) ;
#1714 = B_SPLINE_CURVE_WITH_KNOTS ( 'NONE', 3,
 ( #38314, #31934, #15967, #30793 ),
 .UNSPECIFIED., .F., .F.,
 ( 4, 4 ),
 ( 0.000000000000000000, 1.810477109241382517E-06 ),
 .UNSPECIFIED. ) ;
#1715 = CARTESIAN_POINT ( 'NONE',  ( 52.25000000000000711, 3.634555027840505215, 11.68469033904425736 ) ) ;
#1716 = ORIENTED_EDGE ( 'NONE', *, *, #10757, .F. ) ;
#1717 = CARTESIAN_POINT ( 'NONE',  ( 0.2022937759108656142, -19.73482100620928748, -21.92685202788765508 ) ) ;
#1718 = LOCAL_TIME ( 14, 34, 16.00000000000000000, #17970 ) ;
#1719 = CARTESIAN_POINT ( 'NONE',  ( -39.75000000000003553, -16.12069576466409870, 14.89663791758096600 ) ) ;
#1720 = DIRECTION ( 'NONE',  ( 0.000000000000000000, 0.000000000000000000, -1.000000000000000000 ) ) ;
#1721 = ORIENTED_EDGE ( 'NONE', *, *, #19458, .T. ) ;
#1722 = CYLINDRICAL_SURFACE ( 'NONE', #38584, 1.550000000000000711 ) ;
#1723 = PERSON ( 'NAUO-PER25', 'UNSPECIFIED', 'UNSPECIFIED', ('UNSPECIFIED'), ('UNSPECIFIED'), ('UNSPECIFIED') ) ;
#1724 = CARTESIAN_POINT ( 'NONE',  ( -45.00000000000000000, -1.015668341692166518E-13, -29.50000000000011013 ) ) ;
#1725 = VECTOR ( 'NONE', #29665, 1000.000000000000114 ) ;
#1726 = CARTESIAN_POINT ( 'NONE',  ( -58.62418353361456269, -15.75975952559662296, 8.045248508016344502 ) ) ;
#1727 = DIRECTION ( 'NONE',  ( -0.08720836778891342955, 0.9850114210661562453, 0.1488193567948226659 ) ) ;
#1728 = CARTESIAN_POINT ( 'NONE',  ( 54.22354539518296690, 11.29239757875798311, -0.5231276940322563407 ) ) ;
#1729 = EDGE_LOOP ( 'NONE', ( #9468, #1769 ) ) ;
#1730 = CARTESIAN_POINT ( 'NONE',  ( -58.62991012178927264, 15.35837773542750462, -9.671598253740855355 ) ) ;
#1731 = ORIENTED_EDGE ( 'NONE', *, *, #12092, .T. ) ;
#1732 = CARTESIAN_POINT ( 'NONE',  ( -39.56653350207268716, -17.99132279540273771, 8.487149427047791406 ) ) ;
#1733 = CARTESIAN_POINT ( 'NONE',  ( -15.32466142426548572, 7.936946859460051033E-15, -9.325311242838679959 ) ) ;
#1734 = COORDINATED_UNIVERSAL_TIME_OFFSET ( 0, 0, .AHEAD. ) ;
#1735 = FACE_BOUND ( 'NONE', #20532, .T. ) ;
#1736 = CARTESIAN_POINT ( 'NONE',  ( 59.25000000000002842, -9.478007496091997552, 0.6590585454232968932 ) ) ;
#1737 = CARTESIAN_POINT ( 'NONE',  ( -39.74999999998757971, 17.99999999996605382, 11.76388281554489446 ) ) ;
#1738 = CARTESIAN_POINT ( 'NONE',  ( 59.25000000000002842, -9.478007496086290118, -0.6590585455052971886 ) ) ;
#1739 = LINE ( 'NONE', #27719, #46337 ) ;
#1740 = DATE_AND_TIME ( #1973, #9599 ) ;
#1741 = CARTESIAN_POINT ( 'NONE',  ( 17.37564589850375540, -19.49999999999999645, -13.71445273927403719 ) ) ;
#1742 = CARTESIAN_POINT ( 'NONE',  ( 52.24999999999987921, 0.3288634741204968237, -12.00000000000001066 ) ) ;
#1743 = EDGE_LOOP ( 'NONE', ( #40909, #45528 ) ) ;
#1744 = DIRECTION ( 'NONE',  ( -1.000000000000000000, -0.000000000000000000, -0.000000000000000000 ) ) ;
#1745 = CARTESIAN_POINT ( 'NONE',  ( -15.01820343880071817, -1.967156335877145869E-14, 9.609242494293766867 ) ) ;
#1746 = CARTESIAN_POINT ( 'NONE',  ( -13.45622547407759484, -27.46011624962997999, 8.627485066570743655 ) ) ;
#1747 = CARTESIAN_POINT ( 'NONE',  ( 17.94754730859974501, -19.50000000000003908, 12.16201275929138426 ) ) ;
#1748 = CARTESIAN_POINT ( 'NONE',  ( 15.23839527488407519, -100.2065502882657455, 0.2803701804841290390 ) ) ;
#1749 = CARTESIAN_POINT ( 'NONE',  ( -59.25000000000004974, -14.71428787262113325, 9.729625146215747478 ) ) ;
#1750 = CC_DESIGN_APPROVAL ( #32016, ( #45216 ) ) ;
#1751 = CARTESIAN_POINT ( 'NONE',  ( 23.66674311783123485, -20.12204783526678398, -21.57216482849063510 ) ) ;
#1752 = CARTESIAN_POINT ( 'NONE',  ( 17.93800404478478683, -19.62167927348542307, 12.25787311168358507 ) ) ;
#1753 = DIRECTION ( 'NONE',  ( -0.000000000000000000, -0.000000000000000000, -1.000000000000000000 ) ) ;
#1754 = CARTESIAN_POINT ( 'NONE',  ( 13.15674796329024154, -51.45048117024283840, 14.50281729505254091 ) ) ;
#1755 = CARTESIAN_POINT ( 'NONE',  ( -31.78981503907927930, -12.93192179803321018, 10.10870757404027742 ) ) ;
#1756 = CARTESIAN_POINT ( 'NONE',  ( 44.99999999999973710, -49.99999999999985789, 10.00000000000000000 ) ) ;
#1757 = CARTESIAN_POINT ( 'NONE',  ( -4.267272175343920892, -19.22339695979835028, -15.61906352258534625 ) ) ;
#1758 = EDGE_LOOP ( 'NONE', ( #3242, #33454, #21527, #9576 ) ) ;
#1759 = CARTESIAN_POINT ( 'NONE',  ( 57.11964234062295986, 0.8048236618241251250, 10.24073692343680975 ) ) ;
#1760 = VERTEX_POINT ( 'NONE', #18852 ) ;
#1761 = CARTESIAN_POINT ( 'NONE',  ( 11.86053687624755781, -111.9863734383079787, -1.050030880166425540 ) ) ;
#1762 = CARTESIAN_POINT ( 'NONE',  ( -31.78985134549662561, 13.30543588503808117, 9.275117233242436754 ) ) ;
#1763 = DIRECTION ( 'NONE',  ( 0.000000000000000000, -1.000000000000000000, 4.476705744456293499E-15 ) ) ;
#1764 = CARTESIAN_POINT ( 'NONE',  ( 45.39856213213004565, -13.90205325417401028, -1.511345337617509887 ) ) ;
#1765 = CARTESIAN_POINT ( 'NONE',  ( 52.24999999999996447, 7.677102787548780505, 9.775401213853525562 ) ) ;
#1766 = ORIENTED_EDGE ( 'NONE', *, *, #12152, .F. ) ;
#1767 = CARTESIAN_POINT ( 'NONE',  ( -59.25000000000001421, -15.50000000000000533, 6.696820074763022212 ) ) ;
#1768 = CARTESIAN_POINT ( 'NONE',  ( 40.93691553032157060, -15.22077015178399151, -1.855368320137441129 ) ) ;
#1769 = ORIENTED_EDGE ( 'NONE', *, *, #17305, .T. ) ;
#1770 = CARTESIAN_POINT ( 'NONE',  ( -14.92519343385035313, -19.50000000000003553, -15.39384917099601857 ) ) ;
#1771 = CARTESIAN_POINT ( 'NONE',  ( -36.36177091473109613, 8.321005030329541912E-12, -14.04153937381184392 ) ) ;
#1772 = CARTESIAN_POINT ( 'NONE',  ( -77.60000000000015064, 109.9999999999999716, 4.999999999999992006 ) ) ;
#1773 = EDGE_CURVE ( 'NONE', #36678, #33360, #32837, .T. ) ;
#1774 = CARTESIAN_POINT ( 'NONE',  ( -13.74522558612251721, -0.6157604993646327296, -10.00917053074490326 ) ) ;
#1775 = B_SPLINE_CURVE_WITH_KNOTS ( 'NONE', 3,
 ( #18569, #1060, #45305, #571 ),
 .UNSPECIFIED., .F., .F.,
 ( 4, 4 ),
 ( 0.000000000000000000, 1.810477278832173259E-06 ),
 .UNSPECIFIED. ) ;
#1776 = CARTESIAN_POINT ( 'NONE',  ( 53.21728177263430837, -0.4849535521184638043, 11.72263708844662666 ) ) ;
#1777 = VERTEX_POINT ( 'NONE', #19325 ) ;
#1778 = CARTESIAN_POINT ( 'NONE',  ( -14.49999999988427390, 0.000000000000000000, -9.085283852717127573 ) ) ;
#1779 = EDGE_LOOP ( 'NONE', ( #4147, #40128, #13224, #23316 ) ) ;
#1780 = CARTESIAN_POINT ( 'NONE',  ( -14.83095471551153999, 1.301042606982605518E-15, -5.833333333192087800 ) ) ;
#1781 = CARTESIAN_POINT ( 'NONE',  ( 15.21144678440373177, -0.6199321440219744961, 9.788122891152752914 ) ) ;
#1782 = CC_DESIGN_DATE_AND_TIME_ASSIGNMENT ( #34265, #13112, ( #10980 ) ) ;
#1783 = CARTESIAN_POINT ( 'NONE',  ( 0.000000000000000000, 5.000000000000000000, 0.000000000000000000 ) ) ;
#1784 = APPROVAL ( #14690, 'UNKNOWN' ) ;
#1785 = CARTESIAN_POINT ( 'NONE',  ( -59.24999999999998579, 14.46617951015915615, 9.085328180234959916 ) ) ;
#1786 = CARTESIAN_POINT ( 'NONE',  ( -21.10748419083465066, -20.36740599554055464, -21.34074881046450045 ) ) ;
#1787 = ORIENTED_EDGE ( 'NONE', *, *, #28452, .T. ) ;
#1788 = CARTESIAN_POINT ( 'NONE',  ( 43.50130512966409668, 0.4087032668214363174, -14.34077721754671941 ) ) ;
#1789 = VERTEX_POINT ( 'NONE', #26374 ) ;
#1790 = CARTESIAN_POINT ( 'NONE',  ( -39.75000000000000711, 16.78529056628826055, 14.41726250658649278 ) ) ;
#1791 = LOCAL_TIME ( 14, 34, 16.00000000000000000, #37067 ) ;
#1792 = CARTESIAN_POINT ( 'NONE',  ( 15.59203360784241710, -0.6226872095099705851, 9.381297323125874499 ) ) ;
#1793 = APPROVAL_ROLE ( '' ) ;
#1794 = DIRECTION ( 'NONE',  ( 0.000000000000000000, 0.000000000000000000, 1.000000000000000000 ) ) ;
#1795 = CARTESIAN_POINT ( 'NONE',  ( -40.00000000000012079, -230.0000000000000853, 0.000000000000000000 ) ) ;
#1796 = DIRECTION ( 'NONE',  ( -0.000000000000000000, -0.000000000000000000, 1.000000000000000000 ) ) ;
#1797 = FACE_OUTER_BOUND ( 'NONE', #37154, .T. ) ;
#1798 = AXIS2_PLACEMENT_3D ( 'NONE', #37250, #47530, #47771 ) ;
#1799 = DIRECTION ( 'NONE',  ( -1.000000000000000000, -0.000000000000000000, -0.000000000000000000 ) ) ;
#1800 = CARTESIAN_POINT ( 'NONE',  ( -40.30322902871181867, 17.85991475551030661, -13.59502311545793241 ) ) ;
#1801 = B_SPLINE_CURVE_WITH_KNOTS ( 'NONE', 3,
 ( #41692, #27586, #31228, #42421, #42179, #46077, #16888, #9114, #20069, #4748 ),
 .UNSPECIFIED., .F., .F.,
 ( 4, 2, 2, 2, 4 ),
 ( 0.000000000000000000, 0.0004889647521379721735, 0.0007334471282069567966, 0.0009779295042759415281, 0.001955859008551880454 ),
 .UNSPECIFIED. ) ;
#1802 = LINE ( 'NONE', #43319, #22464 ) ;
#1803 = CARTESIAN_POINT ( 'NONE',  ( -17.99999999999999645, -19.50000000000000000, 10.46831906118669764 ) ) ;
#1804 = CARTESIAN_POINT ( 'NONE',  ( 22.60115441985428575, 17.18458760092772053, -1.550000000000001155 ) ) ;
#1805 = LINE ( 'NONE', #41902, #33217 ) ;
#1806 = CARTESIAN_POINT ( 'NONE',  ( 40.99879316816976171, 0.8091234602733272663, -15.22611998589813886 ) ) ;
#1807 = CARTESIAN_POINT ( 'NONE',  ( -14.83109665109639330, -4.336808689942017736E-16, -1.458333333273631682 ) ) ;
#1808 = B_SPLINE_CURVE_WITH_KNOTS ( 'NONE', 3,
 ( #6024, #35862, #46150, #20838, #2616, #17420, #13765, #12818, #27654, #28598, #9183, #24002, #36823, #18635, #40016, #22019, #25680, #11086, #2856, #28843, #44409, #44170, #17662, #7224, #26147, #10610, #6743, #11316 ),
 .UNSPECIFIED., .F., .F.,
 ( 4, 2, 2, 2, 2, 2, 2, 2, 2, 2, 2, 2, 2, 4 ),
 ( 0.002427697174784080800, 0.002731083504915545173, 0.003034469835047009546, 0.003337856165178473920, 0.003641242495309938293, 0.004248015155572867907, 0.004551401485704332714, 0.004854787815835797521, 0.005461560476098727135, 0.006068333136361656749, 0.006371719466493120688, 0.006675105796624585495, 0.006978492126756049435, 0.007281878456887514242 ),
 .UNSPECIFIED. ) ;
#1809 = CARTESIAN_POINT ( 'NONE',  ( -59.25000000000001421, -15.49057941847050124, 8.901503558982145847 ) ) ;
#1810 = CYLINDRICAL_SURFACE ( 'NONE', #44166, 4.000000000000003553 ) ;
#1811 = CARTESIAN_POINT ( 'NONE',  ( -2.823352563798878112, -84.15927496261990370, 17.85179364286329218 ) ) ;
#1812 = CARTESIAN_POINT ( 'NONE',  ( -40.30321882356361840, -18.31293819651387267, -9.677374970454975411 ) ) ;
#1813 = EDGE_CURVE ( 'NONE', #40536, #15895, #36470, .T. ) ;
#1814 = CYLINDRICAL_SURFACE ( 'NONE', #7776, 1.550000000000000044 ) ;
#1815 = VERTEX_POINT ( 'NONE', #25662 ) ;
#1816 = CARTESIAN_POINT ( 'NONE',  ( 18.02952949513526804, -18.94677216099342232, 13.22282028584016444 ) ) ;
#1817 = CARTESIAN_POINT ( 'NONE',  ( -21.15744314562248718, -11.77142054543414851, 12.98828221635078961 ) ) ;
#1818 = CC_DESIGN_SECURITY_CLASSIFICATION ( #35144, ( #48079 ) ) ;
#1819 = CARTESIAN_POINT ( 'NONE',  ( 52.24902243517616540, -10.34887205408368338, 6.807834458666920163 ) ) ;
#1820 = CARTESIAN_POINT ( 'NONE',  ( -45.84427356512210849, 18.30106207984589517, 10.23745675458655668 ) ) ;
#1821 = CARTESIAN_POINT ( 'NONE',  ( -220.0000000000001421, 20.00000000000021672, -10.00000000000000000 ) ) ;
#1823 = CARTESIAN_POINT ( 'NONE',  ( 11.37646844948261382, -19.50000000000000000, -15.50000000000000000 ) ) ;
#1822 = CARTESIAN_POINT ( 'NONE',  ( -16.43824417712746211, -18.94677375374925177, 15.13293393870026193 ) ) ;
#1824 = CARTESIAN_POINT ( 'NONE',  ( -7.799707647040785119, 16.27409215540211562, 3.516447620184088407 ) ) ;
#1825 = VERTEX_POINT ( 'NONE', #7206 ) ;
#1826 = FACE_OUTER_BOUND ( 'NONE', #15318, .T. ) ;
#1827 = EDGE_CURVE ( 'NONE', #31015, #30975, #7437, .T. ) ;
#1828 = AXIS2_PLACEMENT_3D ( 'NONE', #11441, #28954, #29664 ) ;
#1829 = CYLINDRICAL_SURFACE ( 'NONE', #23975, 2.500000000000009326 ) ;
#1830 = CARTESIAN_POINT ( 'NONE',  ( -39.75000000000000711, -16.84360436549364692, 14.31859782292955430 ) ) ;
#1831 = EDGE_LOOP ( 'NONE', ( #20517, #19759, #31512, #28947 ) ) ;
#1832 = EDGE_LOOP ( 'NONE', ( #33939, #45209, #43849, #33482 ) ) ;
#1833 = CONICAL_SURFACE ( 'NONE', #10329, 2.099999999999990763, 1.029744258676645874 ) ;
#1834 = EDGE_LOOP ( 'NONE', ( #34945, #19792, #132, #32146, #37654, #18706, #47997 ) ) ;
#1835 = CARTESIAN_POINT ( 'NONE',  ( 40.92520488067331996, -14.92088683683933148, 4.055005696048761266 ) ) ;
#1836 = CARTESIAN_POINT ( 'NONE',  ( -8.599999999999999645, 0.000000000000000000, -17.34999999999999787 ) ) ;
#1837 = CARTESIAN_POINT ( 'NONE',  ( 52.25000000000002132, 0.000000000000000000, -12.00000000000000000 ) ) ;
#1838 = EDGE_LOOP ( 'NONE', ( #30035, #42653, #623, #25287 ) ) ;
#1839 = ORIENTED_EDGE ( 'NONE', *, *, #29183, .F. ) ;
#1840 = LINE ( 'NONE', #5233, #15638 ) ;
#1841 = ADVANCED_FACE ( 'NONE', ( #5473 ), #23930, .F. ) ;
#1842 = CARTESIAN_POINT ( 'NONE',  ( 53.70908928530829485, 3.527602136067011784, 11.28002509754536575 ) ) ;
#1843 = CARTESIAN_POINT ( 'NONE',  ( -0.4110229822594800853, -14.69040573844454656, 12.55736212509722982 ) ) ;
#1844 = DIRECTION ( 'NONE',  ( 0.000000000000000000, -0.7071067811865430208, 0.7071067811865519026 ) ) ;
#1845 = CARTESIAN_POINT ( 'NONE',  ( -13.89583332652955328, -1.301042606982605321E-15, 9.085856324714443488 ) ) ;
#1846 = DATE_AND_TIME ( #34609, #37443 ) ;
#1847 = LINE ( 'NONE', #46320, #32005 ) ;
#1848 = CARTESIAN_POINT ( 'NONE',  ( 54.13481938494735601, -4.937295548357874632E-14, -11.32685040662569698 ) ) ;
#1849 = CARTESIAN_POINT ( 'NONE',  ( 52.25000000000003553, 12.00000000000001066, 0.6015935204520589386 ) ) ;
#1850 = APPROVAL_PERSON_ORGANIZATION ( #23341, #27332, #8524 ) ;
#1851 = CARTESIAN_POINT ( 'NONE',  ( -39.56975428619895041, 14.85183833317177893, -15.45139697290165692 ) ) ;
#1852 = CARTESIAN_POINT ( 'NONE',  ( -39.75000000000000711, 18.00000000000000355, 3.521947227699913530 ) ) ;
#1853 = ITEM_DEFINED_TRANSFORMATION ( 'NONE', 'NONE', #18391,  #47028 ) ;
#1854 = CARTESIAN_POINT ( 'NONE',  ( 14.83113151809609498, 6.505213034913026604E-16, -8.760983907610548016 ) ) ;
#1855 = AXIS2_PLACEMENT_3D ( 'NONE', #39184, #12704, #4943 ) ;
#1856 = LINE ( 'NONE', #20546, #30795 ) ;
#1857 = CARTESIAN_POINT ( 'NONE',  ( 18.30106207984589162, -13.40572643487789861, 10.23745675458658155 ) ) ;
#1858 = DIRECTION ( 'NONE',  ( 0.000000000000000000, 0.000000000000000000, 1.000000000000000000 ) ) ;
#1859 = DATE_TIME_ROLE ( 'classification_date' ) ;
#1860 = VECTOR ( 'NONE', #39344, 999.9999999999998863 ) ;
#1861 = CARTESIAN_POINT ( 'NONE',  ( 23.18752331413276480, -1.392889066349703109, 16.38319063330151337 ) ) ;
#1862 = AXIS2_PLACEMENT_3D ( 'NONE', #8636, #5242, #4507 ) ;
#1863 = EDGE_CURVE ( 'NONE', #1604, #34749, #3885, .T. ) ;
#1864 = CARTESIAN_POINT ( 'NONE',  ( -1.898315668407827728, -118.5000000000000142, -9.374736069175403586 ) ) ;
#1865 = CARTESIAN_POINT ( 'NONE',  ( 52.25000000000024158, -10.99171870213077540, -5.666753756064018432 ) ) ;
#1866 = CARTESIAN_POINT ( 'NONE',  ( 15.62644968451306404, -19.49999999999999645, -15.16207348753820305 ) ) ;
#1867 = ADVANCED_FACE ( 'NONE', ( #46070 ), #12261, .T. ) ;
#1868 = LINE ( 'NONE', #12772, #22472 ) ;
#1869 = DIRECTION ( 'NONE',  ( 0.000000000000000000, 1.000000000000000000, 0.000000000000000000 ) ) ;
#1870 = ORIENTED_EDGE ( 'NONE', *, *, #15002, .F. ) ;
#1871 = CARTESIAN_POINT ( 'NONE',  ( 0.7815309656331586030, -111.5000000000000000, -12.00000000000000178 ) ) ;
#1872 = CARTESIAN_POINT ( 'NONE',  ( 15.50722300252648544, 1.067615863262859932E-12, 2.916731604616692231 ) ) ;
#1873 = CARTESIAN_POINT ( 'NONE',  ( -36.36169208046948143, 12.95712954620863044, 13.94387402007225951 ) ) ;
#1874 = ORIENTED_EDGE ( 'NONE', *, *, #19681, .F. ) ;
#1876 = CARTESIAN_POINT ( 'NONE',  ( 16.12069576466409515, -19.49999999999996803, -14.89663791758096600 ) ) ;
#1875 = CARTESIAN_POINT ( 'NONE',  ( -16.25532911614831733, -51.44974573949414776, 11.20959506419698393 ) ) ;
#1877 = CARTESIAN_POINT ( 'NONE',  ( -11.57650416889477540, -112.9595486001162072, -1.352668433565864969 ) ) ;
#1878 = CARTESIAN_POINT ( 'NONE',  ( -45.78509111452542868, 17.09976947511271916, -13.08593734500264283 ) ) ;
#1879 = CC_DESIGN_SECURITY_CLASSIFICATION ( #14265, ( #48120 ) ) ;
#1880 = CARTESIAN_POINT ( 'NONE',  ( -21.71885883220729951, -29.46901661645872750, 1.353910476353831882 ) ) ;
#1881 = EDGE_CURVE ( 'NONE', #24257, #24166, #27092, .T. ) ;
#1882 = FACE_OUTER_BOUND ( 'NONE', #3661, .T. ) ;
#1883 = PLANE ( 'NONE',  #28726 ) ;
#1884 = ADVANCED_FACE ( 'NONE', ( #25913 ), #166, .F. ) ;
#1885 = CARTESIAN_POINT ( 'NONE',  ( -39.75000000000000711, -18.00000000000000711, 11.57687238966797061 ) ) ;
#1886 = VERTEX_POINT ( 'NONE', #1108 ) ;
#1887 = CARTESIAN_POINT ( 'NONE',  ( 14.24086948995571866, -19.22339260103958836, 15.61906476619906847 ) ) ;
#1888 = CARTESIAN_POINT ( 'NONE',  ( -31.78990635967282685, 11.07610941856401965, -11.73864014678238910 ) ) ;
#1889 = ORIENTED_EDGE ( 'NONE', *, *, #40206, .T. ) ;
#1890 = VERTEX_POINT ( 'NONE', #45350 ) ;
#1891 = CARTESIAN_POINT ( 'NONE',  ( -40.57982823534543826, -18.46940729477080012, -9.776940848568779430 ) ) ;
#1892 = CARTESIAN_POINT ( 'NONE',  ( -90.00000000000015632, 200.0000000000000568, 2.899999999999989253 ) ) ;
#1893 = CARTESIAN_POINT ( 'NONE',  ( 0.2031467467942573712, 29.45978537908507633, 1.539946211655508268 ) ) ;
#1894 = CARTESIAN_POINT ( 'NONE',  ( -1.550000000000000044, 0.000000000000000000, -29.50000000000010303 ) ) ;
#1895 = EDGE_LOOP ( 'NONE', ( #13797, #22516 ) ) ;
#1896 = AXIS2_PLACEMENT_3D ( 'NONE', #2959, #18497, #7089 ) ;
#1897 = CARTESIAN_POINT ( 'NONE',  ( 40.93966564871044511, 15.23633021144733846, 1.479992427513000752 ) ) ;
#1898 = EDGE_LOOP ( 'NONE', ( #40596, #28448, #32207, #1874, #29010, #15414, #19137, #18566, #5282 ) ) ;
#1899 = EDGE_CURVE ( 'NONE', #46508, #16461, #5464, .T. ) ;
#1900 = CARTESIAN_POINT ( 'NONE',  ( -39.75000000000000711, 9.800469013118707551, 15.50000000000000000 ) ) ;
#1901 = CARTESIAN_POINT ( 'NONE',  ( -87.59999999999999432, -2.872684163234078864E-15, 2.900000000000012790 ) ) ;
#1902 = DIRECTION ( 'NONE',  ( 1.000000000000000000, -0.000000000000000000, -0.000000000000000000 ) ) ;
#1903 = CARTESIAN_POINT ( 'NONE',  ( 44.99999999999998579, -21.92685202788779364, 19.73482100620909563 ) ) ;
#1904 = CARTESIAN_POINT ( 'NONE',  ( -13.89583334849427487, 0.000000000000000000, 9.087937308575293471 ) ) ;
#1905 = ORIENTED_EDGE ( 'NONE', *, *, #26416, .T. ) ;
#1906 = CARTESIAN_POINT ( 'NONE',  ( 33.75000000000002842, -5.000000000000000000, 34.50000000001694644 ) ) ;
#1907 = ORIENTED_EDGE ( 'NONE', *, *, #38740, .F. ) ;
#1908 = CARTESIAN_POINT ( 'NONE',  ( -39.68989038918351042, 15.22113103996618122, -15.32876762611964949 ) ) ;
#1909 = DATE_AND_TIME ( #8940, #21907 ) ;
#1910 = CARTESIAN_POINT ( 'NONE',  ( -69.99999999999974420, 10.00000000000000000, 9.999999999999786837 ) ) ;
#1911 = CARTESIAN_POINT ( 'NONE',  ( 52.25000000000000711, -2.438195643827715475, 11.99999999999999822 ) ) ;
#1912 = CARTESIAN_POINT ( 'NONE',  ( -42.99999999999995737, 18.13307263326337093, 0.1664953337038556358 ) ) ;
#1913 = DATE_TIME_ROLE ( 'classification_date' ) ;
#1914 = ORGANIZATION ( 'NAUO-ORG35', 'UNSPECIFIED', 'UNSPECIFIED' ) ;
#1915 = EDGE_CURVE ( 'NONE', #36605, #34713, #42656, .T. ) ;
#1916 = EDGE_CURVE ( 'NONE', #12000, #45777, #8576, .T. ) ;
#1917 = DIRECTION ( 'NONE',  ( 0.000000000000000000, 0.000000000000000000, -1.000000000000000000 ) ) ;
#1918 = LINE ( 'NONE', #35637, #31874 ) ;
#1919 = EDGE_CURVE ( 'NONE', #44944, #12795, #864, .T. ) ;
#1920 = CARTESIAN_POINT ( 'NONE',  ( -17.99096813760461799, -19.68282820695366553, -11.63492896477626992 ) ) ;
#1921 = CARTESIAN_POINT ( 'NONE',  ( -4.263007626069355460, -112.4732225313418184, 11.22490858704991723 ) ) ;
#1922 = CARTESIAN_POINT ( 'NONE',  ( -59.25000000000001421, -4.975360907851468502E-14, 2.467022123554120920E-15 ) ) ;
#1923 = ORIENTED_EDGE ( 'NONE', *, *, #25700, .F. ) ;
#1924 = DIRECTION ( 'NONE',  ( -0.000000000000000000, -0.000000000000000000, 1.000000000000000000 ) ) ;
#1925 = CARTESIAN_POINT ( 'NONE',  ( 11.84551435870623948, -111.4999999999999858, -2.856947756835748198 ) ) ;
#1926 = AXIS2_PLACEMENT_3D ( 'NONE', #24986, #17960, #14296 ) ;
#1927 = CARTESIAN_POINT ( 'NONE',  ( -24.04999999999999716, 0.000000000000000000, -29.50000000000000355 ) ) ;
#1928 = CARTESIAN_POINT ( 'NONE',  ( 24.88347904824334123, -1.183645519327436224, 17.85945818059617807 ) ) ;
#1929 = CYLINDRICAL_SURFACE ( 'NONE', #36407, 2.099999999999990763 ) ;
#1930 = CARTESIAN_POINT ( 'NONE',  ( -7.419620983036669948, -112.9620622423314273, -9.443326557775444385 ) ) ;
#1931 = ORIENTED_EDGE ( 'NONE', *, *, #13629, .T. ) ;
#1932 = B_SPLINE_CURVE_WITH_KNOTS ( 'NONE', 3,
 ( #34011, #38630, #12389, #46197, #45474, #11901, #16526, #37653, #34488, #23570, #41332, #12142, #20181, #1233, #38386, #4382, #27467, #5109, #8989, #1728, #8028, #26979, #45963, #34257 ),
 .UNSPECIFIED., .F., .F.,
 ( 4, 2, 2, 2, 2, 2, 2, 2, 2, 2, 2, 4 ),
 ( 3.969446936080962825E-19, 0.0003192132571002318864, 0.0006384265142004634476, 0.001276853028400926028, 0.001596066285501156722, 0.001915279542601387415, 0.002553706056801867234, 0.003192132571002347270, 0.003830559085202826872, 0.004468985599403306475, 0.004788198856503546492, 0.005107412113603786510 ),
 .UNSPECIFIED. ) ;
#1933 = CARTESIAN_POINT ( 'NONE',  ( 0.9511621462375295932, -14.51384063758787590, 12.77705147012635045 ) ) ;
#1934 = CARTESIAN_POINT ( 'NONE',  ( -36.36164233445934713, 15.93743490087701886, -11.10597983720859538 ) ) ;
#1935 = DIRECTION ( 'NONE',  ( 0.000000000000000000, -1.000000000000000000, 4.476705744456293499E-15 ) ) ;
#1936 = SPHERICAL_SURFACE ( 'NONE', #47632, 29.49999999999998934 ) ;
#1937 = CARTESIAN_POINT ( 'NONE',  ( -0.9522539530580130807, -19.96495880871761841, 21.71798419871281638 ) ) ;
#1938 = CARTESIAN_POINT ( 'NONE',  ( -3.239012768880529247, -84.16582401052933449, 17.85028698794029367 ) ) ;
#1939 = VERTEX_POINT ( 'NONE', #31457 ) ;
#1940 = VERTEX_POINT ( 'NONE', #16156 ) ;
#1941 = CARTESIAN_POINT ( 'NONE',  ( -11.13535936548134586, -112.4746874378168684, -4.534480734995398166 ) ) ;
#1942 = CARTESIAN_POINT ( 'NONE',  ( 52.25000000000037659, -5.379136359391079480, -11.12099352377327222 ) ) ;
#1943 = CARTESIAN_POINT ( 'NONE',  ( -59.25000000000001421, 14.43235898463058575, -9.085368637265839098 ) ) ;
#1944 = CARTESIAN_POINT ( 'NONE',  ( -84.99999999999998579, 53.49999999999999289, 10.00000000000000000 ) ) ;
#1945 = CARTESIAN_POINT ( 'NONE',  ( -1.550000000000013811, 0.000000000000000000, -29.50000000000000355 ) ) ;
#1946 = EDGE_LOOP ( 'NONE', ( #46177, #19322, #12774, #32643 ) ) ;
#1947 = CARTESIAN_POINT ( 'NONE',  ( -40.57983718203061585, 16.35953913845766294, 15.38709908431015094 ) ) ;
#1948 = ORGANIZATION ( 'NAUO-ORG41', 'UNSPECIFIED', 'UNSPECIFIED' ) ;
#1949 = ORIENTED_EDGE ( 'NONE', *, *, #17370, .T. ) ;
#1950 = DIRECTION ( 'NONE',  ( -0.7071067811865487940, 2.323933129519213049E-15, 0.7071067811865463515 ) ) ;
#1951 = EDGE_CURVE ( 'NONE', #7769, #29423, #4740, .T. ) ;
#1952 = CARTESIAN_POINT ( 'NONE',  ( -40.30322217560041054, -15.82783082760046156, 15.44256207887543475 ) ) ;
#1953 = CARTESIAN_POINT ( 'NONE',  ( -45.49308826464140765, 1.472913086722347664, 14.22076214435393915 ) ) ;
#1954 = ORIENTED_EDGE ( 'NONE', *, *, #461, .F. ) ;
#1955 = DIRECTION ( 'NONE',  ( -1.176083712526648801E-15, 0.000000000000000000, -1.000000000000000000 ) ) ;
#1956 = CARTESIAN_POINT ( 'NONE',  ( -21.02929359285090527, 14.71159576030072635, -0.4998737192374895222 ) ) ;
#1957 = CARTESIAN_POINT ( 'NONE',  ( -45.00000000000000000, 7.285741385464975605E-15, 0.000000000000000000 ) ) ;
#1958 = DIRECTION ( 'NONE',  ( -0.9144684572267586242, 0.000000000000000000, -0.4046571891580727498 ) ) ;
#1959 = CARTESIAN_POINT ( 'NONE',  ( 22.29691585012009369, -17.19099969091454838, 1.539952912431965748 ) ) ;
#1960 = ORIENTED_EDGE ( 'NONE', *, *, #13734, .F. ) ;
#1961 = VECTOR ( 'NONE', #18577, 1000.000000000000000 ) ;
#1962 = CARTESIAN_POINT ( 'NONE',  ( -59.25000000000007816, 15.49797810143188848, -8.882311030692866538 ) ) ;
#1963 = ORIENTED_EDGE ( 'NONE', *, *, #15941, .F. ) ;
#1964 = VECTOR ( 'NONE', #41093, 1000.000000000000114 ) ;
#1965 = CARTESIAN_POINT ( 'NONE',  ( -51.98109986182186049, -18.57848030648402116, 7.038376612478312921 ) ) ;
#1966 = CARTESIAN_POINT ( 'NONE',  ( -15.40751491111967475, 1.390188597228210114E-14, -9.183190057912867132 ) ) ;
#1967 = APPROVAL_STATUS ( 'not_yet_approved' ) ;
#1968 = PLANE ( 'NONE',  #18876 ) ;
#1969 = EDGE_CURVE ( 'NONE', #22551, #29620, #22499, .T. ) ;
#1970 = CARTESIAN_POINT ( 'NONE',  ( -55.82774129296102217, 1.549047604968975644, 11.11454605784338057 ) ) ;
#1971 = CARTESIAN_POINT ( 'NONE',  ( 14.45390462749466742, -0.6164846528472539555, 10.00887814273762899 ) ) ;
#1972 = CARTESIAN_POINT ( 'NONE',  ( 59.25000000000002842, 1.898310116295848671, -9.374736531852736476 ) ) ;
#1973 = CALENDAR_DATE ( 2025, 26, 11 ) ;
#1974 = CARTESIAN_POINT ( 'NONE',  ( 16.17061073362638268, -19.50000000000000711, -14.88637617106934918 ) ) ;
#1975 = CARTESIAN_POINT ( 'NONE',  ( -31.79015486154582959, 2.925735937439521539, -12.07369202909958084 ) ) ;
#1976 = ORIENTED_EDGE ( 'NONE', *, *, #46601, .F. ) ;
#1977 = ADVANCED_FACE ( 'NONE', ( #41932 ), #14432, .F. ) ;
#1978 = FACE_BOUND ( 'NONE', #45813, .T. ) ;
#1979 = ADVANCED_FACE ( 'NONE', ( #14179 ), #1588, .T. ) ;
#1980 = PRODUCT ( 'Acr\X2\00ed\X0\lico_Fixador_V2', 'Acr\X2\00ed\X0\lico_Fixador_V2', '', ( #45544 ) ) ;
#1981 = CARTESIAN_POINT ( 'NONE',  ( -15.50701851158431310, 8.799821729142211547E-16, 8.761704796500698222 ) ) ;
#1982 = PERSON_AND_ORGANIZATION ( #42248, #2661 ) ;
#1983 = CARTESIAN_POINT ( 'NONE',  ( -18.00000000000004619, -19.49999999999999645, 11.57687238966345866 ) ) ;
#1984 = CARTESIAN_POINT ( 'NONE',  ( 53.70648631828940722, -1.892410312804688077, -11.54661431339409283 ) ) ;
#1985 = CARTESIAN_POINT ( 'NONE',  ( 16.25532911614828180, -51.44974573949414776, 11.20959506419782059 ) ) ;
#1986 = CARTESIAN_POINT ( 'NONE',  ( 16.27422372481244039, -51.44983022895171842, 10.86029215011036975 ) ) ;
#1987 = CARTESIAN_POINT ( 'NONE',  ( -59.25000000000000711, -14.50293197192639028, 9.752865954886429378 ) ) ;
#1988 = CARTESIAN_POINT ( 'NONE',  ( 24.00029337648877004, -20.57337820476812951, -21.14227810753896364 ) ) ;
#1989 = CARTESIAN_POINT ( 'NONE',  ( 17.99096813760462510, -19.68282820695366553, 11.63492896477627170 ) ) ;
#1990 = CARTESIAN_POINT ( 'NONE',  ( -50.74611120124660602, -17.82860498244463088, -1.750000000000002442 ) ) ;
#1991 = CARTESIAN_POINT ( 'NONE',  ( 15.83338176884675796, -19.22338832440750878, 15.25249338714723102 ) ) ;
#1992 = CARTESIAN_POINT ( 'NONE',  ( -36.36162617238800010, -14.69268121440148889, 13.07098749136988580 ) ) ;
#1993 = AXIS2_PLACEMENT_3D ( 'NONE', #11398, #18710, #4348 ) ;
#1994 = LINE ( 'NONE', #27982, #23204 ) ;
#1995 = CARTESIAN_POINT ( 'NONE',  ( -4.222219624306630337, -19.50000000000000000, -15.49999999999999822 ) ) ;
#1996 = VERTEX_POINT ( 'NONE', #6188 ) ;
#1997 = CARTESIAN_POINT ( 'NONE',  ( -64.99999999999975842, 0.000000000000000000, 9.999999999999786837 ) ) ;
#1998 = EDGE_LOOP ( 'NONE', ( #2012, #43276, #46312, #46940 ) ) ;
#1999 = CARTESIAN_POINT ( 'NONE',  ( 16.27408577950434676, -51.45029916168189743, -9.014212799628131378 ) ) ;
#2000 = CARTESIAN_POINT ( 'NONE',  ( 40.92787249913072856, 15.04201479584743950, 3.430552367677110581 ) ) ;
#2001 = DIRECTION ( 'NONE',  ( -0.000000000000000000, 0.7071067811865462405, 0.7071067811865489050 ) ) ;
#2002 = DIRECTION ( 'NONE',  ( 1.000000000000000000, 0.000000000000000000, 0.000000000000000000 ) ) ;
#2003 = CARTESIAN_POINT ( 'NONE',  ( -40.57984486112664513, 17.31440160213007218, 14.67631853183904234 ) ) ;
#2004 = ORIENTED_EDGE ( 'NONE', *, *, #16835, .F. ) ;
#2005 = CARTESIAN_POINT ( 'NONE',  ( -51.89178812342142777, -18.35876137395340280, 10.27411012255673306 ) ) ;
#2006 = CARTESIAN_POINT ( 'NONE',  ( -40.57983551848978720, -18.46507527987558817, -12.07374468837259762 ) ) ;
#2007 = CARTESIAN_POINT ( 'NONE',  ( -5.876771193826071382, -84.19703244968573586, -17.62007681191408537 ) ) ;
#2008 = CARTESIAN_POINT ( 'NONE',  ( -40.57980912060496337, -4.357377277602992649, -15.85719056775604763 ) ) ;
#2009 = CARTESIAN_POINT ( 'NONE',  ( 46.22528118639561967, 9.276526077467664777, 10.62684334332023539 ) ) ;
#2010 = CARTESIAN_POINT ( 'NONE',  ( -8.458492180186654608, -0.6166693949293812205, -10.00879935082055461 ) ) ;
#2011 = CARTESIAN_POINT ( 'NONE',  ( -40.57980912060496337, 4.357377277418502892, 15.85719056775603697 ) ) ;
#2012 = ORIENTED_EDGE ( 'NONE', *, *, #61, .F. ) ;
#2013 = DIRECTION ( 'NONE',  ( 0.000000000000000000, -1.000000000000000000, 0.000000000000000000 ) ) ;
#2014 = ORIENTED_EDGE ( 'NONE', *, *, #33356, .F. ) ;
#2015 = FACE_OUTER_BOUND ( 'NONE', #21041, .T. ) ;
#2016 = CARTESIAN_POINT ( 'NONE',  ( 14.78776432457776480, 1.951563910473907981E-15, 8.916850563291554010 ) ) ;
#2017 = CARTESIAN_POINT ( 'NONE',  ( -80.00000000000000000, 79.99999999999998579, 70.00000000000000000 ) ) ;
#2018 = CARTESIAN_POINT ( 'NONE',  ( -39.62816286485784900, -17.98764147169630334, -11.81867017530011843 ) ) ;
#2019 = DIRECTION ( 'NONE',  ( -1.000000000000000000, 0.000000000000000000, 0.000000000000000000 ) ) ;
#2020 = CARTESIAN_POINT ( 'NONE',  ( -20.99970662351123352, -20.57337820476813306, -21.14227810753896009 ) ) ;
#2021 = ORIENTED_EDGE ( 'NONE', *, *, #35367, .F. ) ;
#2022 = DIRECTION ( 'NONE',  ( -1.000000000000000000, -2.465190328815661345E-32, 0.000000000000000000 ) ) ;
#2023 = ORIENTED_EDGE ( 'NONE', *, *, #28288, .T. ) ;
#2024 = CARTESIAN_POINT ( 'NONE',  ( -51.75855293322770478, 11.51709934267836388, 12.92128165867176293 ) ) ;
#2025 = CARTESIAN_POINT ( 'NONE',  ( 57.35265787268275517, -0.2138373247223709916, -10.17643117246277029 ) ) ;
#2026 = DATE_TIME_ROLE ( 'creation_date' ) ;
#2027 = DIRECTION ( 'NONE',  ( 0.000000000000000000, 0.000000000000000000, 1.000000000000000000 ) ) ;
#2028 = AXIS2_PLACEMENT_3D ( 'NONE', #32387, #42869, #47245 ) ;
#2029 = DIRECTION ( 'NONE',  ( -0.000000000000000000, 1.000000000000000000, -0.000000000000000000 ) ) ;
#2030 = CARTESIAN_POINT ( 'NONE',  ( -13.89999999999999858, 0.000000000000000000, -30.00000000000000000 ) ) ;
#2031 = AXIS2_PLACEMENT_3D ( 'NONE', #393, #15203, #4512 ) ;
#2033 = CIRCLE ( 'NONE', #1221, 2.499999999999995115 ) ;
#2032 = CARTESIAN_POINT ( 'NONE',  ( -18.30106207984589162, -13.40572643487789684, -10.23745675458655668 ) ) ;
#2034 = CARTESIAN_POINT ( 'NONE',  ( -23.99997548113886481, 0.4036139659984981365, -12.87900813375685871 ) ) ;
#2035 = CARTESIAN_POINT ( 'NONE',  ( 52.25000000000018474, 6.573598710076359986, -10.51425797116479366 ) ) ;
#2036 = EDGE_CURVE ( 'NONE', #16221, #10035, #24878, .T. ) ;
#2037 = DIRECTION ( 'NONE',  ( 1.000000000000000000, 0.000000000000000000, 0.000000000000000000 ) ) ;
#2038 = ADVANCED_FACE ( 'NONE', ( #31703 ), #13692, .F. ) ;
#2039 = CARTESIAN_POINT ( 'NONE',  ( -18.60256262970672481, -7.309179511310923694, -8.749999999618159663 ) ) ;
#2040 = CARTESIAN_POINT ( 'NONE',  ( 23.66706889232813538, -12.19881482688794172, -13.64842768382663252 ) ) ;
#2041 = DIRECTION ( 'NONE',  ( 0.000000000000000000, 0.000000000000000000, -1.000000000000000000 ) ) ;
#2042 = CARTESIAN_POINT ( 'NONE',  ( 52.73379035752633115, 0.5667646359935980538, -11.86127406237940285 ) ) ;
#2043 = CARTESIAN_POINT ( 'NONE',  ( -22.90690237522932549, -1.509136922839951600, 12.99161344892841541 ) ) ;
#2044 = CIRCLE ( 'NONE', #4338, 5.000000000000000888 ) ;
#2045 = CARTESIAN_POINT ( 'NONE',  ( -39.68977072336927137, -16.16730255106456582, 14.89971505797129758 ) ) ;
#2046 = DIRECTION ( 'NONE',  ( 0.000000000000000000, 0.000000000000000000, 1.000000000000000000 ) ) ;
#2047 = CC_DESIGN_PERSON_AND_ORGANIZATION_ASSIGNMENT ( #35156, #12582, ( #14136 ) ) ;
#2048 = CARTESIAN_POINT ( 'NONE',  ( -4.222219624502557167, -19.50000000000000355, 15.50000000000000533 ) ) ;
#2049 = CARTESIAN_POINT ( 'NONE',  ( 53.22110830528846748, -11.72153855151737467, 2.776753238403356564E-13 ) ) ;
#2050 = CARTESIAN_POINT ( 'NONE',  ( -45.00000000000000000, -1.015668341692166518E-13, -29.50000000000011013 ) ) ;
#2051 = VERTEX_POINT ( 'NONE', #13937 ) ;
#2052 = CARTESIAN_POINT ( 'NONE',  ( 18.60700560138444715, -84.22524909373187540, 4.380101988633089860 ) ) ;
#2053 = CARTESIAN_POINT ( 'NONE',  ( 44.79685325320573952, 19.74230760492717707, -21.92012042277553618 ) ) ;
#2054 = CARTESIAN_POINT ( 'NONE',  ( 52.25000000000000711, -0.8316323549868405163, 11.99999999999999822 ) ) ;
#2055 = EDGE_LOOP ( 'NONE', ( #15466, #30253, #39751, #28425 ) ) ;
#2056 = CARTESIAN_POINT ( 'NONE',  ( -59.25000000000001421, 15.49057941847050657, 8.901503558982154729 ) ) ;
#2057 = CARTESIAN_POINT ( 'NONE',  ( 14.83095471551150801, 6.505213034913026604E-16, 5.833333333334954851 ) ) ;
#2058 = CARTESIAN_POINT ( 'NONE',  ( -43.65409117131295602, -21.40083029670053349, 20.30422518517026731 ) ) ;
#2061 = CARTESIAN_POINT ( 'NONE',  ( 9.910042235059037807, -19.22339620480640576, -15.61906373830621497 ) ) ;
#2060 = CARTESIAN_POINT ( 'NONE',  ( -8.292309536720019025, -84.21677360427597137, 16.99789460845882871 ) ) ;
#2059 = CIRCLE ( 'NONE', #5935, 7.500000000000000000 ) ;
#2062 = CARTESIAN_POINT ( 'NONE',  ( -7.799684900201039994, 16.27408618579186950, 4.858703651512737618E-12 ) ) ;
#2063 = CARTESIAN_POINT ( 'NONE',  ( -31.78994138106160960, 10.71684831664046378, -11.87601923424322159 ) ) ;
#2064 = ORIENTED_EDGE ( 'NONE', *, *, #45153, .T. ) ;
#2065 = DIRECTION ( 'NONE',  ( -2.022771290730041164E-15, 0.000000000000000000, -1.000000000000000000 ) ) ;
#2066 = CIRCLE ( 'NONE', #15208, 3.000000000000055955 ) ;
#2067 = CARTESIAN_POINT ( 'NONE',  ( -58.63429338728534645, -12.33505099350475653, 10.00915422705371860 ) ) ;
#2068 = CARTESIAN_POINT ( 'NONE',  ( -36.36167622049489268, -13.36631378157706429, 13.82767732789883830 ) ) ;
#2069 = ORIENTED_EDGE ( 'NONE', *, *, #27476, .T. ) ;
#2070 = ORIENTED_EDGE ( 'NONE', *, *, #35398, .F. ) ;
#2071 = ORIENTED_EDGE ( 'NONE', *, *, #20461, .T. ) ;
#2072 = CARTESIAN_POINT ( 'NONE',  ( 52.73663449690826610, -11.84330992227207524, 1.641001869423304615 ) ) ;
#2073 = CARTESIAN_POINT ( 'NONE',  ( -107.5000000000002416, 64.99999999999994316, -10.00000000000000000 ) ) ;
#2074 = DIRECTION ( 'NONE',  ( -0.000000000000000000, -1.000000000000000000, -0.000000000000000000 ) ) ;
#2075 = DIRECTION ( 'NONE',  ( -0.8314091055333373559, -0.5556607771259870487, 0.000000000000000000 ) ) ;
#2076 = ORIENTED_EDGE ( 'NONE', *, *, #34798, .F. ) ;
#2077 = CARTESIAN_POINT ( 'NONE',  ( -0.4990135099051830614, -1.470983611826579995, -15.12667344503750400 ) ) ;
#2078 = CARTESIAN_POINT ( 'NONE',  ( -31.78990635967286593, 11.07610941859425502, 11.73864014676852818 ) ) ;
#2079 = CARTESIAN_POINT ( 'NONE',  ( 15.75921928019620744, -0.6271715847372570929, -2.917179481128979290 ) ) ;
#2080 = FACE_OUTER_BOUND ( 'NONE', #2055, .T. ) ;
#2081 = PERSON_AND_ORGANIZATION ( #42342, #19603 ) ;
#2082 = FACE_BOUND ( 'NONE', #16913, .T. ) ;
#2083 = ADVANCED_FACE ( 'NONE', ( #17351 ), #28526, .F. ) ;
#2084 = CARTESIAN_POINT ( 'NONE',  ( 59.25000000000002842, -1.898310116269773085, 9.374736531855967669 ) ) ;
#2085 = CARTESIAN_POINT ( 'NONE',  ( -7.800040405443367852, 16.27419826253110813, -10.21990035125276464 ) ) ;
#2086 = CARTESIAN_POINT ( 'NONE',  ( -39.75000000000000711, 18.00000000000000000, -10.46831906118669764 ) ) ;
#2087 = CARTESIAN_POINT ( 'NONE',  ( -36.36165930535735669, 16.08003511444155365, -10.22017246069005658 ) ) ;
#2088 = AXIS2_PLACEMENT_3D ( 'NONE', #37519, #33870, #610 ) ;
#2089 = CARTESIAN_POINT ( 'NONE',  ( 22.09743387551499794, -29.46183455803184970, -1.500232693422364871 ) ) ;
#2090 = EDGE_CURVE ( 'NONE', #30423, #38147, #28013, .T. ) ;
#2091 = CARTESIAN_POINT ( 'NONE',  ( 23.73362984709768853, -17.15564796475746334, 0.9438739856354286806 ) ) ;
#2093 = AXIS2_PLACEMENT_3D ( 'NONE', #45039, #41371, #4421 ) ;
#2092 = CARTESIAN_POINT ( 'NONE',  ( 17.93508150020068470, -19.68251891022813282, 12.27095810813935550 ) ) ;
#2094 = DIRECTION ( 'NONE',  ( -0.001657725046180422417, -5.201287582704855934E-15, -0.9999986259728916860 ) ) ;
#2095 = CALENDAR_DATE ( 2025, 26, 11 ) ;
#2096 = AXIS2_PLACEMENT_3D ( 'NONE', #5108, #8749, #16525 ) ;
#2097 = AXIS2_PLACEMENT_3D ( 'NONE', #28581, #3318, #18136 ) ;
#2098 = CARTESIAN_POINT ( 'NONE',  ( 22.39756891912172776, 19.73482100620944024, -21.92685202788751653 ) ) ;
#2099 = CARTESIAN_POINT ( 'NONE',  ( -9.002413512318101496, -111.4300000000000637, 9.002413512219527902 ) ) ;
#2100 = APPROVAL ( #11972, 'UNSPECIFIED' ) ;
#2101 = CARTESIAN_POINT ( 'NONE',  ( 53.22468743781695366, -11.13535936548090177, -4.534480734997015539 ) ) ;
#2102 = CARTESIAN_POINT ( 'NONE',  ( 16.78529056628831739, -19.49999999999999289, -14.41726250658648389 ) ) ;
#2103 = CARTESIAN_POINT ( 'NONE',  ( 44.79558354272094078, -1.550000000000090195, -29.45925151798666874 ) ) ;
#2104 = APPROVAL ( #41527, 'UNKNOWN' ) ;
#2105 = CARTESIAN_POINT ( 'NONE',  ( -1.549999999999998934, 3.680685677556072273E-13, 15.03906526354032813 ) ) ;
#2106 = ORIENTED_EDGE ( 'NONE', *, *, #30664, .F. ) ;
#2107 = CARTESIAN_POINT ( 'NONE',  ( 12.78834319143591358, -19.50000000000000000, -15.49999999999999645 ) ) ;
#2108 = CARTESIAN_POINT ( 'NONE',  ( 15.50724957424644224, 1.817399452891021481E-12, 8.020940852434545576 ) ) ;
#2109 = ORIENTED_EDGE ( 'NONE', *, *, #16157, .F. ) ;
#2111 = CARTESIAN_POINT ( 'NONE',  ( 17.00053677769791705, -19.22338504629112066, -14.43783805924064545 ) ) ;
#2110 = CARTESIAN_POINT ( 'NONE',  ( -18.46940894538012756, -18.67016678174570288, 11.24065651266875498 ) ) ;
#2112 = CARTESIAN_POINT ( 'NONE',  ( 22.50000000000000355, 19.73482100620944024, -21.92685202788751653 ) ) ;
#2113 = CARTESIAN_POINT ( 'NONE',  ( -59.25000000000001421, 15.21856128498382787, -9.450991512763074809 ) ) ;
#2114 = LINE ( 'NONE', #47560, #16348 ) ;
#2115 = CARTESIAN_POINT ( 'NONE',  ( -23.75116131713846812, -13.12646005782367098, 11.82442438233175075 ) ) ;
#2116 = CARTESIAN_POINT ( 'NONE',  ( -45.00000000000000000, -1.550000000000037792, -14.33790023162900518 ) ) ;
#2117 = CARTESIAN_POINT ( 'NONE',  ( 53.70925914267962753, -11.58089948811111292, 1.147617969824570539 ) ) ;
#2118 = ORIENTED_EDGE ( 'NONE', *, *, #29802, .F. ) ;
#2120 = CARTESIAN_POINT ( 'NONE',  ( 12.49026769705240625, -22.88829369528173174, 14.02202439392240407 ) ) ;
#2119 = VECTOR ( 'NONE', #6012, 1000.000000000000000 ) ;
#2121 = CARTESIAN_POINT ( 'NONE',  ( -40.30321832771075208, 15.24652462341689407, -15.63059059086478797 ) ) ;
#2122 = ORIENTED_EDGE ( 'NONE', *, *, #10566, .F. ) ;
#2123 = ORIENTED_EDGE ( 'NONE', *, *, #17940, .T. ) ;
#2124 = CIRCLE ( 'NONE', #9117, 2.500000000000009326 ) ;
#2125 = CARTESIAN_POINT ( 'NONE',  ( 24.95975114073209511, -18.74578124340199636, -2.333433308553706009 ) ) ;
#2126 = FACE_OUTER_BOUND ( 'NONE', #33473, .T. ) ;
#2127 = DIRECTION ( 'NONE',  ( -0.000000000000000000, -0.000000000000000000, 1.000000000000000000 ) ) ;
#2129 = CARTESIAN_POINT ( 'NONE',  ( -21.15511354038753211, -20.30295795686254223, 21.40203159890649331 ) ) ;
#2128 = CIRCLE ( 'NONE', #16857, 6.000000000000000000 ) ;
#2130 = EDGE_LOOP ( 'NONE', ( #19305, #14566, #44855 ) ) ;
#2131 = B_SPLINE_CURVE_WITH_KNOTS ( 'NONE', 3,
 ( #37657, #16037, #44344, #11026, #11905, #19220, #7396, #41825, #27234, #34015, #26738, #23088, #42066, #14672 ),
 .UNSPECIFIED., .F., .F.,
 ( 4, 2, 2, 2, 2, 2, 4 ),
 ( 1.055191096010040543E-17, 0.0003029629305956347760, 0.0006059258611912589267, 0.0009088887917868831859, 0.001211851722382507445, 0.001817777583573755530, 0.002423703444765003181 ),
 .UNSPECIFIED. ) ;
#2132 = AXIS2_PLACEMENT_3D ( 'NONE', #46118, #34168, #12062 ) ;
#2134 = AXIS2_PLACEMENT_3D ( 'NONE', #10012, #13889, #24131 ) ;
#2133 = CARTESIAN_POINT ( 'NONE',  ( -36.36165588393622272, 16.06526095961677214, 10.43328578583311028 ) ) ;
#2135 = ORIENTED_EDGE ( 'NONE', *, *, #27750, .T. ) ;
#2136 = CARTESIAN_POINT ( 'NONE',  ( 52.24999999999986500, 0.1814222485195082502, 11.99999999999998757 ) ) ;
#2137 = CARTESIAN_POINT ( 'NONE',  ( -13.89999999999999858, 15.00000000000000000, 45.00000000000001421 ) ) ;
#2138 = ADVANCED_FACE ( 'NONE', ( #17585 ), #43123, .F. ) ;
#2139 = CARTESIAN_POINT ( 'NONE',  ( 1.539813958458361220, 21.00362318628798874, -20.71491316374209291 ) ) ;
#2140 = ADVANCED_FACE ( 'NONE', ( #32171 ), #33020, .F. ) ;
#2141 = DIRECTION ( 'NONE',  ( -0.000000000000000000, -3.491481338843133355E-15, 1.000000000000000000 ) ) ;
#2142 = ORIENTED_EDGE ( 'NONE', *, *, #24097, .T. ) ;
#2143 = CARTESIAN_POINT ( 'NONE',  ( -22.50000000000000355, 29.45925151798667230, 1.550000000000000044 ) ) ;
#2144 = VERTEX_POINT ( 'NONE', #2073 ) ;
#2145 = CARTESIAN_POINT ( 'NONE',  ( -39.56606460057494701, 17.99145896958635049, 9.018393670734424304E-15 ) ) ;
#2146 = CARTESIAN_POINT ( 'NONE',  ( -39.74999999999999289, -14.53768060942984341, -15.46684232290544081 ) ) ;
#2147 = APPROVAL_ROLE ( '' ) ;
#2148 = CARTESIAN_POINT ( 'NONE',  ( 43.65457833588392589, -9.888380377014504674, 11.01472806473566557 ) ) ;
#2149 = CARTESIAN_POINT ( 'NONE',  ( 17.82751837807534301, -8.499999294712585751, 0.03143292920393812862 ) ) ;
#2150 = CONTEXT_DEPENDENT_SHAPE_REPRESENTATION ( #42041, #14409 ) ;
#2151 = EDGE_CURVE ( 'NONE', #40428, #19564, #29550, .T. ) ;
#2152 = AXIS2_PLACEMENT_3D ( 'NONE', #7215, #25670, #40006 ) ;
#2153 = LINE ( 'NONE', #9660, #20836 ) ;
#2154 = VECTOR ( 'NONE', #37349, 1000.000000000000000 ) ;
#2155 = CARTESIAN_POINT ( 'NONE',  ( 59.25000000000002842, 2.307554660409792774E-18, 0.000000000000000000 ) ) ;
#2156 = CARTESIAN_POINT ( 'NONE',  ( -17.98764147169629979, -19.62183713514217231, -11.81867017530011843 ) ) ;
#2157 = CARTESIAN_POINT ( 'NONE',  ( -16.85617647125106089, -18.67015813284344006, 15.07375744654085992 ) ) ;
#2158 = AXIS2_PLACEMENT_3D ( 'NONE', #19929, #8020, #33762 ) ;
#2159 = CARTESIAN_POINT ( 'NONE',  ( 44.99999999999998579, 19.73482100620937274, 21.92685202788757337 ) ) ;
#2160 = ORIENTED_EDGE ( 'NONE', *, *, #35092, .F. ) ;
#2161 = CARTESIAN_POINT ( 'NONE',  ( 14.79698070196681847, 1.301042606982606110E-15, 8.925174713327773901 ) ) ;
#2162 = CARTESIAN_POINT ( 'NONE',  ( 15.32749937765845516, -22.88838077014072070, -12.37922572944898647 ) ) ;
#2163 = AXIS2_PLACEMENT_3D ( 'NONE', #3326, #28124, #10121 ) ;
#2164 = VECTOR ( 'NONE', #6988, 1000.000000000000000 ) ;
#2165 = EDGE_CURVE ( 'NONE', #24455, #30682, #43603, .T. ) ;
#2166 = CARTESIAN_POINT ( 'NONE',  ( 125.5158108096223231, 0.000000000000000000, -2.499999999999990674 ) ) ;
#2167 = CARTESIAN_POINT ( 'NONE',  ( 40.99879316816956987, -0.8091234602721383284, 15.22611998589821347 ) ) ;
#2168 = LINE ( 'NONE', #24255, #41088 ) ;
#2169 = CARTESIAN_POINT ( 'NONE',  ( -11.00360901347435671, -112.9620311567253310, -4.487409961898407573 ) ) ;
#2170 = VERTEX_POINT ( 'NONE', #35565 ) ;
#2171 = CARTESIAN_POINT ( 'NONE',  ( 23.97013763400414987, 13.32614124541719214, -12.61690267565163914 ) ) ;
#2172 = CARTESIAN_POINT ( 'NONE',  ( -7.800679174129069970, 15.92825024923329913, -12.37730947288993200 ) ) ;
#2173 = CARTESIAN_POINT ( 'NONE',  ( -222.5000000000001137, 110.0000000000002416, -6.123233995736772199E-17 ) ) ;
#2174 = CARTESIAN_POINT ( 'NONE',  ( -59.25000000000001421, 14.82997109373605760, 8.780028018038279924 ) ) ;
#2175 = CARTESIAN_POINT ( 'NONE',  ( 55.00000000000000000, 25.00000000000000000, -21.95925151798666164 ) ) ;
#2176 = CARTESIAN_POINT ( 'NONE',  ( -13.61580699536006200, -19.50000000000000355, 15.50000000000000355 ) ) ;
#2177 = ORIENTED_EDGE ( 'NONE', *, *, #24707, .F. ) ;
#2178 = ORIENTED_EDGE ( 'NONE', *, *, #36595, .T. ) ;
#2179 = CARTESIAN_POINT ( 'NONE',  ( -18.18319177936849584, -84.23516663281432670, -6.438673783693478647 ) ) ;
#2180 = CARTESIAN_POINT ( 'NONE',  ( -36.36165251287516753, -13.93004262547672489, -13.58731531328806419 ) ) ;
#2181 = CARTESIAN_POINT ( 'NONE',  ( -59.25000000000000000, 14.49025728966455873, -9.752867446287281084 ) ) ;
#2182 = LINE ( 'NONE', #9216, #5269 ) ;
#2183 = VERTEX_POINT ( 'NONE', #21470 ) ;
#2184 = CARTESIAN_POINT ( 'NONE',  ( -39.75000000000002132, 15.88158791101083267, 15.03303030594246081 ) ) ;
#2185 = VERTEX_POINT ( 'NONE', #47516 ) ;
#2186 = CARTESIAN_POINT ( 'NONE',  ( 1.345908828687023329, -21.40083029670054060, -20.30422518517025310 ) ) ;
#2187 = AXIS2_PLACEMENT_3D ( 'NONE', #10214, #47433, #30049 ) ;
#2188 = CARTESIAN_POINT ( 'NONE',  ( -36.36169208046951695, -12.95712954620492674, 13.94387402007308197 ) ) ;
#2189 = CARTESIAN_POINT ( 'NONE',  ( 3.469446951953615767E-15, 14.72124729779072183, -12.52921627611228139 ) ) ;
#2190 = ORIENTED_EDGE ( 'NONE', *, *, #1601, .T. ) ;
#2191 = CARTESIAN_POINT ( 'NONE',  ( -59.11457105258445921, -15.34989589949183575, 1.287760832977151271 ) ) ;
#2192 = EDGE_CURVE ( 'NONE', #28339, #4055, #20120, .T. ) ;
#2193 = CARTESIAN_POINT ( 'NONE',  ( 217.5000000000000284, 20.00000000000010303, -10.00000000000000000 ) ) ;
#2194 = CONICAL_SURFACE ( 'NONE', #35526, 2.100000000000004530, 1.029744258676648982 ) ;
#2195 = DIRECTION ( 'NONE',  ( -0.5802156178476525206, -0.8144629130940628237, 1.356353218230459416E-16 ) ) ;
#2196 = EDGE_CURVE ( 'NONE', #36190, #26108, #18562, .T. ) ;
#2197 = EDGE_CURVE ( 'NONE', #18242, #31128, #33133, .T. ) ;
#2199 = AXIS2_PLACEMENT_3D ( 'NONE', #26336, #109, #40686 ) ;
#2198 = DIRECTION ( 'NONE',  ( 0.000000000000000000, 0.000000000000000000, 1.000000000000000000 ) ) ;
#2200 = ORIENTED_EDGE ( 'NONE', *, *, #24821, .T. ) ;
#2201 = CARTESIAN_POINT ( 'NONE',  ( -58.63001653721723727, 15.32442324323302074, -9.702262042010451282 ) ) ;
#2202 = VERTEX_POINT ( 'NONE', #565 ) ;
#2203 = CARTESIAN_POINT ( 'NONE',  ( -59.25000000000001421, -14.95667163247491871, -9.641345979317154757 ) ) ;
#2204 = AXIS2_PLACEMENT_3D ( 'NONE', #42910, #24426, #28313 ) ;
#2205 = CARTESIAN_POINT ( 'NONE',  ( -14.58626322559088706, -2.168404344971008868E-15, -9.071493536537614588 ) ) ;
#2206 = PERSON_AND_ORGANIZATION ( #42342, #19603 ) ;
#2207 = CARTESIAN_POINT ( 'NONE',  ( -43.44993112062908125, 29.50000361908475099, 0.1000312860200536919 ) ) ;
#2208 = CARTESIAN_POINT ( 'NONE',  ( -54.60649792403496150, 0.7136360879665187840, 11.55803566557066375 ) ) ;
#2209 = CARTESIAN_POINT ( 'NONE',  ( 44.60187966242068569, -1.511570464740638275, 14.06703224396175145 ) ) ;
#2210 = CARTESIAN_POINT ( 'NONE',  ( 52.18000000000003524, -12.02521992503907811, 0.8333580928920552022 ) ) ;
#2211 = COORDINATED_UNIVERSAL_TIME_OFFSET ( 0, 0, .AHEAD. ) ;
#2212 = CARTESIAN_POINT ( 'NONE',  ( 15.21390206322346472, -19.68032883244941900, -15.35529511333204944 ) ) ;
#2213 = ADVANCED_FACE ( 'NONE', ( #11014, #40906, #7158 ), #47993, .T. ) ;
#2214 = CARTESIAN_POINT ( 'NONE',  ( -31.79016384258537187, -1.970929751776480852E-12, -12.07369459551263269 ) ) ;
#2215 = EDGE_LOOP ( 'NONE', ( #5070, #34962 ) ) ;
#2216 = CYLINDRICAL_SURFACE ( 'NONE', #8529, 2.500000000000002220 ) ;
#2217 = CARTESIAN_POINT ( 'NONE',  ( -15.49189868789511415, -1.047233671923416820E-14, 8.919620411180295250 ) ) ;
#2218 = CARTESIAN_POINT ( 'NONE',  ( -11.84330992227217827, -111.9866344969084508, 1.641001869421696568 ) ) ;
#2219 = CARTESIAN_POINT ( 'NONE',  ( -40.57982400791789956, -14.93097612774589855, -15.83344708818202484 ) ) ;
#2220 = CARTESIAN_POINT ( 'NONE',  ( 9.374736531853349319, -118.5000000000000142, -1.898310116282781346 ) ) ;
#2221 = CARTESIAN_POINT ( 'NONE',  ( 18.15646909825693811, -19.22339058821819435, -9.577809092311001748 ) ) ;
#2222 = EDGE_CURVE ( 'NONE', #34308, #36372, #25840, .T. ) ;
#2223 = AXIS2_PLACEMENT_3D ( 'NONE', #2619, #43927, #46637 ) ;
#2224 = DIRECTION ( 'NONE',  ( -0.000000000000000000, -0.000000000000000000, 1.000000000000000000 ) ) ;
#2225 = CARTESIAN_POINT ( 'NONE',  ( -11.05754500261409135, 0.000000000000000000, 9.749999999999996447 ) ) ;
#2226 = FACE_BOUND ( 'NONE', #3547, .T. ) ;
#2227 = CARTESIAN_POINT ( 'NONE',  ( 15.99314432263359365, -18.94677664881504597, 15.37049843835683660 ) ) ;
#2228 = CARTESIAN_POINT ( 'NONE',  ( -40.30323025202831388, -17.36190168949149282, 14.33466546467827030 ) ) ;
#2229 = DIRECTION ( 'NONE',  ( -0.8660254037844388186, 0.000000000000000000, -0.4999999999999996114 ) ) ;
#2230 = CARTESIAN_POINT ( 'NONE',  ( -0.3290071112703163991, -112.9507397796206902, -11.58400647739447287 ) ) ;
#2231 = EDGE_LOOP ( 'NONE', ( #28388, #30004, #46191, #20758, #43660, #17715, #5053, #11571 ) ) ;
#2232 = CARTESIAN_POINT ( 'NONE',  ( 55.04299461617810607, 1.410156735188016430, 10.96365130418615585 ) ) ;
#2233 = VERTEX_POINT ( 'NONE', #21950 ) ;
#2234 = CARTESIAN_POINT ( 'NONE',  ( 11.99999999999999289, -111.4999999999999858, -0.6015935204517482982 ) ) ;
#2235 = CARTESIAN_POINT ( 'NONE',  ( -7.800679174128924309, 15.92825024922588817, 12.37730947290648231 ) ) ;
#2236 = CARTESIAN_POINT ( 'NONE',  ( -76.33819270004228486, 200.0000000000000568, 4.999999999999979572 ) ) ;
#2237 = CARTESIAN_POINT ( 'NONE',  ( 46.54974859526451780, -13.59897680108420914, -0.2072572446414936986 ) ) ;
#2238 = CARTESIAN_POINT ( 'NONE',  ( 53.71141469824297587, 11.34362271021013591, 3.245542942878119064 ) ) ;
#2239 = ORIENTED_EDGE ( 'NONE', *, *, #5073, .T. ) ;
#2240 = CARTESIAN_POINT ( 'NONE',  ( -59.25000000000001421, -15.50000000000000000, 8.811365003542768193 ) ) ;
#2241 = CARTESIAN_POINT ( 'NONE',  ( -40.02661211880903380, -18.13529343246159797, -12.05409902602194805 ) ) ;
#2242 = CARTESIAN_POINT ( 'NONE',  ( -15.24652462292950617, -18.94678167228930121, -15.63059059098104875 ) ) ;
#2244 = EDGE_CURVE ( 'NONE', #21800, #31851, #22666, .T. ) ;
#2243 = CARTESIAN_POINT ( 'NONE',  ( -39.75000000000000000, -7.489042628974029725, -15.49999999999999289 ) ) ;
#2245 = CARTESIAN_POINT ( 'NONE',  ( 46.53971672853154473, 10.06176668375858263, 9.770875787680186164 ) ) ;
#2246 = CARTESIAN_POINT ( 'NONE',  ( -14.48225419549362591, -0.6165248401040365200, -10.00886042066606585 ) ) ;
#2247 = CARTESIAN_POINT ( 'NONE',  ( 52.24999999999986500, 0.1814222485195082502, 11.99999999999998757 ) ) ;
#2248 = VERTEX_POINT ( 'NONE', #4201 ) ;
#2249 = DIRECTION ( 'NONE',  ( 1.000000000000000000, -0.000000000000000000, -0.000000000000000000 ) ) ;
#2250 =( NAMED_UNIT ( * ) PLANE_ANGLE_UNIT ( ) SI_UNIT ( $, .RADIAN. ) );
#2251 = ORIENTED_EDGE ( 'NONE', *, *, #19362, .T. ) ;
#2252 = DIRECTION ( 'NONE',  ( 1.000000000000000000, -0.000000000000000000, -0.000000000000000000 ) ) ;
#2253 = ADVANCED_FACE ( 'NONE', ( #44335 ), #44813, .F. ) ;
#2254 = CARTESIAN_POINT ( 'NONE',  ( 14.64680441184855120, -8.456776945386934585E-15, 9.048211265588040675 ) ) ;
#2255 = CARTESIAN_POINT ( 'NONE',  ( -21.10828297811116983, -14.70321303541649804, -0.6898876218228673363 ) ) ;
#2256 = DATE_AND_TIME ( #35506, #32907 ) ;
#2257 = EDGE_CURVE ( 'NONE', #35426, #21603, #45057, .T. ) ;
#2258 = CARTESIAN_POINT ( 'NONE',  ( 2.180549252995903409, 4.501718310035632165, -60.76592590365904556 ) ) ;
#2259 = CARTESIAN_POINT ( 'NONE',  ( -59.25000000000002842, -14.51785948377140656, -9.084786490788371083 ) ) ;
#2260 = ORIENTED_EDGE ( 'NONE', *, *, #8700, .F. ) ;
#2261 = CARTESIAN_POINT ( 'NONE',  ( -39.74999999992821387, -17.99999999995940669, -11.76388281557925097 ) ) ;
#2262 = ORIENTED_EDGE ( 'NONE', *, *, #31243, .F. ) ;
#2263 = CARTESIAN_POINT ( 'NONE',  ( -39.56967116755055969, 15.21390206322344874, 15.35529511333205654 ) ) ;
#2264 = VECTOR ( 'NONE', #25869, 1000.000000000000000 ) ;
#2265 = CARTESIAN_POINT ( 'NONE',  ( 54.13481938494735601, -4.937295548357874632E-14, -11.32685040662569698 ) ) ;
#2266 = PERSON_AND_ORGANIZATION_ROLE ( 'creator' ) ;
#2267 = CARTESIAN_POINT ( 'NONE',  ( 43.91383672612507638, 14.30086262291701793, -1.116370884962381460 ) ) ;
#2268 = CARTESIAN_POINT ( 'NONE',  ( -33.75000000000001421, 5.000000000000000000, 34.50000000001696066 ) ) ;
#2269 = LINE ( 'NONE', #1312, #40088 ) ;
#2270 = CARTESIAN_POINT ( 'NONE',  ( -15.45933368882079506, 0.000000000000000000, -9.047562724001226186 ) ) ;
#2271 = CARTESIAN_POINT ( 'NONE',  ( -24.03983766607534278, 0.2042807864250108796, -12.87489752409384991 ) ) ;
#2272 = CARTESIAN_POINT ( 'NONE',  ( -7.800459582036130435, 14.52117547857627677, -13.97916102855016618 ) ) ;
#2273 = CARTESIAN_POINT ( 'NONE',  ( -38.75000000000000711, 5.000000000000000000, 39.50000000003391420 ) ) ;
#2274 = CARTESIAN_POINT ( 'NONE',  ( -18.30368172279990802, -13.39214423488890304, -8.893709013504240701 ) ) ;
#2275 = CARTESIAN_POINT ( 'NONE',  ( 23.85462471649844218, 17.15208706503123182, 0.7799165580564695333 ) ) ;
#2276 = CARTESIAN_POINT ( 'NONE',  ( 45.00000000000000000, -20.83083651704856365, -20.83083651704834693 ) ) ;
#2277 = CARTESIAN_POINT ( 'NONE',  ( 8.687803808987446530, -111.4999999999997300, 8.904849765415306706 ) ) ;
#2278 = CARTESIAN_POINT ( 'NONE',  ( -40.30321351379595285, 13.92399177281776090, -15.73812923699738775 ) ) ;
#2279 = CARTESIAN_POINT ( 'NONE',  ( -15.50717988010018900, -4.954780689527317708E-13, -5.833313642819450529 ) ) ;
#2280 = VECTOR ( 'NONE', #592, 1000.000000000000000 ) ;
#2281 = LINE ( 'NONE', #46990, #12477 ) ;
#2282 = CARTESIAN_POINT ( 'NONE',  ( -45.76096108164781384, -15.58619436547310677, 13.98912952189303738 ) ) ;
#2283 = DIRECTION ( 'NONE',  ( 0.000000000000000000, 0.000000000000000000, -1.000000000000000000 ) ) ;
#2284 = AXIS2_PLACEMENT_3D ( 'NONE', #37083, #18652, #7705 ) ;
#2285 = CARTESIAN_POINT ( 'NONE',  ( -0.1814222485194512124, -111.5000000000001279, 11.99999999999999289 ) ) ;
#2286 = CARTESIAN_POINT ( 'NONE',  ( 24.93669452898394923, -18.75234559574662896, 0.3825303373293844622 ) ) ;
#2287 = DIRECTION ( 'NONE',  ( 0.000000000000000000, 0.000000000000000000, -1.000000000000000000 ) ) ;
#2288 = VERTEX_POINT ( 'NONE', #11251 ) ;
#2289 = CARTESIAN_POINT ( 'NONE',  ( 11.53842303017832727, -112.9603079407465316, 1.975828496392918687 ) ) ;
#2290 = CARTESIAN_POINT ( 'NONE',  ( 43.97526529312135324, 20.01795245180305827, -21.66879553403721914 ) ) ;
#2291 = CARTESIAN_POINT ( 'NONE',  ( 52.24661884367150577, -7.719713214095469844, 9.740468005244203198 ) ) ;
#2292 = VECTOR ( 'NONE', #27010, 1000.000000000000000 ) ;
#2293 = ORIENTED_EDGE ( 'NONE', *, *, #16738, .T. ) ;
#2294 = CARTESIAN_POINT ( 'NONE',  ( -39.68908143242891384, 17.99063089813998317, 11.80536643549872622 ) ) ;
#2295 = CARTESIAN_POINT ( 'NONE',  ( 14.83365179684339275, 2.166671187435640773E-31, -7.291666666570070454 ) ) ;
#2296 = CARTESIAN_POINT ( 'NONE',  ( -44.59380664036286390, -19.76509812098198537, 21.89970023362832308 ) ) ;
#2298 = CARTESIAN_POINT ( 'NONE',  ( 2.823352563820740624, -84.15927496262013108, -17.85179364286333481 ) ) ;
#2297 = CARTESIAN_POINT ( 'NONE',  ( -7.591275519367236768, -111.9873540807771661, 9.664709661835882315 ) ) ;
#2299 = CARTESIAN_POINT ( 'NONE',  ( -31.78997054726916005, 13.49726554553911839, -2.559204092799690411 ) ) ;
#2300 = CARTESIAN_POINT ( 'NONE',  ( 53.22054708724499505, 1.578747883863029777, -11.70740806419759750 ) ) ;
#2301 = DIRECTION ( 'NONE',  ( 0.000000000000000000, 1.000000000000000000, 0.000000000000000000 ) ) ;
#2302 = CARTESIAN_POINT ( 'NONE',  ( -22.50000000000000000, -10.82495018444955726, -13.01698120612788578 ) ) ;
#2303 = CARTESIAN_POINT ( 'NONE',  ( -59.25000000000002842, -14.16179492260522110, 9.085648600327175473 ) ) ;
#2304 = CARTESIAN_POINT ( 'NONE',  ( 24.95345023993536415, -6.560840294414145291, 17.48357802017149254 ) ) ;
#2305 = ORIENTED_EDGE ( 'NONE', *, *, #13426, .F. ) ;
#2306 = B_SPLINE_CURVE_WITH_KNOTS ( 'NONE', 3,
 ( #19326, #29768, #44870, #37050, #37291, #33418, #34364, #4026, #33880, #7438 ),
 .UNSPECIFIED., .F., .F.,
 ( 4, 2, 2, 2, 4 ),
 ( 4.633655202923190859E-15, 0.0002977724072605449166, 0.0005955448145164561700, 0.0008933172217723674233, 0.001191089629028278677 ),
 .UNSPECIFIED. ) ;
#2307 = ORIENTED_EDGE ( 'NONE', *, *, #26245, .F. ) ;
#2309 = ORIENTED_EDGE ( 'NONE', *, *, #14192, .F. ) ;
#2308 =( REPRESENTATION_RELATIONSHIP ('NONE','NONE', #15694, #823 ) REPRESENTATION_RELATIONSHIP_WITH_TRANSFORMATION ( #32061 )SHAPE_REPRESENTATION_RELATIONSHIP( ) );
#2310 = CARTESIAN_POINT ( 'NONE',  ( -1.734723475976807094E-15, -16.54326257042590953, 1.549999999999994049 ) ) ;
#2311 = ADVANCED_FACE ( 'NONE', ( #3267 ), #19029, .F. ) ;
#2313 = VECTOR ( 'NONE', #21969, 1000.000000000000000 ) ;
#2312 = CARTESIAN_POINT ( 'NONE',  ( 24.97144037466658517, -18.67840591288994645, 3.776913791966745038 ) ) ;
#2314 = CARTESIAN_POINT ( 'NONE',  ( 79.99999999999998579, 80.00000000000000000, 69.00000000000000000 ) ) ;
#2315 = EDGE_CURVE ( 'NONE', #38248, #33180, #13121, .T. ) ;
#2316 = DIRECTION ( 'NONE',  ( 0.000000000000000000, 0.000000000000000000, 1.000000000000000000 ) ) ;
#2317 = CIRCLE ( 'NONE', #29443, 1.000000000000000444 ) ;
#2318 = ORIENTED_EDGE ( 'NONE', *, *, #1915, .F. ) ;
#2319 = DIRECTION ( 'NONE',  ( 1.000000000000000000, 3.491481338843133355E-15, -1.731243595476575129E-16 ) ) ;
#2320 = VECTOR ( 'NONE', #24431, 1000.000000000000000 ) ;
#2321 = CARTESIAN_POINT ( 'NONE',  ( -40.02661312312537234, 16.27946997075143187, 15.01478592823138136 ) ) ;
#2322 = CARTESIAN_POINT ( 'NONE',  ( 17.83025481753481500, -8.515288399454352231, 2.000001464790095884 ) ) ;
#2323 = CARTESIAN_POINT ( 'NONE',  ( -22.00278570846190007, 1.471588616195081078, 13.08453894565370845 ) ) ;
#2324 = CARTESIAN_POINT ( 'NONE',  ( -14.34995746829072338, -0.6163443876023049217, 10.00893902871306373 ) ) ;
#2325 = PERSON_AND_ORGANIZATION ( #42342, #19603 ) ;
#2326 = PERSON ( 'NAUO-PER44', 'UNSPECIFIED', 'UNSPECIFIED', ('UNSPECIFIED'), ('UNSPECIFIED'), ('UNSPECIFIED') ) ;
#2327 = VECTOR ( 'NONE', #11872, 1000.000000000000114 ) ;
#2328 = CARTESIAN_POINT ( 'NONE',  ( 11.42175629420346716, -111.4989373027569854, -4.539951863986414260 ) ) ;
#2329 = DIRECTION ( 'NONE',  ( -0.000000000000000000, -0.7071067811865512365, 0.7071067811865439090 ) ) ;
#2330 = CARTESIAN_POINT ( 'NONE',  ( -7.799824422934503509, 16.27412729917377376, -6.644470272440517356 ) ) ;
#2331 = CARTESIAN_POINT ( 'NONE',  ( -39.68908143242892805, 17.99063089813996896, -11.80536643549872089 ) ) ;
#2332 = CARTESIAN_POINT ( 'NONE',  ( -36.36166869755781050, 16.08333411064957019, -9.482852757479186323 ) ) ;
#2333 = CYLINDRICAL_SURFACE ( 'NONE', #37395, 5.000000000000000888 ) ;
#2334 = CARTESIAN_POINT ( 'NONE',  ( 15.50707696035822103, 6.612079384891844866E-15, 8.753535946210684315 ) ) ;
#2335 = CARTESIAN_POINT ( 'NONE',  ( 10.89995952428494697, -13.49572353338615649, 14.21064082933589745 ) ) ;
#2336 = CARTESIAN_POINT ( 'NONE',  ( -222.5000000000001421, 20.00000000000021672, 0.000000000000000000 ) ) ;
#2337 = PERSON_AND_ORGANIZATION_ROLE ( 'classification_officer' ) ;
#2338 = CARTESIAN_POINT ( 'NONE',  ( 21.81254054913178209, 19.85145959211927646, -21.82134436123439158 ) ) ;
#2339 = CARTESIAN_POINT ( 'NONE',  ( -9.494457522219491352, -118.5000000000001563, -0.3969365606105318967 ) ) ;
#2340 = CARTESIAN_POINT ( 'NONE',  ( -40.30322839449053163, -17.95918039262204502, -13.38790999865076436 ) ) ;
#2341 = DIRECTION ( 'NONE',  ( 0.000000000000000000, 1.000000000000000000, 0.000000000000000000 ) ) ;
#2342 = CARTESIAN_POINT ( 'NONE',  ( 79.99999999999998579, 100.0000000000000000, 1.000000000000000888 ) ) ;
#2343 = ORIENTED_EDGE ( 'NONE', *, *, #16951, .T. ) ;
#2344 = AXIS2_PLACEMENT_3D ( 'NONE', #29937, #8561, #801 ) ;
#2345 = CARTESIAN_POINT ( 'NONE',  ( 0.7803440691874478086, -111.9839728184558822, -11.86122783043728290 ) ) ;
#2346 = VECTOR ( 'NONE', #35058, 1000.000000000000000 ) ;
#2347 = CIRCLE ( 'NONE', #29496, 2.999999999999988898 ) ;
#2348 = CARTESIAN_POINT ( 'NONE',  ( -41.75000000000000711, -19.43903020904489409, 2.500000000000000000 ) ) ;
#2349 = ORIENTED_EDGE ( 'NONE', *, *, #6025, .F. ) ;
#2351 = CARTESIAN_POINT ( 'NONE',  ( 12.12778669898156458, -100.1655157994049148, -9.956708900668644446 ) ) ;
#2350 = CARTESIAN_POINT ( 'NONE',  ( -16.27103009771977682, -51.44980284186950570, 10.99028629593684414 ) ) ;
#2352 = CARTESIAN_POINT ( 'NONE',  ( -43.75934452144505826, -0.9513871487808144289, -29.48501011545645767 ) ) ;
#2353 = CARTESIAN_POINT ( 'NONE',  ( -39.68977072336932110, 16.16730255106456582, -14.89971505797128692 ) ) ;
#2354 = DIRECTION ( 'NONE',  ( 1.000000000000000000, 0.000000000000000000, 0.000000000000000000 ) ) ;
#2355 = CARTESIAN_POINT ( 'NONE',  ( -15.25000000000000000, 15.00000000000000000, -45.00000000000001421 ) ) ;
#2356 = CARTESIAN_POINT ( 'NONE',  ( -89.45925151798698494, 0.000000000000000000, 90.00000000000000000 ) ) ;
#2357 = CARTESIAN_POINT ( 'NONE',  ( -40.57983855460783928, -18.36755851135921347, 12.76755476816039092 ) ) ;
#2358 = ORIENTED_EDGE ( 'NONE', *, *, #42344, .T. ) ;
#2359 = CARTESIAN_POINT ( 'NONE',  ( 4.112921497099698342, -84.17727392601516101, 17.82531870914137784 ) ) ;
#2360 = CARTESIAN_POINT ( 'NONE',  ( 52.73466397890605606, 0.7865111795273999062, -11.86101449011027853 ) ) ;
#2361 = EDGE_LOOP ( 'NONE', ( #47572, #34002, #42820, #13401, #34357 ) ) ;
#2362 = ORIENTED_EDGE ( 'NONE', *, *, #33356, .T. ) ;
#2363 = CARTESIAN_POINT ( 'NONE',  ( -36.36165930535735669, -16.08003511444147904, -10.22017246069174234 ) ) ;
#2364 = CYLINDRICAL_SURFACE ( 'NONE', #20204, 15.00000000000000000 ) ;
#2365 = EDGE_CURVE ( 'NONE', #22485, #19077, #6273, .T. ) ;
#2366 = CARTESIAN_POINT ( 'NONE',  ( -39.99999999999999289, -255.0000000000000568, 10.00000000000000000 ) ) ;
#2367 = EDGE_LOOP ( 'NONE', ( #1092, #5953, #35708, #21289 ) ) ;
#2368 = VERTEX_POINT ( 'NONE', #7622 ) ;
#2369 = CARTESIAN_POINT ( 'NONE',  ( -40.30320608040331365, 4.312324726381212336, 15.73812704517069072 ) ) ;
#2370 = CARTESIAN_POINT ( 'NONE',  ( -90.00000000000015632, 200.0000000000000568, 7.099999999999971223 ) ) ;
#2371 = DIRECTION ( 'NONE',  ( 0.000000000000000000, -1.000000000000000000, -1.156482317317871478E-16 ) ) ;
#2372 = CC_DESIGN_PERSON_AND_ORGANIZATION_ASSIGNMENT ( #26741, #14845, ( #12162 ) ) ;
#2373 = VECTOR ( 'NONE', #24841, 1000.000000000000000 ) ;
#2374 = CARTESIAN_POINT ( 'NONE',  ( 1.163513612614416104, -12.73426121887107421, -14.18941493475766968 ) ) ;
#2375 = CC_DESIGN_DATE_AND_TIME_ASSIGNMENT ( #29029, #35586, ( #7394 ) ) ;
#2376 = CARTESIAN_POINT ( 'NONE',  ( 13.29166691458010163, -0.000000000000000000, 9.086156337770852076 ) ) ;
#2377 = CONICAL_SURFACE ( 'NONE', #15529, 2.100000000000004530, 1.029744258676648982 ) ;
#2378 = CARTESIAN_POINT ( 'NONE',  ( -75.00000000000009948, -230.0000000000000853, 0.000000000000000000 ) ) ;
#2379 = ORIENTED_EDGE ( 'NONE', *, *, #10507, .F. ) ;
#2380 = CARTESIAN_POINT ( 'NONE',  ( -45.85785576511111117, 18.30368172279994710, -8.893709013503553251 ) ) ;
#2381 = CARTESIAN_POINT ( 'NONE',  ( -39.56844238082047838, -17.36664573160235392, -13.75432726605900591 ) ) ;
#2382 = PERSON_AND_ORGANIZATION_ROLE ( 'design_owner' ) ;
#2383 = CARTESIAN_POINT ( 'NONE',  ( 44.59749242304139472, -11.29997930000558171, 9.164543578560016002 ) ) ;
#2384 = PLANE ( 'NONE',  #33190 ) ;
#2385 = COORDINATED_UNIVERSAL_TIME_OFFSET ( 0, 0, .AHEAD. ) ;
#2386 = DIRECTION ( 'NONE',  ( 1.000000000000000000, -0.000000000000000000, 1.156482317314602291E-15 ) ) ;
#2387 = CARTESIAN_POINT ( 'NONE',  ( -100.0000000000000284, 5.000000000000000000, -25.00000000000001066 ) ) ;
#2388 = CARTESIAN_POINT ( 'NONE',  ( -17.93508150020069536, -19.68251891022815059, -12.27095810813935195 ) ) ;
#2389 = CARTESIAN_POINT ( 'NONE',  ( -6.501459151336536735, -111.9871507430654418, 10.39424593621649073 ) ) ;
#2390 = CARTESIAN_POINT ( 'NONE',  ( 44.59171452212418529, 19.76551851158726336, 21.89932172208087380 ) ) ;
#2391 = EDGE_LOOP ( 'NONE', ( #38424, #20129, #4447, #36029, #44440, #37212, #24173 ) ) ;
#2392 = DIRECTION ( 'NONE',  ( 1.000000000000000000, 0.000000000000000000, 0.000000000000000000 ) ) ;
#2393 = CARTESIAN_POINT ( 'NONE',  ( 15.39506793368094684, -84.24464009164611866, -11.95157670952027118 ) ) ;
#2394 = ADVANCED_FACE ( 'NONE', ( #15131 ), #3499, .F. ) ;
#2395 = CARTESIAN_POINT ( 'NONE',  ( 53.21758071505268362, -0.5670821496932315631, 11.72254812475879149 ) ) ;
#2396 = AXIS2_PLACEMENT_3D ( 'NONE', #3772, #34346, #30472 ) ;
#2397 = DIRECTION ( 'NONE',  ( 0.5150380749100614830, 1.049727191138613272E-16, 0.8571673007021077817 ) ) ;
#2398 = CARTESIAN_POINT ( 'NONE',  ( -11.35566100501787190, -112.4744683521127513, -3.792615183521726330 ) ) ;
#2399 = VERTEX_POINT ( 'NONE', #7860 ) ;
#2400 = CARTESIAN_POINT ( 'NONE',  ( -58.63344822250167709, -2.756144100163809174, -10.00884865567408788 ) ) ;
#2401 = EDGE_CURVE ( 'NONE', #39176, #25394, #16052, .T. ) ;
#2402 = VECTOR ( 'NONE', #25538, 1000.000000000000114 ) ;
#2403 = CARTESIAN_POINT ( 'NONE',  ( -40.02661322493911911, 18.00069294960150401, -12.73198527793644885 ) ) ;
#2404 = DIRECTION ( 'NONE',  ( 1.000000000000000000, 0.000000000000000000, 0.000000000000000000 ) ) ;
#2405 = CARTESIAN_POINT ( 'NONE',  ( -59.25000000000004974, 15.50671923769509419, 8.776596513986858028 ) ) ;
#2406 = DIRECTION ( 'NONE',  ( 0.000000000000000000, -0.000000000000000000, -1.000000000000000000 ) ) ;
#2407 = CARTESIAN_POINT ( 'NONE',  ( -9.797479164953506015, -22.88824745672138405, 14.04153406157563033 ) ) ;
#2408 = CARTESIAN_POINT ( 'NONE',  ( -7.800812411122258538, 15.70495342562145957, -12.79075293556309134 ) ) ;
#2409 = ORIENTED_EDGE ( 'NONE', *, *, #25150, .F. ) ;
#2410 = ORIENTED_EDGE ( 'NONE', *, *, #43773, .T. ) ;
#2411 = CARTESIAN_POINT ( 'NONE',  ( -17.57046386418813455, -19.22338515103498935, -13.71249294398524299 ) ) ;
#2412 = CARTESIAN_POINT ( 'NONE',  ( -40.02661495370887934, -17.00053677788194406, -14.43783805905400186 ) ) ;
#2413 = CARTESIAN_POINT ( 'NONE',  ( -189.4592515179868712, 0.000000000000000000, -80.00000000000015632 ) ) ;
#2414 = CARTESIAN_POINT ( 'NONE',  ( 0.000000000000000000, 0.000000000000000000, 0.000000000000000000 ) ) ;
#2415 = CARTESIAN_POINT ( 'NONE',  ( -105.0000000000002132, 200.0000000000000284, -10.00000000000000000 ) ) ;
#2416 = ORIENTED_EDGE ( 'NONE', *, *, #41321, .T. ) ;
#2417 = ADVANCED_FACE ( 'NONE', ( #23143 ), #37713, .F. ) ;
#2418 = CARTESIAN_POINT ( 'NONE',  ( 24.95944573104043229, 7.286689167831166714, 17.30298291027955671 ) ) ;
#2419 = VERTEX_POINT ( 'NONE', #35030 ) ;
#2420 = LINE ( 'NONE', #21102, #4464 ) ;
#2421 = CARTESIAN_POINT ( 'NONE',  ( -40.02661108780019816, -15.66776129144521335, 15.32453342115142370 ) ) ;
#2422 = CARTESIAN_POINT ( 'NONE',  ( -1.246465251461061463, 14.29594535020772028, -12.96100934806444016 ) ) ;
#2423 = DIRECTION ( 'NONE',  ( -1.000000000000000000, -0.000000000000000000, -0.000000000000000000 ) ) ;
#2424 = CYLINDRICAL_SURFACE ( 'NONE', #28465, 1.549999999999994049 ) ;
#2425 = DIRECTION ( 'NONE',  ( -0.4046571891580727498, -0.9144684572267586242, 1.522895904759888887E-16 ) ) ;
#2426 = DIRECTION ( 'NONE',  ( 0.000000000000000000, -0.7071067811865442421, -0.7071067811865510144 ) ) ;
#2427 = VERTEX_POINT ( 'NONE', #22899 ) ;
#2428 = CARTESIAN_POINT ( 'NONE',  ( -59.25000000000002842, 14.78742462525180024, -8.917482835077494840 ) ) ;
#2429 = ORIENTED_EDGE ( 'NONE', *, *, #23569, .F. ) ;
#2430 = CARTESIAN_POINT ( 'NONE',  ( -39.56724429728676284, -17.98465204525261996, -11.83197391510150709 ) ) ;
#2431 = EDGE_CURVE ( 'NONE', #32692, #37404, #31169, .T. ) ;
#2432 = PRODUCT_DEFINITION_FORMATION_WITH_SPECIFIED_SOURCE ( 'ANY', '', #33460, .NOT_KNOWN. ) ;
#2433 = CARTESIAN_POINT ( 'NONE',  ( -14.61089015636482635, 6.906120745926850976E-15, -9.747116408170722224 ) ) ;
#2434 = CALENDAR_DATE ( 2025, 26, 11 ) ;
#2435 = CARTESIAN_POINT ( 'NONE',  ( -43.65477422000893171, 29.48989649356842335, 0.7765723703483050633 ) ) ;
#2436 = CIRCLE ( 'NONE', #44357, 2.500000000000002220 ) ;
#2437 = CARTESIAN_POINT ( 'NONE',  ( -54.42870392908930910, 0.1062466662241003390, 11.62073495076772822 ) ) ;
#2438 = CARTESIAN_POINT ( 'NONE',  ( 12.98948835727121143, -8.117229875214205463E-14, 9.752877948674214537 ) ) ;
#2439 = CIRCLE ( 'NONE', #3965, 2.500000000000002220 ) ;
#2440 = CARTESIAN_POINT ( 'NONE',  ( 52.18000000000007077, 9.002413512318103272, -9.002413512219527902 ) ) ;
#2441 = COORDINATED_UNIVERSAL_TIME_OFFSET ( 0, 0, .AHEAD. ) ;
#2442 = CARTESIAN_POINT ( 'NONE',  ( 14.53768060942984874, -19.50000000000000711, -15.46684232290540351 ) ) ;
#2443 = CARTESIAN_POINT ( 'NONE',  ( -40.30320845578204825, 11.63427436145833305, -15.73812773414938171 ) ) ;
#2444 = CARTESIAN_POINT ( 'NONE',  ( 105.0000000000000995, 20.00000000000001776, -10.00000000000000000 ) ) ;
#2445 = B_SPLINE_CURVE_WITH_KNOTS ( 'NONE', 3,
 ( #8649, #30028, #15209, #4518, #33904, #890 ),
 .UNSPECIFIED., .F., .F.,
 ( 4, 2, 4 ),
 ( 0.000000000000000000, 0.004501491553943234858, 0.009002983107886469716 ),
 .UNSPECIFIED. ) ;
#2446 = CARTESIAN_POINT ( 'NONE',  ( -14.83113151809608965, 4.336808689942017736E-16, 8.760983907611150201 ) ) ;
#2447 = CARTESIAN_POINT ( 'NONE',  ( -17.89993416846552776, -19.49999999999997513, 12.39892804514968994 ) ) ;
#2448 = CARTESIAN_POINT ( 'NONE',  ( -31.78996002380872454, -10.51836731845387263, -11.93557647893748808 ) ) ;
#2449 = FACE_OUTER_BOUND ( 'NONE', #46897, .T. ) ;
#2450 = CARTESIAN_POINT ( 'NONE',  ( 13.49726059865100858, -27.46004589027456078, -4.852914029172187504 ) ) ;
#2451 = DIRECTION ( 'NONE',  ( -0.000000000000000000, -0.000000000000000000, 1.000000000000000000 ) ) ;
#2452 = EDGE_CURVE ( 'NONE', #41032, #36316, #18987, .T. ) ;
#2453 = CARTESIAN_POINT ( 'NONE',  ( -10.27664830770834747, -19.56004276466613589, 15.51289359170664461 ) ) ;
#2454 = CARTESIAN_POINT ( 'NONE',  ( -50.75034967535687969, -17.82804052558917007, -1.750000000000000000 ) ) ;
#2455 = CARTESIAN_POINT ( 'NONE',  ( 10.30169670478222521, -27.46002135971060909, 11.98747836690059998 ) ) ;
#2456 = CARTESIAN_POINT ( 'NONE',  ( -40.30323022222971474, -17.55130057737392590, 14.09443831810381376 ) ) ;
#2457 = CARTESIAN_POINT ( 'NONE',  ( 56.41172029735955817, 10.45716912434911272, 1.398665894099439866 ) ) ;
#2458 = ADVANCED_FACE ( 'NONE', ( #5415 ), #1054, .T. ) ;
#2459 = CARTESIAN_POINT ( 'NONE',  ( -1.045299949509054027, -112.4697715465282357, -11.72192692949007053 ) ) ;
#2460 = EDGE_LOOP ( 'NONE', ( #38997, #12990 ) ) ;
#2461 = CARTESIAN_POINT ( 'NONE',  ( -58.26716347880967106, -8.005207015566657702, -10.15987257061446059 ) ) ;
#2462 = EDGE_CURVE ( 'NONE', #9397, #4698, #16347, .T. ) ;
#2463 = ORIENTED_EDGE ( 'NONE', *, *, #45485, .T. ) ;
#2464 = CARTESIAN_POINT ( 'NONE',  ( 11.86057989983248895, -111.9861548494071144, -0.6061477031443194274 ) ) ;
#2465 = CARTESIAN_POINT ( 'NONE',  ( 52.73723417605641117, 11.49033284220207740, 3.830036584595164051 ) ) ;
#2466 = CYLINDRICAL_SURFACE ( 'NONE', #30720, 1.549999999999994049 ) ;
#2467 = CARTESIAN_POINT ( 'NONE',  ( 44.99999999999998579, 19.73482100620928392, -21.92685202788766219 ) ) ;
#2468 = CARTESIAN_POINT ( 'NONE',  ( -40.30322902871176183, 17.85991475545512230, 13.59502311556500054 ) ) ;
#2469 = LOCAL_TIME ( 14, 34, 16.00000000000000000, #1001 ) ;
#2470 = ORIENTED_EDGE ( 'NONE', *, *, #25650, .T. ) ;
#2471 = CARTESIAN_POINT ( 'NONE',  ( -39.62969219933724929, -15.61957543654981784, 15.18864906893627875 ) ) ;
#2472 = CARTESIAN_POINT ( 'NONE',  ( 53.70912031492393623, -11.58161062874268410, -1.048873848599529701 ) ) ;
#2473 = VECTOR ( 'NONE', #6861, 1000.000000000000000 ) ;
#2474 = CARTESIAN_POINT ( 'NONE',  ( -12.95712954620862689, -22.88830791953053279, -13.94387402007225951 ) ) ;
#2475 = CARTESIAN_POINT ( 'NONE',  ( 53.70191845536768938, -0.7779702762965553520, -11.58368349131186470 ) ) ;
#2476 = CARTESIAN_POINT ( 'NONE',  ( 45.00000000000000000, 9.049891089045130954, 11.24192211072330849 ) ) ;
#2477 = CARTESIAN_POINT ( 'NONE',  ( 14.31215915359978474, -0.6162966598283091679, -10.00895930860036032 ) ) ;
#2478 = ADVANCED_FACE ( 'NONE', ( #34314 ), #3232, .F. ) ;
#2479 = CARTESIAN_POINT ( 'NONE',  ( 53.70014024460780178, 0.1813768894196629566, 11.58417918883280606 ) ) ;
#2480 = ORIENTED_EDGE ( 'NONE', *, *, #28087, .T. ) ;
#2481 = CARTESIAN_POINT ( 'NONE',  ( -290.2498439450079672, 54.99999999999998579, 10.00000000000000000 ) ) ;
#2482 = EDGE_LOOP ( 'NONE', ( #44512, #31644 ) ) ;
#2483 = LINE ( 'NONE', #43536, #23928 ) ;
#2484 = CARTESIAN_POINT ( 'NONE',  ( 15.41827660966712976, -0.6204062496140805294, 9.612128999296189136 ) ) ;
#2485 = DIRECTION ( 'NONE',  ( 0.000000000000000000, -0.000000000000000000, 1.000000000000000000 ) ) ;
#2486 = DATE_AND_TIME ( #39171, #32099 ) ;
#2487 = CARTESIAN_POINT ( 'NONE',  ( 1.985301638328107909, 4.590029191203091052, -57.97204566479107513 ) ) ;
#2488 = CARTESIAN_POINT ( 'NONE',  ( -21.26778563119957255, -20.18027568200320943, -21.51775029917195425 ) ) ;
#2489 = VERTEX_POINT ( 'NONE', #12206 ) ;
#2490 = CARTESIAN_POINT ( 'NONE',  ( -33.75000000000001421, -5.000000000000000000, 34.50000000001696066 ) ) ;
#2491 = ORIENTED_EDGE ( 'NONE', *, *, #39824, .F. ) ;
#2492 = CARTESIAN_POINT ( 'NONE',  ( -39.62987770822411449, -14.24451812589203037, 15.52086078775922040 ) ) ;
#2493 = ADVANCED_FACE ( 'NONE', ( #8806 ), #8572, .T. ) ;
#2494 = FACE_OUTER_BOUND ( 'NONE', #41799, .T. ) ;
#2495 = CALENDAR_DATE ( 2025, 26, 11 ) ;
#2496 = CARTESIAN_POINT ( 'NONE',  ( 44.99999999999996447, 14.00689777393317570, -1.549999999999994049 ) ) ;
#2497 = CARTESIAN_POINT ( 'NONE',  ( -59.25000000000001421, 0.000000000000000000, 8.750000000000000000 ) ) ;
#2498 = CARTESIAN_POINT ( 'NONE',  ( -43.83928915089191491, -15.74285522364423784, -14.28052680258277007 ) ) ;
#2499 = CARTESIAN_POINT ( 'NONE',  ( -17.99698937920153696, -19.56094273565122066, -11.60779358205414091 ) ) ;
#2500 = CARTESIAN_POINT ( 'NONE',  ( -22.09404526572188487, 1.509410587684984151, -13.07517270220214201 ) ) ;
#2501 = CARTESIAN_POINT ( 'NONE',  ( -31.78986470381162732, 11.55162779137141271, -11.49667576390567092 ) ) ;
#2502 = CC_DESIGN_APPROVAL ( #13311, ( #26566 ) ) ;
#2503 = AXIS2_PLACEMENT_3D ( 'NONE', #24656, #39483, #13957 ) ;
#2504 = AXIS2_PLACEMENT_3D ( 'NONE', #6684, #21479, #3277 ) ;
#2505 = CARTESIAN_POINT ( 'NONE',  ( -0.7811411677926922703, 19.88038220544767753, 21.79510076334636182 ) ) ;
#2506 = EDGE_CURVE ( 'NONE', #32707, #16978, #6771, .T. ) ;
#2507 = CARTESIAN_POINT ( 'NONE',  ( -15.49999999999999112, 0.000000000000000000, -3.807166111205225523 ) ) ;
#2508 = CALENDAR_DATE ( 2025, 26, 11 ) ;
#2509 = CARTESIAN_POINT ( 'NONE',  ( 23.97064600280083724, -12.58809600609897039, -13.29523649754393944 ) ) ;
#2510 = CARTESIAN_POINT ( 'NONE',  ( -44.59871136623919341, -29.46181797765723687, 1.500556686013429619 ) ) ;
#2511 = CARTESIAN_POINT ( 'NONE',  ( 11.83223451558005479, -27.46015925584972095, 11.31098598279358214 ) ) ;
#2512 = CARTESIAN_POINT ( 'NONE',  ( 53.70092265895144834, -0.4848703937687224297, -11.58395563266994799 ) ) ;
#2513 = CARTESIAN_POINT ( 'NONE',  ( 0.000000000000000000, -99.00000000000000000, 69.00000000000000000 ) ) ;
#2514 = DIRECTION ( 'NONE',  ( -1.000000000000000000, 0.000000000000000000, 0.000000000000000000 ) ) ;
#2515 = EDGE_CURVE ( 'NONE', #46492, #21340, #46214, .T. ) ;
#2516 = CARTESIAN_POINT ( 'NONE',  ( -39.75000000000000000, -16.17061073362638624, 14.88637617106934918 ) ) ;
#2517 = EDGE_CURVE ( 'NONE', #32590, #27292, #25346, .T. ) ;
#2518 = DIRECTION ( 'NONE',  ( -0.000000000000000000, 1.000000000000000000, -0.000000000000000000 ) ) ;
#2519 = CARTESIAN_POINT ( 'NONE',  ( -1.594883079769626733E-11, -19.49999999999999289, 15.50000000000001243 ) ) ;
#2520 = CARTESIAN_POINT ( 'NONE',  ( 53.70674324978038072, -11.58230988678634610, 0.7220070062987998805 ) ) ;
#2521 = DIRECTION ( 'NONE',  ( 0.000000000000000000, 0.000000000000000000, -1.000000000000000000 ) ) ;
#2522 = ADVANCED_FACE ( 'NONE', ( #32343 ), #5652, .T. ) ;
#2523 = CARTESIAN_POINT ( 'NONE',  ( -59.25000000000001421, 14.49999999988427746, 9.085283852717127573 ) ) ;
#2524 = ORIENTED_EDGE ( 'NONE', *, *, #33850, .T. ) ;
#2525 = CARTESIAN_POINT ( 'NONE',  ( 17.84496880340739722, -19.50000000000004619, 12.60926271829144696 ) ) ;
#2526 = CARTESIAN_POINT ( 'NONE',  ( 44.79607933781107931, 21.92006382880518700, -19.74237056182360561 ) ) ;
#2527 = CARTESIAN_POINT ( 'NONE',  ( 59.25000000000003553, 9.374736531884650503, -1.898310116132083447 ) ) ;
#2528 = ORIENTED_EDGE ( 'NONE', *, *, #32785, .T. ) ;
#2529 = FACE_OUTER_BOUND ( 'NONE', #40537, .T. ) ;
#2530 = LINE ( 'NONE', #25096, #40662 ) ;
#2531 = DIRECTION ( 'NONE',  ( 0.000000000000000000, 0.000000000000000000, -1.000000000000000000 ) ) ;
#2533 = CARTESIAN_POINT ( 'NONE',  ( 13.92399177226194418, -18.94678648620405426, -15.73812923699737709 ) ) ;
#2532 = CARTESIAN_POINT ( 'NONE',  ( -8.392985345408813913, -112.9624864676576124, 8.605228061110725690 ) ) ;
#2534 = CARTESIAN_POINT ( 'NONE',  ( -40.57982833525866795, 18.46940738833261619, 3.622312626801641677 ) ) ;
#2535 = CARTESIAN_POINT ( 'NONE',  ( -31.78996002380887020, 10.51836731845198614, -11.93557647893803342 ) ) ;
#2536 = ORIENTED_EDGE ( 'NONE', *, *, #8181, .F. ) ;
#2537 = CARTESIAN_POINT ( 'NONE',  ( -220.0000000000001137, 65.00000000000021316, -6.123233995736772199E-17 ) ) ;
#2538 = CARTESIAN_POINT ( 'NONE',  ( 14.52394506093462390, 1.951563910473907981E-15, -9.084173920489956089 ) ) ;
#2539 = CARTESIAN_POINT ( 'NONE',  ( -58.63418540709712801, -13.82409180865988141, 10.00915111464003715 ) ) ;
#2540 = CARTESIAN_POINT ( 'NONE',  ( -40.30322335118495403, -15.99314432226188032, 15.37049843852826925 ) ) ;
#2541 = CC_DESIGN_APPROVAL ( #35844, ( #18074 ) ) ;
#2542 = EDGE_LOOP ( 'NONE', ( #15732, #24265 ) ) ;
#2543 = CARTESIAN_POINT ( 'NONE',  ( 43.44990861570929752, -10.43535872060744651, -10.57981414848208246 ) ) ;
#2544 = ORIENTED_EDGE ( 'NONE', *, *, #10670, .F. ) ;
#2545 = EDGE_LOOP ( 'NONE', ( #33915, #42581, #41824, #27192 ) ) ;
#2546 = CYLINDRICAL_SURFACE ( 'NONE', #26213, 2.099999999999987210 ) ;
#2547 = CARTESIAN_POINT ( 'NONE',  ( 53.71266503130652126, -9.255881560874227532, 7.658975577727850315 ) ) ;
#2548 = DIRECTION ( 'NONE',  ( 0.000000000000000000, 1.000000000000000000, 0.000000000000000000 ) ) ;
#2549 = CARTESIAN_POINT ( 'NONE',  ( 90.54074848201334191, 10.00000000000000000, -29.49999999999998224 ) ) ;
#2550 = B_SPLINE_CURVE_WITH_KNOTS ( 'NONE', 3,
 ( #35702, #17485, #1990, #2454 ),
 .UNSPECIFIED., .F., .F.,
 ( 4, 4 ),
 ( 0.007153646719977889423, 0.007166464803696107055 ),
 .UNSPECIFIED. ) ;
#2551 = VERTEX_POINT ( 'NONE', #24576 ) ;
#2552 = VECTOR ( 'NONE', #13468, 1000.000000000000000 ) ;
#2553 = DIRECTION ( 'NONE',  ( 0.000000000000000000, 0.000000000000000000, -1.000000000000000000 ) ) ;
#2554 = EDGE_CURVE ( 'NONE', #5286, #4627, #45898, .T. ) ;
#2555 = CARTESIAN_POINT ( 'NONE',  ( 53.70983379701267779, 4.217913217136490367, 11.09269738780354686 ) ) ;
#2556 = PLANE ( 'NONE',  #24932 ) ;
#2557 = LINE ( 'NONE', #17357, #30115 ) ;
#2558 = PERSON_AND_ORGANIZATION ( #42342, #19603 ) ;
#2559 = SECURITY_CLASSIFICATION ( '', '', #26383 ) ;
#2560 = LINE ( 'NONE', #46803, #35114 ) ;
#2561 = CARTESIAN_POINT ( 'NONE',  ( 52.25000000000002132, 12.00000000002560618, -2.438195643656979605 ) ) ;
#2562 = DIRECTION ( 'NONE',  ( 0.000000000000000000, 0.000000000000000000, 1.000000000000000000 ) ) ;
#2563 = CARTESIAN_POINT ( 'NONE',  ( -7.799684900201039994, 16.27408618579186950, 4.858703651512737618E-12 ) ) ;
#2564 = CARTESIAN_POINT ( 'NONE',  ( -51.98109986182185338, 18.57848030648409576, 7.038376612477721395 ) ) ;
#2565 = CARTESIAN_POINT ( 'NONE',  ( -39.75000000000003553, 17.97905798744652373, -11.93176834706166822 ) ) ;
#2566 = DIRECTION ( 'NONE',  ( 0.000000000000000000, 0.000000000000000000, 1.000000000000000000 ) ) ;
#2567 = LINE ( 'NONE', #9603, #46368 ) ;
#2568 = CARTESIAN_POINT ( 'NONE',  ( 14.24763682130581621, -19.56006114588794631, 15.50794836006446076 ) ) ;
#2569 = DIRECTION ( 'NONE',  ( 0.000000000000000000, 0.000000000000000000, 1.000000000000000000 ) ) ;
#2570 = APPROVAL_DATE_TIME ( #16906, #5941 ) ;
#2571 = CARTESIAN_POINT ( 'NONE',  ( 21.26082368195001493, 20.17527940397388520, -21.52274568928933007 ) ) ;
#2572 = APPROVAL_PERSON_ORGANIZATION ( #7812, #35314, #26274 ) ;
#2573 = EDGE_CURVE ( 'NONE', #43188, #14577, #21166, .T. ) ;
#2574 = CARTESIAN_POINT ( 'NONE',  ( -0.4974866629072581814, -111.4999999999999147, 11.99999999999999822 ) ) ;
#2575 = CARTESIAN_POINT ( 'NONE',  ( 52.73702348462834522, -11.70801627971107273, -2.832274044551884806 ) ) ;
#2576 = EDGE_CURVE ( 'NONE', #11491, #25354, #11678, .T. ) ;
#2577 = LINE ( 'NONE', #46588, #2320 ) ;
#2578 = DIRECTION ( 'NONE',  ( -0.000000000000000000, -1.000000000000000000, -0.000000000000000000 ) ) ;
#2579 = ORIENTED_EDGE ( 'NONE', *, *, #21596, .F. ) ;
#2580 = CARTESIAN_POINT ( 'NONE',  ( 0.5590656906086653999, -100.2530349470011970, -15.22504520416845608 ) ) ;
#2581 = AXIS2_PLACEMENT_3D ( 'NONE', #18504, #26264, #36459 ) ;
#2582 = AXIS2_PLACEMENT_3D ( 'NONE', #43365, #35326, #2075 ) ;
#2583 = CARTESIAN_POINT ( 'NONE',  ( 241.3500000000001364, 200.0000000000001137, -5.000000000000000000 ) ) ;
#2584 = VERTEX_POINT ( 'NONE', #20471 ) ;
#2586 = CARTESIAN_POINT ( 'NONE',  ( 5.321911198702082402, -111.9868631315713259, -10.99330954992817944 ) ) ;
#2585 = CARTESIAN_POINT ( 'NONE',  ( -18.00000000000004619, -19.49999999999999645, 11.57687238966345866 ) ) ;
#2587 = CARTESIAN_POINT ( 'NONE',  ( -44.05462655847924935, -1.232463095532341235, -29.47429710840184569 ) ) ;
#2588 = CARTESIAN_POINT ( 'NONE',  ( -39.56844238082049259, 17.36664573160236102, -13.75432726605895084 ) ) ;
#2589 = CARTESIAN_POINT ( 'NONE',  ( -20.00000000000018829, -5.276074381825233469E-14, 10.00000000000000000 ) ) ;
#2590 = CARTESIAN_POINT ( 'NONE',  ( -58.39780171497476147, 11.37203099630853309, 10.10646129585404651 ) ) ;
#2591 = CARTESIAN_POINT ( 'NONE',  ( -58.63345402410781304, -14.49692203920734102, -10.00885104928557290 ) ) ;
#2592 = CARTESIAN_POINT ( 'NONE',  ( 40.93378136612135876, -15.18448093280282052, 2.342388826700096516 ) ) ;
#2593 = ORIENTED_EDGE ( 'NONE', *, *, #1634, .F. ) ;
#2594 = CARTESIAN_POINT ( 'NONE',  ( 1.905407963010064876, -112.4709908788595953, 11.68524852533762548 ) ) ;
#2595 = CARTESIAN_POINT ( 'NONE',  ( -31.78999712546304224, 10.06360557259720245, -12.03072231579902507 ) ) ;
#2596 = ORIENTED_EDGE ( 'NONE', *, *, #5367, .T. ) ;
#2597 = EDGE_LOOP ( 'NONE', ( #12245, #43408 ) ) ;
#2598 = CARTESIAN_POINT ( 'NONE',  ( -40.02661107275145014, -18.15646964846004963, -11.01011643770362447 ) ) ;
#2599 = DIRECTION ( 'NONE',  ( -0.000000000000000000, -0.000000000000000000, 1.000000000000000000 ) ) ;
#2600 = CARTESIAN_POINT ( 'NONE',  ( 55.00000000000000000, 25.00000000000000000, 21.95925151798666874 ) ) ;
#2601 = ORIENTED_EDGE ( 'NONE', *, *, #20721, .F. ) ;
#2602 = ORIENTED_EDGE ( 'NONE', *, *, #24408, .F. ) ;
#2603 = LINE ( 'NONE', #3166, #24069 ) ;
#2604 = CARTESIAN_POINT ( 'NONE',  ( -36.36177091473106771, -1.269449690869967571E-12, 14.04153937381183326 ) ) ;
#2605 = CARTESIAN_POINT ( 'NONE',  ( -107.7500000000000284, 3.367778697655286093E-16, 10.00000000000000000 ) ) ;
#2606 = CARTESIAN_POINT ( 'NONE',  ( -59.25000000000001421, 11.27259564721661178, -9.085383242869603748 ) ) ;
#2607 = CARTESIAN_POINT ( 'NONE',  ( 0.4061933596371340438, 21.89970023362838702, -19.76509812098191432 ) ) ;
#2608 = CARTESIAN_POINT ( 'NONE',  ( -20.99065085819482590, -0.4064032158977659015, -29.49779105117236355 ) ) ;
#2609 = DIRECTION ( 'NONE',  ( -1.000000000000000000, 0.000000000000000000, 0.000000000000000000 ) ) ;
#2610 = ORIENTED_EDGE ( 'NONE', *, *, #6586, .T. ) ;
#2611 = CARTESIAN_POINT ( 'NONE',  ( -39.56787317814869454, 17.78216721611623541, -12.91476599043167894 ) ) ;
#2612 = VECTOR ( 'NONE', #34668, 1000.000000000000000 ) ;
#2613 = CARTESIAN_POINT ( 'NONE',  ( -45.80192063931668400, -17.67565146188533376, -12.38530184644251442 ) ) ;
#2614 = APPROVAL_ROLE ( '' ) ;
#2615 = VECTOR ( 'NONE', #35093, 1000.000000000000000 ) ;
#2616 = CARTESIAN_POINT ( 'NONE',  ( -1.470666560140364787, 0.4999754192497954386, -15.04573761638494744 ) ) ;
#2617 = CYLINDRICAL_SURFACE ( 'NONE', #16128, 2.099999999999990763 ) ;
#2618 = CALENDAR_DATE ( 2025, 26, 11 ) ;
#2619 = CARTESIAN_POINT ( 'NONE',  ( -99.99999999999998579, 245.0000000000000000, 5.000000000000000000 ) ) ;
#2620 = CARTESIAN_POINT ( 'NONE',  ( -57.93842568854977770, 10.97180390977078801, -10.29393814660805795 ) ) ;
#2622 = EDGE_CURVE ( 'NONE', #9044, #41669, #43301, .T. ) ;
#2621 = CARTESIAN_POINT ( 'NONE',  ( -18.60256262970672481, -7.309179511310923694, -8.749999999618159663 ) ) ;
#2623 = CARTESIAN_POINT ( 'NONE',  ( -3.598904063897681027, -111.9863630951027318, 11.54980192521581017 ) ) ;
#2624 = CARTESIAN_POINT ( 'NONE',  ( 79.99999999999998579, 80.00000000000000000, 70.00000000000000000 ) ) ;
#2625 = ORIENTED_EDGE ( 'NONE', *, *, #37214, .F. ) ;
#2626 = LOCAL_TIME ( 14, 34, 16.00000000000000000, #14446 ) ;
#2627 = DIRECTION ( 'NONE',  ( 0.000000000000000000, 1.000000000000000000, -0.000000000000000000 ) ) ;
#2628 = CARTESIAN_POINT ( 'NONE',  ( 12.12778669898156458, -100.1655157994049148, -9.956708900668644446 ) ) ;
#2629 = CC_DESIGN_SECURITY_CLASSIFICATION ( #44551, ( #48099 ) ) ;
#2630 = CC_DESIGN_DATE_AND_TIME_ASSIGNMENT ( #5000, #43801, ( #38236 ) ) ;
#2631 = DIRECTION ( 'NONE',  ( 0.000000000000000000, -0.000000000000000000, 1.000000000000000000 ) ) ;
#2632 = CARTESIAN_POINT ( 'NONE',  ( -40.57981426826672333, -13.22496660626477194, 15.85719200272833085 ) ) ;
#2633 = CARTESIAN_POINT ( 'NONE',  ( -45.75799157995393074, 15.76451210911623413, 13.84613456249227248 ) ) ;
#2634 = CARTESIAN_POINT ( 'NONE',  ( -10.23713798038288125, -111.9875498636116617, -6.760541467818228512 ) ) ;
#2635 = ORIENTED_EDGE ( 'NONE', *, *, #21532, .T. ) ;
#2636 = DIRECTION ( 'NONE',  ( -0.000000000000000000, 1.000000000000000000, -0.000000000000000000 ) ) ;
#2637 = CARTESIAN_POINT ( 'NONE',  ( 53.22404696925679701, 11.57051820071542281, -2.807600332270888455 ) ) ;
#2638 = LINE ( 'NONE', #39560, #28756 ) ;
#2639 = VECTOR ( 'NONE', #17099, 1000.000000000000000 ) ;
#2640 = CARTESIAN_POINT ( 'NONE',  ( -59.25000000000001421, 15.50152429181455993, 8.853360271924596958 ) ) ;
#2641 = CARTESIAN_POINT ( 'NONE',  ( 45.00000000000000000, -28.40398448916101870, -30.59601551083899906 ) ) ;
#2642 = CARTESIAN_POINT ( 'NONE',  ( -0.1817737452665212083, -100.2625728794020148, 15.22227872655348335 ) ) ;
#2643 = CARTESIAN_POINT ( 'NONE',  ( 52.73745930643757163, 10.86477310817351416, -5.607487557323004523 ) ) ;
#2644 = ORIENTED_EDGE ( 'NONE', *, *, #31198, .T. ) ;
#2645 = AXIS2_PLACEMENT_3D ( 'NONE', #5664, #16836, #31659 ) ;
#2646 = ORIENTED_EDGE ( 'NONE', *, *, #17628, .F. ) ;
#2647 = CARTESIAN_POINT ( 'NONE',  ( -18.00069294959300237, -19.22338677506083116, -12.73198527796725443 ) ) ;
#2648 = CARTESIAN_POINT ( 'NONE',  ( 53.22372626314353283, -5.264686037981755717, -10.86562557609694935 ) ) ;
#2649 = CARTESIAN_POINT ( 'NONE',  ( 77.51043243312703623, 0.000000000000000000, -29.95713863676632016 ) ) ;
#2650 = LINE ( 'NONE', #17450, #6836 ) ;
#2651 = VERTEX_POINT ( 'NONE', #17518 ) ;
#2652 = CARTESIAN_POINT ( 'NONE',  ( -40.02661045860614308, 15.49025951248588129, 15.39222532111525510 ) ) ;
#2653 = ORIENTED_EDGE ( 'NONE', *, *, #31580, .T. ) ;
#2654 = CARTESIAN_POINT ( 'NONE',  ( 52.87827312842245675, 7.222651595598644097E-17, 11.77561680231493924 ) ) ;
#2655 = CARTESIAN_POINT ( 'NONE',  ( -39.75000000000002132, -15.32995497097219406, 15.27414125472141215 ) ) ;
#2656 = CARTESIAN_POINT ( 'NONE',  ( -44.22850127133541775, 1.359169497013810846, 14.51749443692267327 ) ) ;
#2657 = CARTESIAN_POINT ( 'NONE',  ( -58.68830653318703128, -15.73272032193681547, 0.6305855075077880789 ) ) ;
#2658 = CARTESIAN_POINT ( 'NONE',  ( -77.60000000000015064, 109.9999999999999716, 7.099999999999982769 ) ) ;
#2659 = DIRECTION ( 'NONE',  ( 0.000000000000000000, 0.000000000000000000, 1.000000000000000000 ) ) ;
#2660 = ORIENTED_EDGE ( 'NONE', *, *, #689, .F. ) ;
#2661 = ORGANIZATION ( 'NAUO-ORG60', 'UNSPECIFIED', 'UNSPECIFIED' ) ;
#2662 = CARTESIAN_POINT ( 'NONE',  ( -59.25000000000000000, 15.30085773907430635, -9.357871458191501901 ) ) ;
#2663 = VERTEX_POINT ( 'NONE', #9997 ) ;
#2664 = CARTESIAN_POINT ( 'NONE',  ( -39.62929817770950791, -16.77900098811179674, -14.44388900981813784 ) ) ;
#2665 = CARTESIAN_POINT ( 'NONE',  ( 41.00650979398967877, -0.4870531009262575317, -15.22401110802293900 ) ) ;
#2666 = APPROVAL_STATUS ( 'not_yet_approved' ) ;
#2667 = CARTESIAN_POINT ( 'NONE',  ( 33.75000000000002132, -5.000000000000000000, -37.00000000001696066 ) ) ;
#2668 = CARTESIAN_POINT ( 'NONE',  ( -44.41561367651198822, 18.15755801255161472, 1.769546754601640792 ) ) ;
#2669 = CARTESIAN_POINT ( 'NONE',  ( 13.89624961715790619, 2.445427056499973452E-14, 9.752898915865602092 ) ) ;
#2670 = EDGE_CURVE ( 'NONE', #23537, #20831, #3171, .T. ) ;
#2671 = CARTESIAN_POINT ( 'NONE',  ( 15.11400494496443869, 8.029079602779412535E-15, -9.544151033032896692 ) ) ;
#2672 = CARTESIAN_POINT ( 'NONE',  ( 14.95667163247490805, 0.000000000000000000, -9.641345979317147652 ) ) ;
#2673 = VECTOR ( 'NONE', #10171, 1000.000000000000000 ) ;
#2674 = CARTESIAN_POINT ( 'NONE',  ( -40.30320951217780845, 13.07942546852198085, -15.73812800181889315 ) ) ;
#2675 = DIRECTION ( 'NONE',  ( -2.465190328815661345E-32, 1.000000000000000000, -0.000000000000000000 ) ) ;
#2676 = CARTESIAN_POINT ( 'NONE',  ( -15.60107680165967103, -0.6229600258928876810, 9.360853300603986682 ) ) ;
#2677 = CARTESIAN_POINT ( 'NONE',  ( -15.18448093280303901, -100.1837813661214511, 2.342388826697521687 ) ) ;
#2678 = CARTESIAN_POINT ( 'NONE',  ( 53.70782809628922649, -2.629726288215097352, -11.45839075261459783 ) ) ;
#2679 = VERTEX_POINT ( 'NONE', #16823 ) ;
#2680 = CARTESIAN_POINT ( 'NONE',  ( -40.02661170553454184, 18.15646977300824005, 11.69770012625801314 ) ) ;
#2681 = CARTESIAN_POINT ( 'NONE',  ( 13.49726644301972023, -27.46002849432522908, -6.613021739148284617 ) ) ;
#2682 = CARTESIAN_POINT ( 'NONE',  ( -39.56787317814873717, 17.78216721611619278, 12.91476599043166651 ) ) ;
#2683 = CARTESIAN_POINT ( 'NONE',  ( 14.53436029958616160, -19.56006764551914401, 15.47985402274142430 ) ) ;
#2684 = CARTESIAN_POINT ( 'NONE',  ( 59.25000000000002842, -7.523163845262640051E-34, 7.500000000000000000 ) ) ;
#2685 = CARTESIAN_POINT ( 'NONE',  ( 6.560840294375555715, -84.20345023993519362, 17.48357802018274043 ) ) ;
#2686 = CARTESIAN_POINT ( 'NONE',  ( 53.71264959083535473, -9.999296295505430976, 6.612267582067065774 ) ) ;
#2687 = CARTESIAN_POINT ( 'NONE',  ( 54.77731001349519602, 11.07240524030636486, 1.267312394713250301 ) ) ;
#2688 = CARTESIAN_POINT ( 'NONE',  ( -1.918405613224014594, -111.9854954394297835, -11.82388273728045291 ) ) ;
#2689 = ORIENTED_EDGE ( 'NONE', *, *, #31469, .F. ) ;
#2690 = CYLINDRICAL_SURFACE ( 'NONE', #39287, 1.550000000000000711 ) ;
#2691 = ORIENTED_EDGE ( 'NONE', *, *, #39477, .T. ) ;
#2692 = CARTESIAN_POINT ( 'NONE',  ( 16.12207469408771487, -51.44951960325212781, -11.86920823918460499 ) ) ;
#2693 = CARTESIAN_POINT ( 'NONE',  ( 24.98233366027685776, 18.36681115350983617, 5.712951627836288182 ) ) ;
#2694 = DIRECTION ( 'NONE',  ( -0.000000000000000000, 0.7071067811865462405, 0.7071067811865489050 ) ) ;
#2695 = CARTESIAN_POINT ( 'NONE',  ( -253.7499999999999147, 110.0000000000001137, -5.000000000000000000 ) ) ;
#2696 = ORGANIZATION ( 'NAUO-ORG40', 'UNSPECIFIED', 'UNSPECIFIED' ) ;
#2697 = CARTESIAN_POINT ( 'NONE',  ( 21.02860508616159052, 13.50860507224616747, 12.80445597812378900 ) ) ;
#2698 = CARTESIAN_POINT ( 'NONE',  ( 52.25000000000005684, 11.62500467938628290, 3.867457985668601772 ) ) ;
#2699 = ORIENTED_EDGE ( 'NONE', *, *, #8641, .F. ) ;
#2700 = CARTESIAN_POINT ( 'NONE',  ( -52.00969984769116650, -18.57751592268274266, 3.617412479141199899 ) ) ;
#2701 = CARTESIAN_POINT ( 'NONE',  ( 52.73663449690847926, -11.84330992227218005, -1.641001869421545800 ) ) ;
#2702 = EDGE_LOOP ( 'NONE', ( #23667, #32259 ) ) ;
#2703 = CARTESIAN_POINT ( 'NONE',  ( -13.93004262531404613, -22.88834748712482536, -13.58731531337504350 ) ) ;
#2704 = CARTESIAN_POINT ( 'NONE',  ( -40.57981138558078271, -10.12918867934394385, -15.85719121491864492 ) ) ;
#2705 = CARTESIAN_POINT ( 'NONE',  ( -0.2029715832410440290, 1.549917586628011490, 29.45925585417003134 ) ) ;
#2706 = CARTESIAN_POINT ( 'NONE',  ( 14.31119791497422788, -4.336808689942017736E-16, -9.085503393805371530 ) ) ;
#2707 = CIRCLE ( 'NONE', #27550, 2.499999999999995115 ) ;
#2708 = CARTESIAN_POINT ( 'NONE',  ( -36.36176709181077626, 3.670351011759424686, 14.04153828137787841 ) ) ;
#2709 = ORIENTED_EDGE ( 'NONE', *, *, #27807, .T. ) ;
#2710 = CARTESIAN_POINT ( 'NONE',  ( -45.00000000000000000, -17.82751732278693169, -1.549999999999994049 ) ) ;
#2711 =( NAMED_UNIT ( * ) SI_UNIT ( $, .STERADIAN. ) SOLID_ANGLE_UNIT ( ) );
#2712 = VERTEX_POINT ( 'NONE', #10235 ) ;
#2713 = CARTESIAN_POINT ( 'NONE',  ( -58.62290845616563217, -15.75910114188576472, 8.751538150146380701 ) ) ;
#2714 = CARTESIAN_POINT ( 'NONE',  ( 52.25000000000002132, 12.00000000002560618, -2.438195643656979605 ) ) ;
#2715 = CARTESIAN_POINT ( 'NONE',  ( 15.01901380698048172, -9.796667154680880456E-14, 9.608768862141296552 ) ) ;
#2716 = CARTESIAN_POINT ( 'NONE',  ( 23.85479154685689451, -0.7796398337213836793, -29.49028657375494689 ) ) ;
#2717 = DATE_AND_TIME ( #28233, #2626 ) ;
#2718 = CARTESIAN_POINT ( 'NONE',  ( 0.8175370889769092431, 4.935096545738893781, -61.86818345149693954 ) ) ;
#2719 = EDGE_LOOP ( 'NONE', ( #26735, #16858 ) ) ;
#2720 = CARTESIAN_POINT ( 'NONE',  ( -59.25000000000002842, 14.83082825999844445, -6.331511483872200863 ) ) ;
#2721 = EDGE_LOOP ( 'NONE', ( #9096, #15791, #33865, #23857, #13503 ) ) ;
#2722 = CARTESIAN_POINT ( 'NONE',  ( -59.25000000000001421, -2.599777659304804732E-15, 9.749999999999978684 ) ) ;
#2723 = CARTESIAN_POINT ( 'NONE',  ( -224.9999999999996589, 220.0000000000000284, 0.000000000000000000 ) ) ;
#2724 = COORDINATED_UNIVERSAL_TIME_OFFSET ( 0, 0, .AHEAD. ) ;
#2725 = ADVANCED_FACE ( 'NONE', ( #31648 ), #46504, .F. ) ;
#2726 = DIRECTION ( 'NONE',  ( -0.000000000000000000, -0.000000000000000000, 1.000000000000000000 ) ) ;
#2727 = FACE_OUTER_BOUND ( 'NONE', #34241, .T. ) ;
#2728 = EDGE_CURVE ( 'NONE', #48030, #23689, #20244, .T. ) ;
#2729 = CARTESIAN_POINT ( 'NONE',  ( 55.00000000000000000, 0.000000000000000000, -29.45925151798666164 ) ) ;
#2730 = COORDINATED_UNIVERSAL_TIME_OFFSET ( 0, 0, .AHEAD. ) ;
#2731 = DIRECTION ( 'NONE',  ( 0.000000000000000000, 0.000000000000000000, 1.000000000000000000 ) ) ;
#2732 = SECURITY_CLASSIFICATION ( '', '', #6317 ) ;
#2733 = CARTESIAN_POINT ( 'NONE',  ( -20.96005566863307479, 0.2033078989872671438, -13.19141794769229747 ) ) ;
#2734 = CARTESIAN_POINT ( 'NONE',  ( 24.98270305952665638, 11.29157488959313937, -15.59094394811193673 ) ) ;
#2735 = LINE ( 'NONE', #17541, #24033 ) ;
#2736 = CARTESIAN_POINT ( 'NONE',  ( -18.28470101378793089, -13.36882001916558416, 6.237776499033269264E-14 ) ) ;
#2737 = COORDINATED_UNIVERSAL_TIME_OFFSET ( 0, 0, .AHEAD. ) ;
#2738 = CARTESIAN_POINT ( 'NONE',  ( -54.51985766628319396, 0.5229047698583314530, -11.58865693484732162 ) ) ;
#2739 = LINE ( 'NONE', #24368, #41809 ) ;
#2740 = CARTESIAN_POINT ( 'NONE',  ( 12.54662758780313325, -27.46019293360428648, 10.64820062259840050 ) ) ;
#2741 = CARTESIAN_POINT ( 'NONE',  ( -39.75000000000000711, 4.222219624502558055, -15.50000000000000533 ) ) ;
#2742 = VECTOR ( 'NONE', #6981, 999.9999999999998863 ) ;
#2743 = ADVANCED_FACE ( 'NONE', ( #22366 ), #3442, .F. ) ;
#2744 = CARTESIAN_POINT ( 'NONE',  ( 43.65451306815265298, -0.7761423858631900652, 29.48990825876419208 ) ) ;
#2745 = CARTESIAN_POINT ( 'NONE',  ( -58.63445278361309931, -13.50905848972425183, 10.00924442681809090 ) ) ;
#2746 = EDGE_CURVE ( 'NONE', #26536, #20887, #22541, .T. ) ;
#2747 = CARTESIAN_POINT ( 'NONE',  ( -39.62816286485784900, -17.98764147169629268, 11.81867017530011310 ) ) ;
#2748 = PLANE ( 'NONE',  #13881 ) ;
#2749 = CARTESIAN_POINT ( 'NONE',  ( -1.781695541559895242E-11, -18.67019181566307040, 15.85719030020902132 ) ) ;
#2750 = CARTESIAN_POINT ( 'NONE',  ( -40.57983321825430068, -18.46940894538014177, 11.24065651266026578 ) ) ;
#2751 = DIRECTION ( 'NONE',  ( 0.7071067811865439090, 2.613767132645325922E-15, 0.7071067811865512365 ) ) ;
#2752 = DIRECTION ( 'NONE',  ( 1.000000000000000000, 0.000000000000000000, 0.000000000000000000 ) ) ;
#2753 = ORIENTED_EDGE ( 'NONE', *, *, #29967, .T. ) ;
#2754 = CARTESIAN_POINT ( 'NONE',  ( 18.46940894538013822, -18.67016678174569932, 11.24065651266936072 ) ) ;
#2755 = CARTESIAN_POINT ( 'NONE',  ( 22.50000000000000000, -19.73482100620944024, 21.92685202788751653 ) ) ;
#2756 = ADVANCED_FACE ( 'NONE', ( #3909 ), #14358, .T. ) ;
#2757 = CARTESIAN_POINT ( 'NONE',  ( 52.18000000000000682, 0.8333507676791148677, 12.02521992966585529 ) ) ;
#2758 = CARTESIAN_POINT ( 'NONE',  ( -40.02660739896041520, 14.24086948943957509, 15.61906476620970174 ) ) ;
#2759 = CARTESIAN_POINT ( 'NONE',  ( -39.62969219933723508, 15.61957543654981073, 15.18864906893628230 ) ) ;
#2760 = DIRECTION ( 'NONE',  ( -0.5150380749100542666, 1.049727191138618572E-16, -0.8571673007021122226 ) ) ;
#2761 = DIRECTION ( 'NONE',  ( -1.000000000000000000, 0.000000000000000000, 0.000000000000000000 ) ) ;
#2763 = CARTESIAN_POINT ( 'NONE',  ( 0.7803440691874478086, -111.9839728184558822, -11.86122783043728290 ) ) ;
#2762 = CARTESIAN_POINT ( 'NONE',  ( -7.677102787537803508, -111.5000000000000000, 9.775401213862014771 ) ) ;
#2764 = CARTESIAN_POINT ( 'NONE',  ( 52.73559258795039284, 11.86075918891570247, -0.2112782292938185646 ) ) ;
#2765 = CARTESIAN_POINT ( 'NONE',  ( -39.74999999999997868, 14.45081919650013447, -15.47708860177546519 ) ) ;
#2766 = ORIENTED_EDGE ( 'NONE', *, *, #44951, .F. ) ;
#2767 = CARTESIAN_POINT ( 'NONE',  ( -41.75000000000000000, -18.08905757819425730, 0.7185670275717047639 ) ) ;
#2768 = CARTESIAN_POINT ( 'NONE',  ( 14.83780860221188824, 8.299550762923234602E-14, -9.694567846085114127 ) ) ;
#2769 = CARTESIAN_POINT ( 'NONE',  ( -59.25000000000014921, -14.45852685203996124, 9.752870796112139473 ) ) ;
#2770 = CARTESIAN_POINT ( 'NONE',  ( 53.22372626314290756, -5.264686037997213575, 10.86562557609011392 ) ) ;
#2771 = ORIENTED_EDGE ( 'NONE', *, *, #17151, .F. ) ;
#2772 = CARTESIAN_POINT ( 'NONE',  ( -39.75000000000000711, 0.000000000000000000, 15.49999999999999822 ) ) ;
#2773 = VERTEX_POINT ( 'NONE', #18021 ) ;
#2774 = VERTEX_POINT ( 'NONE', #3677 ) ;
#2775 = CARTESIAN_POINT ( 'NONE',  ( 56.58752877335997056, 8.394958941078222381, -6.477491052807883953 ) ) ;
#2776 = CARTESIAN_POINT ( 'NONE',  ( -40.57984454689493248, -17.88201437957440021, 13.95454339293949886 ) ) ;
#2777 = CIRCLE ( 'NONE', #29908, 2.499999999999995115 ) ;
#2778 = CARTESIAN_POINT ( 'NONE',  ( -58.63332659665668700, -8.268837508906143441, 10.00879760717609734 ) ) ;
#2779 = EDGE_CURVE ( 'NONE', #1890, #859, #18502, .T. ) ;
#2780 = DIRECTION ( 'NONE',  ( 0.000000000000000000, 1.000000000000000000, 0.000000000000000000 ) ) ;
#2781 =( GEOMETRIC_REPRESENTATION_CONTEXT ( 3 ) GLOBAL_UNCERTAINTY_ASSIGNED_CONTEXT ( ( #41760 ) ) GLOBAL_UNIT_ASSIGNED_CONTEXT ( ( #40267, #14968, #25185 ) ) REPRESENTATION_CONTEXT ( 'NONE', 'WORKASPACE' ) );
#2782 = CARTESIAN_POINT ( 'NONE',  ( -0.4063958215450554912, 1.509308943523242519, 15.13433155002077157 ) ) ;
#2783 = ORIENTED_EDGE ( 'NONE', *, *, #19753, .F. ) ;
#2784 = VECTOR ( 'NONE', #4629, 1000.000000000000000 ) ;
#2785 = DIRECTION ( 'NONE',  ( -1.000000000000000000, 3.181922948124778211E-17, -0.000000000000000000 ) ) ;
#2786 = CARTESIAN_POINT ( 'NONE',  ( 53.22511002087111365, 9.365297471730588796, 7.746516277140746531 ) ) ;
#2787 = LINE ( 'NONE', #17593, #3995 ) ;
#2788 = DIRECTION ( 'NONE',  ( 0.000000000000000000, 0.000000000000000000, -1.000000000000000000 ) ) ;
#2789 = CARTESIAN_POINT ( 'NONE',  ( -14.48193975992950833, 7.426784881525705373E-15, 9.752868348192984982 ) ) ;
#2790 = COORDINATED_UNIVERSAL_TIME_OFFSET ( 0, 0, .AHEAD. ) ;
#2791 = ADVANCED_FACE ( 'NONE', ( #35 ), #14116, .T. ) ;
#2792 = ADVANCED_FACE ( 'NONE', ( #22607 ), #40368, .F. ) ;
#2793 = CARTESIAN_POINT ( 'NONE',  ( 1.903281330257013293, -111.4955193014565680, -11.96572621368452971 ) ) ;
#2794 = EDGE_CURVE ( 'NONE', #11339, #30883, #25674, .T. ) ;
#2795 = ADVANCED_FACE ( 'NONE', ( #36694 ), #29891, .F. ) ;
#2796 = CARTESIAN_POINT ( 'NONE',  ( 52.25000000000002132, 2.438195643824314640, -12.00000000000194156 ) ) ;
#2797 = DIRECTION ( 'NONE',  ( 0.000000000000000000, 0.000000000000000000, 1.000000000000000000 ) ) ;
#2798 = CARTESIAN_POINT ( 'NONE',  ( -39.75000000000000711, 17.99999999999999289, -3.521947227830569016 ) ) ;
#2799 = CARTESIAN_POINT ( 'NONE',  ( -39.56653350207268716, 17.99132279540274482, -8.487149427047798511 ) ) ;
#2800 = CARTESIAN_POINT ( 'NONE',  ( -7.800324271133314724, 16.22287299001417438, -11.42926058445604554 ) ) ;
#2801 = VECTOR ( 'NONE', #43070, 1000.000000000000000 ) ;
#2802 = CARTESIAN_POINT ( 'NONE',  ( -253.7499999999999147, 200.0000000000001137, -5.000000000000000000 ) ) ;
#2803 = CARTESIAN_POINT ( 'NONE',  ( 15.68169668919514415, -0.6251134073057756924, 9.184721037079828676 ) ) ;
#2804 = CARTESIAN_POINT ( 'NONE',  ( -5.807125839828460201, -13.49442927691223915, 14.21701061656930243 ) ) ;
#2805 = DIRECTION ( 'NONE',  ( -0.000000000000000000, -1.000000000000000000, -0.000000000000000000 ) ) ;
#2806 = APPROVAL_DATE_TIME ( #39014, #9758 ) ;
#2807 = ADVANCED_FACE ( 'NONE', ( #10951 ), #18261, .T. ) ;
#2808 = CARTESIAN_POINT ( 'NONE',  ( 50.00000000000000000, -25.00000000000000355, -24.45925151798666164 ) ) ;
#2809 = B_SPLINE_CURVE_WITH_KNOTS ( 'NONE', 3,
 ( #30011, #33890, #18181, #26180, #18425, #22527, #29344, #4070, #33698, #22764, #14279, #40292, #15234, #22048, #29100, #7013, #47853, #44195, #40532, #36850, #3596, #5027, #41494, #19375, #31032, #27623, #38549, #1154, #23974, #45157 ),
 .UNSPECIFIED., .F., .F.,
 ( 4, 2, 2, 2, 2, 2, 2, 2, 2, 2, 2, 2, 2, 2, 4 ),
 ( 0.004188757798071863353, 0.004507379411227118056, 0.004826001024382372759, 0.005144622637537626594, 0.005463244250692881297, 0.006100487477003375958, 0.006737730703313870619, 0.007056352316469118383, 0.007374973929624364412, 0.007693595542779610441, 0.008012217155934857338, 0.008330838769090104234, 0.008649460382245351131, 0.008968081995400598028, 0.009286703608555843190 ),
 .UNSPECIFIED. ) ;
#2810 = CARTESIAN_POINT ( 'NONE',  ( -39.75000000000000711, 14.08068003647748867, 15.49999999999999822 ) ) ;
#2811 = CARTESIAN_POINT ( 'NONE',  ( 2.438195643959333747, -111.4999999999999858, 11.99999999997899813 ) ) ;
#2812 = AXIS2_PLACEMENT_3D ( 'NONE', #6406, #39205, #5928 ) ;
#2813 = CARTESIAN_POINT ( 'NONE',  ( -40.02661419724529424, -17.80359051998434339, -13.26591854795900893 ) ) ;
#2814 = CARTESIAN_POINT ( 'NONE',  ( 46.53962728172141539, 0.2065370899875768052, 13.57583203659052451 ) ) ;
#2815 = CARTESIAN_POINT ( 'NONE',  ( 52.25103048806783335, 1.362447571343808450, -11.99507806177113167 ) ) ;
#2816 = EDGE_LOOP ( 'NONE', ( #41269, #38577 ) ) ;
#2817 = CARTESIAN_POINT ( 'NONE',  ( 3.380018759042130672, -84.16769569755429359, -17.84899919264940493 ) ) ;
#2818 = CIRCLE ( 'NONE', #14455, 29.50000000000000355 ) ;
#2819 = EDGE_CURVE ( 'NONE', #36372, #6059, #44509, .T. ) ;
#2820 = ORIENTED_EDGE ( 'NONE', *, *, #37425, .T. ) ;
#2822 = CARTESIAN_POINT ( 'NONE',  ( 5.207460877292342971, -112.9605893947144608, -10.73794160225204841 ) ) ;
#2821 = CARTESIAN_POINT ( 'NONE',  ( -11.85984146279533569, -111.9864197142265567, 1.151598181425432799 ) ) ;
#2823 = FACE_OUTER_BOUND ( 'NONE', #35617, .T. ) ;
#2824 = CARTESIAN_POINT ( 'NONE',  ( -59.25000000000001421, 14.95667163247491338, -9.641345979317136994 ) ) ;
#2825 = CARTESIAN_POINT ( 'NONE',  ( -59.24999999999995737, -14.83121054521066640, 3.913022967851557787 ) ) ;
#2826 = CARTESIAN_POINT ( 'NONE',  ( -51.02533147394726143, -18.23948286705956789, -1.750000000000000000 ) ) ;
#2827 = CARTESIAN_POINT ( 'NONE',  ( -59.25000000000003553, -14.49025729711938837, -9.752867446286467512 ) ) ;
#2828 = CARTESIAN_POINT ( 'NONE',  ( -40.30322644987823111, -18.15641709576977547, 12.85470783767241088 ) ) ;
#2829 = ORIENTED_EDGE ( 'NONE', *, *, #32182, .T. ) ;
#2830 = CARTESIAN_POINT ( 'NONE',  ( 2.629726288215096908, -112.9578280962892052, 11.45839075261459783 ) ) ;
#2831 = CARTESIAN_POINT ( 'NONE',  ( -36.36170630471826826, 12.49026769706722817, -14.02202439392074318 ) ) ;
#2832 = ORIENTED_EDGE ( 'NONE', *, *, #35126, .F. ) ;
#2833 = ORIENTED_EDGE ( 'NONE', *, *, #42942, .F. ) ;
#2834 = CARTESIAN_POINT ( 'NONE',  ( -31.78995410972544633, -13.49726059865101035, 4.852914029172187504 ) ) ;
#2835 = DIRECTION ( 'NONE',  ( -0.000000000000000000, -1.000000000000000000, -0.000000000000000000 ) ) ;
#2836 = EDGE_CURVE ( 'NONE', #46306, #2894, #44476, .T. ) ;
#2837 = CARTESIAN_POINT ( 'NONE',  ( 45.00000000000000000, -1.015668341692166518E-13, -29.50000000000011013 ) ) ;
#2838 = VERTEX_POINT ( 'NONE', #21651 ) ;
#2839 = VERTEX_POINT ( 'NONE', #3205 ) ;
#2840 = CARTESIAN_POINT ( 'NONE',  ( 24.90927496262013108, 2.823352563821112771, 17.85179364286329928 ) ) ;
#2841 = DIRECTION ( 'NONE',  ( 0.000000000000000000, 0.000000000000000000, -1.000000000000000000 ) ) ;
#2842 = DIRECTION ( 'NONE',  ( -0.000000000000000000, 1.000000000000000000, 0.000000000000000000 ) ) ;
#2843 = EDGE_CURVE ( 'NONE', #37581, #22885, #41819, .T. ) ;
#2844 = DIRECTION ( 'NONE',  ( 0.7071067811865487940, -2.323933129519213049E-15, -0.7071067811865463515 ) ) ;
#2845 = CARTESIAN_POINT ( 'NONE',  ( 18.08929757016948159, -17.50000000000000000, 2.499999999999998224 ) ) ;
#2846 = ADVANCED_FACE ( 'NONE', ( #12630 ), #8270, .T. ) ;
#2847 = CIRCLE ( 'NONE', #42432, 2.100000000000004530 ) ;
#2848 = CARTESIAN_POINT ( 'NONE',  ( 0.9999999999999974465, -111.5000000000000000, -12.00000000000000000 ) ) ;
#2849 = CARTESIAN_POINT ( 'NONE',  ( -58.44112568608852598, -11.41461096993249136, 10.08892324269225860 ) ) ;
#2850 = ORIENTED_EDGE ( 'NONE', *, *, #18642, .F. ) ;
#2851 = AXIS2_PLACEMENT_3D ( 'NONE', #24522, #3150, #28644 ) ;
#2852 = CARTESIAN_POINT ( 'NONE',  ( -51.98109986182185338, 18.57848030648409576, 7.038376612477721395 ) ) ;
#2853 = AXIS2_PLACEMENT_3D ( 'NONE', #24591, #28022, #38947 ) ;
#2854 = CARTESIAN_POINT ( 'NONE',  ( -51.89178812342144909, -18.35876137395339569, -10.27411012255651990 ) ) ;
#2855 = COORDINATED_UNIVERSAL_TIME_OFFSET ( 0, 0, .AHEAD. ) ;
#2856 = CARTESIAN_POINT ( 'NONE',  ( 0.9519845272210574194, 1.239789368985331874, -15.24475924460844745 ) ) ;
#2857 = DIRECTION ( 'NONE',  ( 0.000000000000000000, -1.000000000000000000, 0.000000000000000000 ) ) ;
#2858 = CALENDAR_DATE ( 2025, 26, 11 ) ;
#2859 = CARTESIAN_POINT ( 'NONE',  ( -39.68994131016179949, 12.73481412943199409, -15.51276196821088504 ) ) ;
#2860 = FACE_OUTER_BOUND ( 'NONE', #47763, .T. ) ;
#2861 = CYLINDRICAL_SURFACE ( 'NONE', #47412, 1.549999999999996048 ) ;
#2862 = CARTESIAN_POINT ( 'NONE',  ( -16.16730255106456937, -19.56022927663071087, -14.89971505797129936 ) ) ;
#2863 = CARTESIAN_POINT ( 'NONE',  ( -1.327094083722928364, -112.4701886167906366, 11.71749757303816608 ) ) ;
#2864 = CARTESIAN_POINT ( 'NONE',  ( -58.63164227992004385, -14.70102883756325696, 9.992104765160746638 ) ) ;
#2865 = CARTESIAN_POINT ( 'NONE',  ( -81.48416872124046506, 25.16541825852414860, -23.89984855808625852 ) ) ;
#2866 = ORIENTED_EDGE ( 'NONE', *, *, #380, .T. ) ;
#2867 = FACE_OUTER_BOUND ( 'NONE', #3026, .T. ) ;
#2868 = CARTESIAN_POINT ( 'NONE',  ( 15.50652861642925551, -22.88837755895115933, -12.10897624753787660 ) ) ;
#2869 = VECTOR ( 'NONE', #45414, 1000.000000000000000 ) ;
#2870 = CARTESIAN_POINT ( 'NONE',  ( 54.60549328839123007, 8.690463991520365639, 7.424894291082331677 ) ) ;
#2871 = CARTESIAN_POINT ( 'NONE',  ( 53.21977154652830677, -1.045299949509033821, 11.72192692949007231 ) ) ;
#2872 = CARTESIAN_POINT ( 'NONE',  ( -43.79887897259398244, 13.21101928530055325, -14.61831075747534925 ) ) ;
#2873 = CARTESIAN_POINT ( 'NONE',  ( -15.83240081546053979, -51.44925599605932831, -12.57232206065695657 ) ) ;
#2874 = ORIENTED_EDGE ( 'NONE', *, *, #36885, .F. ) ;
#2875 = CARTESIAN_POINT ( 'NONE',  ( 77.51043243312703623, 0.000000000000000000, -29.95713863676632016 ) ) ;
#2876 = CARTESIAN_POINT ( 'NONE',  ( 24.99448811845798701, 16.44919631842056873, -10.45356912990721376 ) ) ;
#2877 = DIRECTION ( 'NONE',  ( 1.000000000000000000, 0.000000000000000000, 0.000000000000000000 ) ) ;
#2878 = VECTOR ( 'NONE', #8862, 1000.000000000000000 ) ;
#2879 = CARTESIAN_POINT ( 'NONE',  ( -58.62980034199090085, 15.00037988118906895, 9.903537163125399445 ) ) ;
#2880 = AXIS2_PLACEMENT_3D ( 'NONE', #1069, #42375, #42134 ) ;
#2881 = CARTESIAN_POINT ( 'NONE',  ( -45.00000000000000000, -29.50000000000000000, 1.549999999999994049 ) ) ;
#2882 = CARTESIAN_POINT ( 'NONE',  ( -11.37646844993643214, -19.50000000000000711, 15.50000000000000000 ) ) ;
#2883 = CARTESIAN_POINT ( 'NONE',  ( 24.99181418537024868, 17.32736582554387184, -8.828228077954683783 ) ) ;
#2884 = EDGE_LOOP ( 'NONE', ( #30192, #43366, #24787, #21234, #9761, #25602, #34731, #25611, #46261, #27636, #1907, #42867, #2379, #45475, #6364, #3673, #19074, #4727, #38107, #14585, #18369, #19281, #31047, #30635, #31175, #29356, #2874, #23662, #24924, #14811, #18505, #9873, #21655, #1697, #10348, #20927, #16752, #16694, #40241, #37762, #41536, #33822, #21771, #35168, #9201, #9284, #17637, #8294, #3786, #45036, #31766, #32868, #29884, #26827, #42115, #35444, #38349, #47339, #27817, #16571, #28864, #27694 ) ) ;
#2885 = VERTEX_POINT ( 'NONE', #38628 ) ;
#2886 = CARTESIAN_POINT ( 'NONE',  ( -16.27103009772035946, -51.44980284186951991, -10.99028629592753603 ) ) ;
#2887 = CARTESIAN_POINT ( 'NONE',  ( -40.57984537804248504, -17.51835786754839575, -14.45444477236442715 ) ) ;
#2888 = B_SPLINE_CURVE_WITH_KNOTS ( 'NONE', 3,
 ( #21180, #20716, #38949, #13644, #17787, #6145 ),
 .UNSPECIFIED., .F., .F.,
 ( 4, 2, 4 ),
 ( 0.000000000000000000, 0.0004287667847523454301, 0.0008575335695046908601 ),
 .UNSPECIFIED. ) ;
#2889 = CARTESIAN_POINT ( 'NONE',  ( -6.814521373547099081, -111.4977409721489039, 10.34542064276763007 ) ) ;
#2890 = DIRECTION ( 'NONE',  ( -0.000000000000000000, 1.000000000000000000, -0.000000000000000000 ) ) ;
#2891 = CARTESIAN_POINT ( 'NONE',  ( -39.75000000005280043, -18.00000000000261124, 11.76395747634829725 ) ) ;
#2892 = ORIENTED_EDGE ( 'NONE', *, *, #999, .F. ) ;
#2893 = CARTESIAN_POINT ( 'NONE',  ( 24.99288257490620069, 14.17174033279825096, 13.32435857993316652 ) ) ;
#2894 = VERTEX_POINT ( 'NONE', #30137 ) ;
#2895 = CARTESIAN_POINT ( 'NONE',  ( 23.84590882868702266, -29.48992754099204916, 0.7754169106469479544 ) ) ;
#2896 = CARTESIAN_POINT ( 'NONE',  ( -7.800163649717452685, -14.10770844640611621, 14.20437050275947399 ) ) ;
#2897 = CARTESIAN_POINT ( 'NONE',  ( 45.00000000000000000, 1.387778780781445676E-14, 0.000000000000000000 ) ) ;
#2898 = DIRECTION ( 'NONE',  ( 0.000000000000000000, -0.7071067811865442421, -0.7071067811865510144 ) ) ;
#2899 = EDGE_CURVE ( 'NONE', #40761, #26554, #32646, .T. ) ;
#2900 = CARTESIAN_POINT ( 'NONE',  ( -34.50000000001693934, -49.21493936057861873, -8.000000000000012434 ) ) ;
#2901 = ADVANCED_FACE ( 'NONE', ( #34009, #8026 ), #23566, .T. ) ;
#2902 = CARTESIAN_POINT ( 'NONE',  ( 57.08099450522191631, -10.25199760276875161, 0.8543331700328571365 ) ) ;
#2903 = ORIENTED_EDGE ( 'NONE', *, *, #18146, .T. ) ;
#2904 = CARTESIAN_POINT ( 'NONE',  ( 45.82041123108824365, 13.79379963609216730, 1.332732373693994665 ) ) ;
#2905 = ORIENTED_EDGE ( 'NONE', *, *, #13842, .T. ) ;
#2906 = CARTESIAN_POINT ( 'NONE',  ( -39.68964908885476461, -16.78214577720003930, -14.43057575820229843 ) ) ;
#2907 = VECTOR ( 'NONE', #16943, 1000.000000000000000 ) ;
#2908 = CARTESIAN_POINT ( 'NONE',  ( -14.63106717760741482, -3.790521078582053006E-15, -9.744488197297249243 ) ) ;
#2909 = COORDINATED_UNIVERSAL_TIME_OFFSET ( 0, 0, .AHEAD. ) ;
#2910 = ADVANCED_BREP_SHAPE_REPRESENTATION ( '', ( #43601, #10894, #47028 ), #23760 ) ;
#2911 = FACE_BOUND ( 'NONE', #29711, .T. ) ;
#2912 = VECTOR ( 'NONE', #27217, 1000.000000000000000 ) ;
#2913 = CARTESIAN_POINT ( 'NONE',  ( -56.70859694972482146, 1.407558068393722106, 10.78011983049720257 ) ) ;
#2914 = CARTESIAN_POINT ( 'NONE',  ( 12.98958360660090605, 6.505213034913026604E-16, 9.086075268677580752 ) ) ;
#2915 = VECTOR ( 'NONE', #25532, 999.9999999999998863 ) ;
#2916 = CARTESIAN_POINT ( 'NONE',  ( 14.78201806086350523, 4.336808689942017736E-16, -8.927054964682190175 ) ) ;
#2917 = PERSON_AND_ORGANIZATION ( #14434, #46848 ) ;
#2918 = CARTESIAN_POINT ( 'NONE',  ( 17.99132279540273416, -19.68346649792731640, 8.487149427047807393 ) ) ;
#2919 = AXIS2_PLACEMENT_3D ( 'NONE', #43679, #32730, #31773 ) ;
#2920 = CARTESIAN_POINT ( 'NONE',  ( 24.87726553306644917, -0.9205474098326771326, -17.86127206159854808 ) ) ;
#2921 = CARTESIAN_POINT ( 'NONE',  ( 21.26634497579009064, 20.18165896107718282, 21.51645275915738154 ) ) ;
#2922 = CARTESIAN_POINT ( 'NONE',  ( -14.83122027201137527, 4.336808689942017736E-16, 8.755496170796771338 ) ) ;
#2923 = CARTESIAN_POINT ( 'NONE',  ( -11.43302012171982440, -112.9610704538851280, 2.782926619989479988 ) ) ;
#2924 = CARTESIAN_POINT ( 'NONE',  ( -7.800459582036026518, -14.52117547857299407, -13.97916102855259268 ) ) ;
#2925 = VERTEX_POINT ( 'NONE', #34254 ) ;
#2926 = CARTESIAN_POINT ( 'NONE',  ( -1.898315668407827728, -118.5000000000000142, -9.374736069175403586 ) ) ;
#2927 = CARTESIAN_POINT ( 'NONE',  ( 15.23676432240629097, -100.2114048701839835, -0.7774620227603913358 ) ) ;
#2928 = FACE_OUTER_BOUND ( 'NONE', #10711, .T. ) ;
#2929 =( REPRESENTATION_RELATIONSHIP ('NONE','NONE', #15694, #4211 ) REPRESENTATION_RELATIONSHIP_WITH_TRANSFORMATION ( #5124 )SHAPE_REPRESENTATION_RELATIONSHIP( ) );
#2930 = CARTESIAN_POINT ( 'NONE',  ( 14.25075551671960561, -19.50000000000000355, 15.49503593236968513 ) ) ;
#2931 = DIRECTION ( 'NONE',  ( -0.000000000000000000, -1.000000000000000000, -0.000000000000000000 ) ) ;
#2932 = CARTESIAN_POINT ( 'NONE',  ( 5.243018096218066582, -84.19042455449930173, 17.71783065728459050 ) ) ;
#2933 = CARTESIAN_POINT ( 'NONE',  ( -36.36161904735102723, -15.13248845125495912, 12.62787715985524883 ) ) ;
#2934 = CARTESIAN_POINT ( 'NONE',  ( 56.92015077402966483, 10.29898465688338582, 1.047972116071252957 ) ) ;
#2935 = CARTESIAN_POINT ( 'NONE',  ( -12.14269467912461842, -22.88828630055199653, -14.04152304767334236 ) ) ;
#2936 = VERTEX_POINT ( 'NONE', #31109 ) ;
#2937 = CARTESIAN_POINT ( 'NONE',  ( -57.34899683306347384, -8.744553687586609669, -10.52922592475820807 ) ) ;
#2938 = ORIENTED_EDGE ( 'NONE', *, *, #13406, .F. ) ;
#2939 = CARTESIAN_POINT ( 'NONE',  ( 15.22077015178381210, -100.1869155303214853, -1.855368320139754612 ) ) ;
#2940 = CARTESIAN_POINT ( 'NONE',  ( -36.36165930535738511, 16.08003511444298894, 10.22017246066465468 ) ) ;
#2941 = DIRECTION ( 'NONE',  ( 0.000000000000000000, 0.000000000000000000, -1.000000000000000000 ) ) ;
#2942 = CARTESIAN_POINT ( 'NONE',  ( -66.72572943429226200, -14.72962575899336635, 13.46405605855545851 ) ) ;
#2943 = CARTESIAN_POINT ( 'NONE',  ( 22.29477892722164611, 11.85623549729008452, 14.04826651896841838 ) ) ;
#2944 = CARTESIAN_POINT ( 'NONE',  ( -40.02661451435587736, 17.70428632911394118, 13.47346389850726922 ) ) ;
#2945 = CIRCLE ( 'NONE', #16118, 2.499999999999998668 ) ;
#2946 = ORIENTED_EDGE ( 'NONE', *, *, #23850, .T. ) ;
#2947 = CARTESIAN_POINT ( 'NONE',  ( -59.25000000000001421, -15.45933368882077730, -9.047562724001233292 ) ) ;
#2948 = CARTESIAN_POINT ( 'NONE',  ( 40.96203094239108111, -15.23678028196404277, 2.125225295705801948E-13 ) ) ;
#2949 = ORIENTED_EDGE ( 'NONE', *, *, #8922, .T. ) ;
#2951 = CARTESIAN_POINT ( 'NONE',  ( -3.056194911475012876, -112.9584801435890284, -11.38303233391471103 ) ) ;
#2950 = VECTOR ( 'NONE', #17700, 1000.000000000000114 ) ;
#2952 = CARTESIAN_POINT ( 'NONE',  ( 53.21794563691181423, -0.7791571727422894611, -11.72245566087458180 ) ) ;
#2953 = CARTESIAN_POINT ( 'NONE',  ( 1.470903534705277904, 0.4992578253093888918, 29.49592430182705272 ) ) ;
#2954 = CARTESIAN_POINT ( 'NONE',  ( 12.98948806014499802, -2.499679257043132626E-14, -9.752877948665425123 ) ) ;
#2955 = AXIS2_PLACEMENT_3D ( 'NONE', #34296, #4677, #7841 ) ;
#2956 = CARTESIAN_POINT ( 'NONE',  ( -40.30320723744780764, -7.652192467421885524, 15.73812737848703769 ) ) ;
#2957 = ORIENTED_EDGE ( 'NONE', *, *, #25658, .T. ) ;
#2958 = CARTESIAN_POINT ( 'NONE',  ( -56.22950162023151677, -1.541604779809023995, -10.96335472050165194 ) ) ;
#2959 = CARTESIAN_POINT ( 'NONE',  ( -20.00000000000018829, -5.276074381825233469E-14, 0.000000000000000000 ) ) ;
#2960 = VERTEX_POINT ( 'NONE', #5107 ) ;
#2961 = DIRECTION ( 'NONE',  ( 0.000000000000000000, 0.000000000000000000, 1.000000000000000000 ) ) ;
#2962 = CARTESIAN_POINT ( 'NONE',  ( 14.72395945214521795, 2.373581730715276956E-14, 9.727538936049771934 ) ) ;
#2963 = CARTESIAN_POINT ( 'NONE',  ( -220.0000000000001137, 110.0000000000002416, -6.123233995736772199E-17 ) ) ;
#2964 = COORDINATED_UNIVERSAL_TIME_OFFSET ( 0, 0, .AHEAD. ) ;
#2965 = B_SPLINE_CURVE_WITH_KNOTS ( 'NONE', 3,
 ( #30762, #40986, #18877, #1131 ),
 .UNSPECIFIED., .F., .F.,
 ( 4, 4 ),
 ( 0.0008575335695048097971, 0.001190752630772650041 ),
 .UNSPECIFIED. ) ;
#2966 = EDGE_CURVE ( 'NONE', #43514, #18193, #26431, .T. ) ;
#2967 = CARTESIAN_POINT ( 'NONE',  ( 0.8154127774602873968, 4.935503123430061478, -57.13095483420017473 ) ) ;
#2968 = ORIENTED_EDGE ( 'NONE', *, *, #44654, .F. ) ;
#2969 = CARTESIAN_POINT ( 'NONE',  ( -39.74959861971877473, -17.97339219556338819, -12.02662535667880839 ) ) ;
#2970 = VERTEX_POINT ( 'NONE', #19695 ) ;
#2971 = CARTESIAN_POINT ( 'NONE',  ( -39.56987170600159942, 10.26430551134047775, 15.53868077511992141 ) ) ;
#2972 = DIRECTION ( 'NONE',  ( 1.000000000000000000, 0.000000000000000000, 0.000000000000000000 ) ) ;
#2973 = CALENDAR_DATE ( 2025, 26, 11 ) ;
#2974 = APPROVAL ( #21009, 'UNSPECIFIED' ) ;
#2975 = DIRECTION ( 'NONE',  ( 0.000000000000000000, -1.000000000000000000, 0.000000000000000000 ) ) ;
#2976 = FACE_BOUND ( 'NONE', #18857, .T. ) ;
#2977 = CC_DESIGN_PERSON_AND_ORGANIZATION_ASSIGNMENT ( #46636, #47346, ( #15065 ) ) ;
#2978 = CARTESIAN_POINT ( 'NONE',  ( -44.05622708594943049, -12.81650439559666488, -14.56019953205777639 ) ) ;
#2979 = APPROVAL_DATE_TIME ( #47465, #23696 ) ;
#2980 = LINE ( 'NONE', #24130, #33185 ) ;
#2981 = CARTESIAN_POINT ( 'NONE',  ( 220.0000000000000284, 20.00000000000010303, 0.000000000000000000 ) ) ;
#2982 = CARTESIAN_POINT ( 'NONE',  ( 52.73686313157138983, 5.321911198685742583, -10.99330954993536835 ) ) ;
#2983 = VECTOR ( 'NONE', #21007, 1000.000000000000000 ) ;
#2984 = AXIS2_PLACEMENT_3D ( 'NONE', #35503, #28006, #31872 ) ;
#2985 = CARTESIAN_POINT ( 'NONE',  ( -2.242891143699925927, 4.469277595920071455, -60.61615381468754293 ) ) ;
#2986 = CARTESIAN_POINT ( 'NONE',  ( -17.99132279540273771, -19.68346649792731995, -8.487149427047807393 ) ) ;
#2987 = COORDINATED_UNIVERSAL_TIME_OFFSET ( 0, 0, .AHEAD. ) ;
#2988 = CARTESIAN_POINT ( 'NONE',  ( -0.1031446048401837845, -14.72032130604017119, -12.52829028436192260 ) ) ;
#2989 = CIRCLE ( 'NONE', #22357, 2.499999999999998668 ) ;
#2990 = CARTESIAN_POINT ( 'NONE',  ( -43.45000000000000284, 5.676051428291485193E-24, -29.50000000000000355 ) ) ;
#2991 = CARTESIAN_POINT ( 'NONE',  ( 9.672380846911801555, -100.1701869318718110, 12.34871421593431506 ) ) ;
#2992 = CARTESIAN_POINT ( 'NONE',  ( -36.36176709181078337, -3.670351011839537048, -14.04153828137787308 ) ) ;
#2993 = DIRECTION ( 'NONE',  ( 0.000000000000000000, -0.000000000000000000, 1.000000000000000000 ) ) ;
#2994 = AXIS2_PLACEMENT_3D ( 'NONE', #43084, #21428, #35992 ) ;
#2995 = B_SPLINE_CURVE_WITH_KNOTS ( 'NONE', 3,
 ( #24311, #34514, #42567, #9492, #5622, #1751, #42089, #20440, #24084, #27256, #1988, #31373, #1263, #5856, #9722, #17021, #27732, #42326, #46225, #9016, #5140, #38901, #24545, #30896 ),
 .UNSPECIFIED., .F., .F.,
 ( 4, 2, 2, 2, 2, 2, 2, 2, 2, 2, 2, 4 ),
 ( 0.004846841566019172674, 0.005452558550538355933, 0.006058275535057538325, 0.006361134027317126918, 0.006663992519576716379, 0.006966851011836304973, 0.007269709504095894434, 0.007875426488615071621, 0.008178284980874663684, 0.008481143473134254013, 0.009086860457653441608, 0.009692577442172627469 ),
 .UNSPECIFIED. ) ;
#2996 = CARTESIAN_POINT ( 'NONE',  ( -58.63343732001586517, -14.50405619938405088, 10.00884184703295432 ) ) ;
#2997 = CARTESIAN_POINT ( 'NONE',  ( -39.56606460057491148, -17.99145896958642155, -1.393010682229337489E-15 ) ) ;
#2998 = CARTESIAN_POINT ( 'NONE',  ( 18.29256296895175993, -13.40814324289199710, -10.46168871555842905 ) ) ;
#2999 = CARTESIAN_POINT ( 'NONE',  ( -44.02843839365401379, 18.15755801255161828, -1.594317674823163999 ) ) ;
#3000 = CARTESIAN_POINT ( 'NONE',  ( -0.4851198688178169904, -111.5000000000001279, 12.00000000000000000 ) ) ;
#3001 = CARTESIAN_POINT ( 'NONE',  ( -40.30321882356362551, -18.31293819651387267, 9.677374970423532119 ) ) ;
#3002 = CARTESIAN_POINT ( 'NONE',  ( -44.89756891912174552, -21.92685202788771548, -19.73482100620921642 ) ) ;
#3003 = DIRECTION ( 'NONE',  ( 0.7071067811865437980, -0.5000000000000053291, -0.4999999999999999445 ) ) ;
#3004 = ORIENTED_EDGE ( 'NONE', *, *, #18702, .T. ) ;
#3005 = CARTESIAN_POINT ( 'NONE',  ( 13.48304830311941238, -27.46010639483279903, 8.411440951299676172 ) ) ;
#3006 = CARTESIAN_POINT ( 'NONE',  ( 225.0000000000000000, 4.956902900612824557E-14, -10.00000000000000000 ) ) ;
#3007 = CARTESIAN_POINT ( 'NONE',  ( 59.25000000000020606, 9.494458237962028591, -0.3969223797022222167 ) ) ;
#3008 = CARTESIAN_POINT ( 'NONE',  ( -7.799289338933180993, 12.58078283997899227, 14.55575675173546024 ) ) ;
#3009 = ADVANCED_FACE ( 'NONE', ( #8748 ), #41570, .T. ) ;
#3010 = CARTESIAN_POINT ( 'NONE',  ( -59.25000000000001421, 11.05754500261409312, 9.750000000000005329 ) ) ;
#3011 = CARTESIAN_POINT ( 'NONE',  ( -40.02661454435199317, -16.77935303088579033, -14.64480408992535843 ) ) ;
#3012 = DIRECTION ( 'NONE',  ( 0.000000000000000000, 0.000000000000000000, 1.000000000000000000 ) ) ;
#3014 = CARTESIAN_POINT ( 'NONE',  ( -1.130008083382780659E-14, -112.4665445464859914, -11.72284774027242626 ) ) ;
#3013 = CARTESIAN_POINT ( 'NONE',  ( -1.905407963009894790, -112.4709908788595953, 11.68524852533763259 ) ) ;
#3015 = CARTESIAN_POINT ( 'NONE',  ( -40.57983635642706588, 18.44776432249305742, -12.29876038393008741 ) ) ;
#3016 = CARTESIAN_POINT ( 'NONE',  ( 53.70582063086754232, 1.570402417743545387, -11.56848444417097177 ) ) ;
#3017 = EDGE_LOOP ( 'NONE', ( #12567, #34954, #7441, #5822 ) ) ;
#3018 = CARTESIAN_POINT ( 'NONE',  ( -8.025801236822299956, 4.592674500338151102E-13, -14.49346263416971681 ) ) ;
#3019 = EDGE_CURVE ( 'NONE', #9764, #41669, #1231, .T. ) ;
#3020 = CARTESIAN_POINT ( 'NONE',  ( 14.61651566973964833, 5.204170427930421283E-15, -9.060977724557195856 ) ) ;
#3021 = CARTESIAN_POINT ( 'NONE',  ( -59.25000000000048317, -14.36545215418137822, 9.752879360980029944 ) ) ;
#3022 = CARTESIAN_POINT ( 'NONE',  ( 24.94703244968562927, -5.876771193825844897, 17.62007681191406405 ) ) ;
#3023 = VERTEX_POINT ( 'NONE', #12387 ) ;
#3024 = LINE ( 'NONE', #40429, #5313 ) ;
#3025 = ORIENTED_EDGE ( 'NONE', *, *, #42314, .F. ) ;
#3026 = EDGE_LOOP ( 'NONE', ( #2318, #38486, #23668, #14183 ) ) ;
#3027 = CARTESIAN_POINT ( 'NONE',  ( -99.99999999999998579, -2.872684163234078864E-15, 2.900000000000011013 ) ) ;
#3028 = CARTESIAN_POINT ( 'NONE',  ( -40.30323025202831388, -17.36190168949149282, 14.33466546467827030 ) ) ;
#3029 = CARTESIAN_POINT ( 'NONE',  ( -55.00000000000030553, -80.00000000000018474, 10.00000000000000000 ) ) ;
#3030 = CARTESIAN_POINT ( 'NONE',  ( -39.75000000000004263, 17.84496880340108760, 12.60926271831456802 ) ) ;
#3031 = CARTESIAN_POINT ( 'NONE',  ( -59.25000000000003553, -15.50496844875456581, -8.815316618624535749 ) ) ;
#3032 = CARTESIAN_POINT ( 'NONE',  ( 0.4976286966417325375, 1.471454186787221285, 15.20814352655272472 ) ) ;
#3033 = EDGE_CURVE ( 'NONE', #28520, #19274, #27679, .T. ) ;
#3034 = EDGE_LOOP ( 'NONE', ( #20575, #37719 ) ) ;
#3035 = DIRECTION ( 'NONE',  ( 5.782411586573018357E-16, 0.000000000000000000, -1.000000000000000000 ) ) ;
#3036 = CARTESIAN_POINT ( 'NONE',  ( -40.57984533334452237, 17.70736291260736905, 14.21480882690974035 ) ) ;
#3037 = FACE_OUTER_BOUND ( 'NONE', #7627, .T. ) ;
#3038 = DIRECTION ( 'NONE',  ( 0.000000000000000000, 1.000000000000000000, -1.156482317317871478E-16 ) ) ;
#3039 = CARTESIAN_POINT ( 'NONE',  ( 22.49999999999999289, -1.550000000000054445, 16.37588630116848165 ) ) ;
#3040 = PERSON_AND_ORGANIZATION ( #42342, #19603 ) ;
#3041 = CARTESIAN_POINT ( 'NONE',  ( 1.723303171356074248, -111.4990941444357873, -11.97782318408742874 ) ) ;
#3042 = CARTESIAN_POINT ( 'NONE',  ( 52.18000000000003524, 2.443587338274227694, 12.02625263930824850 ) ) ;
#3043 = CARTESIAN_POINT ( 'NONE',  ( -11.41777087728973505, -111.4991398434843290, -4.551302794476571378 ) ) ;
#3044 = CARTESIAN_POINT ( 'NONE',  ( -39.75000000000000711, 17.99999999999998934, -9.478243214231831359 ) ) ;
#3045 = EDGE_CURVE ( 'NONE', #13093, #46298, #22570, .T. ) ;
#3046 = VECTOR ( 'NONE', #5702, 1000.000000000000000 ) ;
#3047 = DIRECTION ( 'NONE',  ( -0.000000000000000000, -0.000000000000000000, -1.000000000000000000 ) ) ;
#3048 = CARTESIAN_POINT ( 'NONE',  ( -40.30322423761804629, 18.29152887747754619, -12.17642970497394828 ) ) ;
#3049 = VECTOR ( 'NONE', #2751, 999.9999999999998863 ) ;
#3050 = CARTESIAN_POINT ( 'NONE',  ( 20.99963305035036853, -29.49742718032407751, -0.4020855504827292592 ) ) ;
#3051 = B_SPLINE_CURVE_WITH_KNOTS ( 'NONE', 3,
 ( #37117, #10658, #43970, #22550, #29120, #18203, #14543, #3384, #18686, #37359, #33011, #33479, #29363, #17963, #4089, #14057, #40315, #29602, #28889, #10897, #44457, #25725, #7742, #32775, #40552, #7273, #22068, #25963 ),
 .UNSPECIFIED., .F., .F.,
 ( 4, 2, 2, 2, 2, 2, 2, 2, 2, 2, 2, 2, 2, 4 ),
 ( 3.266339022949032558E-18, 0.0003031757629304002622, 0.0006063515258607972717, 0.0009095272887911943355, 0.001212703051721591291, 0.001819054577582385852, 0.002425406103443179980, 0.002728581866373576935, 0.003031757629303973890, 0.003334933392234370846, 0.003638109155164768668, 0.004244460681025561712, 0.004547636443955958667, 0.004850812206886354755 ),
 .UNSPECIFIED. ) ;
#3052 = CARTESIAN_POINT ( 'NONE',  ( 15.73750120935819119, -0.6263080312550010076, 8.979477081902677682 ) ) ;
#3053 = CARTESIAN_POINT ( 'NONE',  ( -2.547154673980141857E-14, -13.49169553912062547, 14.21152573465243840 ) ) ;
#3054 = CARTESIAN_POINT ( 'NONE',  ( 107.5000000000001421, 110.0000000000000426, 0.000000000000000000 ) ) ;
#3055 = CONTEXT_DEPENDENT_SHAPE_REPRESENTATION ( #47949, #43499 ) ;
#3056 = CARTESIAN_POINT ( 'NONE',  ( -45.00000000000000000, -1.550000000000095524, -29.50000000000010303 ) ) ;
#3057 = CIRCLE ( 'NONE', #27888, 3.000000000000055955 ) ;
#3058 = CARTESIAN_POINT ( 'NONE',  ( -45.75611458879448890, 14.56262505809867314, 14.20379316289210081 ) ) ;
#3059 = CARTESIAN_POINT ( 'NONE',  ( 0.8316323551286189941, -111.5000000000000000, 12.00000000000000000 ) ) ;
#3060 = CARTESIAN_POINT ( 'NONE',  ( -36.36163789544475122, -15.87773286992277555, -11.30017272538786521 ) ) ;
#3061 = CARTESIAN_POINT ( 'NONE',  ( 23.44511871458638197, 1.232660388861436473, -29.47428884747203881 ) ) ;
#3062 = CARTESIAN_POINT ( 'NONE',  ( -107.5000000000002274, 200.0000000000000284, -10.00000000000000000 ) ) ;
#3063 = ORIENTED_EDGE ( 'NONE', *, *, #46392, .T. ) ;
#3064 = CARTESIAN_POINT ( 'NONE',  ( 46.38930489965680692, -10.42506176842435472, 9.442471408335210370 ) ) ;
#3065 = CARTESIAN_POINT ( 'NONE',  ( 11.50537140522602897, -19.22339577210897588, -15.61906386707468997 ) ) ;
#3066 = DIRECTION ( 'NONE',  ( 9.319636542926604927E-18, -0.7071067811865462405, 0.7071067811865489050 ) ) ;
#3067 = ADVANCED_FACE ( 'NONE', ( #5354 ), #27228, .T. ) ;
#3068 = ORIENTED_EDGE ( 'NONE', *, *, #11167, .F. ) ;
#3070 = CARTESIAN_POINT ( 'NONE',  ( 15.82783082760045801, -18.94677782439960367, -15.44256207887543475 ) ) ;
#3069 = CARTESIAN_POINT ( 'NONE',  ( -11.84551435870661784, -111.5000000000000711, 2.856947756833704499 ) ) ;
#3071 = CARTESIAN_POINT ( 'NONE',  ( -43.52903556270246099, -0.4990916790834936667, -29.49592731493859432 ) ) ;
#3072 = EDGE_CURVE ( 'NONE', #35297, #9812, #116, .T. ) ;
#3073 = CARTESIAN_POINT ( 'NONE',  ( -45.84185675710801178, 18.29256296895177059, -10.46168871555843793 ) ) ;
#3074 = EDGE_CURVE ( 'NONE', #29411, #29382, #36544, .T. ) ;
#3075 = VECTOR ( 'NONE', #3250, 1000.000000000000000 ) ;
#3076 = CARTESIAN_POINT ( 'NONE',  ( 54.13481938526788895, 3.972450386422660965E-14, 11.32685040694627787 ) ) ;
#3077 = CARTESIAN_POINT ( 'NONE',  ( -57.44346181701421727, 10.19203177705335861, 10.49172930557224603 ) ) ;
#3079 = CARTESIAN_POINT ( 'NONE',  ( -59.24999999999998579, -13.82358994287949372, -9.085895277824766580 ) ) ;
#3078 = CIRCLE ( 'NONE', #1524, 2.499999999999998668 ) ;
#3080 = CARTESIAN_POINT ( 'NONE',  ( 24.97144037466658517, -18.67840591288994645, 3.776913791966745038 ) ) ;
#3081 = VERTEX_POINT ( 'NONE', #11666 ) ;
#3082 = CARTESIAN_POINT ( 'NONE',  ( 1.931403263420819361, -111.4999999999999858, 11.96251694922469433 ) ) ;
#3083 = CARTESIAN_POINT ( 'NONE',  ( 53.70465731979238910, 1.044750642516686145, -11.58289039423510758 ) ) ;
#3084 = EDGE_LOOP ( 'NONE', ( #3531, #19311, #24640, #25954 ) ) ;
#3085 = ORIENTED_EDGE ( 'NONE', *, *, #7545, .F. ) ;
#3086 = AXIS2_PLACEMENT_3D ( 'NONE', #20854, #9911, #16967 ) ;
#3087 = CARTESIAN_POINT ( 'NONE',  ( -40.30322003257519725, -18.31293860269519413, -6.905370193466344730 ) ) ;
#3088 = DIRECTION ( 'NONE',  ( -1.000000000000000000, 0.000000000000000000, 0.000000000000000000 ) ) ;
#3089 = DIRECTION ( 'NONE',  ( -0.000000000000000000, -0.000000000000000000, -1.000000000000000000 ) ) ;
#3090 = VERTEX_POINT ( 'NONE', #12139 ) ;
#3091 = EDGE_CURVE ( 'NONE', #15488, #17096, #8182, .T. ) ;
#3092 = ORIENTED_EDGE ( 'NONE', *, *, #31853, .F. ) ;
#3093 = CARTESIAN_POINT ( 'NONE',  ( -39.75000000000000711, 14.08251000498230887, 15.49999999999999289 ) ) ;
#3094 = CARTESIAN_POINT ( 'NONE',  ( -84.99999999999998579, 54.99999999999999289, 0.000000000000000000 ) ) ;
#3095 = CARTESIAN_POINT ( 'NONE',  ( -55.00000000000000000, 30.00000000000000000, -29.45925151798666519 ) ) ;
#3096 = CARTESIAN_POINT ( 'NONE',  ( 45.00000000000000000, -1.015668341692166518E-13, -29.50000000000011013 ) ) ;
#3097 = CARTESIAN_POINT ( 'NONE',  ( 54.13481938526788895, 3.972450386422660965E-14, 11.32685040694627787 ) ) ;
#3098 = LINE ( 'NONE', #32721, #25876 ) ;
#3099 = CARTESIAN_POINT ( 'NONE',  ( 22.50000000000000355, 19.73482100620928392, 21.92685202788765153 ) ) ;
#3100 = CARTESIAN_POINT ( 'NONE',  ( -39.75000000000000711, 17.99362032458364880, -11.79206269569733223 ) ) ;
#3101 = ADVANCED_FACE ( 'NONE', ( #19214 ), #24364, .F. ) ;
#3102 = CARTESIAN_POINT ( 'NONE',  ( -39.75000000000002132, -16.78529056628828187, -14.41726250658646080 ) ) ;
#3103 = COORDINATED_UNIVERSAL_TIME_OFFSET ( 0, 0, .AHEAD. ) ;
#3104 = AXIS2_PLACEMENT_3D ( 'NONE', #39899, #32611, #21908 ) ;
#3105 = DIRECTION ( 'NONE',  ( -0.000000000000000000, 1.000000000000000000, -1.156482317317871478E-16 ) ) ;
#3106 = COORDINATED_UNIVERSAL_TIME_OFFSET ( 0, 0, .AHEAD. ) ;
#3107 = CARTESIAN_POINT ( 'NONE',  ( -45.75586898382086787, 12.54088300455476634, -14.22380317891172652 ) ) ;
#3108 = VECTOR ( 'NONE', #15160, 1000.000000000000000 ) ;
#3109 = DIRECTION ( 'NONE',  ( 0.000000000000000000, 0.000000000000000000, -1.000000000000000000 ) ) ;
#3110 = CARTESIAN_POINT ( 'NONE',  ( 11.48237858120200805, -0.6163765709449227082, 10.00891069279538037 ) ) ;
#3111 = EDGE_CURVE ( 'NONE', #1388, #28164, #21775, .T. ) ;
#3112 = CARTESIAN_POINT ( 'NONE',  ( -15.62301256053143206, -19.56015390033138601, -15.17536127823724357 ) ) ;
#3113 = CARTESIAN_POINT ( 'NONE',  ( -5.876771193787605263, -84.19703244968540901, 17.62007681192364572 ) ) ;
#3114 = CARTESIAN_POINT ( 'NONE',  ( -59.24999999999979394, -15.00008766306730124, 9.620241391768882266 ) ) ;
#3115 = CARTESIAN_POINT ( 'NONE',  ( 43.45007222895370802, 29.49999620491962560, -0.2027846868619355147 ) ) ;
#3116 = ORIENTED_EDGE ( 'NONE', *, *, #14026, .F. ) ;
#3117 = CARTESIAN_POINT ( 'NONE',  ( 16.08333275697470910, -22.88833818002579790, 10.02760091867953385 ) ) ;
#3118 = CARTESIAN_POINT ( 'NONE',  ( 9.474713382587967914, -111.9875550104354147, -7.834056976552490781 ) ) ;
#3119 = EDGE_CURVE ( 'NONE', #11835, #23026, #12866, .T. ) ;
#3120 = DIRECTION ( 'NONE',  ( 0.000000000000000000, 0.000000000000000000, -1.000000000000000000 ) ) ;
#3121 = CARTESIAN_POINT ( 'NONE',  ( -31.79016384258531858, 2.016654662939284362E-12, 12.07369459551262736 ) ) ;
#3122 = CARTESIAN_POINT ( 'NONE',  ( -43.91945811448170645, 15.81295443906626730, -14.23229308726063813 ) ) ;
#3123 = CARTESIAN_POINT ( 'NONE',  ( -13.12068308243481063, -100.1656354507096722, -8.558184455577258376 ) ) ;
#3124 = EDGE_LOOP ( 'NONE', ( #46144, #11669, #28709, #30196 ) ) ;
#3125 = EDGE_CURVE ( 'NONE', #15298, #7911, #35204, .T. ) ;
#3126 = CARTESIAN_POINT ( 'NONE',  ( 44.60489831931793248, -14.11342629131042337, 1.502079289158729347 ) ) ;
#3127 = CARTESIAN_POINT ( 'NONE',  ( 24.98870712756785650, 12.79176476087304160, -14.54395282972431147 ) ) ;
#3128 = CARTESIAN_POINT ( 'NONE',  ( -22.50000000000000355, -13.66878761938766473, -11.47675659770940548 ) ) ;
#3129 = CARTESIAN_POINT ( 'NONE',  ( -59.24999999999996447, 14.79983301493285630, 9.707297091034373437 ) ) ;
#3130 = DIRECTION ( 'NONE',  ( 0.000000000000000000, 0.000000000000000000, -1.000000000000000000 ) ) ;
#3131 = CARTESIAN_POINT ( 'NONE',  ( -0.9317000568898868851, -84.12906552700229668, 17.86077162125084783 ) ) ;
#3132 = CARTESIAN_POINT ( 'NONE',  ( -31.78980706639576681, 12.54662758780239429, -10.64820062259931532 ) ) ;
#3133 = ORIENTED_EDGE ( 'NONE', *, *, #15772, .F. ) ;
#3134 = ORIENTED_EDGE ( 'NONE', *, *, #16194, .T. ) ;
#3135 = CARTESIAN_POINT ( 'NONE',  ( -11.57650416889477540, -112.9595486001162072, -1.352668433565864969 ) ) ;
#3136 = AXIS2_PLACEMENT_3D ( 'NONE', #39363, #17244, #16543 ) ;
#3137 = CARTESIAN_POINT ( 'NONE',  ( -31.78982466817306829, -13.07011648140946036, -9.853777754775061126 ) ) ;
#3138 = FACE_OUTER_BOUND ( 'NONE', #22879, .T. ) ;
#3139 = DIRECTION ( 'NONE',  ( 1.000000000000000000, 0.000000000000000000, 0.000000000000000000 ) ) ;
#3140 = CARTESIAN_POINT ( 'NONE',  ( -39.75067836093914053, -17.79654027244895431, 12.78785303828618147 ) ) ;
#3141 = CONICAL_SURFACE ( 'NONE', #49, 2.099999999999990763, 1.029744258676645874 ) ;
#3142 = ORIENTED_EDGE ( 'NONE', *, *, #43983, .F. ) ;
#3143 = CARTESIAN_POINT ( 'NONE',  ( -39.75000000000003553, 17.04898933372291836, 14.09510684889813703 ) ) ;
#3144 = VECTOR ( 'NONE', #23661, 1000.000000000000000 ) ;
#3145 = ORIENTED_EDGE ( 'NONE', *, *, #45870, .T. ) ;
#3146 = CARTESIAN_POINT ( 'NONE',  ( -50.73763410293473441, -17.82973152306146858, -1.750000000000000000 ) ) ;
#3147 = CARTESIAN_POINT ( 'NONE',  ( 53.22054708724509453, -1.578747883868509172, 11.70740806419732749 ) ) ;
#3148 = DIRECTION ( 'NONE',  ( -0.000000000000000000, -0.000000000000000000, 1.000000000000000000 ) ) ;
#3149 = CARTESIAN_POINT ( 'NONE',  ( -45.22860581025840787, -12.11313152909496615, 14.28756565447805826 ) ) ;
#3150 = DIRECTION ( 'NONE',  ( 0.000000000000000000, 0.000000000000000000, 1.000000000000000000 ) ) ;
#3151 = CARTESIAN_POINT ( 'NONE',  ( 21.26735681967601010, -17.20866543481185218, -0.9451431577160170905 ) ) ;
#3152 = EDGE_LOOP ( 'NONE', ( #8916, #34921, #29150, #26794 ) ) ;
#3153 = CARTESIAN_POINT ( 'NONE',  ( -59.24999999999997868, 15.50671894260437256, -8.776608990005318134 ) ) ;
#3154 = ORIENTED_EDGE ( 'NONE', *, *, #10136, .F. ) ;
#3155 = CARTESIAN_POINT ( 'NONE',  ( -39.74999999999999289, -17.94384913395299463, -12.23170311877204419 ) ) ;
#3156 = CARTESIAN_POINT ( 'NONE',  ( -14.57842636174939344, -2.168404344971008868E-15, -9.073707334330062935 ) ) ;
#3157 = PERSON_AND_ORGANIZATION ( #42342, #19603 ) ;
#3158 = CARTESIAN_POINT ( 'NONE',  ( -40.30322326842480862, 18.31293951793937325, 11.74040263602567613 ) ) ;
#3159 = PLANE ( 'NONE',  #19846 ) ;
#3160 = CARTESIAN_POINT ( 'NONE',  ( 14.31215925428008084, -0.6162966599539380086, 10.00895930854718507 ) ) ;
#3161 = SECURITY_CLASSIFICATION_LEVEL ( 'unclassified' ) ;
#3162 = CARTESIAN_POINT ( 'NONE',  ( 17.99422484077315687, -19.62259699847690086, 4.637635885662468205 ) ) ;
#3163 = CARTESIAN_POINT ( 'NONE',  ( -36.36176000523604301, -6.489795382376762234, -14.04153623990823796 ) ) ;
#3164 = VECTOR ( 'NONE', #12041, 1000.000000000000000 ) ;
#3165 = CIRCLE ( 'NONE', #842, 2.500000000000002220 ) ;
#3166 = CARTESIAN_POINT ( 'NONE',  ( 43.45000000000000284, 0.000000000000000000, -29.50000000000011013 ) ) ;
#3167 = PRODUCT_DEFINITION_SHAPE ( 'NONE', 'NONE',  #48100 ) ;
#3168 = CARTESIAN_POINT ( 'NONE',  ( 45.00000000000000000, 29.45925151798667230, 0.000000000000000000 ) ) ;
#3169 = CARTESIAN_POINT ( 'NONE',  ( -18.18512654903133807, -18.67015824149004999, 13.34511095189350449 ) ) ;
#3170 = CARTESIAN_POINT ( 'NONE',  ( 24.98270305952718218, -11.29157488959476829, -15.59094394811125284 ) ) ;
#3171 = CIRCLE ( 'NONE', #33427, 19.00000000000000355 ) ;
#3172 = ORIENTED_EDGE ( 'NONE', *, *, #4143, .F. ) ;
#3173 = CARTESIAN_POINT ( 'NONE',  ( 0.4974866630815886759, -111.4999999999999147, 12.00000000000000000 ) ) ;
#3174 = CARTESIAN_POINT ( 'NONE',  ( 18.74705162521613744, -84.20329674217792615, -1.659174908576941165 ) ) ;
#3175 = CARTESIAN_POINT ( 'NONE',  ( -51.93371351421600934, 18.59150561331991725, 9.131314735419159945 ) ) ;
#3176 = CARTESIAN_POINT ( 'NONE',  ( 12.73673423957928641, -19.62011737967641878, 15.52552393642176654 ) ) ;
#3177 = EDGE_CURVE ( 'NONE', #1340, #24926, #20414, .T. ) ;
#3178 = CARTESIAN_POINT ( 'NONE',  ( -20.00000000000020606, -245.0000000000000568, 0.000000000000000000 ) ) ;
#3179 = CARTESIAN_POINT ( 'NONE',  ( 8.589530987794738337, -111.9874954892189436, 8.804975863980272877 ) ) ;
#3180 = CARTESIAN_POINT ( 'NONE',  ( 53.70782809628916965, -2.629726288228397824, 11.45839075261255147 ) ) ;
#3181 = DIRECTION ( 'NONE',  ( 1.000000000000000000, -0.000000000000000000, -0.000000000000000000 ) ) ;
#3182 = CARTESIAN_POINT ( 'NONE',  ( -14.53930279917430290, -18.94678483508231182, -15.73328340064736963 ) ) ;
#3183 = EDGE_CURVE ( 'NONE', #47386, #3436, #24146, .T. ) ;
#3184 = CARTESIAN_POINT ( 'NONE',  ( -57.38759458717342454, -8.651947025239802969, -10.51398753925061236 ) ) ;
#3185 = CARTESIAN_POINT ( 'NONE',  ( 18.50527157853179361, -84.22894542742402280, -5.027895276089542342 ) ) ;
#3186 = CARTESIAN_POINT ( 'NONE',  ( 52.73641971422654251, 11.85984146279532858, 1.151598181425998124 ) ) ;
#3187 = CARTESIAN_POINT ( 'NONE',  ( -24.05000000000000071, 4.877465845237137496E-13, 12.87384950438292286 ) ) ;
#3188 = CARTESIAN_POINT ( 'NONE',  ( 21.15701311315971367, 12.54184563833020682, 13.64555383336218775 ) ) ;
#3189 = CARTESIAN_POINT ( 'NONE',  ( 24.98516663281433026, 18.18319177936849940, 6.438673783693478647 ) ) ;
#3190 = ORIENTED_EDGE ( 'NONE', *, *, #47026, .T. ) ;
#3191 = CARTESIAN_POINT ( 'NONE',  ( -45.84427356512210849, -18.30106207984589517, -10.23745675458658155 ) ) ;
#3192 = CARTESIAN_POINT ( 'NONE',  ( -40.30321889017243819, -18.31293825888841553, -3.588857493884822780 ) ) ;
#3193 = CARTESIAN_POINT ( 'NONE',  ( -11.29157488962216149, -84.23270305952713954, -15.59094394809298301 ) ) ;
#3194 = CARTESIAN_POINT ( 'NONE',  ( 24.91769569755424030, -3.380018759020576802, -17.84899919265045298 ) ) ;
#3195 = CARTESIAN_POINT ( 'NONE',  ( 1.550000000000006484, 0.1011210658340062907, 29.50000000000000711 ) ) ;
#3196 = CARTESIAN_POINT ( 'NONE',  ( 14.48193975994520954, 7.177406420918233169E-15, -9.752868348192983206 ) ) ;
#3197 = CARTESIAN_POINT ( 'NONE',  ( -36.36175254327864081, 9.797479164712951771, 14.04153406157563033 ) ) ;
#3198 = ORIENTED_EDGE ( 'NONE', *, *, #5511, .T. ) ;
#3199 = DIRECTION ( 'NONE',  ( -1.000000000000000000, 0.000000000000000000, -0.000000000000000000 ) ) ;
#3200 = DIRECTION ( 'NONE',  ( 0.000000000000000000, 1.000000000000000000, 0.000000000000000000 ) ) ;
#3201 = ORIENTED_EDGE ( 'NONE', *, *, #33382, .T. ) ;
#3202 = CARTESIAN_POINT ( 'NONE',  ( -41.75000000000000711, -19.43903020904489409, 1.750000000000000222 ) ) ;
#3203 = CARTESIAN_POINT ( 'NONE',  ( 14.74207739247438198, -4.330222445412665701E-15, 9.723341912712649915 ) ) ;
#3204 = AXIS2_PLACEMENT_3D ( 'NONE', #22156, #22635, #63 ) ;
#3205 = CARTESIAN_POINT ( 'NONE',  ( -241.3499999999999375, 155.0000000000001421, -7.099999999999990763 ) ) ;
#3206 = APPROVAL_STATUS ( 'not_yet_approved' ) ;
#3207 = PLANE ( 'NONE',  #47625 ) ;
#3208 = VECTOR ( 'NONE', #5594, 1000.000000000000000 ) ;
#3209 = ORIENTED_EDGE ( 'NONE', *, *, #33057, .F. ) ;
#3210 = CARTESIAN_POINT ( 'NONE',  ( -50.75034967535687969, -17.82804052558917363, 1.750000000000000000 ) ) ;
#3211 = ORIENTED_EDGE ( 'NONE', *, *, #46811, .F. ) ;
#3212 = CARTESIAN_POINT ( 'NONE',  ( -39.75000000000000711, -14.25075551671961271, 15.49503593236966914 ) ) ;
#3213 = CARTESIAN_POINT ( 'NONE',  ( -45.85867042828696327, 15.70205566457759438, -13.85039352161016168 ) ) ;
#3214 = APPROVAL_STATUS ( 'not_yet_approved' ) ;
#3215 = CARTESIAN_POINT ( 'NONE',  ( -38.75000000000000000, -5.000000000000000000, -39.50000000003392131 ) ) ;
#3216 = CARTESIAN_POINT ( 'NONE',  ( -14.58610562600772553, -8.456776945386936163E-15, 9.073192553828446805 ) ) ;
#3217 = DIRECTION ( 'NONE',  ( -0.000000000000000000, -0.000000000000000000, 1.000000000000000000 ) ) ;
#3218 = CALENDAR_DATE ( 2025, 26, 11 ) ;
#3219 = CARTESIAN_POINT ( 'NONE',  ( -14.66513688474844557, 0.000000000000000000, -9.738081377072475675 ) ) ;
#3220 = PLANE ( 'NONE',  #8357 ) ;
#3221 = CARTESIAN_POINT ( 'NONE',  ( -31.78992327465430989, 10.90134788336351335, -11.80997724625294865 ) ) ;
#3222 = CARTESIAN_POINT ( 'NONE',  ( 54.13481938526798842, 11.32685040694624767, 2.116080621733661615E-15 ) ) ;
#3223 = CARTESIAN_POINT ( 'NONE',  ( -14.52192494696928549, -2.168404344971008868E-15, 9.084423193917414707 ) ) ;
#3224 = DATE_AND_TIME ( #17543, #35208 ) ;
#3225 = CARTESIAN_POINT ( 'NONE',  ( -56.97778282641609593, 1.263639273338950764, -10.67574218575980716 ) ) ;
#3226 = CARTESIAN_POINT ( 'NONE',  ( -18.46940738833261264, -18.67017166474134271, -3.622312626801641677 ) ) ;
#3227 = CARTESIAN_POINT ( 'NONE',  ( 7.591275519367806091, -111.9873540807774503, 9.664709661835480858 ) ) ;
#3228 = CARTESIAN_POINT ( 'NONE',  ( -40.30320723744780054, -7.652192467731510739, -15.73812737848703414 ) ) ;
#3229 = CARTESIAN_POINT ( 'NONE',  ( -30.00000000000000355, -17.50000000000000000, 4.999999999999999112 ) ) ;
#3230 = LOCAL_TIME ( 14, 34, 16.00000000000000000, #25851 ) ;
#3231 = CARTESIAN_POINT ( 'NONE',  ( 52.24759819791415083, -10.52960104670759911, -6.507605349145135776 ) ) ;
#3232 =( BOUNDED_SURFACE ( )  B_SPLINE_SURFACE ( 3, 2, ( 
 ( #16099, #31405, #42118 ),
 ( #4443, #42358, #19276 ),
 ( #12929, #41633, #38201 ),
 ( #4693, #9048, #38692 ),
 ( #41389, #26791, #34068 ),
 ( #812, #15860, #15618 ),
 ( #23390, #30679, #45534 ),
 ( #30927, #41878, #45772 ) ),
 .UNSPECIFIED., .F., .F., .F. ) 
 B_SPLINE_SURFACE_WITH_KNOTS ( ( 4, 2, 2, 4 ),
 ( 3, 3 ),
 ( 0.009046094872611137178, 0.01327304743615611779, 0.01538652371792860810, 0.01749999999970109840 ),
 ( 0.000000000000000000, 1.000000000000000000 ),
 .UNSPECIFIED. ) 
 GEOMETRIC_REPRESENTATION_ITEM ( )  RATIONAL_B_SPLINE_SURFACE ( (
 ( 1.000000000000000000, 0.8284177378052745011, 1.000000000000000000),
 ( 1.000000000000000000, 0.8284273341940014967, 1.000000000000000000),
 ( 1.000000000000000000, 0.8285022094746113952, 1.000000000000000000),
 ( 1.000000000000000000, 0.8283981040535632889, 1.000000000000000000),
 ( 1.000000000000000000, 0.8283140403609111635, 1.000000000000000000),
 ( 1.000000000000000000, 0.8285883775952479491, 1.000000000000000000),
 ( 1.000000000000000000, 0.8289721206502648210, 1.000000000000000000),
 ( 1.000000000000000000, 0.8285253333983769730, 1.000000000000000000) ) ) 
 REPRESENTATION_ITEM ( '' )  SURFACE ( )  );
#3233 = CARTESIAN_POINT ( 'NONE',  ( -39.75000000000003553, -17.99999999999998579, 4.627534663815709770 ) ) ;
#3234 = CARTESIAN_POINT ( 'NONE',  ( 14.87310982485729127, 0.000000000000000000, -9.678959623743262242 ) ) ;
#3235 = LINE ( 'NONE', #47964, #11557 ) ;
#3236 = CARTESIAN_POINT ( 'NONE',  ( 5.141549539370643629, -27.45986178667138944, 12.07368723315355652 ) ) ;
#3237 = AXIS2_PLACEMENT_3D ( 'NONE', #22012, #44405, #10606 ) ;
#3238 = CARTESIAN_POINT ( 'NONE',  ( -40.57982823534544536, -18.46940729477080012, 9.776940848536062489 ) ) ;
#3239 = CARTESIAN_POINT ( 'NONE',  ( -43.76733974879154232, -20.18072647846660672, -21.51732644080199819 ) ) ;
#3240 = EDGE_CURVE ( 'NONE', #37147, #9169, #42536, .T. ) ;
#3241 = PLANE ( 'NONE',  #44255 ) ;
#3242 = ORIENTED_EDGE ( 'NONE', *, *, #18288, .F. ) ;
#3243 = AXIS2_PLACEMENT_3D ( 'NONE', #17204, #43217, #40044 ) ;
#3244 = CARTESIAN_POINT ( 'NONE',  ( 18.74469111807549737, -84.21111755604717075, 2.483676197381879280 ) ) ;
#3245 = CARTESIAN_POINT ( 'NONE',  ( 55.32820549879853189, 1.508688235563171220, -10.84959005357525719 ) ) ;
#3246 = CARTESIAN_POINT ( 'NONE',  ( -40.30321479792083039, 14.39922897389684131, 15.73812953241941059 ) ) ;
#3247 = CARTESIAN_POINT ( 'NONE',  ( -39.75000000000000711, 15.62644968451306227, 15.16207348753820661 ) ) ;
#3248 = CC_DESIGN_DATE_AND_TIME_ASSIGNMENT ( #5363, #16532, ( #11830 ) ) ;
#3249 = CARTESIAN_POINT ( 'NONE',  ( 53.71266503130708969, -9.255881560868292723, -7.658975577735347429 ) ) ;
#3250 = DIRECTION ( 'NONE',  ( 0.000000000000000000, 1.000000000000000000, 0.000000000000000000 ) ) ;
#3252 = CARTESIAN_POINT ( 'NONE',  ( -3.939939175534076021, -51.45160176176069911, -14.55550250629711861 ) ) ;
#3251 = CARTESIAN_POINT ( 'NONE',  ( -2.243665953653049439, -112.9571567343333669, 11.51115879367631756 ) ) ;
#3253 = CARTESIAN_POINT ( 'NONE',  ( -39.74999999999996447, 17.94754730860051950, -12.16201275928654546 ) ) ;
#3254 = CARTESIAN_POINT ( 'NONE',  ( -40.57981426826671623, 13.22496660681707858, -15.85719200272833795 ) ) ;
#3255 = EDGE_LOOP ( 'NONE', ( #38239, #47264, #22091, #27044 ) ) ;
#3256 = CARTESIAN_POINT ( 'NONE',  ( -20.94999999999999929, 5.011597469153000258E-13, -13.19244685596318867 ) ) ;
#3257 = APPROVAL ( #4517, 'UNKNOWN' ) ;
#3258 = CARTESIAN_POINT ( 'NONE',  ( -58.63354387730166195, -14.43344306448159209, 10.00889065644672904 ) ) ;
#3259 = CARTESIAN_POINT ( 'NONE',  ( 53.70528292518606150, -1.322321338837997962, 11.57847025699095411 ) ) ;
#3260 = ORIENTED_EDGE ( 'NONE', *, *, #24011, .F. ) ;
#3261 = CARTESIAN_POINT ( 'NONE',  ( 90.54074848201334191, 10.00000000000000000, 32.47506232760898826 ) ) ;
#3262 = ORIENTED_EDGE ( 'NONE', *, *, #16616, .F. ) ;
#3263 = DIRECTION ( 'NONE',  ( 1.000000000000000000, 1.526556658859589504E-16, -2.231813948919604750E-17 ) ) ;
#3264 = ORIENTED_EDGE ( 'NONE', *, *, #11673, .F. ) ;
#3265 = DIRECTION ( 'NONE',  ( -0.000000000000000000, -1.000000000000000000, -0.000000000000000000 ) ) ;
#3266 = CARTESIAN_POINT ( 'NONE',  ( -39.75000000000000000, -17.41468860646241978, 13.59146771956103450 ) ) ;
#3267 = FACE_OUTER_BOUND ( 'NONE', #20330, .T. ) ;
#3268 = CARTESIAN_POINT ( 'NONE',  ( -31.78987251937989811, 13.41430336482552654, 8.862920117952988619 ) ) ;
#3269 = CARTESIAN_POINT ( 'NONE',  ( -58.62451649318460056, -15.69616040177192140, -9.143008786277217581 ) ) ;
#3270 = DIRECTION ( 'NONE',  ( 0.000000000000000000, 0.000000000000000000, 1.000000000000000000 ) ) ;
#3271 = VERTEX_POINT ( 'NONE', #17652 ) ;
#3272 = CARTESIAN_POINT ( 'NONE',  ( -154.2666585020656100, 10.00000000000000000, -85.00000000000022737 ) ) ;
#3273 = SECURITY_CLASSIFICATION ( '', '', #14612 ) ;
#3274 = CARTESIAN_POINT ( 'NONE',  ( 52.73755501043557103, 9.474713382587454547, 7.834056976553073426 ) ) ;
#3275 = DIRECTION ( 'NONE',  ( 3.181922948124789920E-17, -3.491481338843133355E-15, -1.000000000000000000 ) ) ;
#3276 = CARTESIAN_POINT ( 'NONE',  ( 12.08333328779645477, -1.604941620322693990E-32, -9.085832061296713391 ) ) ;
#3277 = DIRECTION ( 'NONE',  ( -9.408669700213193561E-16, 0.000000000000000000, 1.000000000000000000 ) ) ;
#3278 = SHAPE_DEFINITION_REPRESENTATION ( #31448, #823 ) ;
#3279 = VECTOR ( 'NONE', #45007, 1000.000000000000000 ) ;
#3280 = DIRECTION ( 'NONE',  ( 1.000000000000000000, -0.000000000000000000, -0.000000000000000000 ) ) ;
#3281 = CARTESIAN_POINT ( 'NONE',  ( 52.25000000000007105, 8.981170226578313986, -8.981170226479360252 ) ) ;
#3282 = CARTESIAN_POINT ( 'NONE',  ( -9.027003031365907759, -111.5021711487235194, -8.528839019172512081 ) ) ;
#3283 = CARTESIAN_POINT ( 'NONE',  ( -44.05502369129387574, 19.96974871322943557, -21.71318278597604134 ) ) ;
#3284 = DIRECTION ( 'NONE',  ( -9.319636542926603387E-18, -0.7071067811865462405, 0.7071067811865487940 ) ) ;
#3285 = CARTESIAN_POINT ( 'NONE',  ( 24.98233366027656643, 18.36681115350991078, -5.712951627833958490 ) ) ;
#3286 = CARTESIAN_POINT ( 'NONE',  ( -5.000000000000000888, 0.000000000000000000, 2.886751345948131764 ) ) ;
#3287 = CARTESIAN_POINT ( 'NONE',  ( 15.74785432184820699, -0.6265687792108277643, 8.917046020569165066 ) ) ;
#3288 = EDGE_CURVE ( 'NONE', #1340, #15063, #25669, .T. ) ;
#3289 = CARTESIAN_POINT ( 'NONE',  ( 14.86971159379777774, -13.49323544808651398, 14.16567233930696723 ) ) ;
#3290 = CARTESIAN_POINT ( 'NONE',  ( -43.46045589073036552, 0.2068525511142288997, -14.69190938708347538 ) ) ;
#3291 = COORDINATED_UNIVERSAL_TIME_OFFSET ( 0, 0, .AHEAD. ) ;
#3292 = LINE ( 'NONE', #25387, #27099 ) ;
#3293 = CARTESIAN_POINT ( 'NONE',  ( -59.25000000000001421, 14.95667163247492759, 9.641345979317142323 ) ) ;
#3294 = DIRECTION ( 'NONE',  ( 0.000000000000000000, 1.000000000000000000, 0.000000000000000000 ) ) ;
#3295 = CARTESIAN_POINT ( 'NONE',  ( 40.92042782045736260, -14.46173964468784234, -5.722904818665458748 ) ) ;
#3296 = CARTESIAN_POINT ( 'NONE',  ( 65.83083651704851036, -14.72962575899337878, -14.72962575899322957 ) ) ;
#3297 = CARTESIAN_POINT ( 'NONE',  ( 122.7052361491540466, 0.000000000000000000, 16.23683798879797635 ) ) ;
#3298 = ORIENTED_EDGE ( 'NONE', *, *, #5858, .F. ) ;
#3299 = DIRECTION ( 'NONE',  ( -0.000000000000000000, -0.000000000000000000, 1.000000000000000000 ) ) ;
#3300 = EDGE_CURVE ( 'NONE', #23440, #17346, #8637, .T. ) ;
#3301 = CARTESIAN_POINT ( 'NONE',  ( 57.21274754564554854, 6.740171570895671316, -7.850760006754147646 ) ) ;
#3302 = APPROVAL_PERSON_ORGANIZATION ( #33486, #41263, #4332 ) ;
#3303 = ORIENTED_EDGE ( 'NONE', *, *, #22712, .F. ) ;
#3305 = CARTESIAN_POINT ( 'NONE',  ( 5.401533256982292031, -100.1874556008540083, -14.56292415318147526 ) ) ;
#3304 = CARTESIAN_POINT ( 'NONE',  ( -15.04201479584816248, -100.1778724991309133, 3.430552367673037395 ) ) ;
#3306 = DIRECTION ( 'NONE',  ( 0.000000000000000000, 0.000000000000000000, -1.000000000000000000 ) ) ;
#3307 = CARTESIAN_POINT ( 'NONE',  ( -39.56748108977188849, 17.93508150020067049, -12.27095810813934129 ) ) ;
#3308 = DIRECTION ( 'NONE',  ( -0.000000000000000000, -1.000000000000000000, -0.000000000000000000 ) ) ;
#3309 = CARTESIAN_POINT ( 'NONE',  ( -57.67456331764787336, 8.266781006278558053, 10.39981227268437181 ) ) ;
#3310 = DIRECTION ( 'NONE',  ( 0.000000000000000000, 0.000000000000000000, -1.000000000000000000 ) ) ;
#3311 = CARTESIAN_POINT ( 'NONE',  ( -40.57983635642702325, -18.44776432249044973, 12.29876038395754456 ) ) ;
#3312 = EDGE_LOOP ( 'NONE', ( #39820, #39338 ) ) ;
#3313 = CARTESIAN_POINT ( 'NONE',  ( 15.66776129182605892, -19.22338891219981960, 15.32453342099624649 ) ) ;
#3314 = ORIENTED_EDGE ( 'NONE', *, *, #4473, .F. ) ;
#3315 = ORIENTED_EDGE ( 'NONE', *, *, #25246, .T. ) ;
#3316 = CARTESIAN_POINT ( 'NONE',  ( -40.30322003257519725, -18.31293860269519058, 6.905370193404789525 ) ) ;
#3317 = CARTESIAN_POINT ( 'NONE',  ( 33.75000000000002132, -5.000000000000000000, -32.00000000001696066 ) ) ;
#3318 = DIRECTION ( 'NONE',  ( -0.000000000000000000, -0.000000000000000000, 1.000000000000000000 ) ) ;
#3319 = CARTESIAN_POINT ( 'NONE',  ( -39.75000000000004974, -14.68531385533446532, -15.44363738308392797 ) ) ;
#3320 = ORIENTED_EDGE ( 'NONE', *, *, #24097, .F. ) ;
#3321 = ORIENTED_EDGE ( 'NONE', *, *, #22324, .T. ) ;
#3322 = B_SPLINE_CURVE_WITH_KNOTS ( 'NONE', 3,
 ( #42534, #16992, #28404, #24281, #20882, #43237, #23810, #32047, #27945, #9226, #39580, #46675, #16523, #35203, #12865, #38626, #1956, #9698, #34968, #24049, #24521, #16759, #6295, #35904, #5353, #20179, #31342, #46193 ),
 .UNSPECIFIED., .F., .F.,
 ( 4, 2, 2, 2, 2, 2, 2, 2, 2, 2, 2, 2, 2, 4 ),
 ( 1.097343230712624016E-15, 0.0003037301105121091149, 0.0006074602210231209087, 0.0009111903315341328110, 0.001214920442045144605, 0.001822380663067167542, 0.002429840884089190696, 0.002733570994600202381, 0.003037301105111214067, 0.003341031215622225752, 0.003644761326133237438, 0.004252221547155261676, 0.004555951657666268591, 0.004859681768177276373 ),
 .UNSPECIFIED. ) ;
#3323 = CARTESIAN_POINT ( 'NONE',  ( 52.73509430839537515, 1.331866828614245657, 11.85652488908521995 ) ) ;
#3324 = DIRECTION ( 'NONE',  ( 0.000000000000000000, 1.000000000000000000, 0.000000000000000000 ) ) ;
#3325 = CARTESIAN_POINT ( 'NONE',  ( 22.50000000000000000, -19.73482100620928392, -21.92685202788765508 ) ) ;
#3326 = CARTESIAN_POINT ( 'NONE',  ( 0.000000000000000000, 20.00000000000000000, 0.000000000000000000 ) ) ;
#3327 = CARTESIAN_POINT ( 'NONE',  ( -1.470177688486295153, 16.44488273096233399, -0.5013798859155291776 ) ) ;
#3328 = CARTESIAN_POINT ( 'NONE',  ( 54.39893480637043410, 8.441443149554572756, 7.838496089028240021 ) ) ;
#3329 = FACE_BOUND ( 'NONE', #16542, .T. ) ;
#3330 = CARTESIAN_POINT ( 'NONE',  ( -22.50000000000000000, -1.549999999999898792, -29.50000000000011013 ) ) ;
#3331 = LOCAL_TIME ( 14, 34, 16.00000000000000000, #6499 ) ;
#3332 = CARTESIAN_POINT ( 'NONE',  ( -59.25000000000001421, 13.37010385663321266, -9.750000000000001776 ) ) ;
#3333 = APPROVAL_STATUS ( 'not_yet_approved' ) ;
#3334 = EDGE_CURVE ( 'NONE', #44505, #2233, #16524, .T. ) ;
#3335 = DIRECTION ( 'NONE',  ( -1.000000000000000000, 0.000000000000000000, 0.000000000000000000 ) ) ;
#3336 = ADVANCED_FACE ( 'NONE', ( #31577 ), #17903, .F. ) ;
#3337 = CARTESIAN_POINT ( 'NONE',  ( 0.000000000000000000, 0.000000000000000000, 0.000000000000000000 ) ) ;
#3338 = COORDINATED_UNIVERSAL_TIME_OFFSET ( 0, 0, .AHEAD. ) ;
#3339 = CIRCLE ( 'NONE', #11090, 2.500000000000002220 ) ;
#3340 = CARTESIAN_POINT ( 'NONE',  ( -59.25000000000001421, -14.57194351810346866, -9.750000000000003553 ) ) ;
#3341 = LOCAL_TIME ( 14, 34, 16.00000000000000000, #30499 ) ;
#3342 = DIRECTION ( 'NONE',  ( 1.156482317314602488E-15, 0.000000000000000000, -1.000000000000000000 ) ) ;
#3343 = CARTESIAN_POINT ( 'NONE',  ( -84.99999999999998579, 54.99999999999998579, 10.00000000000000000 ) ) ;
#3344 = CARTESIAN_POINT ( 'NONE',  ( -14.08068003647748512, -19.50000000000000000, -15.49999999999999822 ) ) ;
#3345 = CARTESIAN_POINT ( 'NONE',  ( -1.918405613215272920, -111.9854954394297692, 11.82388273728116701 ) ) ;
#3346 = CARTESIAN_POINT ( 'NONE',  ( -59.25000000000001421, -14.59075505864625732, 9.070056394963764035 ) ) ;
#3347 = CARTESIAN_POINT ( 'NONE',  ( 43.83140548415154569, 29.48233178830842860, 1.023404552960330616 ) ) ;
#3348 = ORIENTED_EDGE ( 'NONE', *, *, #30752, .F. ) ;
#3349 = CARTESIAN_POINT ( 'NONE',  ( 18.74592443044754120, -84.20902365372822374, 2.257436417572989296 ) ) ;
#3350 = CARTESIAN_POINT ( 'NONE',  ( 15.99314432226187854, -18.94677664881505663, -15.37049843852826925 ) ) ;
#3351 = EDGE_CURVE ( 'NONE', #4029, #20288, #24936, .T. ) ;
#3352 = CARTESIAN_POINT ( 'NONE',  ( -84.99999999999998579, 52.00000000000000000, 10.00000000000000000 ) ) ;
#3353 = CARTESIAN_POINT ( 'NONE',  ( -36.36175784358074026, -8.458258182228655997, 14.04153563891759759 ) ) ;
#3354 = CARTESIAN_POINT ( 'NONE',  ( -24.04999999999995808, -0.2027433362858030164, -12.87384950438292464 ) ) ;
#3355 = CARTESIAN_POINT ( 'NONE',  ( -18.25969239493201002, -18.94677507747744727, -12.40766103219258731 ) ) ;
#3356 = ORIENTED_EDGE ( 'NONE', *, *, #7939, .F. ) ;
#3357 = CARTESIAN_POINT ( 'NONE',  ( 43.49158397078696225, -14.40950795749560598, -0.4118328649705244593 ) ) ;
#3358 = CARTESIAN_POINT ( 'NONE',  ( -40.02661454435200739, 16.77935303089934038, -14.64480408991358296 ) ) ;
#3359 = CARTESIAN_POINT ( 'NONE',  ( -75.00000000000009948, -80.00000000000001421, 10.00000000000000000 ) ) ;
#3360 = CARTESIAN_POINT ( 'NONE',  ( -59.25000000000001421, 14.93487456776863276, 9.653704782510695637 ) ) ;
#3361 = EDGE_CURVE ( 'NONE', #32220, #34173, #31914, .T. ) ;
#3362 = DIRECTION ( 'NONE',  ( 0.000000000000000000, -0.7071067811865486830, 0.7071067811865465735 ) ) ;
#3363 = ORGANIZATION ( 'NAUO-ORG9', 'UNSPECIFIED', 'UNSPECIFIED' ) ;
#3364 = CARTESIAN_POINT ( 'NONE',  ( 6.911278108775152695, -51.45148348919629200, 14.55553657774309784 ) ) ;
#3365 = CARTESIAN_POINT ( 'NONE',  ( -40.02661484896495381, 17.57046386426361906, -13.71249294386023543 ) ) ;
#3366 = EDGE_LOOP ( 'NONE', ( #14425, #7711, #40780, #39399 ) ) ;
#3367 = VERTEX_POINT ( 'NONE', #6729 ) ;
#3368 = CARTESIAN_POINT ( 'NONE',  ( -16.12207469409045757, -51.44951960325244755, -11.86920823917480838 ) ) ;
#3369 = CARTESIAN_POINT ( 'NONE',  ( 53.71141469824293324, -11.34362271021077007, -3.245542942875260906 ) ) ;
#3370 = CARTESIAN_POINT ( 'NONE',  ( 253.7500000000001990, 10.00000000000008882, -10.00000000000000000 ) ) ;
#3371 = CARTESIAN_POINT ( 'NONE',  ( -100.0000000000000000, -80.00000000000000000, 69.00000000000000000 ) ) ;
#3372 = EDGE_LOOP ( 'NONE', ( #3968, #32991, #43482, #8809 ) ) ;
#3373 = CIRCLE ( 'NONE', #9573, 2.499999999999998668 ) ;
#3374 = CARTESIAN_POINT ( 'NONE',  ( -31.78984074415023997, 11.83223451559960004, 11.31098598277896272 ) ) ;
#3375 = ORIENTED_EDGE ( 'NONE', *, *, #37319, .T. ) ;
#3376 = CARTESIAN_POINT ( 'NONE',  ( 24.05016772508693279, -29.50000881267108355, 0.2032202487523460666 ) ) ;
#3377 = CARTESIAN_POINT ( 'NONE',  ( -39.75000000000000711, -13.61580699484305512, 15.49999999999999645 ) ) ;
#3378 = CARTESIAN_POINT ( 'NONE',  ( -8.025801236822312390, -1.568915379956250549E-13, 14.49346263416972391 ) ) ;
#3379 = CARTESIAN_POINT ( 'NONE',  ( -43.52963338668524784, 21.21088214302321617, 20.50261606462216690 ) ) ;
#3380 = VECTOR ( 'NONE', #32173, 1000.000000000000000 ) ;
#3381 = CARTESIAN_POINT ( 'NONE',  ( -59.25000000000001421, -14.56784316067402152, -9.076312266607086343 ) ) ;
#3382 = DATE_TIME_ROLE ( 'classification_date' ) ;
#3383 = EDGE_CURVE ( 'NONE', #36670, #11628, #36342, .T. ) ;
#3384 = CARTESIAN_POINT ( 'NONE',  ( 0.9442749974253288325, 16.60371522603624683, 1.233327376537717956 ) ) ;
#3385 = ORIENTED_EDGE ( 'NONE', *, *, #2966, .T. ) ;
#3386 = CARTESIAN_POINT ( 'NONE',  ( -59.25000000000002842, 14.83105937243861483, -8.763724642782133145 ) ) ;
#3387 = ORIENTED_EDGE ( 'NONE', *, *, #9688, .F. ) ;
#3388 = CARTESIAN_POINT ( 'NONE',  ( -39.56982393048537716, -12.73865434972658583, -15.53828590463264980 ) ) ;
#3389 = CARTESIAN_POINT ( 'NONE',  ( -14.51785948377785118, 6.938893903907228378E-15, -9.084786490787967850 ) ) ;
#3390 = APPROVAL_STATUS ( 'not_yet_approved' ) ;
#3391 = EDGE_CURVE ( 'NONE', #2894, #19399, #23811, .T. ) ;
#3392 = EDGE_CURVE ( 'NONE', #26677, #16512, #10152, .T. ) ;
#3393 = CARTESIAN_POINT ( 'NONE',  ( -40.30322003257523278, 18.31293860269516216, 6.905370193348408847 ) ) ;
#3394 = ADVANCED_FACE ( 'NONE', ( #33423 ), #33192, .T. ) ;
#3395 = CARTESIAN_POINT ( 'NONE',  ( 44.23284515102081116, 11.26907257060473633, -9.359119312630230780 ) ) ;
#3396 = CARTESIAN_POINT ( 'NONE',  ( -8.458491588299184016, -0.6166693948052572871, 10.00879935087067096 ) ) ;
#3397 = CARTESIAN_POINT ( 'NONE',  ( 17.99362032458364880, -19.49999999999999645, -11.79206269569733401 ) ) ;
#3398 = CARTESIAN_POINT ( 'NONE',  ( 53.70137107257909292, -0.5673996633913266363, -11.58382218713816414 ) ) ;
#3399 = ORGANIZATION ( 'NAUO-ORG16', 'UNSPECIFIED', 'UNSPECIFIED' ) ;
#3400 = DIRECTION ( 'NONE',  ( -1.000000000000000000, 0.000000000000000000, 0.000000000000000000 ) ) ;
#3401 = FACE_OUTER_BOUND ( 'NONE', #38536, .T. ) ;
#3402 = CARTESIAN_POINT ( 'NONE',  ( -17.87214000485362320, -84.23840116678977097, 7.448298583857185129 ) ) ;
#3403 = CARTESIAN_POINT ( 'NONE',  ( 53.71206224233178261, -7.419620983026655736, -9.443326557783226605 ) ) ;
#3404 = CARTESIAN_POINT ( 'NONE',  ( 103.5710645308995623, 10.00000000000000000, -32.45713863676635214 ) ) ;
#3405 = ORIENTED_EDGE ( 'NONE', *, *, #31885, .T. ) ;
#3406 = CARTESIAN_POINT ( 'NONE',  ( -9.002414859966380689, -111.4300000000000068, -9.002414859962966531 ) ) ;
#3407 = CARTESIAN_POINT ( 'NONE',  ( 18.67840591288994290, -84.22144037466658517, -3.776913791966745038 ) ) ;
#3408 = AXIS2_PLACEMENT_3D ( 'NONE', #12811, #2141, #13290 ) ;
#3410 = CARTESIAN_POINT ( 'NONE',  ( -45.84427356512210849, 18.30106207984589517, 10.23745675458655668 ) ) ;
#3409 = CIRCLE ( 'NONE', #19718, 3.000000000000000444 ) ;
#3411 = CARTESIAN_POINT ( 'NONE',  ( -16.16068618594092143, -19.68068782989214327, 14.92639283177518195 ) ) ;
#3412 = CARTESIAN_POINT ( 'NONE',  ( -77.60000000000015064, 245.0000000000000568, 7.099999999999965006 ) ) ;
#3413 = CARTESIAN_POINT ( 'NONE',  ( 7.677102787538382600, -111.5000000000002984, 9.775401213861607985 ) ) ;
#3414 = CARTESIAN_POINT ( 'NONE',  ( 53.70848014358902134, -3.056194911474604314, 11.38303233391477853 ) ) ;
#3415 = CARTESIAN_POINT ( 'NONE',  ( 23.73855906451389686, -13.65744902253493365, 12.30880961434860055 ) ) ;
#3416 = CARTESIAN_POINT ( 'NONE',  ( -12.58078283997898872, -51.45071066106681457, -14.55575675173546024 ) ) ;
#3417 = EDGE_LOOP ( 'NONE', ( #27468, #42772, #17766, #19370 ) ) ;
#3418 = CARTESIAN_POINT ( 'NONE',  ( -58.45085492696479434, -7.992865117071094261, -10.08438760490590447 ) ) ;
#3419 = CARTESIAN_POINT ( 'NONE',  ( -40.02661285153590143, 18.05580894943326342, 12.52180361947396392 ) ) ;
#3420 = DIRECTION ( 'NONE',  ( -0.000000000000000000, -0.000000000000000000, 1.000000000000000000 ) ) ;
#3421 = EDGE_CURVE ( 'NONE', #2051, #1102, #29776, .T. ) ;
#3422 = CARTESIAN_POINT ( 'NONE',  ( 21.33481318358349554, 12.33613354944153073, 13.78866496246625672 ) ) ;
#3423 = CARTESIAN_POINT ( 'NONE',  ( -40.02661358732417085, 17.93981643809417292, 12.92355979136732280 ) ) ;
#3424 = ORIENTED_EDGE ( 'NONE', *, *, #37543, .F. ) ;
#3425 = PERSON ( 'NAUO-PER33', 'UNSPECIFIED', 'UNSPECIFIED', ('UNSPECIFIED'), ('UNSPECIFIED'), ('UNSPECIFIED') ) ;
#3426 = CARTESIAN_POINT ( 'NONE',  ( -51.93854713024420988, -18.60212415969178679, -8.880687618480084922 ) ) ;
#3427 = CARTESIAN_POINT ( 'NONE',  ( 24.93669452898382488, -18.75234559574656501, -0.3825303373294708931 ) ) ;
#3428 = ORIENTED_EDGE ( 'NONE', *, *, #32774, .F. ) ;
#3429 = CARTESIAN_POINT ( 'NONE',  ( -15.65056405398904182, -18.94677908278771383, -15.51030938751272004 ) ) ;
#3430 = CARTESIAN_POINT ( 'NONE',  ( 52.25000000000004974, -1.336639573498930922, -11.99555220513242659 ) ) ;
#3431 = LINE ( 'NONE', #35957, #24606 ) ;
#3432 = CARTESIAN_POINT ( 'NONE',  ( 11.47916660394060173, -4.336808689942017736E-16, -9.085419374103171464 ) ) ;
#3433 = LOCAL_TIME ( 14, 34, 16.00000000000000000, #1255 ) ;
#3434 = CARTESIAN_POINT ( 'NONE',  ( 53.70465731979237489, 1.044750642517153993, 11.58289039423510580 ) ) ;
#3435 = CC_DESIGN_SECURITY_CLASSIFICATION ( #39120, ( #48098 ) ) ;
#3436 = VERTEX_POINT ( 'NONE', #37058 ) ;
#3437 = CARTESIAN_POINT ( 'NONE',  ( -56.42546210653622296, -1.505980327745103375, -10.88883255891011359 ) ) ;
#3438 = DIRECTION ( 'NONE',  ( -0.000000000000000000, -0.000000000000000000, -1.000000000000000000 ) ) ;
#3439 = ORIENTED_EDGE ( 'NONE', *, *, #31098, .T. ) ;
#3440 = LINE ( 'NONE', #3202, #41771 ) ;
#3441 = CARTESIAN_POINT ( 'NONE',  ( 14.56134961335381384, 9.137297714329186616E-15, 9.751319434196991764 ) ) ;
#3442 = CYLINDRICAL_SURFACE ( 'NONE', #43503, 1.549999999999996048 ) ;
#3443 = DIRECTION ( 'NONE',  ( 0.4105770642128142023, -1.488290970123034685E-18, 0.9118259013333557261 ) ) ;
#3444 = EDGE_CURVE ( 'NONE', #46643, #30807, #26381, .T. ) ;
#3445 = CARTESIAN_POINT ( 'NONE',  ( 20.95049396921212903, -13.06856382380527926, 13.22386126432391329 ) ) ;
#3446 = EDGE_LOOP ( 'NONE', ( #15069, #10115 ) ) ;
#3447 = CARTESIAN_POINT ( 'NONE',  ( -59.25000000000001421, 14.50551865356628944, -9.085259753066424082 ) ) ;
#3448 = ORIENTED_EDGE ( 'NONE', *, *, #44356, .T. ) ;
#3449 = CARTESIAN_POINT ( 'NONE',  ( -39.68994429276914815, 5.609640286100075812, 15.51282989383430966 ) ) ;
#3450 = CARTESIAN_POINT ( 'NONE',  ( -15.75661371495617757, -0.6267982012342624420, -8.831519559758753246 ) ) ;
#3451 = APPROVAL_ROLE ( '' ) ;
#3452 = EDGE_CURVE ( 'NONE', #29981, #47147, #2439, .T. ) ;
#3453 = CARTESIAN_POINT ( 'NONE',  ( -39.75000000000000711, 0.000000000000000000, -15.50000000000000178 ) ) ;
#3454 = EDGE_CURVE ( 'NONE', #35406, #20946, #9403, .T. ) ;
#3455 = APPROVAL ( #45360, 'UNSPECIFIED' ) ;
#3456 = DIRECTION ( 'NONE',  ( -0.7071067811865437980, 0.5000000000000016653, -0.5000000000000036637 ) ) ;
#3457 = DIRECTION ( 'NONE',  ( 1.000000000000000000, -0.000000000000000000, -0.000000000000000000 ) ) ;
#3458 = CARTESIAN_POINT ( 'NONE',  ( -15.40345541523390160, 0.000000000000000000, -9.189174665002592945 ) ) ;
#3459 = DIRECTION ( 'NONE',  ( 0.000000000000000000, 0.000000000000000000, -1.000000000000000000 ) ) ;
#3460 = CARTESIAN_POINT ( 'NONE',  ( 52.25000000000000711, 2.700585991796036645, -11.87048487871492952 ) ) ;
#3461 = CARTESIAN_POINT ( 'NONE',  ( -1.266481206564428863, 4.846608869033634193, -57.32010393085547406 ) ) ;
#3462 = CARTESIAN_POINT ( 'NONE',  ( -22.50000000000000000, 21.92685202788771903, -19.73482100620920932 ) ) ;
#3463 = CALENDAR_DATE ( 2025, 26, 11 ) ;
#3464 = CARTESIAN_POINT ( 'NONE',  ( 38.75000000000001421, 0.000000000000000000, -29.50000000000000355 ) ) ;
#3465 = CARTESIAN_POINT ( 'NONE',  ( -11.99999999999999112, -111.5000000000000284, -3.158823029536517168E-13 ) ) ;
#3466 = CARTESIAN_POINT ( 'NONE',  ( 18.01554318184800607, -18.67015645693240700, 13.71658233252225223 ) ) ;
#3467 = CARTESIAN_POINT ( 'NONE',  ( -31.79016384258537187, -1.970929751776480852E-12, -12.07369459551263269 ) ) ;
#3468 = DIRECTION ( 'NONE',  ( 1.000000000000000000, -4.790163444511893785E-17, 0.000000000000000000 ) ) ;
#3469 = SECURITY_CLASSIFICATION ( '', '', #40985 ) ;
#3470 = CARTESIAN_POINT ( 'NONE',  ( 52.24999999991391775, -12.00000000002470379, -1.726707346796761744 ) ) ;
#3471 = CARTESIAN_POINT ( 'NONE',  ( -39.62784288469778460, -17.99392636554400937, 10.49981126214035854 ) ) ;
#3472 = CARTESIAN_POINT ( 'NONE',  ( 17.99999999999999289, -19.49999999999999289, 8.465738991364508692 ) ) ;
#3473 = CARTESIAN_POINT ( 'NONE',  ( 19.99999999999983658, 17.50000000000000000, -5.000000000000112799 ) ) ;
#3474 = CARTESIAN_POINT ( 'NONE',  ( 0.7244918972523870515, -100.2327253460062479, 15.23107963663294839 ) ) ;
#3475 = CARTESIAN_POINT ( 'NONE',  ( 52.25000000000004974, -11.91082080345606364, 2.418655937232307096 ) ) ;
#3476 = CARTESIAN_POINT ( 'NONE',  ( -43.83140548415154569, -20.12350043340927996, -21.57081303199994693 ) ) ;
#3477 = DIRECTION ( 'NONE',  ( 0.000000000000000000, -0.000000000000000000, 1.000000000000000000 ) ) ;
#3478 = ORIENTED_EDGE ( 'NONE', *, *, #12439, .T. ) ;
#3479 = CARTESIAN_POINT ( 'NONE',  ( 11.72115979966498500, -112.4723096988142572, 0.6107018858356018098 ) ) ;
#3480 = AXIS2_PLACEMENT_3D ( 'NONE', #32281, #36396, #3616 ) ;
#3481 = CARTESIAN_POINT ( 'NONE',  ( 50.00000000000000000, -25.00000000000000355, -21.95925151798666164 ) ) ;
#3482 = CARTESIAN_POINT ( 'NONE',  ( 22.70329701442154757, 1.539944560324140621, 29.45978551992327255 ) ) ;
#3483 = CARTESIAN_POINT ( 'NONE',  ( 52.73661126567090207, 4.308102035039818922, 11.35711978628425634 ) ) ;
#3484 = CARTESIAN_POINT ( 'NONE',  ( -51.75855293322770478, 11.51709934267836388, 12.92128165867176293 ) ) ;
#3485 = CARTESIAN_POINT ( 'NONE',  ( -31.78980749515523385, -12.74814782819707126, -10.38977799971318561 ) ) ;
#3486 = DIRECTION ( 'NONE',  ( 0.000000000000000000, 1.000000000000000000, 0.000000000000000000 ) ) ;
#3488 = CARTESIAN_POINT ( 'NONE',  ( -0.3289113531706613358, -111.9835799265402585, -11.86133549246482310 ) ) ;
#3487 = CARTESIAN_POINT ( 'NONE',  ( -15.99314432265534336, -18.94677664881507795, 15.37049843834683394 ) ) ;
#3489 = CARTESIAN_POINT ( 'NONE',  ( 53.70925914267965595, 11.58089948811113246, -1.147617969824153539 ) ) ;
#3490 = CARTESIAN_POINT ( 'NONE',  ( -40.30321351379595285, 13.92399177281776090, -15.73812923699738775 ) ) ;
#3491 = ORIENTED_EDGE ( 'NONE', *, *, #37511, .F. ) ;
#3492 = LINE ( 'NONE', #14168, #12958 ) ;
#3493 = CARTESIAN_POINT ( 'NONE',  ( -58.63347839103983006, -14.47999423406857566, 10.00886184957063385 ) ) ;
#3494 = CARTESIAN_POINT ( 'NONE',  ( 40.95820069559087528, -2.719329825544995138, 15.13669999840738534 ) ) ;
#3495 = ORIENTED_EDGE ( 'NONE', *, *, #30466, .T. ) ;
#3496 = DIRECTION ( 'NONE',  ( 0.000000000000000000, 0.000000000000000000, -1.000000000000000000 ) ) ;
#3497 = ORIENTED_EDGE ( 'NONE', *, *, #470, .F. ) ;
#3498 = CARTESIAN_POINT ( 'NONE',  ( -24.04991050576344946, -14.38405207918034989, 0.2034295172859475198 ) ) ;
#3499 = PLANE ( 'NONE',  #10127 ) ;
#3500 = CARTESIAN_POINT ( 'NONE',  ( 53.22269760151055351, 11.72108345102819627, 0.9999999997078190539 ) ) ;
#3501 = CARTESIAN_POINT ( 'NONE',  ( -59.25000000000001421, -14.82900504670333142, -8.788112578911702499 ) ) ;
#3502 = DIRECTION ( 'NONE',  ( -0.000000000000000000, -1.000000000000000000, -0.000000000000000000 ) ) ;
#3503 = VERTEX_POINT ( 'NONE', #19088 ) ;
#3504 = DIRECTION ( 'NONE',  ( 0.000000000000000000, 0.000000000000000000, -1.000000000000000000 ) ) ;
#3505 = LOCAL_TIME ( 14, 34, 16.00000000000000000, #17862 ) ;
#3506 = CARTESIAN_POINT ( 'NONE',  ( -40.30322908870398635, 16.93684432809181217, 14.76358770335135873 ) ) ;
#3507 = DIRECTION ( 'NONE',  ( -0.000000000000000000, 1.000000000000000000, -0.000000000000000000 ) ) ;
#3508 = LINE ( 'NONE', #32421, #23075 ) ;
#3509 = CARTESIAN_POINT ( 'NONE',  ( -14.48934160347697286, -0.6165350273072838228, 10.00885590753923360 ) ) ;
#3510 = CALENDAR_DATE ( 2025, 26, 11 ) ;
#3511 = ADVANCED_FACE ( 'NONE', ( #45115 ), #22724, .T. ) ;
#3512 = CARTESIAN_POINT ( 'NONE',  ( -45.00000000000000000, -29.50000000000000000, 0.000000000000000000 ) ) ;
#3513 = EDGE_CURVE ( 'NONE', #24673, #144, #31122, .T. ) ;
#3514 = CARTESIAN_POINT ( 'NONE',  ( 59.25000000000002842, 9.374736069182356246, 1.898315668370095022 ) ) ;
#3515 = CARTESIAN_POINT ( 'NONE',  ( -4.873308826349783907, -111.5070018467437762, -11.29447317191811351 ) ) ;
#3516 = DIRECTION ( 'NONE',  ( 0.000000000000000000, 1.000000000000000000, 0.000000000000000000 ) ) ;
#3517 = CARTESIAN_POINT ( 'NONE',  ( -39.62784288469778460, 17.99392636554400227, 10.49981126214035143 ) ) ;
#3518 = CARTESIAN_POINT ( 'NONE',  ( -40.57983855460782507, 18.36755851137452566, -12.76755476809234757 ) ) ;
#3519 = PERSON ( 'NAUO-PER6', 'UNSPECIFIED', 'UNSPECIFIED', ('UNSPECIFIED'), ('UNSPECIFIED'), ('UNSPECIFIED') ) ;
#3520 = CC_DESIGN_PERSON_AND_ORGANIZATION_ASSIGNMENT ( #392, #18870, ( #18074 ) ) ;
#3521 = CARTESIAN_POINT ( 'NONE',  ( 57.36777103928982768, -7.619857914440240521, -6.908471584183033087 ) ) ;
#3522 = CARTESIAN_POINT ( 'NONE',  ( -14.35882406358410002, -13.49390742775505281, 14.21358864469829975 ) ) ;
#3523 = DIRECTION ( 'NONE',  ( 0.000000000000000000, 1.000000000000000000, -0.000000000000000000 ) ) ;
#3524 = ITEM_DEFINED_TRANSFORMATION ( 'NONE', 'NONE', #47896,  #47028 ) ;
#3525 = CARTESIAN_POINT ( 'NONE',  ( 64.73482100620934432, 2.730605366772602460E-14, -21.92685202788756982 ) ) ;
#3526 = CARTESIAN_POINT ( 'NONE',  ( -59.25000000000001421, 15.03019310250991936, 9.599063599127880764 ) ) ;
#3527 = CARTESIAN_POINT ( 'NONE',  ( 11.99999999999999467, -111.5000000000000142, 0.8316323551024692451 ) ) ;
#3528 = CARTESIAN_POINT ( 'NONE',  ( -40.57983738378371896, -18.41576493809277792, -12.53048516867048967 ) ) ;
#3529 = CARTESIAN_POINT ( 'NONE',  ( 253.7500000000001421, 200.0000000000001137, -7.099999999999990763 ) ) ;
#3530 = CARTESIAN_POINT ( 'NONE',  ( 21.02963946835608766, 17.21187460033010197, -0.5008342107313347169 ) ) ;
#3531 = ORIENTED_EDGE ( 'NONE', *, *, #7292, .F. ) ;
#3532 = CARTESIAN_POINT ( 'NONE',  ( -14.49999999988427390, 0.000000000000000000, -9.085283852717127573 ) ) ;
#3533 = CARTESIAN_POINT ( 'NONE',  ( -50.00000000000000000, 30.00000000000000000, 29.45925151798666519 ) ) ;
#3534 = VERTEX_POINT ( 'NONE', #14957 ) ;
#3537 = CARTESIAN_POINT ( 'NONE',  ( 13.71661707258993523, -22.88833868690842266, -13.68899230116619137 ) ) ;
#3536 = CARTESIAN_POINT ( 'NONE',  ( -18.67840591288977237, -84.22144037466657096, 3.776913791965337275 ) ) ;
#3535 = AXIS2_PLACEMENT_3D ( 'NONE', #19184, #33979, #45205 ) ;
#3538 = DIRECTION ( 'NONE',  ( 0.000000000000000000, 0.000000000000000000, -1.000000000000000000 ) ) ;
#3539 = CARTESIAN_POINT ( 'NONE',  ( -45.86554993091092314, 18.28924015324203367, -7.752057801921438340 ) ) ;
#3540 = VECTOR ( 'NONE', #32959, 999.9999999999998863 ) ;
#3541 = CARTESIAN_POINT ( 'NONE',  ( 21.26768791848476070, 0.9455744870386513234, -16.35684448059134155 ) ) ;
#3542 = LINE ( 'NONE', #22233, #6121 ) ;
#3543 = CARTESIAN_POINT ( 'NONE',  ( 53.71203115672547312, -11.00360901347475640, 4.487409961897168564 ) ) ;
#3544 = ORIENTED_EDGE ( 'NONE', *, *, #43887, .F. ) ;
#3545 = CARTESIAN_POINT ( 'NONE',  ( 3.144336052282561855, -111.5000000000000995, 11.79198490454857762 ) ) ;
#3546 = EDGE_LOOP ( 'NONE', ( #42335, #3145 ) ) ;
#3547 = EDGE_LOOP ( 'NONE', ( #8448, #37656 ) ) ;
#3548 = CARTESIAN_POINT ( 'NONE',  ( 24.93555962788061819, -18.75264343568547076, 3.433887084935716329E-13 ) ) ;
#3549 = DIRECTION ( 'NONE',  ( 0.000000000000000000, 0.000000000000000000, -1.000000000000000000 ) ) ;
#3550 = CARTESIAN_POINT ( 'NONE',  ( 0.1023145118223029726, -1.549999999999897016, -29.45925151798667230 ) ) ;
#3551 = ADVANCED_FACE ( 'NONE', ( #48051 ), #14726, .F. ) ;
#3552 = CARTESIAN_POINT ( 'NONE',  ( 53.70648631828940722, -1.892410312804688077, -11.54661431339409283 ) ) ;
#3553 = VERTEX_POINT ( 'NONE', #15677 ) ;
#3554 = ORIENTED_EDGE ( 'NONE', *, *, #27750, .F. ) ;
#3555 = CARTESIAN_POINT ( 'NONE',  ( -40.57982219688123848, 14.55758845835410753, 15.85719429862911944 ) ) ;
#3556 = CARTESIAN_POINT ( 'NONE',  ( 1.023930531406673783, -1.168032879677276092, 15.25051163182825142 ) ) ;
#3557 = DIRECTION ( 'NONE',  ( -0.7071067811865487940, 2.323933129519213049E-15, 0.7071067811865463515 ) ) ;
#3558 = CARTESIAN_POINT ( 'NONE',  ( -50.75000060571159111, -17.82751822908470629, -0.02095528632449253012 ) ) ;
#3559 = CARTESIAN_POINT ( 'NONE',  ( 2.165405156948523313, -4.507864616836434024, -58.24017099201906689 ) ) ;
#3560 = PRODUCT_DEFINITION_SHAPE ( 'NONE', 'NONE',  #48107 ) ;
#3561 = EDGE_CURVE ( 'NONE', #25409, #12011, #45121, .T. ) ;
#3562 = CARTESIAN_POINT ( 'NONE',  ( 54.84493041341424657, 7.118793542343659020, 8.812760770016733858 ) ) ;
#3563 = CARTESIAN_POINT ( 'NONE',  ( 22.50000000000000000, 1.048963888935424130E-13, -29.50000000000010303 ) ) ;
#3564 = CARTESIAN_POINT ( 'NONE',  ( 100.0000000000000142, -245.0000000000000000, 4.999999999999938716 ) ) ;
#3565 = FACE_BOUND ( 'NONE', #1729, .T. ) ;
#3566 = CARTESIAN_POINT ( 'NONE',  ( -39.68994131016179949, -12.73481412943199409, -15.51276196821088327 ) ) ;
#3567 = APPROVAL_ROLE ( '' ) ;
#3568 = CC_DESIGN_PERSON_AND_ORGANIZATION_ASSIGNMENT ( #2558, #17358, ( #22599 ) ) ;
#3569 = AXIS2_PLACEMENT_3D ( 'NONE', #38914, #43520, #31386 ) ;
#3570 = LINE ( 'NONE', #18637, #25382 ) ;
#3571 = CC_DESIGN_DATE_AND_TIME_ASSIGNMENT ( #37427, #44522, ( #29709 ) ) ;
#3572 = PLANE ( 'NONE',  #34690 ) ;
#3573 = SECURITY_CLASSIFICATION_LEVEL ( 'unclassified' ) ;
#3574 = VECTOR ( 'NONE', #37608, 1000.000000000000000 ) ;
#3575 = CIRCLE ( 'NONE', #33792, 2.500000000000002220 ) ;
#3576 = CARTESIAN_POINT ( 'NONE',  ( -45.75830446087937986, 2.547385429446183158E-14, -14.21152573465243840 ) ) ;
#3577 = FACE_BOUND ( 'NONE', #29710, .T. ) ;
#3578 = CARTESIAN_POINT ( 'NONE',  ( 14.50405619906633170, -0.6165626799832094607, 10.00884184703396329 ) ) ;
#3579 = B_SPLINE_CURVE_WITH_KNOTS ( 'NONE', 3,
 ( #42599, #38930, #9519, #5647, #20466, #28003, #42831, #24339, #39165, #3904, #3437, #2958, #40363, #18733, #33297, #33527, #44503, #44270, #40113, #10469, #43781, #17764, #32588, #3670, #25285, #30, #29412, #43534 ),
 .UNSPECIFIED., .F., .F.,
 ( 4, 2, 2, 2, 2, 2, 2, 2, 2, 2, 2, 2, 2, 4 ),
 ( 0.005098935128353578386, 0.005735771819053190473, 0.006054190164402992180, 0.006372608509752793887, 0.007009445200452396434, 0.007327863545802198141, 0.007646281891151999847, 0.007964700236501802422, 0.008283118581851604129, 0.008601536927201405835, 0.008919955272551207542, 0.009238373617901009249, 0.009556791963250810956, 0.01019362865395040570 ),
 .UNSPECIFIED. ) ;
#3580 = CARTESIAN_POINT ( 'NONE',  ( -16.77900098811177187, -19.62070182229050985, -14.44388900981816981 ) ) ;
#3581 = CARTESIAN_POINT ( 'NONE',  ( -59.25000000000001421, -14.68901615849929421, 9.024175386558965783 ) ) ;
#3582 = CARTESIAN_POINT ( 'NONE',  ( 0.000000000000000000, 0.000000000000000000, 0.000000000000000000 ) ) ;
#3583 = ORIENTED_EDGE ( 'NONE', *, *, #28394, .T. ) ;
#3584 = CARTESIAN_POINT ( 'NONE',  ( -59.25000000000002842, 8.219402175938144595, -9.085191124863248646 ) ) ;
#3585 = CARTESIAN_POINT ( 'NONE',  ( 6.429319592610303502, -112.4743014861307842, -10.27423390126014802 ) ) ;
#3586 = CARTESIAN_POINT ( 'NONE',  ( 0.9517186644515500671, 14.51355639406721565, -12.77736446214254329 ) ) ;
#3587 = CARTESIAN_POINT ( 'NONE',  ( 52.73357992654027981, 0.3289113531706613913, 11.86133549246482310 ) ) ;
#3588 = CARTESIAN_POINT ( 'NONE',  ( -15.24118281787785278, -100.1980661839054676, -0.4957196997124109772 ) ) ;
#3589 = CARTESIAN_POINT ( 'NONE',  ( -17.78418093567594838, -19.50000000000001421, -12.80103485322789147 ) ) ;
#3590 = EDGE_LOOP ( 'NONE', ( #22931, #29605, #39409 ) ) ;
#3591 = DIRECTION ( 'NONE',  ( 0.000000000000000000, 0.000000000000000000, -1.000000000000000000 ) ) ;
#3592 = CARTESIAN_POINT ( 'NONE',  ( 53.22509972722337324, 10.11821713794019040, -6.686404524949102424 ) ) ;
#3593 = CARTESIAN_POINT ( 'NONE',  ( -21.54829100707156542, -1.240020761048980402, -13.13116915117089434 ) ) ;
#3594 = PRODUCT_DEFINITION_SHAPE ( 'NONE', 'NONE',  #48075 ) ;
#3595 = CARTESIAN_POINT ( 'NONE',  ( -58.62617217779781242, 15.63697629032750136, 9.290653600589106276 ) ) ;
#3596 = CARTESIAN_POINT ( 'NONE',  ( 56.76561708455788846, -10.34542604935304055, -1.184882580256672036 ) ) ;
#3597 = CARTESIAN_POINT ( 'NONE',  ( -1.393467170488004836, -21.33943944649736579, 20.36877901866068541 ) ) ;
#3598 = CARTESIAN_POINT ( 'NONE',  ( -4.267272175547931923, -19.22339695979835383, 15.61906352258535335 ) ) ;
#3599 = CARTESIAN_POINT ( 'NONE',  ( -40.57983718203059453, 16.35953913881542832, -15.38709908411888350 ) ) ;
#3600 = ORIENTED_EDGE ( 'NONE', *, *, #38035, .T. ) ;
#3601 = ADVANCED_FACE ( 'NONE', ( #26616 ), #8152, .F. ) ;
#3602 = ORIENTED_EDGE ( 'NONE', *, *, #14056, .F. ) ;
#3603 = CARTESIAN_POINT ( 'NONE',  ( -15.93743490087248738, -22.88835766554064932, -11.10597983722509596 ) ) ;
#3604 = AXIS2_PLACEMENT_3D ( 'NONE', #44251, #25753, #39619 ) ;
#3605 = CARTESIAN_POINT ( 'NONE',  ( 40.92297442894273019, -14.75580177542301996, -4.737415775356870640 ) ) ;
#3606 = PLANE ( 'NONE',  #38005 ) ;
#3607 = LINE ( 'NONE', #36625, #20774 ) ;
#3608 = EDGE_CURVE ( 'NONE', #45834, #36248, #44400, .T. ) ;
#3609 = EDGE_LOOP ( 'NONE', ( #45296, #45889, #11968 ) ) ;
#3610 =( GEOMETRIC_REPRESENTATION_CONTEXT ( 3 ) GLOBAL_UNCERTAINTY_ASSIGNED_CONTEXT ( ( #26675 ) ) GLOBAL_UNIT_ASSIGNED_CONTEXT ( ( #16818, #35501, #2711 ) ) REPRESENTATION_CONTEXT ( 'NONE', 'WORKASPACE' ) );
#3611 = CIRCLE ( 'NONE', #22223, 1.549999999999994049 ) ;
#3612 = CARTESIAN_POINT ( 'NONE',  ( 40.91689952487476489, 10.97241111548725279, 11.22667834605294068 ) ) ;
#3613 = EDGE_LOOP ( 'NONE', ( #23997, #35843, #19157, #37378 ) ) ;
#3614 = CARTESIAN_POINT ( 'NONE',  ( 24.01006451780530071, -29.49782647758518550, 0.4044397424983226519 ) ) ;
#3615 = CARTESIAN_POINT ( 'NONE',  ( 53.21977154652830677, -1.045299949509033821, 11.72192692949007231 ) ) ;
#3616 = DIRECTION ( 'NONE',  ( 1.000000000000000000, 0.000000000000000000, 0.000000000000000000 ) ) ;
#3617 = FACE_OUTER_BOUND ( 'NONE', #47300, .T. ) ;
#3618 = CARTESIAN_POINT ( 'NONE',  ( -59.24999999999999289, 5.479601455032256929, 9.085546339579371633 ) ) ;
#3619 = FACE_OUTER_BOUND ( 'NONE', #16690, .T. ) ;
#3620 = ORIENTED_EDGE ( 'NONE', *, *, #40828, .F. ) ;
#3621 = FACE_OUTER_BOUND ( 'NONE', #30620, .T. ) ;
#3622 = ORIENTED_EDGE ( 'NONE', *, *, #4432, .F. ) ;
#3623 = CARTESIAN_POINT ( 'NONE',  ( -39.75000000000000711, -14.25075551671960916, -15.49503593236968513 ) ) ;
#3624 = EDGE_CURVE ( 'NONE', #14343, #38019, #1801, .T. ) ;
#3625 = DIRECTION ( 'NONE',  ( 0.000000000000000000, 1.000000000000000000, 0.000000000000000000 ) ) ;
#3626 = APPROVAL_DATE_TIME ( #221, #46922 ) ;
#3627 = CARTESIAN_POINT ( 'NONE',  ( 52.73559258795036442, 11.86075918891571312, 0.2112782292936835338 ) ) ;
#3628 = CARTESIAN_POINT ( 'NONE',  ( 43.61237667622617664, 10.96012569683442628, -9.972580819057274226 ) ) ;
#3629 = DIRECTION ( 'NONE',  ( 1.000000000000000000, -0.000000000000000000, -0.000000000000000000 ) ) ;
#3630 = CALENDAR_DATE ( 2025, 26, 11 ) ;
#3631 = CARTESIAN_POINT ( 'NONE',  ( 18.28924015324200525, -13.38445006908907153, -7.752057801921403701 ) ) ;
#3632 = EDGE_CURVE ( 'NONE', #26959, #42695, #6442, .T. ) ;
#3633 = CARTESIAN_POINT ( 'NONE',  ( 53.21758071505271204, -0.5670821496924685068, -11.72254812475876662 ) ) ;
#3634 = VECTOR ( 'NONE', #35071, 1000.000000000000000 ) ;
#3635 = CARTESIAN_POINT ( 'NONE',  ( 20.95008464946923610, 20.93284873585479389, 20.78644506417863980 ) ) ;
#3636 = CARTESIAN_POINT ( 'NONE',  ( 43.83284500018199026, 1.024927469903980759, -29.48227672037176461 ) ) ;
#3637 = CIRCLE ( 'NONE', #7519, 2.500000000000002220 ) ;
#3638 = CARTESIAN_POINT ( 'NONE',  ( -10.61088192025960097, -112.9623779193125159, 5.488955159839576936 ) ) ;
#3639 = CYLINDRICAL_SURFACE ( 'NONE', #40795, 1.549999999999993605 ) ;
#3640 = ORIENTED_EDGE ( 'NONE', *, *, #25309, .T. ) ;
#3641 = CARTESIAN_POINT ( 'NONE',  ( -12.02497227896069631, -111.4300000000000068, 1.158313656659528627E-05 ) ) ;
#3642 = CARTESIAN_POINT ( 'NONE',  ( 16.08333258501799179, -22.88833905368215937, -10.09680003310796792 ) ) ;
#3643 = AXIS2_PLACEMENT_3D ( 'NONE', #16286, #41820, #24052 ) ;
#3644 = CARTESIAN_POINT ( 'NONE',  ( -39.62896158721363093, 17.36964578723619113, 13.74103575713066583 ) ) ;
#3645 = CARTESIAN_POINT ( 'NONE',  ( -15.61613831256818052, -19.68046170099414383, 15.20193685963532282 ) ) ;
#3646 = CARTESIAN_POINT ( 'NONE',  ( 0.000000000000000000, 0.000000000000000000, -65.49999999999998579 ) ) ;
#3647 = CARTESIAN_POINT ( 'NONE',  ( 7.419620983026653960, -112.9620622423317684, 9.443326557783226605 ) ) ;
#3648 = CARTESIAN_POINT ( 'NONE',  ( 53.70908928530832327, -3.527602136066639194, 11.28002509754545812 ) ) ;
#3649 = DIRECTION ( 'NONE',  ( 0.000000000000000000, 0.000000000000000000, 1.000000000000000000 ) ) ;
#3650 = CARTESIAN_POINT ( 'NONE',  ( -13.95114600902546798, -51.44995651799910519, -14.27357515692255774 ) ) ;
#3651 = ORIENTED_EDGE ( 'NONE', *, *, #39976, .F. ) ;
#3652 = DIRECTION ( 'NONE',  ( 0.000000000000000000, 0.000000000000000000, 1.000000000000000000 ) ) ;
#3653 = CARTESIAN_POINT ( 'NONE',  ( 53.70925914267959911, 11.58089948811111825, 1.147617969824688444 ) ) ;
#3654 = CARTESIAN_POINT ( 'NONE',  ( -77.60000000000016485, 64.99999999999997158, 7.099999999999987210 ) ) ;
#3655 = CARTESIAN_POINT ( 'NONE',  ( 18.18732675638632301, -14.49976429991179927, 2.500000000000002220 ) ) ;
#3656 = CARTESIAN_POINT ( 'NONE',  ( 70.00000000000042633, 10.00000000000000000, -35.00000000000000711 ) ) ;
#3657 = CARTESIAN_POINT ( 'NONE',  ( -40.30322717464834881, 18.09545194051239392, 13.04608472950675413 ) ) ;
#3658 = EDGE_LOOP ( 'NONE', ( #9210, #10700, #43725, #18379 ) ) ;
#3659 = EDGE_CURVE ( 'NONE', #16949, #19688, #33102, .T. ) ;
#3660 = CARTESIAN_POINT ( 'NONE',  ( -39.56610450228467357, -17.99133726115974596, 4.642686496585826106 ) ) ;
#3661 = EDGE_LOOP ( 'NONE', ( #28649, #9752, #45805, #10339, #34697, #39272, #17169, #3172 ) ) ;
#3662 = CARTESIAN_POINT ( 'NONE',  ( -16.15290687605079611, -18.67016497322263646, -15.48850348973698843 ) ) ;
#3663 = CARTESIAN_POINT ( 'NONE',  ( 24.93382596947210672, -4.657586618475472839, -17.78435713584459421 ) ) ;
#3664 = EDGE_CURVE ( 'NONE', #19058, #26563, #9851, .T. ) ;
#3665 = CARTESIAN_POINT ( 'NONE',  ( 1.539879036052033134, 0.2038291526876573612, 29.49946330514663728 ) ) ;
#3666 = EDGE_CURVE ( 'NONE', #20678, #21765, #39682, .T. ) ;
#3667 = CARTESIAN_POINT ( 'NONE',  ( 22.09871136623920762, -21.89370508632004686, -19.77159746985029187 ) ) ;
#3668 = CARTESIAN_POINT ( 'NONE',  ( -40.02660422789103478, 11.50537140522243007, 15.61906386707468641 ) ) ;
#3669 = EDGE_LOOP ( 'NONE', ( #34598, #16741, #38611, #42443, #15078, #8549, #29773 ) ) ;
#3670 = CARTESIAN_POINT ( 'NONE',  ( -54.66077472479979349, -0.8059555472300651280, -11.53880852673784752 ) ) ;
#3671 = CIRCLE ( 'NONE', #23820, 1.549999999999994493 ) ;
#3672 = CARTESIAN_POINT ( 'NONE',  ( -50.72846761300531426, -17.83137284713291493, 2.500000000000000000 ) ) ;
#3673 = ORIENTED_EDGE ( 'NONE', *, *, #30149, .T. ) ;
#3674 = DIRECTION ( 'NONE',  ( -0.000000000000000000, -0.000000000000000000, -1.000000000000000000 ) ) ;
#3675 = CARTESIAN_POINT ( 'NONE',  ( 80.00000000000000000, -80.00000000000000000, 1.000000000000000888 ) ) ;
#3676 = CIRCLE ( 'NONE', #5241, 1.750000000000001554 ) ;
#3677 = CARTESIAN_POINT ( 'NONE',  ( -59.25000000000001421, 2.669368149094706779E-14, 1.549999999999996492 ) ) ;
#3678 = DIRECTION ( 'NONE',  ( 0.7585942477270695150, -0.4913305936667595741, 0.4279357604155921146 ) ) ;
#3680 = VECTOR ( 'NONE', #1224, 1000.000000000000000 ) ;
#3679 = CARTESIAN_POINT ( 'NONE',  ( 21.71868728117436476, -14.05720233085478377, 12.14262851088276385 ) ) ;
#3681 = ORIENTED_EDGE ( 'NONE', *, *, #32783, .T. ) ;
#3682 = CARTESIAN_POINT ( 'NONE',  ( -59.25000000000000000, 14.63080464167499528, -9.744526112379920946 ) ) ;
#3683 = ORIENTED_EDGE ( 'NONE', *, *, #45545, .T. ) ;
#3684 = AXIS2_PLACEMENT_3D ( 'NONE', #27871, #5755, #17393 ) ;
#3685 = CARTESIAN_POINT ( 'NONE',  ( -51.93371351421600934, -18.59150561331987461, 9.131314735419525874 ) ) ;
#3686 = EDGE_CURVE ( 'NONE', #23851, #36190, #43611, .T. ) ;
#3687 = AXIS2_PLACEMENT_3D ( 'NONE', #47534, #3757, #18580 ) ;
#3688 = CARTESIAN_POINT ( 'NONE',  ( -15.75910056882844401, -0.6270995682779676450, -8.753829281180740551 ) ) ;
#3689 = PERSON_AND_ORGANIZATION ( #42342, #19603 ) ;
#3690 = DIRECTION ( 'NONE',  ( -0.000000000000000000, -0.000000000000000000, -1.000000000000000000 ) ) ;
#3691 = CARTESIAN_POINT ( 'NONE',  ( -241.3499999999999375, 20.00000000000009237, -7.099999999999997868 ) ) ;
#3692 = CARTESIAN_POINT ( 'NONE',  ( 22.90128863376079238, 19.77159746985021727, 21.89370508632011791 ) ) ;
#3693 = CARTESIAN_POINT ( 'NONE',  ( -15.21390206322344518, -19.68032883244944742, -15.35529511333205654 ) ) ;
#3694 = CARTESIAN_POINT ( 'NONE',  ( -45.00000000000000000, -29.45925151798664388, 1.550000000000161471 ) ) ;
#3695 = EDGE_CURVE ( 'NONE', #9044, #15181, #10461, .T. ) ;
#3696 = CARTESIAN_POINT ( 'NONE',  ( 53.70648631828942143, 1.892410312804517103, -11.54661431339409816 ) ) ;
#3697 = ORIENTED_EDGE ( 'NONE', *, *, #29802, .T. ) ;
#3698 = FACE_OUTER_BOUND ( 'NONE', #19233, .T. ) ;
#3699 = CARTESIAN_POINT ( 'NONE',  ( 17.82916864809703128, -8.508127322904979195, 1.749999999999996003 ) ) ;
#3700 = DATE_AND_TIME ( #26518, #8104 ) ;
#3701 = CARTESIAN_POINT ( 'NONE',  ( -11.86057989983250316, -111.9861548494071428, -0.6061477031446299568 ) ) ;
#3702 = CARTESIAN_POINT ( 'NONE',  ( 15.70495342562075081, -51.44918758887777699, 12.79075293556530823 ) ) ;
#3703 = CARTESIAN_POINT ( 'NONE',  ( -39.75000000000000711, -13.61580699533122818, -15.50000000000000000 ) ) ;
#3704 = DIRECTION ( 'NONE',  ( -0.000000000000000000, 0.000000000000000000, -1.000000000000000000 ) ) ;
#3705 = VECTOR ( 'NONE', #35090, 1000.000000000000000 ) ;
#3706 = CARTESIAN_POINT ( 'NONE',  ( 52.24861811143959756, -10.86819790960001164, -5.874885744729965609 ) ) ;
#3707 = CARTESIAN_POINT ( 'NONE',  ( -39.56724429728676284, -17.98465204525260930, 11.83197391510150176 ) ) ;
#3708 = CARTESIAN_POINT ( 'NONE',  ( 17.99088954831600518, -19.68323567295334087, 10.51555736261718366 ) ) ;
#3709 = DIRECTION ( 'NONE',  ( 1.000000000000000000, 0.000000000000000000, 0.000000000000000000 ) ) ;
#3710 = CARTESIAN_POINT ( 'NONE',  ( 1.676004808885277697, -84.13886667567959421, 17.85809306379843875 ) ) ;
#3711 = AXIS2_PLACEMENT_3D ( 'NONE', #10647, #36388, #18190 ) ;
#3712 = CARTESIAN_POINT ( 'NONE',  ( 52.73641971422654251, -11.85984146279532325, 1.151598181425872891 ) ) ;
#3713 = ADVANCED_FACE ( 'NONE', ( #3037, #31943, #10549 ), #13698, .T. ) ;
#3714 = CARTESIAN_POINT ( 'NONE',  ( -3.567058950475873751E-16, 27.50000000000000355, -2.825449350718046482 ) ) ;
#3715 = DIRECTION ( 'NONE',  ( -0.000000000000000000, -0.000000000000000000, 1.000000000000000000 ) ) ;
#3716 = CIRCLE ( 'NONE', #11468, 2.500000000000002220 ) ;
#3717 = ORIENTED_EDGE ( 'NONE', *, *, #365, .F. ) ;
#3718 = CARTESIAN_POINT ( 'NONE',  ( 11.86053687624755781, -111.9863734383079787, 1.050030880166266334 ) ) ;
#3719 = AXIS2_PLACEMENT_3D ( 'NONE', #35615, #9640, #13043 ) ;
#3720 = CARTESIAN_POINT ( 'NONE',  ( -24.03981395845836389, -20.71491316374230607, 21.00362318628776848 ) ) ;
#3721 = VECTOR ( 'NONE', #43196, 1000.000000000000000 ) ;
#3722 = CARTESIAN_POINT ( 'NONE',  ( 23.84459611385595679, 0.7776649143326719305, 29.48986762243731263 ) ) ;
#3723 = CARTESIAN_POINT ( 'NONE',  ( -31.78994138106164158, 10.71684831667466931, 11.87601923423124184 ) ) ;
#3724 = EDGE_CURVE ( 'NONE', #19144, #24300, #25364, .T. ) ;
#3725 = CARTESIAN_POINT ( 'NONE',  ( -45.76096108164779963, 15.58619436547308901, 13.98912952189304093 ) ) ;
#3726 = CARTESIAN_POINT ( 'NONE',  ( -39.75000000000002842, -17.41468860655006168, -13.59146771941658471 ) ) ;
#3727 = CARTESIAN_POINT ( 'NONE',  ( 45.00000000000000000, -1.015668341692166518E-13, -29.50000000000011013 ) ) ;
#3729 = CARTESIAN_POINT ( 'NONE',  ( 7.652192467421883748, -18.94679276255220302, -15.73812737848703769 ) ) ;
#3728 = CARTESIAN_POINT ( 'NONE',  ( -16.35953913881542476, -18.67016281796941257, 15.38709908411888350 ) ) ;
#3730 = CARTESIAN_POINT ( 'NONE',  ( 52.73651620003879970, 11.85537354707177826, -1.362370196054431437 ) ) ;
#3731 = CARTESIAN_POINT ( 'NONE',  ( 40.97609554548425592, 1.188628196311066532, -15.23194950648481161 ) ) ;
#3732 = EDGE_CURVE ( 'NONE', #30381, #23149, #9591, .T. ) ;
#3733 = CYLINDRICAL_SURFACE ( 'NONE', #551, 2.099999999999997868 ) ;
#3734 = CARTESIAN_POINT ( 'NONE',  ( -40.57982400791794930, -14.93097612721306433, 15.83344708824272651 ) ) ;
#3735 = ORIENTED_EDGE ( 'NONE', *, *, #15159, .F. ) ;
#3736 = FACE_OUTER_BOUND ( 'NONE', #46160, .T. ) ;
#3737 = VERTEX_POINT ( 'NONE', #10303 ) ;
#3738 = CARTESIAN_POINT ( 'NONE',  ( -105.0000000000002416, 64.99999999999994316, -10.00000000000000000 ) ) ;
#3739 = CARTESIAN_POINT ( 'NONE',  ( -58.62230947852475538, -15.75879186087489359, 9.083323310823063323 ) ) ;
#3740 = CARTESIAN_POINT ( 'NONE',  ( 52.73634880075528031, 11.86054172551410169, 0.9999999997078190539 ) ) ;
#3741 = CARTESIAN_POINT ( 'NONE',  ( -59.25000000000009948, -15.37931103447471415, -9.237607458469636157 ) ) ;
#3742 = ORIENTED_EDGE ( 'NONE', *, *, #3870, .F. ) ;
#3743 = FACE_OUTER_BOUND ( 'NONE', #14339, .T. ) ;
#3744 = ORIENTED_EDGE ( 'NONE', *, *, #12587, .T. ) ;
#3745 = CARTESIAN_POINT ( 'NONE',  ( -59.25000000000001421, 15.45933368882079861, 9.047562724001226186 ) ) ;
#3746 = CIRCLE ( 'NONE', #36283, 29.50000000000000000 ) ;
#3747 = CARTESIAN_POINT ( 'NONE',  ( 0.000000000000000000, -29.50000000000000000, 1.550000000000000044 ) ) ;
#3748 = FACE_OUTER_BOUND ( 'NONE', #18430, .T. ) ;
#3749 = APPLICATION_PROTOCOL_DEFINITION ( 'international standard', 'config_control_design', 1994, #28323 ) ;
#3750 = VECTOR ( 'NONE', #747, 1000.000000000000000 ) ;
#3751 = CARTESIAN_POINT ( 'NONE',  ( -59.24999999995603162, -15.50724364051933968, -8.045699649429076672 ) ) ;
#3752 = VECTOR ( 'NONE', #17189, 1000.000000000000000 ) ;
#3753 = CARTESIAN_POINT ( 'NONE',  ( 59.25000000000017764, -8.796488493844952572, -4.081976550795715752 ) ) ;
#3754 = CARTESIAN_POINT ( 'NONE',  ( -2.790201749168451428, -111.4982578898763848, -11.85935412193861183 ) ) ;
#3755 = CARTESIAN_POINT ( 'NONE',  ( -44.50025740605967428, 19.79375654996266221, -21.87369925984015140 ) ) ;
#3756 = CIRCLE ( 'NONE', #16164, 20.00000000000000355 ) ;
#3757 = DIRECTION ( 'NONE',  ( -0.000000000000000000, -0.7071067811865512365, 0.7071067811865437980 ) ) ;
#3758 = CARTESIAN_POINT ( 'NONE',  ( -36.36164690844022118, 15.99055507395821429, -10.89377081983295348 ) ) ;
#3759 = LINE ( 'NONE', #33612, #32065 ) ;
#3760 = CARTESIAN_POINT ( 'NONE',  ( -16.16399436850274185, -19.62045855326141464, 14.91305394487323355 ) ) ;
#3761 = CARTESIAN_POINT ( 'NONE',  ( -43.98512730813897065, 1.175956377357096239, -14.57311120062688659 ) ) ;
#3762 = DATE_AND_TIME ( #48018, #38414 ) ;
#3763 = DIRECTION ( 'NONE',  ( 1.058475341273984335E-14, 0.000000000000000000, 1.000000000000000000 ) ) ;
#3764 = CARTESIAN_POINT ( 'NONE',  ( -39.62978077836704216, 15.21751655159480521, 15.34203136972585391 ) ) ;
#3765 = CARTESIAN_POINT ( 'NONE',  ( -100.0000000000000284, 5.000000000000000000, -27.10000000000001208 ) ) ;
#3766 = CARTESIAN_POINT ( 'NONE',  ( -40.02661211880903380, -18.13529343246159797, -12.05409902602194805 ) ) ;
#3767 = LINE ( 'NONE', #4474, #15504 ) ;
#3768 = CARTESIAN_POINT ( 'NONE',  ( 21.10747730574415471, 17.21085922918754108, -0.6882409066871069125 ) ) ;
#3769 = ORIENTED_EDGE ( 'NONE', *, *, #11981, .F. ) ;
#3770 = LINE ( 'NONE', #10325, #26175 ) ;
#3771 = FACE_OUTER_BOUND ( 'NONE', #41726, .T. ) ;
#3772 = CARTESIAN_POINT ( 'NONE',  ( -100.0000000000000284, 5.000000000000000000, -25.00000000000001066 ) ) ;
#3773 = AXIS2_PLACEMENT_3D ( 'NONE', #12824, #19896, #4825 ) ;
#3774 = EDGE_CURVE ( 'NONE', #46711, #6660, #32663, .T. ) ;
#3775 = ORIENTED_EDGE ( 'NONE', *, *, #29793, .F. ) ;
#3777 = CARTESIAN_POINT ( 'NONE',  ( 11.29689769763206719, -27.46011431433671035, -11.63666772786632997 ) ) ;
#3776 = CARTESIAN_POINT ( 'NONE',  ( -13.41430336482559404, -27.46012748062009834, 8.862920117952757693 ) ) ;
#3778 = DIRECTION ( 'NONE',  ( 1.000000000000000000, 0.000000000000000000, 0.000000000000000000 ) ) ;
#3779 = EDGE_CURVE ( 'NONE', #13932, #46348, #39714, .T. ) ;
#3780 = CARTESIAN_POINT ( 'NONE',  ( -51.93854713024420988, 18.60212415969177258, -8.880687618480159529 ) ) ;
#3781 = CARTESIAN_POINT ( 'NONE',  ( 21.02908326060664379, 0.4992165980771649525, -16.35230526967403364 ) ) ;
#3782 = CARTESIAN_POINT ( 'NONE',  ( -59.25000000000326139, -13.82395626595733518, -9.752898287480027406 ) ) ;
#3783 = CARTESIAN_POINT ( 'NONE',  ( -40.02661419724525160, -17.80359051993172770, 13.26591854807629822 ) ) ;
#3784 = ORIENTED_EDGE ( 'NONE', *, *, #35985, .T. ) ;
#3785 = CARTESIAN_POINT ( 'NONE',  ( 11.29689769760483031, -27.46011431433676364, 11.63666772788079484 ) ) ;
#3786 = ORIENTED_EDGE ( 'NONE', *, *, #2515, .F. ) ;
#3787 = ORIENTED_EDGE ( 'NONE', *, *, #764, .F. ) ;
#3788 = CARTESIAN_POINT ( 'NONE',  ( -7.799684900201282467, -16.27408618579179489, 9.197623472876895684E-12 ) ) ;
#3789 = FACE_OUTER_BOUND ( 'NONE', #6271, .T. ) ;
#3790 = CARTESIAN_POINT ( 'NONE',  ( -21.26082368195001493, 20.17527940397372532, 21.52274568928948639 ) ) ;
#3791 = CARTESIAN_POINT ( 'NONE',  ( 52.73616004786312317, -3.114955672008100418, -11.65566738100498334 ) ) ;
#3792 = ORIENTED_EDGE ( 'NONE', *, *, #17695, .F. ) ;
#3793 = ORIENTED_EDGE ( 'NONE', *, *, #11499, .T. ) ;
#3794 = AXIS2_PLACEMENT_3D ( 'NONE', #35316, #42650, #20756 ) ;
#3795 = CARTESIAN_POINT ( 'NONE',  ( 53.21977154652824993, 1.045299949509054249, 11.72192692949007053 ) ) ;
#3796 = CARTESIAN_POINT ( 'NONE',  ( 0.4006833657779460545, -1.500708476227216481, 15.20028984470057232 ) ) ;
#3797 = CARTESIAN_POINT ( 'NONE',  ( 14.52319033782535129, -19.50057349237951243, 15.47374783871800474 ) ) ;
#3798 = AXIS2_PLACEMENT_3D ( 'NONE', #37562, #41480, #898 ) ;
#3799 = CARTESIAN_POINT ( 'NONE',  ( 2.483236753954735754, -4.339924209805539945, -59.83289951031128595 ) ) ;
#3800 = CARTESIAN_POINT ( 'NONE',  ( 0.000000000000000000, 0.000000000000000000, 0.000000000000000000 ) ) ;
#3801 = CARTESIAN_POINT ( 'NONE',  ( -45.85785576511110406, 18.30368172279991157, 8.893709013504240701 ) ) ;
#3802 = FACE_OUTER_BOUND ( 'NONE', #40544, .T. ) ;
#3803 = CARTESIAN_POINT ( 'NONE',  ( -45.75609257224495252, -14.35882406358406627, -14.21358864469830330 ) ) ;
#3804 = DIRECTION ( 'NONE',  ( -0.7071067811865486830, -0.4999999999999984457, 0.5000000000000000000 ) ) ;
#3805 = CARTESIAN_POINT ( 'NONE',  ( 15.09893198906860690, -2.502049543436551626E-14, -9.555433432143162875 ) ) ;
#3806 = PLANE ( 'NONE',  #1331 ) ;
#3807 = CARTESIAN_POINT ( 'NONE',  ( 38.75000000000000000, -5.000000000000000000, -39.50000000003392131 ) ) ;
#3808 = CONTEXT_DEPENDENT_SHAPE_REPRESENTATION ( #17832, #29941 ) ;
#3809 = CARTESIAN_POINT ( 'NONE',  ( -39.56975086617359949, 2.811691512978587971E-15, -15.53865422796040718 ) ) ;
#3810 = PLANE ( 'NONE',  #44136 ) ;
#3811 = CARTESIAN_POINT ( 'NONE',  ( -65.83083651704835404, 14.72962575899349602, 14.72962575899333082 ) ) ;
#3812 = CARTESIAN_POINT ( 'NONE',  ( -15.20357961834045568, -13.49180953996455123, -14.10034348005938121 ) ) ;
#3813 = CARTESIAN_POINT ( 'NONE',  ( -59.25000000000000000, -14.77032972540517264, 8.945342579983552866 ) ) ;
#3814 = CARTESIAN_POINT ( 'NONE',  ( 80.00000000000000000, -80.00000000000000000, 0.000000000000000000 ) ) ;
#3815 = ORIENTED_EDGE ( 'NONE', *, *, #8724, .T. ) ;
#3816 = CARTESIAN_POINT ( 'NONE',  ( -0.9449763087061021638, -21.71318278597597740, -19.96974871322951373 ) ) ;
#3817 = CARTESIAN_POINT ( 'NONE',  ( 16.43824417680294303, -18.94677375374920913, -15.13293393890387684 ) ) ;
#3818 = AXIS2_PLACEMENT_3D ( 'NONE', #15154, #15883, #34091 ) ;
#3819 = AXIS2_PLACEMENT_3D ( 'NONE', #363, #10820, #25649 ) ;
#3820 = CARTESIAN_POINT ( 'NONE',  ( 0.4091157949973989738, 14.69810278551292981, -12.56430181283750969 ) ) ;
#3821 = CARTESIAN_POINT ( 'NONE',  ( -40.57981138558079692, -10.12918867892945229, 15.85719121491864847 ) ) ;
#3822 = ORIENTED_EDGE ( 'NONE', *, *, #42314, .T. ) ;
#3823 = DIRECTION ( 'NONE',  ( -0.000000000000000000, -1.000000000000000000, -0.000000000000000000 ) ) ;
#3824 = CARTESIAN_POINT ( 'NONE',  ( -11.75249026742546476, -111.5000000000000853, -3.338061428187257373 ) ) ;
#3825 = ORIENTED_EDGE ( 'NONE', *, *, #15713, .F. ) ;
#3826 = EDGE_CURVE ( 'NONE', #23498, #48042, #19163, .T. ) ;
#3827 = CARTESIAN_POINT ( 'NONE',  ( 115.0000000000000000, 0.000000000000000000, 22.50000000000001421 ) ) ;
#3828 = LINE ( 'NONE', #26415, #6063 ) ;
#3829 = CARTESIAN_POINT ( 'NONE',  ( 52.24999999999989342, 10.35605882281803503, -6.834678410699610573 ) ) ;
#3830 = LINE ( 'NONE', #26652, #23298 ) ;
#3831 = CARTESIAN_POINT ( 'NONE',  ( -59.24999999999966604, 15.30217135785798099, 9.356186891473326384 ) ) ;
#3832 = CARTESIAN_POINT ( 'NONE',  ( 66.08149696402668383, 0.000000000000000000, -24.99999999999999289 ) ) ;
#3833 = VECTOR ( 'NONE', #20211, 1000.000000000000000 ) ;
#3834 = CARTESIAN_POINT ( 'NONE',  ( 4.357377277602991761, -18.67019087939504729, 15.85719056775604763 ) ) ;
#3835 = CARTESIAN_POINT ( 'NONE',  ( -36.36165251287522437, 13.93004262548684125, -13.58731531328260900 ) ) ;
#3836 = ORIENTED_EDGE ( 'NONE', *, *, #18475, .T. ) ;
#3837 = ORIENTED_EDGE ( 'NONE', *, *, #28087, .F. ) ;
#3838 = CARTESIAN_POINT ( 'NONE',  ( 5.000000000000000000, 0.000000000000000000, -2.000000000000000000 ) ) ;
#3839 = PRODUCT_RELATED_PRODUCT_CATEGORY ( 'detail', '', ( #9337 ) ) ;
#3840 = CARTESIAN_POINT ( 'NONE',  ( 53.22468743781695366, -11.13535936548090177, -4.534480734997015539 ) ) ;
#3841 = DIRECTION ( 'NONE',  ( 1.000000000000000000, 0.000000000000000000, 0.000000000000000000 ) ) ;
#3842 = CYLINDRICAL_SURFACE ( 'NONE', #18453, 2.500000000000002220 ) ;
#3843 = CC_DESIGN_DATE_AND_TIME_ASSIGNMENT ( #2717, #28464, ( #15029 ) ) ;
#3844 = ORIENTED_EDGE ( 'NONE', *, *, #13706, .T. ) ;
#3845 = CARTESIAN_POINT ( 'NONE',  ( 52.73735408077712350, 7.591275519378077874, 9.664709661827497911 ) ) ;
#3846 = VERTEX_POINT ( 'NONE', #28300 ) ;
#3847 = CARTESIAN_POINT ( 'NONE',  ( -59.25000000000001421, -8.219402175938315125, 9.085191124863266410 ) ) ;
#3848 = CARTESIAN_POINT ( 'NONE',  ( 40.97272121787087684, -1.447594440889572676, 15.22760373461949435 ) ) ;
#3849 = FACE_OUTER_BOUND ( 'NONE', #600, .T. ) ;
#3850 = DIRECTION ( 'NONE',  ( -1.000000000000000000, -0.000000000000000000, -0.000000000000000000 ) ) ;
#3851 =( REPRESENTATION_RELATIONSHIP ('NONE','NONE', #15694, #6066 ) REPRESENTATION_RELATIONSHIP_WITH_TRANSFORMATION ( #15685 )SHAPE_REPRESENTATION_RELATIONSHIP( ) );
#3852 = VECTOR ( 'NONE', #44121, 1000.000000000000000 ) ;
#3853 = CARTESIAN_POINT ( 'NONE',  ( -241.3499999999999375, 65.00000000000008527, -5.000000000000000000 ) ) ;
#3854 = CARTESIAN_POINT ( 'NONE',  ( 22.29613234047033288, -17.19101562830223529, -1.539866686018364961 ) ) ;
#3855 = ORIENTED_EDGE ( 'NONE', *, *, #28085, .F. ) ;
#3856 = CIRCLE ( 'NONE', #42690, 2.500000000000002220 ) ;
#3857 = CARTESIAN_POINT ( 'NONE',  ( -58.62290845616563928, 15.75910114188577538, -8.751538150146442874 ) ) ;
#3858 = ORIENTED_EDGE ( 'NONE', *, *, #25003, .T. ) ;
#3859 = CARTESIAN_POINT ( 'NONE',  ( -39.74999999999997868, 3.471754506614022466E-15, -15.49999999999998224 ) ) ;
#3860 = VECTOR ( 'NONE', #21678, 1000.000000000000000 ) ;
#3861 = DIRECTION ( 'NONE',  ( 1.000000000000000000, 0.000000000000000000, 0.000000000000000000 ) ) ;
#3862 = DATE_AND_TIME ( #30326, #7164 ) ;
#3863 = AXIS2_PLACEMENT_3D ( 'NONE', #34409, #22765, #30538 ) ;
#3864 = CARTESIAN_POINT ( 'NONE',  ( -7.799824422934725554, 16.27412729917374890, 6.644470272429972901 ) ) ;
#3865 = FACE_OUTER_BOUND ( 'NONE', #15722, .T. ) ;
#3866 = ITEM_DEFINED_TRANSFORMATION ( 'NONE', 'NONE', #33861,  #47028 ) ;
#3867 = CARTESIAN_POINT ( 'NONE',  ( 24.87906552700239260, -0.9317000568912976455, -17.86077162125081941 ) ) ;
#3868 = CARTESIAN_POINT ( 'NONE',  ( 22.29770622408912928, 21.92685202788758758, 19.73482100620935853 ) ) ;
#3869 = DIRECTION ( 'NONE',  ( -1.000000000000000000, 0.000000000000000000, 0.000000000000000000 ) ) ;
#3870 = EDGE_CURVE ( 'NONE', #46492, #14929, #43131, .T. ) ;
#3871 = CARTESIAN_POINT ( 'NONE',  ( -11.77248471052233292, -111.9868983021636808, 2.399547476162583681 ) ) ;
#3872 = CARTESIAN_POINT ( 'NONE',  ( -0.9515822481965858781, 21.71862518294338429, -19.96427555366098616 ) ) ;
#3873 = ORIENTED_EDGE ( 'NONE', *, *, #27634, .T. ) ;
#3874 = CARTESIAN_POINT ( 'NONE',  ( -4.081976550817364213, -118.4999999999999289, 8.796488493848594103 ) ) ;
#3875 = CARTESIAN_POINT ( 'NONE',  ( 16.06526095961346812, -22.88834411606375596, -10.43328578586368494 ) ) ;
#3876 = CARTESIAN_POINT ( 'NONE',  ( -12.73481412943199054, -19.56005868983820761, 15.51276196821088504 ) ) ;
#3877 = DIRECTION ( 'NONE',  ( 0.000000000000000000, 0.000000000000000000, -1.000000000000000000 ) ) ;
#3878 = CARTESIAN_POINT ( 'NONE',  ( 7.505448251197230469, -112.4747081615546165, 9.554018109809353732 ) ) ;
#3879 = CARTESIAN_POINT ( 'NONE',  ( 53.71058939471447502, -5.207460877292343859, 10.73794160225204841 ) ) ;
#3880 = VECTOR ( 'NONE', #15336, 1000.000000000000000 ) ;
#3881 = PLANE ( 'NONE',  #44995 ) ;
#3882 = CARTESIAN_POINT ( 'NONE',  ( -5.243018096251943483, -84.19042455449948648, -17.71783065727751350 ) ) ;
#3883 = ORIENTED_EDGE ( 'NONE', *, *, #11072, .F. ) ;
#3884 = LINE ( 'NONE', #22340, #30753 ) ;
#3885 = CIRCLE ( 'NONE', #816, 50.00000000000000000 ) ;
#3886 = CARTESIAN_POINT ( 'NONE',  ( -40.30322367899323410, 18.30867348106799497, 11.95219452122422510 ) ) ;
#3887 = CARTESIAN_POINT ( 'NONE',  ( -8.599999999999999645, -3.499999999999999556, 42.15617127223863747 ) ) ;
#3888 = EDGE_CURVE ( 'NONE', #19548, #44686, #25122, .T. ) ;
#3889 = CYLINDRICAL_SURFACE ( 'NONE', #26632, 3.000000000000002665 ) ;
#3890 = VECTOR ( 'NONE', #29458, 1000.000000000000000 ) ;
#3891 = CARTESIAN_POINT ( 'NONE',  ( -23.73855950848318130, -11.42358787099927042, -12.77079885471933807 ) ) ;
#3892 = CARTESIAN_POINT ( 'NONE',  ( -7.800254260505831816, 16.25532911614910248, 11.20959506419116636 ) ) ;
#3893 = EDGE_LOOP ( 'NONE', ( #45457, #32599 ) ) ;
#3894 = CARTESIAN_POINT ( 'NONE',  ( -39.56979706344258574, -14.52771967989880508, -15.50587742241339306 ) ) ;
#3895 = AXIS2_PLACEMENT_3D ( 'NONE', #20521, #13449, #43114 ) ;
#3896 = VERTEX_POINT ( 'NONE', #36038 ) ;
#3897 = CARTESIAN_POINT ( 'NONE',  ( -9.255881560873721270, -112.9626650313066420, -7.658975577728418749 ) ) ;
#3898 = CARTESIAN_POINT ( 'NONE',  ( 53.21989832209260385, -1.136704627737136430, -11.72130567225305242 ) ) ;
#3899 = DIRECTION ( 'NONE',  ( -0.000000000000000000, -0.000000000000000000, -1.000000000000000000 ) ) ;
#3900 = CARTESIAN_POINT ( 'NONE',  ( 21.54841775180342012, -19.96427555366106077, -21.71862518294330613 ) ) ;
#3901 = ADVANCED_FACE ( 'NONE', ( #35803, #13946 ), #2556, .T. ) ;
#3902 = CARTESIAN_POINT ( 'NONE',  ( 24.88886667567985356, 1.676004808917239020, 17.85809306379841388 ) ) ;
#3903 = ORIENTED_EDGE ( 'NONE', *, *, #27105, .F. ) ;
#3904 = CARTESIAN_POINT ( 'NONE',  ( -56.52133427558140255, -1.479291673361157855, -10.85215381925163847 ) ) ;
#3905 = DIRECTION ( 'NONE',  ( -1.000000000000000000, 0.000000000000000000, 0.000000000000000000 ) ) ;
#3906 = ORIENTED_EDGE ( 'NONE', *, *, #44961, .F. ) ;
#3907 = CARTESIAN_POINT ( 'NONE',  ( -5.000000000000000888, 5.000000000000000000, 2.886751345948131764 ) ) ;
#3908 = CARTESIAN_POINT ( 'NONE',  ( 14.64409617840687972, -0.6178757105533846383, 10.00044640605682389 ) ) ;
#3909 = FACE_OUTER_BOUND ( 'NONE', #2231, .T. ) ;
#3910 = DIRECTION ( 'NONE',  ( 0.000000000000000000, 0.000000000000000000, 1.000000000000000000 ) ) ;
#3911 = CARTESIAN_POINT ( 'NONE',  ( 21.33124543646629334, -13.85765380474172304, 12.41074515929703814 ) ) ;
#3912 = ORIENTED_EDGE ( 'NONE', *, *, #14013, .T. ) ;
#3913 = CARTESIAN_POINT ( 'NONE',  ( -59.25000000000002132, 14.60733583231343502, -9.747539074956996785 ) ) ;
#3914 = ORIENTED_EDGE ( 'NONE', *, *, #4833, .T. ) ;
#3915 = CARTESIAN_POINT ( 'NONE',  ( -39.62896158721367357, -17.36964578723612718, 13.74103575713066760 ) ) ;
#3916 = DIRECTION ( 'NONE',  ( 1.000000000000000000, 0.000000000000000000, 0.000000000000000000 ) ) ;
#3917 = CALENDAR_DATE ( 2025, 26, 11 ) ;
#3918 = LINE ( 'NONE', #32842, #39063 ) ;
#3919 = CIRCLE ( 'NONE', #34176, 2.499999999999995115 ) ;
#3920 = CIRCLE ( 'NONE', #47413, 2.750000000000002665 ) ;
#3921 = CARTESIAN_POINT ( 'NONE',  ( -73.40398448916089080, 30.59601551083909499, 5.107168606655904999E-15 ) ) ;
#3922 = AXIS2_PLACEMENT_3D ( 'NONE', #43061, #27768, #2485 ) ;
#3923 = DIRECTION ( 'NONE',  ( 5.782411586573018357E-16, -0.000000000000000000, 1.000000000000000000 ) ) ;
#3924 = PERSON_AND_ORGANIZATION ( #10373, #10319 ) ;
#3925 = CARTESIAN_POINT ( 'NONE',  ( -16.77900098811177187, -19.62070182229050985, -14.44388900981816981 ) ) ;
#3926 = FACE_OUTER_BOUND ( 'NONE', #28407, .T. ) ;
#3927 = CARTESIAN_POINT ( 'NONE',  ( -31.78994138106160960, 10.71684831664046378, -11.87601923424322159 ) ) ;
#3928 = ORIENTED_EDGE ( 'NONE', *, *, #4978, .T. ) ;
#3929 = EDGE_CURVE ( 'NONE', #23446, #28499, #2787, .T. ) ;
#3930 = CARTESIAN_POINT ( 'NONE',  ( -1.882994380881193974, 4.633463944255567846, -61.15228025743358131 ) ) ;
#3931 = FACE_OUTER_BOUND ( 'NONE', #16219, .T. ) ;
#3932 = APPROVAL_DATE_TIME ( #37194, #14253 ) ;
#3933 = EDGE_CURVE ( 'NONE', #44736, #2399, #31161, .T. ) ;
#3934 = CARTESIAN_POINT ( 'NONE',  ( -11.58209941958602762, -112.9573697120956837, -0.2951581848748598413 ) ) ;
#3935 = CARTESIAN_POINT ( 'NONE',  ( 11.47991189594922012, -112.4742764654952936, 3.276382437978264228 ) ) ;
#3936 = CARTESIAN_POINT ( 'NONE',  ( 53.70191845536768938, -0.7779702762965553520, -11.58368349131186470 ) ) ;
#3937 = CARTESIAN_POINT ( 'NONE',  ( 55.92530165862805092, -8.707541050586174336, 6.517014905131250480 ) ) ;
#3938 = CARTESIAN_POINT ( 'NONE',  ( 52.25462863811064551, -4.533721056966671270, -11.41674175913175304 ) ) ;
#3939 = CARTESIAN_POINT ( 'NONE',  ( -58.63344822252726374, 2.669124574379316606, 10.00884865566344040 ) ) ;
#3940 = CARTESIAN_POINT ( 'NONE',  ( 17.99362032458364880, -19.49999999999999645, -11.79206269569733401 ) ) ;
#3941 = DIRECTION ( 'NONE',  ( 0.000000000000000000, 0.000000000000000000, -1.000000000000000000 ) ) ;
#3942 = CARTESIAN_POINT ( 'NONE',  ( 0.3290071112699460287, -112.9507397796206192, 11.58400647739444977 ) ) ;
#3943 = CARTESIAN_POINT ( 'NONE',  ( 52.73676931358215114, -11.81624331132814376, 2.003759455459310335 ) ) ;
#3944 = CARTESIAN_POINT ( 'NONE',  ( -241.3499999999999375, 65.00000000000008527, -7.099999999999990763 ) ) ;
#3945 = CARTESIAN_POINT ( 'NONE',  ( 0.9317000569090798656, -84.12906552700255247, -17.86077162125082296 ) ) ;
#3946 = ORIENTED_EDGE ( 'NONE', *, *, #36320, .F. ) ;
#3947 = CARTESIAN_POINT ( 'NONE',  ( -21.55496472118380069, 1.232722511326971304, 29.47428621707803842 ) ) ;
#3948 = ORIENTED_EDGE ( 'NONE', *, *, #14026, .T. ) ;
#3949 = CARTESIAN_POINT ( 'NONE',  ( 17.99999999999998579, -19.49999999999998934, 3.090811027256501475E-11 ) ) ;
#3950 = EDGE_CURVE ( 'NONE', #37215, #40956, #41165, .T. ) ;
#3951 = CARTESIAN_POINT ( 'NONE',  ( -22.90828547787581115, -21.89932172208109051, 19.76551851158702178 ) ) ;
#3952 = CARTESIAN_POINT ( 'NONE',  ( 24.00022059188957257, 0.4026312765153218232, 29.49741971207565427 ) ) ;
#3953 = CARTESIAN_POINT ( 'NONE',  ( -7.800043482000890371, 13.95114600902547153, 14.27357515692255774 ) ) ;
#3954 = ORIENTED_EDGE ( 'NONE', *, *, #25033, .T. ) ;
#3955 = CARTESIAN_POINT ( 'NONE',  ( -39.75000000000000711, -10.28281970589227257, 15.49999999999999645 ) ) ;
#3956 = CARTESIAN_POINT ( 'NONE',  ( -40.57984363305597242, -17.09433562570816179, -14.88237131641951194 ) ) ;
#3957 = CIRCLE ( 'NONE', #874, 2.500000000000002220 ) ;
#3958 = CARTESIAN_POINT ( 'NONE',  ( -87.59999999999999432, 245.0000000000000000, 5.000000000000000000 ) ) ;
#3960 = CARTESIAN_POINT ( 'NONE',  ( -0.1814071288195598097, -111.9833800815358273, -11.86139306294426099 ) ) ;
#3959 = CARTESIAN_POINT ( 'NONE',  ( -3.634555027821939177, -111.4999999999999858, 11.68469033904883503 ) ) ;
#3961 = CARTESIAN_POINT ( 'NONE',  ( 24.96396654739259446, 18.73886471223912409, -2.803623183026854537 ) ) ;
#3962 = CARTESIAN_POINT ( 'NONE',  ( -7.799326853183706554, 12.71380492011355479, -14.55239726443868875 ) ) ;
#3964 = DIRECTION ( 'NONE',  ( 1.000000000000000000, -0.000000000000000000, -0.000000000000000000 ) ) ;
#3963 = PRODUCT_DEFINITION_SHAPE ( 'NONE', 'NONE',  #48131 ) ;
#3965 = AXIS2_PLACEMENT_3D ( 'NONE', #15193, #30008, #4504 ) ;
#3966 = EDGE_CURVE ( 'NONE', #13163, #46947, #28793, .T. ) ;
#3967 = CARTESIAN_POINT ( 'NONE',  ( -7.799782407996821654, -13.59909269121628483, 14.40034196850887227 ) ) ;
#3968 = ORIENTED_EDGE ( 'NONE', *, *, #25884, .F. ) ;
#3969 = CARTESIAN_POINT ( 'NONE',  ( 50.00000000000000000, -25.00000000000000355, -24.45925151798666164 ) ) ;
#3970 = ORIENTED_EDGE ( 'NONE', *, *, #16999, .F. ) ;
#3971 = CARTESIAN_POINT ( 'NONE',  ( -22.99784250262396412, -14.49975604954612329, -1.471374271647043708 ) ) ;
#3972 = DIRECTION ( 'NONE',  ( 1.000000000000000000, 0.000000000000000000, -0.000000000000000000 ) ) ;
#3973 = CARTESIAN_POINT ( 'NONE',  ( -36.36166181997420921, 16.08333275697524201, 10.02760091865791559 ) ) ;
#3974 = CARTESIAN_POINT ( 'NONE',  ( -59.24999999999998579, -15.50289279897784311, -8.840611478318352923 ) ) ;
#3975 = EDGE_LOOP ( 'NONE', ( #41730, #26475, #40553, #26434 ) ) ;
#3976 = VERTEX_POINT ( 'NONE', #37004 ) ;
#3977 = CARTESIAN_POINT ( 'NONE',  ( 0.1011699674405352189, 21.92685202788759469, 19.73482100620936919 ) ) ;
#3978 = LINE ( 'NONE', #22674, #20310 ) ;
#3979 = CARTESIAN_POINT ( 'NONE',  ( -82.53401492205625800, 0.000000000000000000, 29.50000000000000000 ) ) ;
#3980 = DATE_AND_TIME ( #11736, #11742 ) ;
#3981 = CARTESIAN_POINT ( 'NONE',  ( -22.49999999999999645, 19.73482100620943669, -21.92685202788752008 ) ) ;
#3982 = ADVANCED_FACE ( 'NONE', ( #26567 ), #32678, .F. ) ;
#3983 = CARTESIAN_POINT ( 'NONE',  ( 45.20165712043666417, -1.549999999999946754, 13.91397477887423406 ) ) ;
#3984 = CARTESIAN_POINT ( 'NONE',  ( 54.13481938495002055, -11.32685040662441267, 0.1694433805835892370 ) ) ;
#3985 = CARTESIAN_POINT ( 'NONE',  ( -43.44996403341016844, 20.93076021844978385, -20.78854254409468538 ) ) ;
#3986 = LINE ( 'NONE', #29503, #25388 ) ;
#3987 = CARTESIAN_POINT ( 'NONE',  ( 40.93078269108363543, 15.12680305401684144, -2.862881810068004906 ) ) ;
#3988 = LOCAL_TIME ( 14, 34, 16.00000000000000000, #14125 ) ;
#3989 = EDGE_CURVE ( 'NONE', #22330, #41449, #26457, .T. ) ;
#3990 = EDGE_CURVE ( 'NONE', #40883, #25327, #14902, .T. ) ;
#3991 = CIRCLE ( 'NONE', #17187, 2.499999999999998668 ) ;
#3992 = DIRECTION ( 'NONE',  ( 0.7071067811865435759, 0.000000000000000000, 0.7071067811865515695 ) ) ;
#3993 = EDGE_CURVE ( 'NONE', #18482, #30423, #21848, .T. ) ;
#3994 = CARTESIAN_POINT ( 'NONE',  ( -12.73481412943199054, -19.56005868983820761, 15.51276196821088504 ) ) ;
#3995 = VECTOR ( 'NONE', #19037, 1000.000000000000000 ) ;
#3996 = CARTESIAN_POINT ( 'NONE',  ( -43.65111115841428102, 0.7909832293460751229, -14.64895236209200569 ) ) ;
#3997 = CALENDAR_DATE ( 2025, 26, 11 ) ;
#3998 = CARTESIAN_POINT ( 'NONE',  ( -54.42870392908940147, -3.289877574872006222E-14, -11.62073495076767315 ) ) ;
#3999 = CARTESIAN_POINT ( 'NONE',  ( -39.62986470896173330, -14.53103998974249755, 15.49286572257737227 ) ) ;
#4000 = CARTESIAN_POINT ( 'NONE',  ( 9.467184703399688317, -118.5000000000000142, -0.7889320577305550808 ) ) ;
#4001 = CARTESIAN_POINT ( 'NONE',  ( -31.78988375037003422, -13.45622547407763925, -8.627485066570276473 ) ) ;
#4002 = DIRECTION ( 'NONE',  ( 1.387778780781444196E-16, 0.000000000000000000, 1.000000000000000000 ) ) ;
#4003 = DIRECTION ( 'NONE',  ( -0.000000000000000000, -1.000000000000000000, -0.000000000000000000 ) ) ;
#4004 = VERTEX_POINT ( 'NONE', #40441 ) ;
#4005 = DIRECTION ( 'NONE',  ( 0.000000000000000000, 0.000000000000000000, 1.000000000000000000 ) ) ;
#4006 = CARTESIAN_POINT ( 'NONE',  ( 57.45411358963141879, 7.336028080594640954, -7.158548630047568473 ) ) ;
#4007 = DIRECTION ( 'NONE',  ( -0.5150380749100614830, 1.049727191138613272E-16, -0.8571673007021077817 ) ) ;
#4008 = ORIENTED_EDGE ( 'NONE', *, *, #8421, .F. ) ;
#4010 = CARTESIAN_POINT ( 'NONE',  ( 3.563253099991133155, -112.4727261902055346, -11.41491351137842258 ) ) ;
#4009 = CARTESIAN_POINT ( 'NONE',  ( -16.22287299001417082, -51.44967572886667995, 11.42926058445604554 ) ) ;
#4011 = LINE ( 'NONE', #18840, #41930 ) ;
#4012 = CARTESIAN_POINT ( 'NONE',  ( -39.56653350207268716, 17.99132279540274482, -8.487149427047798511 ) ) ;
#4013 = CARTESIAN_POINT ( 'NONE',  ( -57.74912015434862411, 8.207976505141258983, 10.36993871280627388 ) ) ;
#4014 = DIRECTION ( 'NONE',  ( -0.000000000000000000, -1.000000000000000000, -0.000000000000000000 ) ) ;
#4015 = EDGE_CURVE ( 'NONE', #42448, #7677, #25848, .T. ) ;
#4016 = CARTESIAN_POINT ( 'NONE',  ( -39.75000000000000711, -17.54865790275293591, 13.35190468148742404 ) ) ;
#4017 = LOCAL_TIME ( 14, 34, 16.00000000000000000, #25238 ) ;
#4018 = EDGE_LOOP ( 'NONE', ( #35035, #43783, #1357, #38742, #44757 ) ) ;
#4019 = CARTESIAN_POINT ( 'NONE',  ( 14.10770844647599809, -51.44983635028276581, 14.20437050272736990 ) ) ;
#4020 = VERTEX_POINT ( 'NONE', #22196 ) ;
#4021 = PERSON ( 'NAUO-PER56', 'UNSPECIFIED', 'UNSPECIFIED', ('UNSPECIFIED'), ('UNSPECIFIED'), ('UNSPECIFIED') ) ;
#4022 = ORIENTED_EDGE ( 'NONE', *, *, #33490, .F. ) ;
#4023 = VECTOR ( 'NONE', #41583, 1000.000000000000000 ) ;
#4024 = CARTESIAN_POINT ( 'NONE',  ( -7.800040405443409597, -16.27419826253109392, 10.21990035125250351 ) ) ;
#4025 = DIRECTION ( 'NONE',  ( -1.000000000000000000, -0.000000000000000000, -0.000000000000000000 ) ) ;
#4026 = CARTESIAN_POINT ( 'NONE',  ( -58.81212669402744808, 8.029680230309020672, -9.918103534693010204 ) ) ;
#4027 = CARTESIAN_POINT ( 'NONE',  ( 53.70782809628922649, -2.629726288215097352, -11.45839075261459783 ) ) ;
#4028 = ORIENTED_EDGE ( 'NONE', *, *, #38883, .T. ) ;
#4029 = VERTEX_POINT ( 'NONE', #33836 ) ;
#4030 = CARTESIAN_POINT ( 'NONE',  ( -40.57982749156607838, 15.40719021746908624, 15.74896130097356384 ) ) ;
#4031 = DIRECTION ( 'NONE',  ( 0.000000000000000000, 1.000000000000000000, -0.000000000000000000 ) ) ;
#4032 = DIRECTION ( 'NONE',  ( 0.000000000000000000, 0.000000000000000000, -1.000000000000000000 ) ) ;
#4033 = CARTESIAN_POINT ( 'NONE',  ( -0.9531549506352221535, 16.48008927663673262, 1.238928361870723416 ) ) ;
#4034 = ADVANCED_FACE ( 'NONE', ( #40677 ), #11496, .F. ) ;
#4035 = CARTESIAN_POINT ( 'NONE',  ( -220.0000000000001137, 200.0000000000002274, -6.123233995736772199E-17 ) ) ;
#4036 = PLANE ( 'NONE',  #28077 ) ;
#4037 = CARTESIAN_POINT ( 'NONE',  ( -17.99392636554399871, -19.62215711530222251, -10.49981126214035143 ) ) ;
#4038 = CARTESIAN_POINT ( 'NONE',  ( -51.76222917758897779, 14.87449459947756480, -12.91255039341453781 ) ) ;
#4039 = COORDINATED_UNIVERSAL_TIME_OFFSET ( 0, 0, .AHEAD. ) ;
#4040 = EDGE_CURVE ( 'NONE', #22947, #6073, #8097, .T. ) ;
#4041 = DIRECTION ( 'NONE',  ( 1.223053454073771978E-16, -1.000000000000000000, 1.885138736922828668E-16 ) ) ;
#4042 = CARTESIAN_POINT ( 'NONE',  ( 15.44356462666764607, 1.033260936226355176E-14, -9.099473547987633637 ) ) ;
#4043 = EDGE_CURVE ( 'NONE', #19402, #2584, #30380, .T. ) ;
#4044 = APPROVAL ( #47634, 'UNSPECIFIED' ) ;
#4045 = FACE_BOUND ( 'NONE', #18361, .T. ) ;
#4046 = DIRECTION ( 'NONE',  ( -0.000000000000000000, -0.000000000000000000, 1.000000000000000000 ) ) ;
#4047 = CALENDAR_DATE ( 2025, 26, 11 ) ;
#4048 = CARTESIAN_POINT ( 'NONE',  ( -22.49999999999998934, 13.66878761938774822, -11.47675659770932732 ) ) ;
#4049 = CC_DESIGN_APPROVAL ( #29663, ( #43344 ) ) ;
#4050 = CARTESIAN_POINT ( 'NONE',  ( -31.79016084890551497, -6.970991062215423387E-12, -12.07369374004161777 ) ) ;
#4051 = DIRECTION ( 'NONE',  ( 0.000000000000000000, 0.000000000000000000, 1.000000000000000000 ) ) ;
#4052 = CARTESIAN_POINT ( 'NONE',  ( 12.73481412943199942, -19.56005868983820406, -15.51276196821088149 ) ) ;
#4053 = CARTESIAN_POINT ( 'NONE',  ( -58.62937980872168708, -14.92566350862205660, 9.933484343239797454 ) ) ;
#4054 = DIRECTION ( 'NONE',  ( -0.000000000000000000, 0.7071067811865462405, 0.7071067811865489050 ) ) ;
#4055 = VERTEX_POINT ( 'NONE', #29957 ) ;
#4056 = CARTESIAN_POINT ( 'NONE',  ( 18.00000000000000355, -19.50000000000000000, 11.49999999999974420 ) ) ;
#4057 = CARTESIAN_POINT ( 'NONE',  ( 5.264686037997212686, -112.4737262631428933, -10.86562557609011392 ) ) ;
#4058 = FACE_OUTER_BOUND ( 'NONE', #5759, .T. ) ;
#4059 = CARTESIAN_POINT ( 'NONE',  ( -40.57980912060496337, -4.357377277427253226, 15.85719056775603697 ) ) ;
#4060 = ORIENTED_EDGE ( 'NONE', *, *, #19171, .T. ) ;
#4062 = CARTESIAN_POINT ( 'NONE',  ( 18.29152887747502021, -18.94677576238198924, -12.17642970500050659 ) ) ;
#4061 = CARTESIAN_POINT ( 'NONE',  ( -18.15646975897017867, -19.22338836578759924, -11.62020131776152887 ) ) ;
#4063 = CARTESIAN_POINT ( 'NONE',  ( -18.18512654900291992, -18.67015824149007130, -13.34511095196576314 ) ) ;
#4064 = VERTEX_POINT ( 'NONE', #26329 ) ;
#4065 = CARTESIAN_POINT ( 'NONE',  ( 46.34915998285023875, -9.378047198085143421, -10.49526758121151637 ) ) ;
#4066 = CYLINDRICAL_SURFACE ( 'NONE', #33959, 1.550000000000000044 ) ;
#4067 = CARTESIAN_POINT ( 'NONE',  ( 52.73715074306545603, 6.501459151336538511, -10.39424593621649073 ) ) ;
#4068 = CARTESIAN_POINT ( 'NONE',  ( -22.50000000000000000, 1.011010100982031744E-13, -29.50000000000010303 ) ) ;
#4069 = CARTESIAN_POINT ( 'NONE',  ( -59.24999999999999289, 14.52570035340806776, 9.753029214546398151 ) ) ;
#4070 = CARTESIAN_POINT ( 'NONE',  ( 54.48433195725769451, -11.19064843989220925, -0.9785379515647586457 ) ) ;
#4071 = CARTESIAN_POINT ( 'NONE',  ( 44.99999999999998579, 4.422010732152675301E-15, 0.000000000000000000 ) ) ;
#4072 = CARTESIAN_POINT ( 'NONE',  ( 1.970932059331140890E-12, -27.45983615741463524, 12.07369459551263269 ) ) ;
#4073 = CARTESIAN_POINT ( 'NONE',  ( 24.98270305952665638, 11.29157488959313937, -15.59094394811193673 ) ) ;
#4074 = ORIENTED_EDGE ( 'NONE', *, *, #19626, .F. ) ;
#4075 = ORIENTED_EDGE ( 'NONE', *, *, #31849, .F. ) ;
#4076 = CARTESIAN_POINT ( 'NONE',  ( -22.70229377591087072, 29.45925151798668296, -1.550000000000000488 ) ) ;
#4077 = CARTESIAN_POINT ( 'NONE',  ( -40.30322570307191654, -18.21168373040341493, -12.64467919378443916 ) ) ;
#4078 = DIRECTION ( 'NONE',  ( 1.000000000000000000, 0.000000000000000000, 0.000000000000000000 ) ) ;
#4079 = LINE ( 'NONE', #30307, #38627 ) ;
#4080 = ORIENTED_EDGE ( 'NONE', *, *, #11315, .T. ) ;
#4081 = CARTESIAN_POINT ( 'NONE',  ( 53.71107045388513512, 11.43302012171928439, 2.782926619992521555 ) ) ;
#4082 = EDGE_LOOP ( 'NONE', ( #44442, #24974, #11722, #1605, #34053, #13142, #16431, #45874, #24512, #34632, #14773, #33466 ) ) ;
#4083 = PLANE ( 'NONE',  #28498 ) ;
#4084 = CC_DESIGN_APPROVAL ( #24291, ( #46026 ) ) ;
#4085 = CARTESIAN_POINT ( 'NONE',  ( 53.22018861679071478, -1.327094083726038543, 11.71749757303808437 ) ) ;
#4086 = FACE_OUTER_BOUND ( 'NONE', #40365, .T. ) ;
#4087 = CARTESIAN_POINT ( 'NONE',  ( -44.21923104219979450, -1.354109453923975304, 29.46900726802477877 ) ) ;
#4088 = CARTESIAN_POINT ( 'NONE',  ( -21.33174297666140617, -21.57099448602770408, -20.12330305968220401 ) ) ;
#4089 = CARTESIAN_POINT ( 'NONE',  ( 1.539945938559066585, 16.64070035506486533, -0.2033740916768604357 ) ) ;
#4090 = ORIENTED_EDGE ( 'NONE', *, *, #42357, .F. ) ;
#4091 = DIRECTION ( 'NONE',  ( -0.000000000000000000, 1.000000000000000000, -0.000000000000000000 ) ) ;
#4092 = ORIENTED_EDGE ( 'NONE', *, *, #23530, .F. ) ;
#4093 = CARTESIAN_POINT ( 'NONE',  ( -39.56981722283265412, -14.07233571566429298, -15.53859234065905426 ) ) ;
#4094 = AXIS2_PLACEMENT_3D ( 'NONE', #21176, #35517, #35746 ) ;
#4095 = CARTESIAN_POINT ( 'NONE',  ( -5.000000000000271783, -49.99999999999986500, 10.00000000000000000 ) ) ;
#4096 = DATE_AND_TIME ( #11144, #29636 ) ;
#4097 = SECURITY_CLASSIFICATION ( '', '', #1119 ) ;
#4098 = CARTESIAN_POINT ( 'NONE',  ( 53.70674324978044467, 11.58230988678638163, -0.7220070062994431437 ) ) ;
#4099 = CARTESIAN_POINT ( 'NONE',  ( -58.63445278361311352, 13.50905848968199585, -10.00924442681808380 ) ) ;
#4100 = EDGE_CURVE ( 'NONE', #25470, #47567, #29723, .T. ) ;
#4101 = DATE_TIME_ROLE ( 'classification_date' ) ;
#4102 = CARTESIAN_POINT ( 'NONE',  ( -40.57982219688123848, -14.55758845890746755, -15.85719429861772234 ) ) ;
#4103 = APPROVAL ( #16954, 'UNSPECIFIED' ) ;
#4104 = FACE_OUTER_BOUND ( 'NONE', #13942, .T. ) ;
#4105 = LINE ( 'NONE', #14562, #41775 ) ;
#4106 = CARTESIAN_POINT ( 'NONE',  ( -14.92126987858303089, -22.88837884200547279, 12.85797145966381905 ) ) ;
#4107 = CARTESIAN_POINT ( 'NONE',  ( -1.232660251208464786, 21.51732644080221135, -20.18072647846638645 ) ) ;
#4108 = EDGE_LOOP ( 'NONE', ( #45867, #1500, #45717 ) ) ;
#4109 = CARTESIAN_POINT ( 'NONE',  ( -8.981170226578312210, -111.5000000000000568, 8.981170226479360252 ) ) ;
#4110 = CARTESIAN_POINT ( 'NONE',  ( 18.30867348106469805, -18.94677632100680853, -11.95219452128672799 ) ) ;
#4111 = APPROVAL_PERSON_ORGANIZATION ( #10968, #15072, #18033 ) ;
#4112 = CARTESIAN_POINT ( 'NONE',  ( -15.94764320260872914, -7.478077836704392745, 12.66275516127261547 ) ) ;
#4113 = DIRECTION ( 'NONE',  ( -0.000000000000000000, -0.000000000000000000, 1.000000000000000000 ) ) ;
#4114 = CARTESIAN_POINT ( 'NONE',  ( 40.94794533227907607, -3.827359401260415073, 14.96104025993670561 ) ) ;
#4115 = CARTESIAN_POINT ( 'NONE',  ( 24.04984964837170480, -13.10765355331795234, 12.82003574798194734 ) ) ;
#4116 = CARTESIAN_POINT ( 'NONE',  ( -10.71684831667466931, -27.46005861893836197, -11.87601923423124184 ) ) ;
#4117 = ORIENTED_EDGE ( 'NONE', *, *, #6023, .F. ) ;
#4118 = CARTESIAN_POINT ( 'NONE',  ( 3.000000000000000000, 2.886751345948130876, -5.000000000000006217 ) ) ;
#4119 = CARTESIAN_POINT ( 'NONE',  ( -40.02661183949659573, 18.15227168225452914, -11.83064435418114080 ) ) ;
#4120 = LINE ( 'NONE', #3654, #13215 ) ;
#4121 = VECTOR ( 'NONE', #27712, 1000.000000000000000 ) ;
#4122 = DIRECTION ( 'NONE',  ( 1.000000000000000000, 0.000000000000000000, 0.000000000000000000 ) ) ;
#4123 = CARTESIAN_POINT ( 'NONE',  ( -36.36164690844017855, 15.99055507395711118, 10.89377081983863249 ) ) ;
#4124 = ORIENTED_EDGE ( 'NONE', *, *, #19531, .F. ) ;
#4125 = APPLICATION_CONTEXT ( 'configuration controlled 3d designs of mechanical parts and assemblies' ) ;
#4126 = CARTESIAN_POINT ( 'NONE',  ( -39.68948079360681902, -17.37264584286998925, -13.72774424820237726 ) ) ;
#4127 = ORIENTED_EDGE ( 'NONE', *, *, #655, .F. ) ;
#4128 = CARTESIAN_POINT ( 'NONE',  ( -14.97650959001659210, -51.44924986368314990, -13.63819470100792408 ) ) ;
#4129 = CARTESIAN_POINT ( 'NONE',  ( -31.79001205676950548, -9.844971031893553715, -12.05876227213076746 ) ) ;
#4130 = DIRECTION ( 'NONE',  ( 0.000000000000000000, 0.000000000000000000, -1.000000000000000000 ) ) ;
#4131 = CARTESIAN_POINT ( 'NONE',  ( 21.26733974879153877, -20.18072647846645395, -21.51732644080214030 ) ) ;
#4132 = ORIENTED_EDGE ( 'NONE', *, *, #39966, .T. ) ;
#4133 = CARTESIAN_POINT ( 'NONE',  ( -31.79010548321367580, 8.600085097421922953, 12.07367826429880076 ) ) ;
#4134 = ORIENTED_EDGE ( 'NONE', *, *, #42504, .T. ) ;
#4135 = CARTESIAN_POINT ( 'NONE',  ( -23.45280235194258367, 1.239176471142030334, -29.47430928452499543 ) ) ;
#4136 = CARTESIAN_POINT ( 'NONE',  ( -40.02661451435589868, -17.70428632909337807, 13.47346389854657822 ) ) ;
#4137 = CARTESIAN_POINT ( 'NONE',  ( 1.734723475976807094E-15, 12.22791571840666691, -14.41994674008482846 ) ) ;
#4138 = ORIENTED_EDGE ( 'NONE', *, *, #14991, .T. ) ;
#4139 = CARTESIAN_POINT ( 'NONE',  ( -59.25000000000001421, 14.83123427782931536, -8.749999999892891012 ) ) ;
#4140 = CARTESIAN_POINT ( 'NONE',  ( -15.75855744861067542, -0.6264314902010269526, -8.919036083848904894 ) ) ;
#4141 = DIRECTION ( 'NONE',  ( 0.000000000000000000, -0.000000000000000000, -1.000000000000000000 ) ) ;
#4142 = DIRECTION ( 'NONE',  ( 0.3521091254039242502, -0.5143244236535245983, 0.7819779735010143895 ) ) ;
#4143 = EDGE_CURVE ( 'NONE', #12795, #9211, #3978, .T. ) ;
#4144 = CARTESIAN_POINT ( 'NONE',  ( -90.00000000000001421, 0.000000000000000000, 35.00000000000000000 ) ) ;
#4145 = ORIENTED_EDGE ( 'NONE', *, *, #6287, .T. ) ;
#4146 = CARTESIAN_POINT ( 'NONE',  ( -58.63212856630345016, 14.64379059424307705, -10.00048464074421695 ) ) ;
#4147 = ORIENTED_EDGE ( 'NONE', *, *, #43731, .F. ) ;
#4148 = CARTESIAN_POINT ( 'NONE',  ( -39.68984609966862820, -15.62301256053144272, 15.17536127823724001 ) ) ;
#4149 = CARTESIAN_POINT ( 'NONE',  ( 18.57848030648409221, -7.268900138178158166, 7.038376612477979855 ) ) ;
#4150 = CARTESIAN_POINT ( 'NONE',  ( 87.60000000000002274, 245.0000000000000000, 2.900000000000009237 ) ) ;
#4151 = APPROVAL_ROLE ( '' ) ;
#4152 = DIRECTION ( 'NONE',  ( -1.000000000000000000, -0.000000000000000000, -0.000000000000000000 ) ) ;
#4153 = CARTESIAN_POINT ( 'NONE',  ( -2.499819543785312348, -4.330231205285255847, -59.33194862755163967 ) ) ;
#4154 = B_SPLINE_CURVE_WITH_KNOTS ( 'NONE', 3,
 ( #14913, #29734, #22447, #32915 ),
 .UNSPECIFIED., .F., .F.,
 ( 4, 4 ),
 ( 0.0004549334633382488206, 0.0008048335097039948554 ),
 .UNSPECIFIED. ) ;
#4155 = CALENDAR_DATE ( 2025, 26, 11 ) ;
#4156 = CARTESIAN_POINT ( 'NONE',  ( -15.62644968451305871, -19.50000000000000355, -15.16207348753820661 ) ) ;
#4157 = AXIS2_PLACEMENT_3D ( 'NONE', #45714, #38146, #12632 ) ;
#4158 = DIRECTION ( 'NONE',  ( 0.000000000000000000, 0.000000000000000000, 1.000000000000000000 ) ) ;
#4159 = CARTESIAN_POINT ( 'NONE',  ( 24.94703244968540901, 5.876771193787607039, -17.62007681192364572 ) ) ;
#4160 = ORIENTED_EDGE ( 'NONE', *, *, #19980, .T. ) ;
#4161 = AXIS2_PLACEMENT_3D ( 'NONE', #23452, #4995, #45845 ) ;
#4162 = FACE_OUTER_BOUND ( 'NONE', #8979, .T. ) ;
#4163 = CARTESIAN_POINT ( 'NONE',  ( -14.51785639492410773, 0.000000000000000000, 9.084786660219432264 ) ) ;
#4164 = DATE_AND_TIME ( #15578, #4214 ) ;
#4165 = CARTESIAN_POINT ( 'NONE',  ( -18.75059217829758396, -84.19252079292640190, -0.7417022001826393263 ) ) ;
#4166 = CARTESIAN_POINT ( 'NONE',  ( 18.25108744294583119, -18.67015923802742350, 13.16860966760095231 ) ) ;
#4167 = CARTESIAN_POINT ( 'NONE',  ( -7.799326853183686126, -12.71380492010775498, -14.55239726443900494 ) ) ;
#4168 = CARTESIAN_POINT ( 'NONE',  ( 54.42809079459314603, -7.755459559516572732, 8.500698316710851188 ) ) ;
#4169 = CARTESIAN_POINT ( 'NONE',  ( 52.24649889738325470, -3.317821498269766689, -11.75539611032683318 ) ) ;
#4170 = DIRECTION ( 'NONE',  ( -1.000000000000000000, -0.000000000000000000, -0.000000000000000000 ) ) ;
#4171 = CARTESIAN_POINT ( 'NONE',  ( 18.30368172279990091, -13.39214423488889949, 8.893709013503986682 ) ) ;
#4172 = CARTESIAN_POINT ( 'NONE',  ( -58.62356850979899292, 15.75855744861068608, 8.919036083848910224 ) ) ;
#4173 = CARTESIAN_POINT ( 'NONE',  ( 0.5673996633913265253, -112.9513710725790787, 11.58382218713816414 ) ) ;
#4174 = CARTESIAN_POINT ( 'NONE',  ( -7.800197158130489861, -16.27103009771969866, 10.99028629593947315 ) ) ;
#4175 = CARTESIAN_POINT ( 'NONE',  ( -21.56337772989252244, 11.28798496764258275, -13.05473848420339955 ) ) ;
#4176 = CARTESIAN_POINT ( 'NONE',  ( 7.652192467421883748, -18.94679276255220302, -15.73812737848703769 ) ) ;
#4177 = ORIENTED_EDGE ( 'NONE', *, *, #4251, .T. ) ;
#4178 = CARTESIAN_POINT ( 'NONE',  ( -21.15540388614404321, 0.7776649143326719305, 29.48986762243730553 ) ) ;
#4179 = ORIENTED_EDGE ( 'NONE', *, *, #3659, .F. ) ;
#4180 = CARTESIAN_POINT ( 'NONE',  ( 18.15646912944420421, -19.22339055491378090, -3.555402360779333470 ) ) ;
#4181 = ORGANIZATION ( 'NAUO-ORG51', 'UNSPECIFIED', 'UNSPECIFIED' ) ;
#4182 = CARTESIAN_POINT ( 'NONE',  ( 54.55200716934400162, 1.055539360372746538, -11.16377066766145987 ) ) ;
#4183 = ORGANIZATION ( 'NAUO-ORG31', 'UNSPECIFIED', 'UNSPECIFIED' ) ;
#4184 = DIRECTION ( 'NONE',  ( 1.000000000000000000, -0.000000000000000000, -1.982541115402065110E-16 ) ) ;
#4185 = CARTESIAN_POINT ( 'NONE',  ( 53.22322253134178993, 4.263007626088154645, 11.22490858704390249 ) ) ;
#4186 = ORIENTED_EDGE ( 'NONE', *, *, #41199, .F. ) ;
#4187 = CARTESIAN_POINT ( 'NONE',  ( -59.25000000000001421, -11.05754500261408602, 9.750000000000003553 ) ) ;
#4188 = CARTESIAN_POINT ( 'NONE',  ( 40.92520488067337681, -14.92088683683981465, -4.055005696046583452 ) ) ;
#4189 = CARTESIAN_POINT ( 'NONE',  ( -22.39783723637624746, -1.550000000000046896, 13.04396073260859268 ) ) ;
#4190 = CARTESIAN_POINT ( 'NONE',  ( -0.7890689287700258792, -112.4693279578120837, -11.72202898022055884 ) ) ;
#4191 = CARTESIAN_POINT ( 'NONE',  ( -36.36164690844022118, 15.99055507395821429, -10.89377081983295348 ) ) ;
#4192 = CARTESIAN_POINT ( 'NONE',  ( -7.798749032675328152, 11.44905444832415142, -14.55560029444257175 ) ) ;
#4193 = CARTESIAN_POINT ( 'NONE',  ( -23.66825702333859738, 20.12330305968212585, 21.57099448602778224 ) ) ;
#4194 = VECTOR ( 'NONE', #18735, 1000.000000000000000 ) ;
#4195 = CARTESIAN_POINT ( 'NONE',  ( 53.70715673433333848, -2.243665953664004675, 11.51115879367504924 ) ) ;
#4196 = EDGE_LOOP ( 'NONE', ( #11228, #2946, #8621, #42203 ) ) ;
#4197 = CARTESIAN_POINT ( 'NONE',  ( -24.05003596658982801, 20.93076021844992596, -20.78854254409453617 ) ) ;
#4198 = EDGE_CURVE ( 'NONE', #33773, #46013, #572, .T. ) ;
#4199 = ORIENTED_EDGE ( 'NONE', *, *, #47354, .F. ) ;
#4200 = DIRECTION ( 'NONE',  ( -0.000000000000000000, -0.000000000000000000, 1.000000000000000000 ) ) ;
#4201 = CARTESIAN_POINT ( 'NONE',  ( 55.56568615440435366, 0.000000000000000000, -2.499999999999990674 ) ) ;
#4202 = EDGE_CURVE ( 'NONE', #35135, #14986, #15384, .T. ) ;
#4203 = CARTESIAN_POINT ( 'NONE',  ( -15.75909942864757518, -0.6270948605546438070, -8.753373226384736583 ) ) ;
#4204 = CARTESIAN_POINT ( 'NONE',  ( -59.25000000000002842, -14.95326411577723036, -9.644751521863801358 ) ) ;
#4205 = ORIENTED_EDGE ( 'NONE', *, *, #33027, .F. ) ;
#4206 = CARTESIAN_POINT ( 'NONE',  ( -59.25000000000001421, -13.31147542505717674, -1.789996247511184801 ) ) ;
#4207 = VERTEX_POINT ( 'NONE', #44581 ) ;
#4208 = CARTESIAN_POINT ( 'NONE',  ( -39.56748108977186007, 17.93508150020069891, 12.27095810813935195 ) ) ;
#4209 = DIRECTION ( 'NONE',  ( 0.7071067811865439090, 0.5000000000000054401, 0.5000000000000000000 ) ) ;
#4210 = CARTESIAN_POINT ( 'NONE',  ( 21.14447216944643770, -13.70072635492030066, -12.59963392888081657 ) ) ;
#4211 = SHAPE_REPRESENTATION ( 'Cavilha_ComFuro', ( #47028 ), #29192 ) ;
#4212 = PERSON_AND_ORGANIZATION ( #42342, #19603 ) ;
#4213 = CARTESIAN_POINT ( 'NONE',  ( 1.550000000000008038, 3.655533209321110283E-13, -15.29239975593776357 ) ) ;
#4214 = LOCAL_TIME ( 14, 34, 16.00000000000000000, #44776 ) ;
#4215 = CARTESIAN_POINT ( 'NONE',  ( 59.25000000000004974, -9.502772026674595196, -4.153741153117840312E-11 ) ) ;
#4216 = DIRECTION ( 'NONE',  ( 1.000000000000000000, -0.000000000000000000, -0.000000000000000000 ) ) ;
#4217 = EDGE_CURVE ( 'NONE', #39447, #23804, #30205, .T. ) ;
#4218 = DIRECTION ( 'NONE',  ( 0.000000000000000000, 0.000000000000000000, -1.000000000000000000 ) ) ;
#4219 = LOCAL_TIME ( 14, 34, 16.00000000000000000, #2385 ) ;
#4220 = CARTESIAN_POINT ( 'NONE',  ( -20.94999999999999929, -5.676643073970400952E-24, -29.50000000000000355 ) ) ;
#4221 = CARTESIAN_POINT ( 'NONE',  ( -36.36163789544475122, 15.87773286992412025, -11.30017272538389683 ) ) ;
#4222 = EDGE_CURVE ( 'NONE', #45147, #26424, #30774, .T. ) ;
#4223 = CARTESIAN_POINT ( 'NONE',  ( -0.4021130598938950640, -16.51687783065901272, -1.500346513464654752 ) ) ;
#4224 = CARTESIAN_POINT ( 'NONE',  ( -12.34887198982483625, -7.488262032358279363, 12.94760635782345126 ) ) ;
#4225 = DIRECTION ( 'NONE',  ( -0.000000000000000000, -0.000000000000000000, 1.000000000000000000 ) ) ;
#4226 = CARTESIAN_POINT ( 'NONE',  ( 44.22073205784422356, -29.46896632807856165, 1.354989892729288492 ) ) ;
#4227 = DIRECTION ( 'NONE',  ( 1.000000000000000000, 0.000000000000000000, 0.000000000000000000 ) ) ;
#4228 = ADVANCED_FACE ( 'NONE', ( #21958 ), #38209, .T. ) ;
#4229 = CARTESIAN_POINT ( 'NONE',  ( -39.56987170600159942, -10.26430551134047242, 15.53868077511992141 ) ) ;
#4230 = DIRECTION ( 'NONE',  ( 0.000000000000000000, 1.000000000000000000, -0.000000000000000000 ) ) ;
#4231 = CARTESIAN_POINT ( 'NONE',  ( -10.71684831664046200, -27.46005861893839750, 11.87601923424322159 ) ) ;
#4232 = CARTESIAN_POINT ( 'NONE',  ( -36.36166094631785484, -16.08333258501799889, -10.09680003310689322 ) ) ;
#4233 = LINE ( 'NONE', #11520, #6193 ) ;
#4234 = ORIENTED_EDGE ( 'NONE', *, *, #30084, .T. ) ;
#4235 = CARTESIAN_POINT ( 'NONE',  ( 18.18319177936860953, -84.23516663281435513, 6.438673783692014929 ) ) ;
#4236 = CARTESIAN_POINT ( 'NONE',  ( 57.19556309693728480, 7.872831342991151615, -6.725210815575783485 ) ) ;
#4237 = LINE ( 'NONE', #603, #36540 ) ;
#4238 = ORIENTED_EDGE ( 'NONE', *, *, #31159, .F. ) ;
#4239 = ORIENTED_EDGE ( 'NONE', *, *, #41905, .F. ) ;
#4241 = CARTESIAN_POINT ( 'NONE',  ( 12.49026769679384508, -22.88829369528171398, -14.02202439395192179 ) ) ;
#4240 = CARTESIAN_POINT ( 'NONE',  ( -9.255881560867850411, -112.9626650313067131, 7.658975577735893658 ) ) ;
#4242 = CARTESIAN_POINT ( 'NONE',  ( 17.82751732278692813, -15.64644448717112901, 1.750000000000000000 ) ) ;
#4243 = CARTESIAN_POINT ( 'NONE',  ( -82.53401492205625800, 0.000000000000000000, -29.50000000000000000 ) ) ;
#4244 = FACE_OUTER_BOUND ( 'NONE', #15259, .T. ) ;
#4245 = CARTESIAN_POINT ( 'NONE',  ( -14.47752925714116223, -0.6165180860514515304, -10.00886340731971025 ) ) ;
#4246 = FACE_BOUND ( 'NONE', #44156, .T. ) ;
#4247 = CC_DESIGN_SECURITY_CLASSIFICATION ( #7394, ( #48115 ) ) ;
#4248 = CARTESIAN_POINT ( 'NONE',  ( 53.71237791931232408, -10.61088192026249288, 5.488955159833182940 ) ) ;
#4249 = EDGE_LOOP ( 'NONE', ( #4373, #23374, #24119, #33519 ) ) ;
#4250 = VERTEX_POINT ( 'NONE', #41886 ) ;
#4251 = EDGE_CURVE ( 'NONE', #35877, #44910, #38455, .T. ) ;
#4252 = EDGE_CURVE ( 'NONE', #40483, #30657, #16106, .T. ) ;
#4253 = ORIENTED_EDGE ( 'NONE', *, *, #13197, .F. ) ;
#4254 = CARTESIAN_POINT ( 'NONE',  ( 52.25000000000000711, -11.99999999999999645, 0.6015935204517482982 ) ) ;
#4255 = DIRECTION ( 'NONE',  ( -0.000000000000000000, -0.000000000000000000, -1.000000000000000000 ) ) ;
#4257 = EDGE_CURVE ( 'NONE', #17763, #44657, #6331, .T. ) ;
#4256 = CARTESIAN_POINT ( 'NONE',  ( -13.89999999999999858, 0.000000000000000000, -45.00000000000001421 ) ) ;
#4258 = EDGE_CURVE ( 'NONE', #23848, #14032, #34139, .T. ) ;
#4259 = CARTESIAN_POINT ( 'NONE',  ( -40.57983326340059449, -15.98790036416424343, -15.56059073643299051 ) ) ;
#4260 = ORIENTED_EDGE ( 'NONE', *, *, #23562, .T. ) ;
#4261 = CONICAL_SURFACE ( 'NONE', #45431, 7.500000000000000000, 0.06981317007977322353 ) ;
#4262 = VERTEX_POINT ( 'NONE', #8582 ) ;
#4263 = CARTESIAN_POINT ( 'NONE',  ( 59.25000000000000000, -9.494458029736778215, -0.3969251662950138981 ) ) ;
#4264 = CARTESIAN_POINT ( 'NONE',  ( 24.92727392601494429, 4.112921497126735382, 17.82531870913781091 ) ) ;
#4265 = CARTESIAN_POINT ( 'NONE',  ( -1.734723475976807094E-15, -1.550000000000049560, 15.16765716330156799 ) ) ;
#4266 = CARTESIAN_POINT ( 'NONE',  ( 17.18238027401044121, -19.49902543996847015, 13.93843183006778830 ) ) ;
#4267 = PERSON_AND_ORGANIZATION ( #42342, #19603 ) ;
#4268 = CARTESIAN_POINT ( 'NONE',  ( 2.242359231612632620, -4.469556143934863890, -58.38252579342974968 ) ) ;
#4269 = CARTESIAN_POINT ( 'NONE',  ( 22.29518457259881359, 29.45925151798669006, 1.550000000000000488 ) ) ;
#4270 = ADVANCED_FACE ( 'NONE', ( #12459 ), #12214, .F. ) ;
#4271 = CARTESIAN_POINT ( 'NONE',  ( -15.50000000000000711, 0.000000000000000000, 6.696820074763019548 ) ) ;
#4272 = CARTESIAN_POINT ( 'NONE',  ( -39.62988858553826077, -5.607684983587907901, -15.52565978766862642 ) ) ;
#4273 = DATE_TIME_ROLE ( 'classification_date' ) ;
#4274 = CARTESIAN_POINT ( 'NONE',  ( 15.69548558596575383, -0.6254672952116893114, -9.145071776007265285 ) ) ;
#4275 = FACE_OUTER_BOUND ( 'NONE', #37533, .T. ) ;
#4276 = COORDINATED_UNIVERSAL_TIME_OFFSET ( 0, 0, .AHEAD. ) ;
#4277 = DIRECTION ( 'NONE',  ( 0.000000000000000000, -0.7071067811865442421, -0.7071067811865510144 ) ) ;
#4278 = EDGE_CURVE ( 'NONE', #32581, #32806, #34324, .T. ) ;
#4279 = CARTESIAN_POINT ( 'NONE',  ( -7.249999999999999112, 15.00000000000000000, -45.00000000000001421 ) ) ;
#4280 = CARTESIAN_POINT ( 'NONE',  ( -107.5000000000002416, 64.99999999999994316, 0.000000000000000000 ) ) ;
#4281 = CARTESIAN_POINT ( 'NONE',  ( -7.800043482001036033, -13.95114600909712088, -14.27357515689348588 ) ) ;
#4282 = CARTESIAN_POINT ( 'NONE',  ( 6.002656091044199727, -7.488858553824472963, -12.93402123313864927 ) ) ;
#4283 = CARTESIAN_POINT ( 'NONE',  ( -59.25000000000001421, -15.50707457868073647, 8.751120358826188550 ) ) ;
#4284 = CARTESIAN_POINT ( 'NONE',  ( 52.24994756051367517, 9.273926463593264558, -8.257799361095251811 ) ) ;
#4285 = ORIENTED_EDGE ( 'NONE', *, *, #22355, .T. ) ;
#4286 = CARTESIAN_POINT ( 'NONE',  ( 225.0000000000003411, 210.0000000000001421, 0.000000000000000000 ) ) ;
#4287 = CARTESIAN_POINT ( 'NONE',  ( 16.93684432806987772, -18.94677091129600655, -14.76358770337020587 ) ) ;
#4288 = CIRCLE ( 'NONE', #36876, 2.500000000000002220 ) ;
#4289 = CARTESIAN_POINT ( 'NONE',  ( 15.50707457868074179, 8.673617379884035472E-16, -8.751120358826190326 ) ) ;
#4290 = CARTESIAN_POINT ( 'NONE',  ( 53.21758071505275467, 0.5670821496932892947, 11.72254812475877905 ) ) ;
#4291 = EDGE_LOOP ( 'NONE', ( #15480, #12791 ) ) ;
#4293 = CARTESIAN_POINT ( 'NONE',  ( 18.36755851135920992, -18.67016144539216427, -12.76755476816039092 ) ) ;
#4292 = CARTESIAN_POINT ( 'NONE',  ( -11.72153992452424554, -112.4711621665202443, -0.7241197714652610751 ) ) ;
#4294 = CARTESIAN_POINT ( 'NONE',  ( -11.53842303017807502, -112.9603079407464890, -1.975828496395836575 ) ) ;
#4295 = ORIENTED_EDGE ( 'NONE', *, *, #26742, .T. ) ;
#4296 = EDGE_CURVE ( 'NONE', #34713, #37768, #1061, .T. ) ;
#4297 = CARTESIAN_POINT ( 'NONE',  ( 45.94230706464185232, -9.106695359503561349, -10.87053532422407542 ) ) ;
#4298 = CARTESIAN_POINT ( 'NONE',  ( -59.25000000000001421, -4.975360907851468502E-14, 2.467022123554120920E-15 ) ) ;
#4299 = CARTESIAN_POINT ( 'NONE',  ( 53.22272619020549911, 3.563253099973423765, -11.41491351138278532 ) ) ;
#4300 = CARTESIAN_POINT ( 'NONE',  ( -8.599999999999999645, 0.000000000000000000, -30.00000000000000000 ) ) ;
#4301 = CARTESIAN_POINT ( 'NONE',  ( -241.3499999999999375, 65.00000000000008527, -5.000000000000000000 ) ) ;
#4302 = PLANE ( 'NONE',  #31021 ) ;
[truncated: 4,310,256 more chars]
