# Supplementary material for: Characterization of Ultrasound Probe-Dependent Interference in Electromagnetic Tracking for Image-Guided Procedures
Source: Sensors (Basel). 2026 Jun 27;26(13):4096. doi: 10.3390/s26134096 (PMC13363777; doi:10.3390/s26134096)
Supplement: Supplementary file 1 [file sensors-26-04096-s001.zip › Supplementary Material S2/S2_Study2_AcquisitionSetup.STEP]

ISO-10303-21;
HEADER;
FILE_DESCRIPTION (( 'STEP AP203' ),
    '1' );
FILE_NAME ('Study2_AcquisitionSetup_Clarius.STEP',
    '2025-11-26T14:44:18',
    ( '' ),
    ( '' ),
    'SwSTEP 2.0',
    'SolidWorks 2025',
    '' );
FILE_SCHEMA (( 'CONFIG_CONTROL_DESIGN' ));
ENDSEC;

DATA;
#3 = EDGE_CURVE ( 'NONE', #99303, #35511, #317694, .T. ) ;
#2 = CARTESIAN_POINT ( 'NONE',  ( -11.44042432572365975, -13.72726924590101838, -14.29582830161048079 ) ) ;
#1 = CARTESIAN_POINT ( 'NONE',  ( 31.15499818763273865, -30.51760864278748286, -12.12762405318152403 ) ) ;
#4 = VECTOR ( 'NONE', #500150, 1000.000000000000000 ) ;
#6 = CARTESIAN_POINT ( 'NONE',  ( 10.94358389384930064, -84.00000000000000000, -15.13802676971259942 ) ) ;
#5 = CARTESIAN_POINT ( 'NONE',  ( -28.49868443700000142, 23.46179630800000027, 0.9546342140000000365 ) ) ;
#7 = CARTESIAN_POINT ( 'NONE',  ( -27.05078244759734929, -20.69803044460975272, 2.445615141771939616 ) ) ;
#8 = CARTESIAN_POINT ( 'NONE',  ( -33.16641603099999713, 43.74842213700000570, 7.916338891999999738 ) ) ;
#10 = EDGE_CURVE ( 'NONE', #530484, #251610, #14686, .T. ) ;
#9 = CARTESIAN_POINT ( 'NONE',  ( -18.70949816402244892, 44.05951872203085173, -11.46148307539280076 ) ) ;
#11 = ORIENTED_EDGE ( 'NONE', *, *, #297314, .F. ) ;
#12 = DIRECTION ( 'NONE',  ( 0.000000000000000000, -1.000000000000000000, 0.000000000000000000 ) ) ;
#14 = CARTESIAN_POINT ( 'NONE',  ( -29.50466589200000200, 52.50847309899999971, 8.963046541000000644 ) ) ;
#13 = CARTESIAN_POINT ( 'NONE',  ( -10.40016422942494323, -11.29276693372040796, 14.19494511689713612 ) ) ;
#15 = CARTESIAN_POINT ( 'NONE',  ( -24.59607599200000294, 43.77090643399999692, 10.37425962699999893 ) ) ;
#16 = VECTOR ( 'NONE', #339417, 1000.000000000000000 ) ;
#17 = CARTESIAN_POINT ( 'NONE',  ( -21.42894532444764977, 24.07495427500204954, -9.022008498963620227 ) ) ;
#18 = CARTESIAN_POINT ( 'NONE',  ( -34.49601452399998180, -55.40000000000001279, 1.971617072000000581 ) ) ;
#20 = CARTESIAN_POINT ( 'NONE',  ( -13.25499244190908144, 38.43524751257594829, -12.33943512612506055 ) ) ;
#19 = CARTESIAN_POINT ( 'NONE',  ( 30.68805515116849847, 54.62644359635660862, -8.087167906138489570 ) ) ;
#21 = CARTESIAN_POINT ( 'NONE',  ( 21.28536169551369994, 30.65603766229209981, -12.29225599475410036 ) ) ;
#22 = VERTEX_POINT ( 'NONE', #542223 ) ;
#24 = EDGE_CURVE ( 'NONE', #198667, #355716, #9578, .T. ) ;
#23 = CARTESIAN_POINT ( 'NONE',  ( -187.5000000000000000, -85.00000000000000000, 10.00000000000000000 ) ) ;
#25 = CARTESIAN_POINT ( 'NONE',  ( -5.782183862000000119, -0.1696781850000000091, 15.09909041500000093 ) ) ;
#26 = CARTESIAN_POINT ( 'NONE',  ( -34.85138134499999296, 42.03547104700000148, 4.482753141999999968 ) ) ;
#28 = CARTESIAN_POINT ( 'NONE',  ( 30.15470447899999940, 45.29246602900000340, 8.081831266000001790 ) ) ;
#27 = CARTESIAN_POINT ( 'NONE',  ( -1.187332376850420035, 35.76295451089514899, -14.45558599178762016 ) ) ;
#30 = VERTEX_POINT ( 'NONE', #282994 ) ;
#29 = CARTESIAN_POINT ( 'NONE',  ( -17.11008577499999816, 42.27464879299999723, 11.83895169400000036 ) ) ;
#32 = EDGE_CURVE ( 'NONE', #561248, #52941, #108620, .T. ) ;
#31 = CARTESIAN_POINT ( 'NONE',  ( -22.87666035699999867, 35.95698646800000375, 12.54819985100000146 ) ) ;
#33 = CARTESIAN_POINT ( 'NONE',  ( -31.33375966299999860, -51.64129223100000132, 10.25593051100000075 ) ) ;
#34 = CARTESIAN_POINT ( 'NONE',  ( -11.47990688818283367, 17.86980733557671996, -13.20860255976494813 ) ) ;
#35 = CARTESIAN_POINT ( 'NONE',  ( 28.07764780512102476, -24.76097326317434977, 8.757743980352296731 ) ) ;
#37 = CARTESIAN_POINT ( 'NONE',  ( -5.412642982000000380, -62.10608534400000025, 17.21268928399999965 ) ) ;
#36 = CARTESIAN_POINT ( 'NONE',  ( -6.116255520704058313, -17.93493244063096270, 15.32327015593424058 ) ) ;
#38 = ORIENTED_EDGE ( 'NONE', *, *, #490281, .T. ) ;
#40 = CARTESIAN_POINT ( 'NONE',  ( -25.33989191257019868, 18.84219888640300056, -5.662866525869280743 ) ) ;
#39 = CARTESIAN_POINT ( 'NONE',  ( 3.763039871733960521E-05, -34.09163904695788716, 17.39355331843781372 ) ) ;
#41 = CARTESIAN_POINT ( 'NONE',  ( 16.14649282353191140, 50.67566758200983656, 8.274996133443867308 ) ) ;
#43 = CARTESIAN_POINT ( 'NONE',  ( -31.51966870318149816, 34.15582508112505167, 10.11330001835793801 ) ) ;
#42 = CARTESIAN_POINT ( 'NONE',  ( 2.007529766458304721, 30.21009396636819844, -14.52591077071796200 ) ) ;
#45 = CYLINDRICAL_SURFACE ( 'NONE', #90880, 5.000000000000000888 ) ;
#44 = CARTESIAN_POINT ( 'NONE',  ( 220.0000000000000284, 20.00000000000010303, 0.000000000000000000 ) ) ;
#46 = EDGE_CURVE ( 'NONE', #90684, #297571, #144804, .T. ) ;
#47 = EDGE_CURVE ( 'NONE', #334421, #432923, #198489, .T. ) ;
#49 = CARTESIAN_POINT ( 'NONE',  ( 35.29304225074969992, 49.68884382585329718, -2.289402677911395401 ) ) ;
#48 = CARTESIAN_POINT ( 'NONE',  ( -22.27805407299999629, -8.065007266999998592, 8.987874544000000299 ) ) ;
#50 = ADVANCED_FACE ( 'NONE', ( #314857 ), #419243, .T. ) ;
#52 = CIRCLE ( 'NONE', #321841, 0.2500000000000002220 ) ;
#51 = CARTESIAN_POINT ( 'NONE',  ( 16.79926265900000004, 25.99982578599999883, 11.23802978299999999 ) ) ;
#53 = CARTESIAN_POINT ( 'NONE',  ( 30.66668636383695556, -56.91952062746516106, -14.60089785128902129 ) ) ;
#54 = CARTESIAN_POINT ( 'NONE',  ( -26.01977368200000029, -0.04927381200000000017, 4.491912972000000615 ) ) ;
#55 = CARTESIAN_POINT ( 'NONE',  ( 27.62623793299639630, 58.89599377575041927, 9.090972155431764179 ) ) ;
#56 = ORIENTED_EDGE ( 'NONE', *, *, #521564, .F. ) ;
#59 = CARTESIAN_POINT ( 'NONE',  ( -30.81447942499999826, 28.85899429800000249, 2.067462791999999716 ) ) ;
#58 = CARTESIAN_POINT ( 'NONE',  ( 0.2877322779902569683, 23.65674744508915239, 14.55352182633355973 ) ) ;
#57 = CARTESIAN_POINT ( 'NONE',  ( -20.25120087412260261, -87.10000010488420230, -14.97249340748250113 ) ) ;
#60 = CARTESIAN_POINT ( 'NONE',  ( 33.64014893200000245, 46.54092447900000451, 6.639246605999999495 ) ) ;
#61 = CARTESIAN_POINT ( 'NONE',  ( 29.79252613717429909, -32.05253279256499610, 1.810000000000000053 ) ) ;
#63 = CARTESIAN_POINT ( 'NONE',  ( 31.37452123746419730, 34.18201852567210608, -7.945795196221540735 ) ) ;
#62 = CARTESIAN_POINT ( 'NONE',  ( -0.1051627267908706587, 50.59041009853199711, 11.53084807100244724 ) ) ;
#66 = CARTESIAN_POINT ( 'NONE',  ( -31.00745177896357418, -29.59887051545840819, 8.852828888317231915 ) ) ;
#65 = CARTESIAN_POINT ( 'NONE',  ( -29.37231193291689735, -28.94349770675875178, -11.12034657338313970 ) ) ;
#64 = CARTESIAN_POINT ( 'NONE',  ( 29.99113760185650079, 33.83620475752624657, -6.982298776480320157 ) ) ;
#67 = CARTESIAN_POINT ( 'NONE',  ( 0.2018357689999999982, -14.99617530199999926, 16.55514754899999730 ) ) ;
#69 = CARTESIAN_POINT ( 'NONE',  ( -30.47601942600000058, 52.45057646099999715, 8.287281530999999646 ) ) ;
#68 = CARTESIAN_POINT ( 'NONE',  ( 25.84928563598369777, 14.37145482746396041, -3.474738283007569706 ) ) ;
#70 = CARTESIAN_POINT ( 'NONE',  ( -26.31078722800000236, 1.509367436999999867, 3.172101572999999952 ) ) ;
#72 = CARTESIAN_POINT ( 'NONE',  ( -22.70151066226394931, -0.2330721196989360144, 9.020923468180260585 ) ) ;
#71 = CARTESIAN_POINT ( 'NONE',  ( -21.75674974000000006, 27.74668290199999987, 9.762188332000000912 ) ) ;
#73 = CARTESIAN_POINT ( 'NONE',  ( 13.18441057299999919, 14.28291090199999935, 13.51427335600000035 ) ) ;
#74 = CARTESIAN_POINT ( 'NONE',  ( -16.43955098217659838, 0.8506645437054339842, -11.22220969594829931 ) ) ;
#75 = CARTESIAN_POINT ( 'NONE',  ( -14.40498042947129420, -87.09999999999998010, 16.17534083840407888 ) ) ;
#76 = CARTESIAN_POINT ( 'NONE',  ( -24.64596474629285083, 31.31292153742230155, 10.86530291854995944 ) ) ;
#77 = CARTESIAN_POINT ( 'NONE',  ( 36.49889407499999550, 37.03069209799999584, 3.566010144999999909 ) ) ;
#78 = CARTESIAN_POINT ( 'NONE',  ( -23.96088730336024852, -0.4155112954071205067, -5.712228231872670037 ) ) ;
#81 = CARTESIAN_POINT ( 'NONE',  ( -0.4875799624265699794, -23.46926991879860225, -15.81505306423579960 ) ) ;
#80 = CARTESIAN_POINT ( 'NONE',  ( 31.95499131099999701, 31.10090740299999723, 3.267583794000000097 ) ) ;
#79 = CARTESIAN_POINT ( 'NONE',  ( -24.67117123999999961, 23.69531180499999934, 6.326984407000000310 ) ) ;
#83 = ORIENTED_EDGE ( 'NONE', *, *, #268891, .F. ) ;
#82 = LINE ( 'NONE', #224583, #74554 ) ;
#85 = ORIENTED_EDGE ( 'NONE', *, *, #255446, .T. ) ;
#84 = CARTESIAN_POINT ( 'NONE',  ( -14.01878840559959905, -0.1684788665683144837, -12.11795682218285997 ) ) ;
#86 = CARTESIAN_POINT ( 'NONE',  ( 23.43343660200000045, 28.46721192200000061, 10.59082670100000101 ) ) ;
#87 = CARTESIAN_POINT ( 'NONE',  ( -25.20518731145380187, 22.75030601809359965, -1.639039354455745112 ) ) ;
#88 = CARTESIAN_POINT ( 'NONE',  ( 0.03149288100000000035, 1.275708610999999992, 15.16122582600000079 ) ) ;
#90 = CARTESIAN_POINT ( 'NONE',  ( 35.63377735692021986, -34.85979019858779537, -2.296262712907545467 ) ) ;
#89 = CARTESIAN_POINT ( 'NONE',  ( -30.74738038104089810, 52.45150907154790332, 8.064359896603168210 ) ) ;
#91 = CARTESIAN_POINT ( 'NONE',  ( 32.06245622955129448, 34.92682875367675166, 7.920050442055759810 ) ) ;
#92 =( BOUNDED_CURVE ( )  B_SPLINE_CURVE ( 2, ( #561299, #42809, #80331 ),
 .UNSPECIFIED., .F., .F. ) 
 B_SPLINE_CURVE_WITH_KNOTS ( ( 3, 3 ),
 ( 0.000000000000000000, 1.000000000000000000 ),
 .UNSPECIFIED. ) 
 CURVE ( )  GEOMETRIC_REPRESENTATION_ITEM ( )  RATIONAL_B_SPLINE_CURVE ( ( 1.000000000000000000, 0.6932332401605060257, 1.000000000000000000 ) ) 
 REPRESENTATION_ITEM ( '' )  );
#93 = EDGE_CURVE ( 'NONE', #248059, #138890, #39303, .T. ) ;
#94 = CARTESIAN_POINT ( 'NONE',  ( -34.31079641990015716, -47.68287757560089801, -1.486566596708719823 ) ) ;
#95 = CARTESIAN_POINT ( 'NONE',  ( -29.35518717600000116, 31.67096424700000057, 5.798852977999999325 ) ) ;
#96 = CARTESIAN_POINT ( 'NONE',  ( 30.22256187471654698, -42.04803476519364835, -13.19569192786982015 ) ) ;
#97 = CARTESIAN_POINT ( 'NONE',  ( 13.53881423200000000, -24.77512773299999793, 15.25138504300000086 ) ) ;
#99 = ORIENTED_EDGE ( 'NONE', *, *, #44883, .T. ) ;
#98 = CARTESIAN_POINT ( 'NONE',  ( 1.889933102999999948, 9.124849766999998835, 14.62046315999999990 ) ) ;
#100 = EDGE_LOOP ( 'NONE', ( #318373, #3811 ) ) ;
#101 = CARTESIAN_POINT ( 'NONE',  ( 16.66039629599999827, -58.98849870800000872, 17.11838789099999758 ) ) ;
#102 = CARTESIAN_POINT ( 'NONE',  ( 12.38448713500000054, 19.12007040700000360, 11.74915714700000002 ) ) ;
#103 = CARTESIAN_POINT ( 'NONE',  ( -28.41364746999999724, 28.17257014400000159, 3.606562874000000196 ) ) ;
#106 = ORIENTED_EDGE ( 'NONE', *, *, #157754, .F. ) ;
#105 = CARTESIAN_POINT ( 'NONE',  ( -16.00000000000000000, -29.38824025058771028, 8.000000000000000000 ) ) ;
#104 = CARTESIAN_POINT ( 'NONE',  ( -10.59142920840812963, -0.3079870960025541948, 13.15464522549037341 ) ) ;
#107 = CARTESIAN_POINT ( 'NONE',  ( 0.05347304447108470332, -32.61100345262629929, 17.35412772955490013 ) ) ;
#108 = DIRECTION ( 'NONE',  ( 0.000000000000000000, 0.000000000000000000, 1.000000000000000000 ) ) ;
#110 = CARTESIAN_POINT ( 'NONE',  ( 27.45754913108564921, -52.17962264615739798, 12.93541013833955944 ) ) ;
#109 = CARTESIAN_POINT ( 'NONE',  ( -27.90161922700000119, 27.50619090200000372, 3.972902040000000135 ) ) ;
#111 = CARTESIAN_POINT ( 'NONE',  ( -24.21689630099999846, -0.4252936290000000064, 5.317422751999999697 ) ) ;
#112 = CARTESIAN_POINT ( 'NONE',  ( 28.75450009955417130, 23.76626101412044534, 0.009981563129560963241 ) ) ;
#113 = CARTESIAN_POINT ( 'NONE',  ( -14.12587705731959886, 37.81568036609250072, -13.44728180030912057 ) ) ;
#115 = CARTESIAN_POINT ( 'NONE',  ( -27.34061892999999799, 29.36513531099999952, 6.436868055999999783 ) ) ;
#114 = CARTESIAN_POINT ( 'NONE',  ( 33.98122474356650002, -32.12918674878469716, -9.702898945466856162 ) ) ;
#116 = CARTESIAN_POINT ( 'NONE',  ( -33.72116696999999874, 32.53282469199999838, 1.010492457999999871 ) ) ;
#117 = DIRECTION ( 'NONE',  ( -1.000000000000000000, 0.000000000000000000, 0.000000000000000000 ) ) ;
#118 = CARTESIAN_POINT ( 'NONE',  ( -26.91278893800000205, 52.51773992899999399, 10.29599847200000085 ) ) ;
#119 = CARTESIAN_POINT ( 'NONE',  ( -10.59679667471882070, 29.49305906519934695, -12.71818979244959991 ) ) ;
#120 = ORIENTED_EDGE ( 'NONE', *, *, #86975, .F. ) ;
#123 = ORIENTED_EDGE ( 'NONE', *, *, #40799, .F. ) ;
#122 = CARTESIAN_POINT ( 'NONE',  ( -32.40450179399999797, 38.11988200700000107, 7.515894149999999385 ) ) ;
#121 = CARTESIAN_POINT ( 'NONE',  ( 105.0000000000001279, 155.0000000000000853, -10.00000000000000000 ) ) ;
#124 = CARTESIAN_POINT ( 'NONE',  ( -2.713633786976704876, -38.52955662523330460, -17.41153577236379846 ) ) ;
#125 = CARTESIAN_POINT ( 'NONE',  ( -25.12251605699999857, 1.444635901999999916, 5.759306969000000720 ) ) ;
#126 = CARTESIAN_POINT ( 'NONE',  ( -4.894107963999999811, 19.63274502000000155, 13.43265123699999997 ) ) ;
#127 = CARTESIAN_POINT ( 'NONE',  ( 32.23304657500000303, 33.71360990999999530, 3.591265680000000238 ) ) ;
#128 = CARTESIAN_POINT ( 'NONE',  ( 34.27336143564340176, 41.90405627576914327, -5.472241851474950458 ) ) ;
#130 = CARTESIAN_POINT ( 'NONE',  ( 27.70340482594935239, -45.25091345414300292, -10.14999999999999858 ) ) ;
#129 = PLANE ( 'NONE',  #380888 ) ;
#132 = ORIENTED_EDGE ( 'NONE', *, *, #317310, .T. ) ;
#131 = CARTESIAN_POINT ( 'NONE',  ( -13.26971463699999987, 3.603551127999999881, 11.98540959299999820 ) ) ;
#133 = DIRECTION ( 'NONE',  ( 0.000000000000000000, 1.000000000000000000, 0.000000000000000000 ) ) ;
#134 = CARTESIAN_POINT ( 'NONE',  ( 36.09194638900000029, 35.29453475199999701, 1.271742230999999945 ) ) ;
#135 = CARTESIAN_POINT ( 'NONE',  ( -29.22679267512884849, 50.69297260952109951, 7.614143723862929924 ) ) ;
#136 = CARTESIAN_POINT ( 'NONE',  ( -34.37352939599999502, 37.01168295100000449, 4.834180771999999848 ) ) ;
#137 = CARTESIAN_POINT ( 'NONE',  ( 28.62063387999999975, 48.42211763899999966, 8.384115105000001122 ) ) ;
#138 = CARTESIAN_POINT ( 'NONE',  ( 10.45299820108000155, -11.15592438927999908, 14.15470033992000154 ) ) ;
#139 = CARTESIAN_POINT ( 'NONE',  ( 15.21916060200000054, -38.79970211400000579, 15.59987408399999964 ) ) ;
#140 = CARTESIAN_POINT ( 'NONE',  ( 27.74086443099999855, -27.61611229700000081, 10.50379747399999886 ) ) ;
#141 = CYLINDRICAL_SURFACE ( 'NONE', #512971, 2.000000000000011546 ) ;
#142 = CARTESIAN_POINT ( 'NONE',  ( 9.411592354503319768, 8.065982847362650096E-16, 0.000000000000000000 ) ) ;
#143 = CARTESIAN_POINT ( 'NONE',  ( -0.2705349920000000297, 30.42011179399999676, 13.31367412700000052 ) ) ;
#144 = CARTESIAN_POINT ( 'NONE',  ( -26.17808033262539880, 24.29028877386674878, -6.836015252394520125 ) ) ;
#145 = CARTESIAN_POINT ( 'NONE',  ( 29.57152569520835073, -48.71027995231180086, 12.63014196574163961 ) ) ;
#147 = EDGE_CURVE ( 'NONE', #97192, #134598, #375870, .T. ) ;
#146 = CARTESIAN_POINT ( 'NONE',  ( 12.69943101500000004, -60.90464169699999530, 17.17612702599999963 ) ) ;
#148 = CARTESIAN_POINT ( 'NONE',  ( 27.10460100872510125, -0.4896560172727260074, -0.7584929736173559034 ) ) ;
#149 = CARTESIAN_POINT ( 'NONE',  ( 12.86586954028970098, 13.11560041648220043, 15.12888259110959943 ) ) ;
#150 = CARTESIAN_POINT ( 'NONE',  ( -0.004108960999999999517, -0.1018739510000000043, 14.06447119000000079 ) ) ;
#151 = CARTESIAN_POINT ( 'NONE',  ( 33.28298041500000437, 47.92436554800000437, 6.602550884000000231 ) ) ;
#152 = CARTESIAN_POINT ( 'NONE',  ( -30.32946292300000124, 49.87918815600000499, 8.635232439999999343 ) ) ;
#153 = CARTESIAN_POINT ( 'NONE',  ( -0.6194661212753748147, 10.49362898866438698, 16.69127417427416660 ) ) ;
#154 = CARTESIAN_POINT ( 'NONE',  ( -26.64354128599999783, 20.45959562099999829, 4.044469890000000234 ) ) ;
#155 = CARTESIAN_POINT ( 'NONE',  ( 9.245730778000000427, -86.50000000000000000, 15.40765049500000039 ) ) ;
#156 = CARTESIAN_POINT ( 'NONE',  ( -35.16254408340460458, -33.62999124135868811, 5.410334922166550875 ) ) ;
#157 = ORIENTED_EDGE ( 'NONE', *, *, #280147, .F. ) ;
#158 = CARTESIAN_POINT ( 'NONE',  ( -35.35145754399999873, 34.79673676499999857, 2.431718567999999969 ) ) ;
#160 = ORIENTED_EDGE ( 'NONE', *, *, #417720, .T. ) ;
#159 = CARTESIAN_POINT ( 'NONE',  ( -21.80884256000000221, 25.50778194599999793, 9.168496191000000906 ) ) ;
#161 = CARTESIAN_POINT ( 'NONE',  ( 24.36532393138769947, -0.1192248377056978059, -7.231893238054799333 ) ) ;
#164 = CARTESIAN_POINT ( 'NONE',  ( -7.395284844000000746, 16.24897878299999832, 12.52041899700000016 ) ) ;
#163 = CARTESIAN_POINT ( 'NONE',  ( 7.239347900959477222, -25.60510414902647369, 15.66208950771021868 ) ) ;
#162 = CARTESIAN_POINT ( 'NONE',  ( 23.99975084963829985, 25.55121670066440132, -7.736360295091119887 ) ) ;
#165 = CARTESIAN_POINT ( 'NONE',  ( 24.41189419600000221, -25.55136486600000012, 13.83067320900000041 ) ) ;
#166 = CARTESIAN_POINT ( 'NONE',  ( -23.86045040203189771, 18.45512200576284911, 7.358155403112590420 ) ) ;
#168 = CARTESIAN_POINT ( 'NONE',  ( 22.26250786800000370, 20.19826764400000130, 9.113413822999998359 ) ) ;
#167 = CARTESIAN_POINT ( 'NONE',  ( 18.57294314700000015, 14.28514605799999870, 13.32334435600000155 ) ) ;
#170 = CARTESIAN_POINT ( 'NONE',  ( 3.890798432683553187, 39.66827406697786529, 12.73687177176060814 ) ) ;
#169 = CARTESIAN_POINT ( 'NONE',  ( 20.38460297099999607, -0.2472022389999999903, 9.257235593999999068 ) ) ;
#171 = EDGE_LOOP ( 'NONE', ( #2314, #67439, #316867, #510183 ) ) ;
#172 = CARTESIAN_POINT ( 'NONE',  ( 31.68231925700000673, 46.56514594000000073, 8.335909522999999766 ) ) ;
#173 = DIRECTION ( 'NONE',  ( 0.000000000000000000, -0.8660254037844388186, 0.4999999999999997224 ) ) ;
#175 = CARTESIAN_POINT ( 'NONE',  ( 27.55169637700000251, 20.45150417300000001, 1.136092265000000046 ) ) ;
#174 = CARTESIAN_POINT ( 'NONE',  ( 27.65382444507883619, -32.97919038198811137, 15.79082164474193739 ) ) ;
#177 = CARTESIAN_POINT ( 'NONE',  ( 26.67646912600000064, -0.2090221080000000120, 2.744896267000000112 ) ) ;
#176 = CARTESIAN_POINT ( 'NONE',  ( -10.51746588675367100, 17.67136298131658378, -11.96301178313113489 ) ) ;
#179 = AXIS2_PLACEMENT_3D ( 'NONE', #504932, #418520, #296709 ) ;
#178 = CARTESIAN_POINT ( 'NONE',  ( -26.91326620001725090, 27.92095792789099917, -5.962049024967900124 ) ) ;
#181 = EDGE_CURVE ( 'NONE', #345425, #341015, #417691, .T. ) ;
#180 = CARTESIAN_POINT ( 'NONE',  ( -15.41258974589455022, -26.13620125867209865, 14.59548177134712077 ) ) ;
#183 = CARTESIAN_POINT ( 'NONE',  ( 34.57318041199999925, 34.38105161699999712, 3.574458692999999965 ) ) ;
#182 = CARTESIAN_POINT ( 'NONE',  ( -22.98055565200000316, -0.5265832679999999932, 7.007866045000000099 ) ) ;
#184 = ORIENTED_EDGE ( 'NONE', *, *, #470736, .T. ) ;
#185 = EDGE_LOOP ( 'NONE', ( #537107, #55251 ) ) ;
#186 = CARTESIAN_POINT ( 'NONE',  ( 32.70222103814792547, -32.23545362308692575, 12.21698376569777089 ) ) ;
#187 = CARTESIAN_POINT ( 'NONE',  ( -0.01447888500000000037, 32.53051549500000306, 14.55483721899999949 ) ) ;
#188 = CARTESIAN_POINT ( 'NONE',  ( 27.09557724580789895, -3.999224525918549933, -3.033117655496250453 ) ) ;
#189 = CARTESIAN_POINT ( 'NONE',  ( -25.00630983400000318, -0.2390557550000000087, 3.725941374999999667 ) ) ;
#190 = CARTESIAN_POINT ( 'NONE',  ( 34.34251390971110141, -49.44033695845159571, -1.972340076155935318 ) ) ;
#191 = CARTESIAN_POINT ( 'NONE',  ( -27.08000072800000169, -0.3189795059999999682, 0.7582062210000000135 ) ) ;
#192 = CARTESIAN_POINT ( 'NONE',  ( 4.651103249000000162, 24.08579484700000251, 14.31833268399999959 ) ) ;
#193 = ORIENTED_EDGE ( 'NONE', *, *, #184301, .T. ) ;
#195 = CARTESIAN_POINT ( 'NONE',  ( 15.84098041000000023, 28.09807034099999967, 10.91417955800000072 ) ) ;
#194 = CARTESIAN_POINT ( 'NONE',  ( -3.015731409999999890, 5.543279111000000370, 13.47823966500000026 ) ) ;
#196 = CARTESIAN_POINT ( 'NONE',  ( -36.48632874822160232, 45.70814908911739849, -1.312536505946395815 ) ) ;
#199 = VERTEX_POINT ( 'NONE', #418307 ) ;
#198 = CARTESIAN_POINT ( 'NONE',  ( -20.46949514699999995, -0.5120225229999999517, 9.248444293999998678 ) ) ;
#197 = CARTESIAN_POINT ( 'NONE',  ( -27.41753577799999775, -26.80670286799999857, 10.51306564299999913 ) ) ;
#200 = CARTESIAN_POINT ( 'NONE',  ( -27.50885982905585081, -27.90017353961970059, 12.60445767543409801 ) ) ;
#201 = CARTESIAN_POINT ( 'NONE',  ( -6.433527589201060159, -24.20967009035549822, 12.07641199999999948 ) ) ;
#202 = CARTESIAN_POINT ( 'NONE',  ( 33.90285542251024964, 46.54090418778559979, -6.351201475384460338 ) ) ;
#203 = ORIENTED_EDGE ( 'NONE', *, *, #121586, .T. ) ;
#205 = CARTESIAN_POINT ( 'NONE',  ( 6.369886721101853944, -15.22632122061489923, 15.08204286621849555 ) ) ;
#204 = CARTESIAN_POINT ( 'NONE',  ( 0.000000000000000000, -33.07413636517355116, 18.86331855732510121 ) ) ;
#206 = CARTESIAN_POINT ( 'NONE',  ( 0.04074669719611909852, 15.30387286586229934, 16.32973862307335011 ) ) ;
#207 = CARTESIAN_POINT ( 'NONE',  ( -33.52419371621270017, -57.32148256202639658, -10.22725717192609984 ) ) ;
#209 = CARTESIAN_POINT ( 'NONE',  ( 24.62749557699999770, -0.3538452539999999980, 4.571784369000000403 ) ) ;
#208 = CARTESIAN_POINT ( 'NONE',  ( 27.00950858099999863, 0.6643423070000000763, 0.08860094200000000197 ) ) ;
#210 = ORIENTED_EDGE ( 'NONE', *, *, #462839, .T. ) ;
#211 = CARTESIAN_POINT ( 'NONE',  ( -29.91722216999999873, 30.46314799800000017, 3.264365986000000053 ) ) ;
#212 = CARTESIAN_POINT ( 'NONE',  ( -0.4545057500838969866, 14.52748674521975936, -14.56617285263001982 ) ) ;
#213 = CC_DESIGN_PERSON_AND_ORGANIZATION_ASSIGNMENT ( #135794, #43750, ( #188003 ) ) ;
#216 = ORIENTED_EDGE ( 'NONE', *, *, #557339, .F. ) ;
#215 = ORIENTED_EDGE ( 'NONE', *, *, #99265, .F. ) ;
#214 = CIRCLE ( 'NONE', #321965, 2.126407400337104736 ) ;
#217 = CARTESIAN_POINT ( 'NONE',  ( -25.42643219963899881, 14.34320956273499981, -4.396884594790900103 ) ) ;
#218 = CARTESIAN_POINT ( 'NONE',  ( 21.68962543185259761, -78.24297953081524781, -5.844827082247917360 ) ) ;
#219 = CARTESIAN_POINT ( 'NONE',  ( 0.3368131130000000528, -37.55978204899999895, 17.41054024700000369 ) ) ;
#220 = DIRECTION ( 'NONE',  ( 0.000000000000000000, 0.000000000000000000, 1.000000000000000000 ) ) ;
#221 = CARTESIAN_POINT ( 'NONE',  ( 28.72122461400000049, 28.79012799200000217, 3.686495886999999971 ) ) ;
#222 = CARTESIAN_POINT ( 'NONE',  ( -27.86322789707119796, 21.11739565216964820, -0.1723295131283770210 ) ) ;
#224 = ORIENTED_EDGE ( 'NONE', *, *, #304327, .T. ) ;
#223 = CARTESIAN_POINT ( 'NONE',  ( -20.34540573399999985, 46.29852077399999644, 10.96860424299999970 ) ) ;
#225 = CARTESIAN_POINT ( 'NONE',  ( 37.39189563300000430, 38.21002123799999595, 1.272407266999999953 ) ) ;
#226 = CARTESIAN_POINT ( 'NONE',  ( 22.85808582403164380, 24.42787694980927071, -9.403500432208462101 ) ) ;
#227 = CARTESIAN_POINT ( 'NONE',  ( 25.73453299200000188, 26.56320750700000133, 6.544374506000000480 ) ) ;
#228 = VERTEX_POINT ( 'NONE', #199410 ) ;
#229 = ORIENTED_EDGE ( 'NONE', *, *, #290011, .T. ) ;
#230 = CARTESIAN_POINT ( 'NONE',  ( 25.70545781200000235, -25.93783981500000380, 11.49035325699999888 ) ) ;
#232 = CARTESIAN_POINT ( 'NONE',  ( -15.59555873100000056, -0.7014534319999999878, 13.16217183299999860 ) ) ;
#231 = CARTESIAN_POINT ( 'NONE',  ( 28.90060518499999986, -26.12751989899999927, 8.119531604000000513 ) ) ;
#233 = DIRECTION ( 'NONE',  ( 1.267432339635554683E-16, -1.000000000000000000, 1.387778780781445676E-17 ) ) ;
#235 = CARTESIAN_POINT ( 'NONE',  ( -8.603238475849483535, 52.47325186203924119, 12.49747590866691205 ) ) ;
#234 = CARTESIAN_POINT ( 'NONE',  ( -0.1103222170000000002, 21.00009499200000107, 14.54829840899999915 ) ) ;
#236 = CARTESIAN_POINT ( 'NONE',  ( -32.90443128452524491, 37.19452591418164644, -8.545214094003338090 ) ) ;
#238 = CARTESIAN_POINT ( 'NONE',  ( -31.46407980962197826, 35.91988019985632974, -7.294807570490114301 ) ) ;
#237 = CARTESIAN_POINT ( 'NONE',  ( -32.19954522999999824, 44.33581344399999580, 6.910318350999999915 ) ) ;
#239 = CIRCLE ( 'NONE', #304021, 5.000000000000000888 ) ;
#241 = CARTESIAN_POINT ( 'NONE',  ( -27.41821346499999734, 20.45286224400000208, 1.765837265000000045 ) ) ;
#240 = LINE ( 'NONE', #391936, #177470 ) ;
#242 = CARTESIAN_POINT ( 'NONE',  ( -36.73639663799999511, 44.79101765999999429, 1.021719786000000019 ) ) ;
#243 = CARTESIAN_POINT ( 'NONE',  ( 27.67483011294579853, 29.82972116706660159, -6.373117997588609640 ) ) ;
#244 = CARTESIAN_POINT ( 'NONE',  ( -28.19859088001069836, 49.17324025902660622, -5.795686397972909631 ) ) ;
#245 = CARTESIAN_POINT ( 'NONE',  ( -2.563133157999999856, 36.14511298099999692, 13.16951685100000091 ) ) ;
#246 = CARTESIAN_POINT ( 'NONE',  ( 11.69874288032625920, 26.64984547338565335, 13.67197722372259960 ) ) ;
#247 = CARTESIAN_POINT ( 'NONE',  ( 26.29180470637305334, 16.83203944694559695, -3.109598982907324949 ) ) ;
#248 = CARTESIAN_POINT ( 'NONE',  ( -0.08647027899999999712, -25.10119256499999807, 15.88656858400000083 ) ) ;
#249 = EDGE_CURVE ( 'NONE', #381825, #254440, #375095, .T. ) ;
#250 = CARTESIAN_POINT ( 'NONE',  ( -34.69955414700000063, 34.89064632099999841, 4.319516932000000864 ) ) ;
#251 = CARTESIAN_POINT ( 'NONE',  ( 2.301658662999999994, 21.48866306700000095, 13.04760667899999937 ) ) ;
#252 = CARTESIAN_POINT ( 'NONE',  ( -15.05544619299999987, 32.73394040800000226, 12.42962027699999972 ) ) ;
#253 = CARTESIAN_POINT ( 'NONE',  ( -26.60927371845103906, -20.84593405070418015, -10.26607603322703000 ) ) ;
#254 = CARTESIAN_POINT ( 'NONE',  ( 34.20404136100000159, 52.09945867599999758, 3.560725648999999660 ) ) ;
#255 = CARTESIAN_POINT ( 'NONE',  ( -3.679239678887880061, 36.52349740020169833, -14.38627794161384088 ) ) ;
#258 = VERTEX_POINT ( 'NONE', #32329 ) ;
#257 = CARTESIAN_POINT ( 'NONE',  ( -25.82848502359459886, 6.225878356818859594, -3.228106005992359862 ) ) ;
#256 = CARTESIAN_POINT ( 'NONE',  ( 34.59022123199999754, 38.37429816300000596, 7.284290175999999839 ) ) ;
#259 = CARTESIAN_POINT ( 'NONE',  ( 28.33930333600000040, -33.66291152800000219, 13.45568687400000130 ) ) ;
#260 = CARTESIAN_POINT ( 'NONE',  ( -33.84352498524705055, 42.01986469531034629, 7.745057360727400031 ) ) ;
#261 = CARTESIAN_POINT ( 'NONE',  ( -36.68680132408444905, 36.09399984150099527, 1.320619845071185905 ) ) ;
#262 = CARTESIAN_POINT ( 'NONE',  ( 27.54684468199999969, 29.73999674499999912, 6.459764324000000002 ) ) ;
#263 = CARTESIAN_POINT ( 'NONE',  ( -0.3520903619999999901, -0.4461844650000000301, 15.37508385799999999 ) ) ;
#264 = CARTESIAN_POINT ( 'NONE',  ( 21.51047122700000003, -16.01402458899999814, 11.36006588400000084 ) ) ;
#265 = CARTESIAN_POINT ( 'NONE',  ( 23.24273602999999966, -39.54633577699999591, 14.57512370600000118 ) ) ;
#266 = CARTESIAN_POINT ( 'NONE',  ( 23.98976051399999676, -0.2267195310000000019, 7.704735473999999584 ) ) ;
#267 = CARTESIAN_POINT ( 'NONE',  ( -0.4200141039999999992, 18.81729457000000139, 13.87991929600000240 ) ) ;
#268 = CARTESIAN_POINT ( 'NONE',  ( 28.47625765582765567, -29.38874899016947140, 10.27433694595400659 ) ) ;
#269 = CARTESIAN_POINT ( 'NONE',  ( 33.51855366059254493, 52.47325504125403484, -4.763147535224286244 ) ) ;
#271 = CARTESIAN_POINT ( 'NONE',  ( 0.0003064545911159471557, -92.45623003750051794, -13.07266443212310314 ) ) ;
#270 = B_SPLINE_CURVE_WITH_KNOTS ( 'NONE', 3,
 ( #129743, #483961, #559031, #437921, #164405, #515805, #386151, #446381, #46187, #400336, #143856, #365594, #530000, #311084, #49010 ),
 .UNSPECIFIED., .F., .F.,
 ( 4, 2, 2, 1, 1, 1, 2, 2, 4 ),
 ( 0.000000000000000000, 0.2500000000000019984, 0.3750000000000056621, 0.4375000000000074940, 0.4687500000000054956, 0.4843750000000039413, 0.4921875000000072164, 0.5000000000000105471, 1.000000000000000000 ),
 .UNSPECIFIED. ) ;
#273 = ORIENTED_EDGE ( 'NONE', *, *, #381413, .F. ) ;
#272 = DIRECTION ( 'NONE',  ( -0.008731854302897735370, -0.01745174109279709271, 0.9998095775962855258 ) ) ;
#274 = B_SPLINE_CURVE_WITH_KNOTS ( 'NONE', 3,
 ( #442499, #99581, #229212, #488552 ),
 .UNSPECIFIED., .F., .F.,
 ( 4, 4 ),
 ( 0.0007337539931878250257, 0.001008423312500972193 ),
 .UNSPECIFIED. ) ;
#275 = CARTESIAN_POINT ( 'NONE',  ( -34.27809016694889976, -79.52386287954199418, -1.500000000000000000 ) ) ;
#276 = DIRECTION ( 'NONE',  ( -1.000000000000000000, 0.000000000000000000, 0.000000000000000000 ) ) ;
#277 = CYLINDRICAL_SURFACE ( 'NONE', #160581, 0.1999999999999992062 ) ;
#278 = CARTESIAN_POINT ( 'NONE',  ( -28.65850859500000070, 36.27196485099999990, 9.325439343999999409 ) ) ;
#280 = CARTESIAN_POINT ( 'NONE',  ( -27.49380933200000143, 19.78924168899999714, 0.5072313669999999330 ) ) ;
#279 = DIRECTION ( 'NONE',  ( -1.000000000000000000, 0.000000000000000000, 0.000000000000000000 ) ) ;
#281 = CARTESIAN_POINT ( 'NONE',  ( -31.42663157330655110, 50.35065284158179821, -7.790973747983950481 ) ) ;
#283 = CARTESIAN_POINT ( 'NONE',  ( -26.42947483672500297, 3.346960395729865034, -1.921250946374204904 ) ) ;
#282 = CARTESIAN_POINT ( 'NONE',  ( -3.980507138979232362, -90.31675974089014858, -13.77715045572501396 ) ) ;
#284 = CARTESIAN_POINT ( 'NONE',  ( -32.20091432799999609, 43.84650131900000503, 7.032987952000000043 ) ) ;
#285 = EDGE_LOOP ( 'NONE', ( #213611, #398213, #315973, #93687 ) ) ;
#286 = CARTESIAN_POINT ( 'NONE',  ( -21.81047590871535391, -0.4861303513330659798, -9.855373615006381982 ) ) ;
#287 = CARTESIAN_POINT ( 'NONE',  ( 29.30198737167004808, 27.60899310608035151, -4.362626547435215052 ) ) ;
#288 = CARTESIAN_POINT ( 'NONE',  ( 36.69829898092347520, 44.97716819009789191, -1.009999999999999787 ) ) ;
#290 = CARTESIAN_POINT ( 'NONE',  ( 33.67897674121020657, -69.08301748209852633, -7.794606678111875908 ) ) ;
#289 = CARTESIAN_POINT ( 'NONE',  ( 19.13059601575005075, 40.69747250379585068, -13.02408585122236140 ) ) ;
#291 = CARTESIAN_POINT ( 'NONE',  ( 10.51746588675367988, 17.67136298131663352, -11.96301178313113489 ) ) ;
#292 = AXIS2_PLACEMENT_3D ( 'NONE', #177820, #131822, #166483 ) ;
#294 = ADVANCED_FACE ( 'NONE', ( #470043 ), #559325, .F. ) ;
#293 = CARTESIAN_POINT ( 'NONE',  ( 36.68902965299999863, 35.74603820800000165, -0.1079716160000000064 ) ) ;
#296 = CARTESIAN_POINT ( 'NONE',  ( -11.37780274600000041, 16.33880402099999785, 13.41905744700000014 ) ) ;
#295 = CARTESIAN_POINT ( 'NONE',  ( 46.09786657900009743, -54.02658455799590342, 15.69254351200259912 ) ) ;
#297 = CARTESIAN_POINT ( 'NONE',  ( 28.31932105011334144, -24.76203615411441206, -7.956205713210560582 ) ) ;
#298 = CARTESIAN_POINT ( 'NONE',  ( 11.22004120647596004, 18.96990933043700167, -12.02173664267771969 ) ) ;
#299 = CARTESIAN_POINT ( 'NONE',  ( -22.06387179881600247, 17.94169197729869936, -8.850849393101549722 ) ) ;
#300 = ORIENTED_EDGE ( 'NONE', *, *, #290730, .F. ) ;
#301 = CARTESIAN_POINT ( 'NONE',  ( -33.77697050372730558, 35.03763315483864460, -6.095066586952610166 ) ) ;
#302 = CARTESIAN_POINT ( 'NONE',  ( -20.87749177779049958, -84.00000000000000000, 14.80504806629859971 ) ) ;
#304 = VERTEX_POINT ( 'NONE', #550769 ) ;
#303 = CARTESIAN_POINT ( 'NONE',  ( 22.11643402303300121, 21.99873234748140050, -9.607540318344440777 ) ) ;
#305 = CARTESIAN_POINT ( 'NONE',  ( 5.291101221000000798, -49.62790848399999533, 17.29989273500000024 ) ) ;
#306 = CARTESIAN_POINT ( 'NONE',  ( -27.02169901535584984, -0.3754935622031839726, -1.257546763386860000 ) ) ;
#307 = AXIS2_PLACEMENT_3D ( 'NONE', #491513, #50906, #186132 ) ;
#309 = CARTESIAN_POINT ( 'NONE',  ( -1.024881709021220111, -25.06172055268040211, -17.13404722096779764 ) ) ;
#308 = CARTESIAN_POINT ( 'NONE',  ( 34.18510763848928491, -32.00486501622651758, -5.700593906310410297 ) ) ;
#310 = CARTESIAN_POINT ( 'NONE',  ( -30.93374767072074860, 30.94267439231520100, 0.1700000000000000122 ) ) ;
#311 = CARTESIAN_POINT ( 'NONE',  ( -28.21714727018134994, -30.57362946721369923, -11.90000000000014069 ) ) ;
#312 = CARTESIAN_POINT ( 'NONE',  ( 9.088975071000000128, 31.82321731699999745, 14.21065149100000014 ) ) ;
#313 = CARTESIAN_POINT ( 'NONE',  ( -5.540445891981700122, -23.49354764785730154, 9.554895203493270373 ) ) ;
#314 = CARTESIAN_POINT ( 'NONE',  ( -22.23432493600000370, -0.3727135280000000161, 9.441394995999999651 ) ) ;
#315 = DIRECTION ( 'NONE',  ( 0.000000000000000000, 1.000000000000000000, 0.000000000000000000 ) ) ;
#316 = CARTESIAN_POINT ( 'NONE',  ( -21.97161274800000186, 29.37395586199999897, 10.07121471900000031 ) ) ;
#317 = CARTESIAN_POINT ( 'NONE',  ( 25.83757330099999905, -0.2019021840000000123, 4.929386444000000367 ) ) ;
#319 = CARTESIAN_POINT ( 'NONE',  ( -32.35400987182619303, 36.33101775265608779, -5.920541286936517267 ) ) ;
#318 = CARTESIAN_POINT ( 'NONE',  ( -0.004864973000000000734, 32.40254394600000154, 14.55584240099999960 ) ) ;
#320 = EDGE_LOOP ( 'NONE', ( #281347, #156577, #445583, #357483, #104305 ) ) ;
#322 = CARTESIAN_POINT ( 'NONE',  ( 29.97246690403810021, 26.77909306476820106, 0.6040851374009189589 ) ) ;
#321 = CARTESIAN_POINT ( 'NONE',  ( -27.94655444200000005, 29.96164104800000061, 6.147723139000000891 ) ) ;
#323 = CARTESIAN_POINT ( 'NONE',  ( -5.313264466999999769, 28.47256474599999976, 13.11731371900000021 ) ) ;
#324 = CARTESIAN_POINT ( 'NONE',  ( 26.65833770000000058, -25.40587577600000202, 10.69305404500000023 ) ) ;
#325 = CARTESIAN_POINT ( 'NONE',  ( -30.20145629099999951, 27.44006611900000081, 1.227114103999999983 ) ) ;
#326 = PLANE ( 'NONE',  #549728 ) ;
#327 = CARTESIAN_POINT ( 'NONE',  ( -28.65850859500000070, 36.27196485099999990, 9.325439343999999409 ) ) ;
#329 = CARTESIAN_POINT ( 'NONE',  ( 22.86670457109915233, 2.445799108516794718, -6.515062189762749867 ) ) ;
#328 = CARTESIAN_POINT ( 'NONE',  ( 6.993732844345269761, 13.02081837756245797, -14.31139331676209991 ) ) ;
#330 = CARTESIAN_POINT ( 'NONE',  ( 16.30268393251729719, 52.47324019207339774, -12.26510402040232073 ) ) ;
#331 = CARTESIAN_POINT ( 'NONE',  ( 34.24463221606836072, 52.47321813362489706, 3.229304474269573788 ) ) ;
#333 = CARTESIAN_POINT ( 'NONE',  ( -3.283299571999999777, 21.63168345300000084, 13.12979806100000069 ) ) ;
#332 = CARTESIAN_POINT ( 'NONE',  ( -22.35830664799999923, 2.424388772999999997, 7.078049181999999995 ) ) ;
#334 = CARTESIAN_POINT ( 'NONE',  ( 3.526753994337960219, 0.04972588593832100168, 15.22537595598119964 ) ) ;
#336 = CARTESIAN_POINT ( 'NONE',  ( 9.707290320000000250, 32.17410991499999540, 12.27742392800000104 ) ) ;
#335 = CARTESIAN_POINT ( 'NONE',  ( 37.10795938245119885, 38.85094949733785086, -2.803387786583260155 ) ) ;
#338 = CARTESIAN_POINT ( 'NONE',  ( 19.85487727500000332, -7.822226131000000748, 12.03815592599999995 ) ) ;
#337 = CARTESIAN_POINT ( 'NONE',  ( -28.20285699788459866, 25.35752196555650073, 4.344890898893433828 ) ) ;
#339 = CARTESIAN_POINT ( 'NONE',  ( -4.112210650436789905, -3.161840189468075213, -8.149999999999998579 ) ) ;
#340 = ADVANCED_FACE ( 'NONE', ( #196564, #464367 ), #207973, .T. ) ;
#341 = VECTOR ( 'NONE', #451673, 1000.000000000000114 ) ;
#342 = EDGE_CURVE ( 'NONE', #111330, #545655, #204485, .T. ) ;
#343 = CARTESIAN_POINT ( 'NONE',  ( 34.72435272500000281, -70.97424111600000174, 7.500000000000000000 ) ) ;
#344 = CARTESIAN_POINT ( 'NONE',  ( -20.39985019699999924, 28.85096496999999971, 12.19704089200000041 ) ) ;
#347 = CARTESIAN_POINT ( 'NONE',  ( 33.31049957500000147, 41.67091471500000210, 8.235718082999998302 ) ) ;
#346 = CARTESIAN_POINT ( 'NONE',  ( 26.31619560000000035, 14.41358275300000003, 2.083184809000000026 ) ) ;
#345 = CARTESIAN_POINT ( 'NONE',  ( -29.60629219955125535, 61.11939026419802445, -6.654554513912661839 ) ) ;
#348 = CARTESIAN_POINT ( 'NONE',  ( 27.83609314099999921, 52.42409883100000201, 9.885071139000000784 ) ) ;
#349 = CARTESIAN_POINT ( 'NONE',  ( 31.19316330727184905, -50.96854684034690308, -10.77699692520562103 ) ) ;
#350 = CARTESIAN_POINT ( 'NONE',  ( 29.26652261000000266, -29.10070472600000002, 11.35528132700000015 ) ) ;
#351 = CARTESIAN_POINT ( 'NONE',  ( -33.17605643299999940, 36.90844151799999651, 6.372155113999999898 ) ) ;
#352 = CARTESIAN_POINT ( 'NONE',  ( -23.24674970699999932, -0.4208268240000000437, 6.670553931999999797 ) ) ;
#353 = CARTESIAN_POINT ( 'NONE',  ( 22.94016222999999854, 18.07479509999999934, 6.422295039999999844 ) ) ;
#355 = CARTESIAN_POINT ( 'NONE',  ( -0.9142995099999999820, -0.1552218710000000113, 15.32972332200000132 ) ) ;
#354 = CARTESIAN_POINT ( 'NONE',  ( 30.01742866237774976, 52.37324025902660196, -5.947461226065420270 ) ) ;
#356 = CARTESIAN_POINT ( 'NONE',  ( 26.60623778400000106, -24.80020416400000016, 10.52013649000000051 ) ) ;
#357 = CARTESIAN_POINT ( 'NONE',  ( 28.63984571099999954, -41.42118591399999872, 12.44782543600000047 ) ) ;
#358 = CARTESIAN_POINT ( 'NONE',  ( -24.22391470467410457, -86.50000000000000000, 3.412133906470040223 ) ) ;
#359 = CARTESIAN_POINT ( 'NONE',  ( -32.60040066526930502, -70.02402739704733392, 12.69974729766603971 ) ) ;
#360 = CARTESIAN_POINT ( 'NONE',  ( 23.40972293600000143, 17.87826837200000085, 5.861413572000000016 ) ) ;
#361 = CARTESIAN_POINT ( 'NONE',  ( -2.249554795555516407, 8.489872622587412820, 16.68143287120156160 ) ) ;
#363 = CARTESIAN_POINT ( 'NONE',  ( 0.1454548850000000060, -26.33152012999999769, 17.18470894200000387 ) ) ;
#362 = CARTESIAN_POINT ( 'NONE',  ( -31.12815012866739650, 40.99378303393335443, -9.670198707365026181 ) ) ;
#364 = CARTESIAN_POINT ( 'NONE',  ( 26.68711450300000010, 21.59793819299999740, 4.607520459999999929 ) ) ;
#365 = CARTESIAN_POINT ( 'NONE',  ( -0.01718598000000000001, 34.35243806799999788, 13.27264080500000176 ) ) ;
#367 = CARTESIAN_POINT ( 'NONE',  ( 1.636633176999999995, 23.54571287199999929, 11.30339410999999927 ) ) ;
#366 = CARTESIAN_POINT ( 'NONE',  ( -9.996642972000001848, 29.41413862399999957, 12.76892543199999963 ) ) ;
#368 = CARTESIAN_POINT ( 'NONE',  ( -6.869175249999999622, 11.94085209800000058, 14.05391246699999996 ) ) ;
#369 = CARTESIAN_POINT ( 'NONE',  ( -21.51597335900000019, 18.02701723200000217, 7.700858227000000333 ) ) ;
#370 = B_SPLINE_CURVE_WITH_KNOTS ( 'NONE', 3,
 ( #229172, #399241, #183134, #174672 ),
 .UNSPECIFIED., .F., .F.,
 ( 4, 4 ),
 ( 0.000000000000000000, 1.000000000000000000 ),
 .UNSPECIFIED. ) ;
#371 = CARTESIAN_POINT ( 'NONE',  ( -36.87150638300000338, 44.56659558399999810, 0.4171022799999999919 ) ) ;
#373 = CARTESIAN_POINT ( 'NONE',  ( -25.47258120500000089, 30.69601054399999995, 8.702441464999999710 ) ) ;
#372 = CARTESIAN_POINT ( 'NONE',  ( 1.110004820227765920, 16.56535473577869766, 14.60244344771209946 ) ) ;
#374 = CARTESIAN_POINT ( 'NONE',  ( -36.62002445711745224, 37.93195329435990004, -3.896159900287395228 ) ) ;
#375 = CARTESIAN_POINT ( 'NONE',  ( -3.905375917316110002, -25.35578398782670106, 15.38558851068099997 ) ) ;
#378 = CARTESIAN_POINT ( 'NONE',  ( -31.90613770999999588, 37.11077621400000481, 7.653160881999999887 ) ) ;
#377 = CARTESIAN_POINT ( 'NONE',  ( 32.60800647399999974, -83.26761637100000257, -13.63189578299999916 ) ) ;
#376 = AXIS2_PLACEMENT_3D ( 'NONE', #288490, #193495, #455621 ) ;
#379 = CARTESIAN_POINT ( 'NONE',  ( 3.664389571489906405, -25.66569169274368534, 15.87547071268368271 ) ) ;
#380 = CARTESIAN_POINT ( 'NONE',  ( 1.091819662733096052, 30.20558988347434948, -14.54476332695065999 ) ) ;
#381 = CARTESIAN_POINT ( 'NONE',  ( -0.1596917842543509880, 34.13221518194225013, -13.27938651693323990 ) ) ;
#382 =( BOUNDED_CURVE ( )  B_SPLINE_CURVE ( 3, ( #351270, #270537, #273353, #172769 ),
 .UNSPECIFIED., .F., .T. ) 
 B_SPLINE_CURVE_WITH_KNOTS ( ( 4, 4 ),
 ( 2.356346783439934978, 3.926838523739665021 ),
 .UNSPECIFIED. ) 
 CURVE ( )  GEOMETRIC_REPRESENTATION_ITEM ( )  RATIONAL_B_SPLINE_CURVE ( ( 1.000000000000000000, 0.8048096403827880163, 0.8048096403827880163, 1.000000000000000000 ) ) 
 REPRESENTATION_ITEM ( '' )  );
#383 = CARTESIAN_POINT ( 'NONE',  ( -2.556391184000000205, -46.33892180500000535, 15.86913898700000125 ) ) ;
#384 = CARTESIAN_POINT ( 'NONE',  ( -30.73637550432589904, 37.08862590824709571, -5.599999999999999645 ) ) ;
#385 = CARTESIAN_POINT ( 'NONE',  ( 22.10986173209320071, 43.65486587819879816, -10.93662859499526085 ) ) ;
#386 = CARTESIAN_POINT ( 'NONE',  ( -26.91281554205179916, -32.23290098270595649, 10.86622324799099992 ) ) ;
#387 = ORIENTED_EDGE ( 'NONE', *, *, #465733, .F. ) ;
#388 = ADVANCED_FACE ( 'NONE', ( #176040 ), #562147, .F. ) ;
#389 = CARTESIAN_POINT ( 'NONE',  ( 35.90543460399999987, 48.30654455600000574, 1.070122177999999868 ) ) ;
#390 = VERTEX_POINT ( 'NONE', #210797 ) ;
#391 = CARTESIAN_POINT ( 'NONE',  ( -31.79476412400000029, 34.50677908400000149, 5.553575061000000090 ) ) ;
#393 = CARTESIAN_POINT ( 'NONE',  ( 0.4269964130000000191, 32.53365712299999757, 14.55193086100000066 ) ) ;
#392 = CARTESIAN_POINT ( 'NONE',  ( 0.1981861560000000022, 15.58458598399999850, 14.78295663699999984 ) ) ;
#394 = CARTESIAN_POINT ( 'NONE',  ( 31.21041296908565243, -44.52499999610355275, 1.810000002483965087 ) ) ;
#395 = CARTESIAN_POINT ( 'NONE',  ( -0.1208643449999999980, 17.41065891500000262, 13.04582865200000086 ) ) ;
#396 = CARTESIAN_POINT ( 'NONE',  ( 18.51820886087294937, 37.22457078194565128, -11.53095721578086064 ) ) ;
#397 = CARTESIAN_POINT ( 'NONE',  ( 21.91159235450330200, 8.065982847362650096E-16, 0.000000000000000000 ) ) ;
#398 = CARTESIAN_POINT ( 'NONE',  ( -25.92223815000000187, 37.84585277000000048, 10.53909481800000059 ) ) ;
#399 = CARTESIAN_POINT ( 'NONE',  ( 25.90807238200000029, -0.1602691629999999923, 4.771276835000000105 ) ) ;
#400 = CARTESIAN_POINT ( 'NONE',  ( 36.72684425355089388, 36.64007564154800178, 2.383653976096784977 ) ) ;
#401 = ORIENTED_EDGE ( 'NONE', *, *, #439434, .T. ) ;
#402 = CARTESIAN_POINT ( 'NONE',  ( 36.27370207652514722, 37.53835096613195077, 0.009999999999312027960 ) ) ;
#403 = CARTESIAN_POINT ( 'NONE',  ( 1.083441172999999980, 41.97141466099999718, 12.66492572599999988 ) ) ;
#404 = CARTESIAN_POINT ( 'NONE',  ( -7.679580085999999639, 48.34762234099999745, 11.77610942899999991 ) ) ;
#405 = CARTESIAN_POINT ( 'NONE',  ( 4.039430404774619454, -13.54978999994772160, -15.09353423277504014 ) ) ;
#407 = CARTESIAN_POINT ( 'NONE',  ( -36.81513032799999507, 44.14474816099999543, 1.344924522000000122 ) ) ;
#406 = CARTESIAN_POINT ( 'NONE',  ( 33.23636547699999966, 46.43699943000000019, 5.188387017000000156 ) ) ;
#408 = CARTESIAN_POINT ( 'NONE',  ( -21.96069233700000112, 19.76935639899999941, 7.675732773000000009 ) ) ;
#410 = B_SPLINE_CURVE_WITH_KNOTS ( 'NONE', 3,
 ( #105560, #373357, #151581, #143076 ),
 .UNSPECIFIED., .F., .F.,
 ( 4, 4 ),
 ( -9.868541110281568032E-06, 0.0003513062495954886598 ),
 .UNSPECIFIED. ) ;
#409 = CARTESIAN_POINT ( 'NONE',  ( 34.15202088718205431, 41.59347834158975132, -5.732217921310920339 ) ) ;
#411 = VECTOR ( 'NONE', #328598, 999.9999999999998863 ) ;
#412 = CARTESIAN_POINT ( 'NONE',  ( -20.90243340834010155, -32.56461281888738313, -10.58031630243220000 ) ) ;
#413 = CARTESIAN_POINT ( 'NONE',  ( 12.15478387599999976, 28.82919783900000255, 12.12643495300000041 ) ) ;
#415 = CARTESIAN_POINT ( 'NONE',  ( 27.55393269200000361, -23.30944001700000001, 10.83698925500000065 ) ) ;
#414 = CARTESIAN_POINT ( 'NONE',  ( -33.66373460266720485, 51.14673524685989747, 5.087074606140689959 ) ) ;
#416 = CARTESIAN_POINT ( 'NONE',  ( 28.37174570350909875, -44.96131584897129585, 12.75063211605369951 ) ) ;
#420 = AXIS2_PLACEMENT_3D ( 'NONE', #332463, #67530, #335342 ) ;
#419 = CARTESIAN_POINT ( 'NONE',  ( 27.51834070700000368, 51.66382211399999846, 10.04228814100000022 ) ) ;
#418 = CARTESIAN_POINT ( 'NONE',  ( 26.13333278500000034, 10.79195648299999988, 1.993402877000000073 ) ) ;
#417 = CARTESIAN_POINT ( 'NONE',  ( 100.0000000000000142, 0.000000000000000000, 5.000000000000000000 ) ) ;
#421 = CARTESIAN_POINT ( 'NONE',  ( -29.89957331200000112, 35.43558293000000248, 9.831679212000000945 ) ) ;
#423 = CARTESIAN_POINT ( 'NONE',  ( 31.29928497146843824, -57.25846161806916257, -13.83772463317379575 ) ) ;
#422 = CARTESIAN_POINT ( 'NONE',  ( 24.53306198599999988, -0.1707565269999999913, 7.021489391000000246 ) ) ;
#424 = CARTESIAN_POINT ( 'NONE',  ( -32.25488763599999942, 35.33914393700000289, 5.917930146000000668 ) ) ;
#425 = CARTESIAN_POINT ( 'NONE',  ( -23.75755909900000162, 0.5540244039999999703, 7.793011213000000659 ) ) ;
#426 = CARTESIAN_POINT ( 'NONE',  ( 32.46785159199999526, 43.54012357499999553, 6.896381486000000116 ) ) ;
#427 = CARTESIAN_POINT ( 'NONE',  ( 24.45014462800000388, -1.437714278000000068, 5.172477417999999716 ) ) ;
#428 = CARTESIAN_POINT ( 'NONE',  ( 18.06311031099999909, 28.66994286699999961, 12.57059825300000000 ) ) ;
#429 = CARTESIAN_POINT ( 'NONE',  ( -31.92887740699999810, -49.37606558800000300, 12.16547865900000147 ) ) ;
#430 = CARTESIAN_POINT ( 'NONE',  ( 31.72216139317646366, -29.51810469590106933, -0.3843316955142808133 ) ) ;
#431 = EDGE_LOOP ( 'NONE', ( #415777, #138058, #492055, #365641 ) ) ;
#432 = CARTESIAN_POINT ( 'NONE',  ( 3.855413940000000039, 18.52821675799999923, 12.51043522699999855 ) ) ;
#433 = CARTESIAN_POINT ( 'NONE',  ( 31.60099716099999512, 35.16878143600000328, 6.505198640000000587 ) ) ;
#434 = CARTESIAN_POINT ( 'NONE',  ( 34.17042894664120922, -61.65763516042527925, 7.520684378411790050 ) ) ;
#437 = CARTESIAN_POINT ( 'NONE',  ( -30.25069102510798302, -47.71874115345907086, 12.03151106388823344 ) ) ;
#436 = CARTESIAN_POINT ( 'NONE',  ( -0.1301072709999999966, -31.25831033300000072, 17.32645167099999739 ) ) ;
#435 = LINE ( 'NONE', #392132, #511173 ) ;
#438 = CARTESIAN_POINT ( 'NONE',  ( -24.48117720888709670, 20.25638816166614831, -5.163631313590140159 ) ) ;
#439 = CARTESIAN_POINT ( 'NONE',  ( 35.61720268242105192, 48.75961512993869462, -1.963038875443234632 ) ) ;
#440 = CARTESIAN_POINT ( 'NONE',  ( -36.19477922099999745, 35.99579829699999323, 2.870621856000000083 ) ) ;
#442 = CARTESIAN_POINT ( 'NONE',  ( 2.993121096999999953, 35.22413079600000430, 11.40491081999999956 ) ) ;
#441 = CARTESIAN_POINT ( 'NONE',  ( -11.80981635000000018, 30.92407142499999750, 12.64645545499999990 ) ) ;
#443 = CARTESIAN_POINT ( 'NONE',  ( -5.568955984408587412, -87.09999999999999432, -16.26526634214447498 ) ) ;
#446 = CARTESIAN_POINT ( 'NONE',  ( -31.99454433000000009, 44.45075667599999747, 7.042045238000000040 ) ) ;
#445 = CARTESIAN_POINT ( 'NONE',  ( 4.998571313999999433, 25.43310914400000300, 12.25832416600000130 ) ) ;
#444 = CARTESIAN_POINT ( 'NONE',  ( -5.095311791090780140, 19.11112913951770054, 13.54513339506815939 ) ) ;
#448 = CARTESIAN_POINT ( 'NONE',  ( -29.66022970380645063, -41.09487943120184639, -11.83988773532101924 ) ) ;
#447 = CALENDAR_DATE ( 2025, 26, 11 ) ;
#449 = CARTESIAN_POINT ( 'NONE',  ( 5.933290347261960029, 14.33772152346453943, 14.11165004647473964 ) ) ;
#450 = CARTESIAN_POINT ( 'NONE',  ( 24.22041781171289543, 20.81216014239402057, -5.030679471020238047 ) ) ;
#451 = CARTESIAN_POINT ( 'NONE',  ( -3.303689454167625161, 10.45848736755771924, -14.47665951863963940 ) ) ;
#452 = CARTESIAN_POINT ( 'NONE',  ( -14.09011477647045929, 16.44927774704500223, 13.25879666393064049 ) ) ;
#453 = CARTESIAN_POINT ( 'NONE',  ( 13.59255699272825524, -49.89625517440308755, -17.12258083660112717 ) ) ;
#454 = CARTESIAN_POINT ( 'NONE',  ( 13.13125962400000013, 30.64300075899999953, 12.46347490100000144 ) ) ;
#455 = CARTESIAN_POINT ( 'NONE',  ( -33.68054575063619893, 40.02723894154059536, -8.144917752384479570 ) ) ;
#456 = CARTESIAN_POINT ( 'NONE',  ( -24.50911774400000098, 35.44721571199999488, 12.04968578299999926 ) ) ;
#457 = FACE_OUTER_BOUND ( 'NONE', #411671, .T. ) ;
#458 = CARTESIAN_POINT ( 'NONE',  ( 25.21927628818940192, 36.07704624684899386, -10.63391917687028077 ) ) ;
#459 = CARTESIAN_POINT ( 'NONE',  ( 5.836943850880666140, -35.48111178384463926, 17.47301756213833102 ) ) ;
#460 = ORIENTED_EDGE ( 'NONE', *, *, #191191, .F. ) ;
#461 = CARTESIAN_POINT ( 'NONE',  ( 32.69790503534046167, -33.56468591047648431, 12.74275510234616959 ) ) ;
#462 = CARTESIAN_POINT ( 'NONE',  ( -26.42538692300000136, -0.2660343319999999845, 3.564436052000000021 ) ) ;
#463 = CARTESIAN_POINT ( 'NONE',  ( -0.06002349099999999826, 16.72590392100000045, 13.31432796700000054 ) ) ;
#464 = CARTESIAN_POINT ( 'NONE',  ( 17.20733247599999771, 35.74071358599999826, 13.54570721900000052 ) ) ;
#466 = CARTESIAN_POINT ( 'NONE',  ( 1.153459672999999963, 33.24255866200000042, 14.53908050200000091 ) ) ;
#465 = CARTESIAN_POINT ( 'NONE',  ( 0.9805445930000000754, 38.88942842100000519, 13.74195817400000053 ) ) ;
#468 = CARTESIAN_POINT ( 'NONE',  ( -32.56667156200000335, -29.14904171999999960, 2.041725836999999988 ) ) ;
#467 = CARTESIAN_POINT ( 'NONE',  ( -32.50000000000000000, 39.00000000000000000, 0.1700000000000000122 ) ) ;
#469 = CARTESIAN_POINT ( 'NONE',  ( -14.71351360000000064, 37.86029677999999876, 12.50635186800000120 ) ) ;
#470 = CARTESIAN_POINT ( 'NONE',  ( 26.79195588047965160, -0.2637637176069420053, -2.333246587369104841 ) ) ;
#471 = CARTESIAN_POINT ( 'NONE',  ( -0.5294877749999999939, 16.93455772599999776, 13.21439771500000049 ) ) ;
#472 = CARTESIAN_POINT ( 'NONE',  ( 0.3196488535199999981, 51.03867983592000002, 11.46039060624000072 ) ) ;
#474 = CARTESIAN_POINT ( 'NONE',  ( 31.99465823330416825, -25.65158317464828741, 2.204819428184666188E-08 ) ) ;
#473 = CARTESIAN_POINT ( 'NONE',  ( -35.27807397499999809, -66.38660039499998788, -0.2400000000000000189 ) ) ;
#475 = DIRECTION ( 'NONE',  ( -1.000000000000000000, 0.000000000000000000, 0.000000000000000000 ) ) ;
#476 = CARTESIAN_POINT ( 'NONE',  ( -23.64561478755802781, -31.98232323846748315, -16.06531970895506234 ) ) ;
#478 = CARTESIAN_POINT ( 'NONE',  ( -32.75300015680911514, -92.01363988182045262, -2.445567967982998449E-07 ) ) ;
#477 = CARTESIAN_POINT ( 'NONE',  ( -10.56653189399999881, -50.10763714200000152, 17.21020316799999961 ) ) ;
#479 = CARTESIAN_POINT ( 'NONE',  ( 20.66524326400000078, -0.5119190030000000391, 9.107413145000000654 ) ) ;
#480 = CARTESIAN_POINT ( 'NONE',  ( 34.31492450246305737, 51.36031632293300220, 3.743075817187075049 ) ) ;
#481 = CARTESIAN_POINT ( 'NONE',  ( -22.34291780599999910, 1.193748040000000010, 7.325106152000000037 ) ) ;
#482 = CARTESIAN_POINT ( 'NONE',  ( 23.84663592237399854, 7.489718764733639844, -4.403271302432500534 ) ) ;
#484 = CARTESIAN_POINT ( 'NONE',  ( 1.792908472087914928, -0.2936798040816680500, -14.07134017509826052 ) ) ;
#483 = CARTESIAN_POINT ( 'NONE',  ( -14.95045192100000087, 36.02340002399999719, 11.74096959800000128 ) ) ;
#485 = CARTESIAN_POINT ( 'NONE',  ( 1.265771718999999962, 10.04798048399999999, 13.37063895100000011 ) ) ;
#486 = VECTOR ( 'NONE', #557064, 1000.000000000000114 ) ;
#487 = CARTESIAN_POINT ( 'NONE',  ( -3.666857734528584878, -0.2532030733521845045, -13.99229568348772190 ) ) ;
#488 = CARTESIAN_POINT ( 'NONE',  ( -13.61216343314541888, 21.37233314380600291, -12.89455716712462063 ) ) ;
#489 = CARTESIAN_POINT ( 'NONE',  ( 32.98948780325009977, 37.34847328464164917, 8.534040105540558585 ) ) ;
#491 = CARTESIAN_POINT ( 'NONE',  ( 0.08430198299999999700, 18.51129360899999909, 12.66644996199999973 ) ) ;
#490 = CARTESIAN_POINT ( 'NONE',  ( 37.50875043599999970, 38.20547390000000121, 0.5823659100000000421 ) ) ;
#492 = CARTESIAN_POINT ( 'NONE',  ( 30.77919108657815173, 33.19862398718045426, -7.713171820958599767 ) ) ;
#493 = CARTESIAN_POINT ( 'NONE',  ( -32.61897825300000164, 36.52390270400000105, 6.672184848000000557 ) ) ;
#494 = CARTESIAN_POINT ( 'NONE',  ( -29.73869451999999924, 30.87640360700000386, 4.288882597000000629 ) ) ;
#495 = CARTESIAN_POINT ( 'NONE',  ( -33.54443121598652766, -32.15049536748585979, -8.776648843428056068 ) ) ;
#497 = CARTESIAN_POINT ( 'NONE',  ( -27.60665191200000379, 36.62355938099999264, 11.24946645300000014 ) ) ;
#496 = DIRECTION ( 'NONE',  ( 0.000000000000000000, -1.000000000000000000, 0.000000000000000000 ) ) ;
#498 = CARTESIAN_POINT ( 'NONE',  ( 2.159121173215885037, -0.1582259176164728665, -15.30533286873297882 ) ) ;
#500 = CARTESIAN_POINT ( 'NONE',  ( -31.80068229064284679, 36.90213721124190016, -7.647924785443660056 ) ) ;
#499 = CARTESIAN_POINT ( 'NONE',  ( -32.24457432100000176, 37.92273732900000027, 9.140938416000000899 ) ) ;
#501 = CARTESIAN_POINT ( 'NONE',  ( -33.30937581220884880, -55.41278312852860211, -10.72564780198830015 ) ) ;
#502 = CARTESIAN_POINT ( 'NONE',  ( 27.96108153048160005, 47.12190430295370192, -10.24620006299561936 ) ) ;
#503 = CARTESIAN_POINT ( 'NONE',  ( 21.59285675799999993, 36.26571726099999182, 12.84706292399999938 ) ) ;
#505 = CARTESIAN_POINT ( 'NONE',  ( -10.78799433300000032, 26.03061218400000243, 12.48001105699999869 ) ) ;
#504 = CARTESIAN_POINT ( 'NONE',  ( -30.08240222800000296, -26.73228611500000085, 9.043133834999999010 ) ) ;
#507 = CARTESIAN_POINT ( 'NONE',  ( 37.40399479500614888, 35.71908657688199895, 4.222850318764629129 ) ) ;
#506 = DIRECTION ( 'NONE',  ( -1.000000000000000000, 0.000000000000000000, 0.000000000000000000 ) ) ;
#508 = CARTESIAN_POINT ( 'NONE',  ( -13.75940387600000214, 10.87350404800000092, 12.61445849699999933 ) ) ;
#509 = VERTEX_POINT ( 'NONE', #484252 ) ;
#510 = CARTESIAN_POINT ( 'NONE',  ( -4.447606544652995986, 15.74810723187883710, 14.27129254939142200 ) ) ;
#512 = CARTESIAN_POINT ( 'NONE',  ( 4.763287033000000115, 15.38245744200000154, 12.97077184200000133 ) ) ;
#511 = CARTESIAN_POINT ( 'NONE',  ( 33.98894260325094763, 56.97324026254359808, 4.942118705256910438 ) ) ;
#513 = CARTESIAN_POINT ( 'NONE',  ( 25.38686935800000199, 23.73010966500000052, 5.441802805000000909 ) ) ;
#514 = CARTESIAN_POINT ( 'NONE',  ( -34.91505060044719500, -80.59126983812990375, -0.2500000000000000000 ) ) ;
#516 = CARTESIAN_POINT ( 'NONE',  ( 31.97708638451170060, -55.37928241126100204, 13.15385461053270078 ) ) ;
#515 = CARTESIAN_POINT ( 'NONE',  ( 33.81838172899999506, -76.20000000000000284, 7.500000000000000000 ) ) ;
#517 = VERTEX_POINT ( 'NONE', #43654 ) ;
#518 = CARTESIAN_POINT ( 'NONE',  ( -35.81975974100000570, 35.72090968500000230, 3.348673718000000132 ) ) ;
#520 = CARTESIAN_POINT ( 'NONE',  ( -17.69704279091104837, 37.14390810999864811, -13.29025600366755988 ) ) ;
#519 = CARTESIAN_POINT ( 'NONE',  ( -21.08399748148516295, 33.43068909522915533, 12.57343966905214749 ) ) ;
#522 = CARTESIAN_POINT ( 'NONE',  ( -26.73258815200000171, 28.19676318800000203, 6.368162325999999318 ) ) ;
#521 = CARTESIAN_POINT ( 'NONE',  ( -0.7500090823617591163, 19.81028699228674839, 13.55596003816753914 ) ) ;
#524 = ORIENTED_EDGE ( 'NONE', *, *, #302335, .T. ) ;
#523 = CARTESIAN_POINT ( 'NONE',  ( 31.01510078899999812, -44.49660742299999328, 10.53858982699999913 ) ) ;
#525 = CARTESIAN_POINT ( 'NONE',  ( -14.28807981517365988, -13.54979000000000156, -8.150000000000549250 ) ) ;
#526 = COORDINATED_UNIVERSAL_TIME_OFFSET ( 0, 0, .AHEAD. ) ;
#527 = CARTESIAN_POINT ( 'NONE',  ( 7.425093546000000266, -51.38497762776999878, 15.74504354400000139 ) ) ;
#528 = CARTESIAN_POINT ( 'NONE',  ( -36.33452439499999542, 46.96806619299999142, 0.2327947800000000067 ) ) ;
#529 = CARTESIAN_POINT ( 'NONE',  ( -23.35897506017265357, -44.62575753336380302, 14.26568153191419874 ) ) ;
#530 = CARTESIAN_POINT ( 'NONE',  ( -0.4494174721630004865, 12.18345078464502151, -14.60174865107975961 ) ) ;
#533 = CARTESIAN_POINT ( 'NONE',  ( 17.44999999999999929, -34.38824025058771383, 6.938893903907233308E-17 ) ) ;
#532 = CARTESIAN_POINT ( 'NONE',  ( 11.22704586500000090, 2.401410542000000259, 12.65047878200000042 ) ) ;
#531 = APPLICATION_PROTOCOL_DEFINITION ( 'international standard', 'config_control_design', 1994, #379116 ) ;
#535 = CARTESIAN_POINT ( 'NONE',  ( 23.23317425400000147, 5.799334663999999862, 5.543495257000000009 ) ) ;
#534 = CARTESIAN_POINT ( 'NONE',  ( 34.13148145344119655, -33.86106949656769416, 10.93612279986646740 ) ) ;
#537 = CARTESIAN_POINT ( 'NONE',  ( -22.75950843900000109, 11.46370562400000104, 5.883763951999999797 ) ) ;
#536 = CARTESIAN_POINT ( 'NONE',  ( -16.01571053534000200, 49.34439680673260398, 6.174995237546879956 ) ) ;
#538 = CARTESIAN_POINT ( 'NONE',  ( -26.33729686699999917, 20.23618946200000224, 4.555227028000000011 ) ) ;
#539 = CARTESIAN_POINT ( 'NONE',  ( -25.10227721099999698, 35.22430452599999740, 11.82065964399999913 ) ) ;
#540 = CARTESIAN_POINT ( 'NONE',  ( -36.50159934000000561, 37.22813388499999832, 3.751625191000000026 ) ) ;
#541 = CARTESIAN_POINT ( 'NONE',  ( 34.29197679321839587, 41.82576714823360220, 5.468586168494520727 ) ) ;
#543 = CARTESIAN_POINT ( 'NONE',  ( 32.45267857399999656, 49.57926219799999501, 5.489254090000000197 ) ) ;
#542 = CARTESIAN_POINT ( 'NONE',  ( -2.521671489999999682, 16.81196329999999861, 13.10955857100000088 ) ) ;
#544 = CARTESIAN_POINT ( 'NONE',  ( -26.74464152300000208, 19.35490186199999840, 3.151828190999999890 ) ) ;
#545 = CARTESIAN_POINT ( 'NONE',  ( -27.70287434792039960, 30.47086775227365152, 8.643659698631658728 ) ) ;
#546 = AXIS2_PLACEMENT_3D ( 'NONE', #546052, #286804, #283959 ) ;
#547 = CARTESIAN_POINT ( 'NONE',  ( 0.3175416560000000055, 29.20245534000000021, 13.30451443800000000 ) ) ;
#548 = ADVANCED_FACE ( 'NONE', ( #262526 ), #89683, .F. ) ;
#551 = CARTESIAN_POINT ( 'NONE',  ( -16.54732924299999652, 44.72150343500000247, 12.90111451500000150 ) ) ;
#550 = B_SPLINE_CURVE_WITH_KNOTS ( 'NONE', 3,
 ( #332971, #379020, #324394, #160119, #459736, #200500, #148693, #197656 ),
 .UNSPECIFIED., .F., .F.,
 ( 4, 2, 2, 4 ),
 ( 0.000000000000000000, 0.2500000000000001110, 0.5000000000000001110, 1.000000000000000000 ),
 .UNSPECIFIED. ) ;
#549 = CARTESIAN_POINT ( 'NONE',  ( -5.686084843999999805, 28.80468997100000195, 12.03842980100000126 ) ) ;
#552 = CARTESIAN_POINT ( 'NONE',  ( -13.10368260899999981, 25.57631186200000073, 12.06035093699999905 ) ) ;
#554 = CARTESIAN_POINT ( 'NONE',  ( 19.51628282800000136, 52.45480545800000272, 11.98418120200000025 ) ) ;
#553 = CARTESIAN_POINT ( 'NONE',  ( 34.21814458599999398, 33.91528359799999492, 3.419204563999999724 ) ) ;
#555 = CARTESIAN_POINT ( 'NONE',  ( 32.85313381612315453, 36.94105009421440400, 8.502672554155239482 ) ) ;
#556 = CARTESIAN_POINT ( 'NONE',  ( 24.51612667900000275, 36.07128260599999692, 10.83592635500000156 ) ) ;
#558 = CARTESIAN_POINT ( 'NONE',  ( -3.336069827995900017, -66.04902993696140356, -18.31662091410090198 ) ) ;
#557 = CARTESIAN_POINT ( 'NONE',  ( 35.14462631662926384, -33.57992593074251175, 4.296223134956862033 ) ) ;
#559 = CARTESIAN_POINT ( 'NONE',  ( -26.30397708399999956, 26.61497976399999743, 5.888015845000000859 ) ) ;
#560 = CARTESIAN_POINT ( 'NONE',  ( 32.26468716446734675, -87.93874767873741405, 13.46692678937908028 ) ) ;
#562 = CARTESIAN_POINT ( 'NONE',  ( 3.040106877576710165, -25.60164008720884254, 15.88276885607356093 ) ) ;
#561 = CARTESIAN_POINT ( 'NONE',  ( -16.80163221300000131, -30.18314857400000051, 16.61626491500000213 ) ) ;
#563 = B_SPLINE_CURVE_WITH_KNOTS ( 'NONE', 3,
 ( #77749, #172641, #336997, #40223, #253401, #524013, #385863, #129443, #118083, #83411, #86257, #74877, #342637, #261924 ),
 .UNSPECIFIED., .F., .F.,
 ( 4, 2, 2, 2, 1, 1, 2, 4 ),
 ( 0.000000000000000000, 0.2499999999999998890, 0.4999999999999997780, 0.7499999999999996669, 0.8749999999999995559, 0.9374999999999995559, 0.9687499999999997780, 1.000000000000000000 ),
 .UNSPECIFIED. ) ;
#565 = CARTESIAN_POINT ( 'NONE',  ( 35.34447372462049941, 46.97607778045700400, 3.973116107862320057 ) ) ;
#564 = CARTESIAN_POINT ( 'NONE',  ( 0.3985610927414469651, -45.30290825970419633, -17.38923491831560142 ) ) ;
#568 = CARTESIAN_POINT ( 'NONE',  ( 25.90840155699999769, 17.43921365099999932, 4.230246694999999946 ) ) ;
#567 = CARTESIAN_POINT ( 'NONE',  ( -31.12903887200000241, 36.23504015499999298, 7.793912041999999651 ) ) ;
#566 = CARTESIAN_POINT ( 'NONE',  ( 13.25435217734524151, 25.51216432322669903, 12.23827691307934096 ) ) ;
#569 = CARTESIAN_POINT ( 'NONE',  ( 25.10031635919460058, -0.2915351244822450005, -3.512507786135955268 ) ) ;
#572 = CARTESIAN_POINT ( 'NONE',  ( 15.51565977065220103, 65.32683008048850581, 9.224142746943618576 ) ) ;
#571 = CARTESIAN_POINT ( 'NONE',  ( 22.54864962699999964, 2.847828312999999945, 6.808734825000000157 ) ) ;
#570 = CARTESIAN_POINT ( 'NONE',  ( 26.51885617939821316, -56.93451512117334090, 11.15000087214495395 ) ) ;
#573 = CARTESIAN_POINT ( 'NONE',  ( -24.09712146800000099, 5.067013495000000312, 4.273168484000004597 ) ) ;
#574 = CARTESIAN_POINT ( 'NONE',  ( 3.936851179000000478, 34.02775963999999931, 13.23370174299999924 ) ) ;
#575 = CARTESIAN_POINT ( 'NONE',  ( 31.67253925582575036, 36.66925305135319491, -9.254221972021349885 ) ) ;
#576 = CARTESIAN_POINT ( 'NONE',  ( -0.05155440299999999865, -25.30708310599999677, 15.89484883699999962 ) ) ;
#577 = CARTESIAN_POINT ( 'NONE',  ( -35.84754997088560202, 43.28918373194800040, 0.002000000000000000042 ) ) ;
#579 = CARTESIAN_POINT ( 'NONE',  ( 13.95000000000000107, 2.126407400337104736, 0.000000000000000000 ) ) ;
#578 = CARTESIAN_POINT ( 'NONE',  ( -21.68411176000000395, -35.34999015799999711, 14.69988512200000130 ) ) ;
#580 = CARTESIAN_POINT ( 'NONE',  ( -1.519968210049610136, 38.66250889904495125, -12.98558950269391943 ) ) ;
#582 = CARTESIAN_POINT ( 'NONE',  ( -7.922557751300619344, -32.96148692870360719, -17.29383907229155071 ) ) ;
#581 = CARTESIAN_POINT ( 'NONE',  ( 27.28480327479339351, -30.75526990073607436, -14.39791917522342857 ) ) ;
#583 = CARTESIAN_POINT ( 'NONE',  ( 32.57271502837465249, 42.76940565997384880, 8.578360342710341868 ) ) ;
#584 = CARTESIAN_POINT ( 'NONE',  ( 36.69373227400000559, 45.43941836599999817, 0.2892908289999999716 ) ) ;
#586 = CARTESIAN_POINT ( 'NONE',  ( 0.1591073372594900281, -0.1371244093450945944, 15.33149793162385066 ) ) ;
#585 = CARTESIAN_POINT ( 'NONE',  ( -33.72706115899999446, 36.61986188800000264, 5.420373949000000025 ) ) ;
#587 = CARTESIAN_POINT ( 'NONE',  ( -31.46849677099999809, 34.46300279799999799, 5.934494963999999761 ) ) ;
#588 = CARTESIAN_POINT ( 'NONE',  ( -22.94087147999999843, 12.55823926899999954, 7.542264108000000356 ) ) ;
#589 = CARTESIAN_POINT ( 'NONE',  ( -22.25254919110830443, 30.31401596211670224, -10.18880075778325889 ) ) ;
#590 = EDGE_LOOP ( 'NONE', ( #324516, #23721, #94646, #460752 ) ) ;
#592 = CARTESIAN_POINT ( 'NONE',  ( -32.57788894399999435, 34.43989137799999867, 6.935891622999999839 ) ) ;
#591 = CARTESIAN_POINT ( 'NONE',  ( 0.000000000000000000, 10.23210257278834057, 16.35885116591119726 ) ) ;
#594 = CARTESIAN_POINT ( 'NONE',  ( -34.15815701000000359, 37.41614858300000890, 7.512636919000001079 ) ) ;
#593 = CARTESIAN_POINT ( 'NONE',  ( -14.77009862200000079, 6.037624215000000127, 11.25151665599999973 ) ) ;
#596 = CARTESIAN_POINT ( 'NONE',  ( -29.66725863049639855, 34.66497108319640574, -7.875445118014081203 ) ) ;
#595 = CARTESIAN_POINT ( 'NONE',  ( -22.75786316599999992, 5.924442259000000099, 7.967160132999999256 ) ) ;
#597 = CARTESIAN_POINT ( 'NONE',  ( 29.09203634400000027, -17.99622266699999784, 5.892109121999999921 ) ) ;
#598 = EDGE_CURVE ( 'NONE', #37365, #523828, #483859, .T. ) ;
#599 = DIRECTION ( 'NONE',  ( 1.267432339635554683E-16, -1.000000000000000000, 1.387778780781445676E-17 ) ) ;
#600 = CARTESIAN_POINT ( 'NONE',  ( -0.2777776980000000173, -0.1334090139999999924, 15.33173832499999989 ) ) ;
#601 = CARTESIAN_POINT ( 'NONE',  ( -4.727660045999999561, 37.33996143600000295, 14.31246269399999882 ) ) ;
#602 = CARTESIAN_POINT ( 'NONE',  ( 24.02634477999999874, 26.62498395200000090, 8.098562365000001151 ) ) ;
#603 = CARTESIAN_POINT ( 'NONE',  ( 25.87028726270590084, 52.99729139260049493, -10.70156113199061920 ) ) ;
#604 = CARTESIAN_POINT ( 'NONE',  ( -13.99587329400000080, 47.98237000600000357, 11.51179763999999928 ) ) ;
#606 = CARTESIAN_POINT ( 'NONE',  ( 5.815688091111704594, 1.582640383346652468, -13.59661052389935421 ) ) ;
#605 = CARTESIAN_POINT ( 'NONE',  ( 1.605463205027622964, 16.88420179804200671, 14.48240375169569205 ) ) ;
#607 = CARTESIAN_POINT ( 'NONE',  ( -20.82743258400000030, 35.17946381499999831, 12.90863348600000116 ) ) ;
#608 = FACE_OUTER_BOUND ( 'NONE', #530805, .T. ) ;
#609 = CARTESIAN_POINT ( 'NONE',  ( 10.63706947521111879, -12.80249271985169912, 15.64089444206515012 ) ) ;
#610 = CARTESIAN_POINT ( 'NONE',  ( -19.98509764500000330, -84.00000000000000000, -14.86530034499999964 ) ) ;
#611 = FACE_OUTER_BOUND ( 'NONE', #524390, .T. ) ;
#612 = CARTESIAN_POINT ( 'NONE',  ( 7.540596996999999746, 16.18978984600000004, 12.51058818400000128 ) ) ;
#613 = CIRCLE ( 'NONE', #248909, 0.7499999999999997780 ) ;
#614 = CARTESIAN_POINT ( 'NONE',  ( 1.817739592987555275, 33.43096361749594791, -13.27905634756855946 ) ) ;
#615 = CARTESIAN_POINT ( 'NONE',  ( -30.88947370189769970, 25.32125018152265028, -0.8172787257221519885 ) ) ;
#616 = LINE ( 'NONE', #478763, #384855 ) ;
#617 = CARTESIAN_POINT ( 'NONE',  ( -14.43684622200000156, -0.7134047169999999660, 12.20601725799999926 ) ) ;
#619 = CARTESIAN_POINT ( 'NONE',  ( 6.961680793059113803, 14.25057961345564017, -13.99206510266127879 ) ) ;
#618 = CARTESIAN_POINT ( 'NONE',  ( -32.59571760172724453, -90.27359655582799292, -11.79298828981021963 ) ) ;
#620 = CARTESIAN_POINT ( 'NONE',  ( 19.09999999999999787, 2.055000000000000160, 2.516649172247810075E-16 ) ) ;
#621 = DIRECTION ( 'NONE',  ( -1.000000000000000000, 0.000000000000000000, 0.000000000000000000 ) ) ;
#622 = CARTESIAN_POINT ( 'NONE',  ( 17.91512044000000259, 37.74024808299999734, 12.15580310500000039 ) ) ;
#623 = SECURITY_CLASSIFICATION_LEVEL ( 'unclassified' ) ;
#624 = CARTESIAN_POINT ( 'NONE',  ( -36.36105995900000210, 46.96226853800000356, -0.09605531900000000012 ) ) ;
#625 = CARTESIAN_POINT ( 'NONE',  ( -21.75794324152650105, -47.50834661621829724, 14.97970452578105949 ) ) ;
#626 = ORIENTED_EDGE ( 'NONE', *, *, #59843, .F. ) ;
#627 = CARTESIAN_POINT ( 'NONE',  ( -20.06937434409738685, -31.00855070417362924, 15.66513033969925850 ) ) ;
#630 = CARTESIAN_POINT ( 'NONE',  ( 32.09471436599999805, 35.05832633099999640, 5.802020882999999962 ) ) ;
#629 = CARTESIAN_POINT ( 'NONE',  ( -8.502471647199570270, 27.79319912485264865, 14.12115225923862027 ) ) ;
#628 = CARTESIAN_POINT ( 'NONE',  ( 30.75824501462925298, -29.43617898172733049, 6.233540235646638727 ) ) ;
#631 = CARTESIAN_POINT ( 'NONE',  ( 29.75762860200000048, 29.89254463900000403, 5.995385547000000592 ) ) ;
#632 = CARTESIAN_POINT ( 'NONE',  ( -23.65931686300000081, 1.806209388999999943, 7.646342043000000643 ) ) ;
#633 = CARTESIAN_POINT ( 'NONE',  ( -10.49771700924450002, 24.44523733365445040, -10.97821048050224135 ) ) ;
#635 = CARTESIAN_POINT ( 'NONE',  ( -28.33216843886692615, -29.39389794496376851, 10.53589548195653691 ) ) ;
#634 = CARTESIAN_POINT ( 'NONE',  ( 27.08279509668416907, -20.58633337738370983, -6.977863653463820981 ) ) ;
#636 = CARTESIAN_POINT ( 'NONE',  ( -34.20172901499999796, 34.86221455900000166, 5.203609474000000290 ) ) ;
#637 = CARTESIAN_POINT ( 'NONE',  ( -1.177953878999999926, -0.01552717600000000017, 15.31653470000000006 ) ) ;
#638 = CARTESIAN_POINT ( 'NONE',  ( -33.51339113299999894, 51.94142404499999799, 5.005056295999999350 ) ) ;
#639 = CARTESIAN_POINT ( 'NONE',  ( -24.40633732399999900, 35.58509208099999910, 10.77842003199999965 ) ) ;
#640 = CARTESIAN_POINT ( 'NONE',  ( -3.755348598944810323, 1.456760278291080235, 16.80118655737840072 ) ) ;
#641 = CARTESIAN_POINT ( 'NONE',  ( -3.696965513999999953, 18.45289809999999875, 12.54452863899999926 ) ) ;
#642 = CARTESIAN_POINT ( 'NONE',  ( 29.30393430385772646, 61.25386115789088848, 7.182976427516208240 ) ) ;
#643 = CARTESIAN_POINT ( 'NONE',  ( 5.985996041867200468, -66.91167795886239844, -18.27577049958184929 ) ) ;
#644 = CARTESIAN_POINT ( 'NONE',  ( -17.55029325769285009, 29.72174716256824922, 12.84999091378509917 ) ) ;
#647 = CARTESIAN_POINT ( 'NONE',  ( -25.66081191706544828, -22.91797839173699813, -10.69958184238008059 ) ) ;
#646 = CARTESIAN_POINT ( 'NONE',  ( -32.08478209299999406, 37.38112130199999683, 7.607903231999999960 ) ) ;
#645 = AXIS2_PLACEMENT_3D ( 'NONE', #9505, #58318, #98718 ) ;
#649 = CARTESIAN_POINT ( 'NONE',  ( 9.458820038000000707, 47.05798112000000089, 11.87491057399999939 ) ) ;
#648 =( REPRESENTATION_RELATIONSHIP ('NONE','NONE', #321204, #262441 ) REPRESENTATION_RELATIONSHIP_WITH_TRANSFORMATION ( #472403 )SHAPE_REPRESENTATION_RELATIONSHIP( ) );
#651 = CARTESIAN_POINT ( 'NONE',  ( 18.32041393900000159, 2.423920397999999921, 11.50603916500000068 ) ) ;
#650 = CARTESIAN_POINT ( 'NONE',  ( 36.69866505600000295, 41.62765360400000247, 3.544941424999999757 ) ) ;
#653 = DIRECTION ( 'NONE',  ( -0.02617694830787395746, 0.000000000000000000, -0.9996573249755572599 ) ) ;
#652 = AXIS2_PLACEMENT_3D ( 'NONE', #218711, #175465, #137916 ) ;
#654 = CARTESIAN_POINT ( 'NONE',  ( 0.1494783630000000030, 47.45902139500000061, 13.25119359299999999 ) ) ;
#655 = CARTESIAN_POINT ( 'NONE',  ( 28.18735642183009915, 51.17324025902659912, -5.720463624761189969 ) ) ;
#656 = CARTESIAN_POINT ( 'NONE',  ( 25.12895854627045011, 2.732307173068299733, 5.446325165706390692 ) ) ;
#657 = CARTESIAN_POINT ( 'NONE',  ( 23.78154889900000057, 47.63466351000000287, 10.16399121900000146 ) ) ;
#658 = CARTESIAN_POINT ( 'NONE',  ( 32.30632860300000431, 36.14646684200000237, 8.576665301000000241 ) ) ;
#659 = CARTESIAN_POINT ( 'NONE',  ( -24.34200543799999750, 19.22345042699999951, 0.7299999979999999278 ) ) ;
#660 = CARTESIAN_POINT ( 'NONE',  ( -32.52715160900000058, 44.91869563400000231, 6.456484979999999929 ) ) ;
#662 = CYLINDRICAL_SURFACE ( 'NONE', #490739, 0.1999999999999992062 ) ;
#661 = CARTESIAN_POINT ( 'NONE',  ( 1.739700517296704829, -26.31507369289460030, -17.17878866413670025 ) ) ;
#663 = CARTESIAN_POINT ( 'NONE',  ( 31.40919402577575070, -50.20719449126760026, -12.92058149633533937 ) ) ;
#664 = CARTESIAN_POINT ( 'NONE',  ( 30.90587030500000054, 29.96559696599999967, 3.923016137000000292 ) ) ;
#665 = ORIENTED_EDGE ( 'NONE', *, *, #492545, .T. ) ;
#667 = CARTESIAN_POINT ( 'NONE',  ( 9.387792421000000331, 15.39449930099999975, 12.40933847900000053 ) ) ;
#666 = CARTESIAN_POINT ( 'NONE',  ( -8.311991758503740613, 3.998794398797790084, 9.554895205355711241 ) ) ;
#668 = CARTESIAN_POINT ( 'NONE',  ( 26.06930009799999937, 26.59379020899999801, 6.168660587999999834 ) ) ;
#669 = CARTESIAN_POINT ( 'NONE',  ( -34.04811253999999821, 36.55243377499999724, 4.846252569999999871 ) ) ;
#670 = CARTESIAN_POINT ( 'NONE',  ( -24.69677263079559992, -51.71740867295600452, 14.36766127025932072 ) ) ;
#671 = CARTESIAN_POINT ( 'NONE',  ( -23.51055219762339732, 35.04307222022289636, -12.26432990232494191 ) ) ;
#673 = EDGE_CURVE ( 'NONE', #132967, #44713, #529901, .T. ) ;
#672 = CARTESIAN_POINT ( 'NONE',  ( -28.84418014841885736, 52.37324025902658775, -7.995638010588000277 ) ) ;
#674 = CARTESIAN_POINT ( 'NONE',  ( 22.41835026501018291, -35.50443700283166493, -16.97285891296260019 ) ) ;
#676 = CARTESIAN_POINT ( 'NONE',  ( -23.91086471999999929, 0.8460549790000000403, 5.463115430000000217 ) ) ;
#675 = CARTESIAN_POINT ( 'NONE',  ( 27.98843442724849240, -24.09342230235398219, -10.67461935360999625 ) ) ;
#677 = CARTESIAN_POINT ( 'NONE',  ( -7.234003383049570246, -25.72688558958665084, 10.88226834686627953 ) ) ;
#678 = CARTESIAN_POINT ( 'NONE',  ( 5.936533240000000156, -8.761847544000000099, 14.54666510000000024 ) ) ;
#680 = LINE ( 'NONE', #43902, #317210 ) ;
#679 = CARTESIAN_POINT ( 'NONE',  ( 31.16469413228311680, -33.25387784665996094, -14.39931880717644930 ) ) ;
#681 = CARTESIAN_POINT ( 'NONE',  ( -29.91081231000000074, 26.77433743199999938, 0.9537961160000000271 ) ) ;
#682 = CARTESIAN_POINT ( 'NONE',  ( -12.88493953579519946, 66.21105207238790058, 9.379012220245620313 ) ) ;
#683 = CARTESIAN_POINT ( 'NONE',  ( -32.58788493800000197, 36.63452498699999893, 8.592913991999999723 ) ) ;
#684 = CARTESIAN_POINT ( 'NONE',  ( -15.11657306276809898, 8.462006939769299407, -10.94321809724311834 ) ) ;
#685 = ORIENTED_EDGE ( 'NONE', *, *, #385089, .T. ) ;
#687 = VERTEX_POINT ( 'NONE', #521786 ) ;
#686 = CARTESIAN_POINT ( 'NONE',  ( 0.9935706782365080203, -26.08736194679984877, 10.35531281610670007 ) ) ;
#688 = CARTESIAN_POINT ( 'NONE',  ( -13.10220879115533954, -8.728716463705250561, -13.35509668831269892 ) ) ;
#690 = CARTESIAN_POINT ( 'NONE',  ( -34.94081756700000341, 38.13435161499999992, 6.843087055000000696 ) ) ;
#689 = CARTESIAN_POINT ( 'NONE',  ( 27.44999999999999929, 7.745635187926529847E-16, 0.000000000000000000 ) ) ;
#691 = CARTESIAN_POINT ( 'NONE',  ( -3.645708369999999920, 23.18190837000000215, 12.63596845699999882 ) ) ;
#692 = CARTESIAN_POINT ( 'NONE',  ( -24.15249252300000293, 39.29700205999999696, 10.94974855799999958 ) ) ;
#693 = CARTESIAN_POINT ( 'NONE',  ( 34.40654245385579912, 50.16619110252050007, -4.200848219779220294 ) ) ;
#694 = CARTESIAN_POINT ( 'NONE',  ( 27.45788888799999938, 26.59393754299999912, 3.962949163000000219 ) ) ;
#697 = CARTESIAN_POINT ( 'NONE',  ( 9.437869349563159815, 19.76200449801504888, -8.149999999999998579 ) ) ;
#696 = CARTESIAN_POINT ( 'NONE',  ( -27.83938941832100156, 55.15324025902670257, -6.321053599919390642 ) ) ;
#695 = AXIS2_PLACEMENT_3D ( 'NONE', #386055, #31931, #293977 ) ;
#698 = VERTEX_POINT ( 'NONE', #222107 ) ;
#700 = ADVANCED_FACE ( 'NONE', ( #478576 ), #3276, .F. ) ;
#699 = CARTESIAN_POINT ( 'NONE',  ( 0.09358410600000000024, -0.04493590599999999768, 15.32565073600000005 ) ) ;
#701 = CARTESIAN_POINT ( 'NONE',  ( -5.038073985999999671, -0.1930921250000000033, 15.16433913899999908 ) ) ;
#702 = CARTESIAN_POINT ( 'NONE',  ( -35.26189480199999338, 39.68978081499999888, 4.184412855000000597 ) ) ;
#703 = CARTESIAN_POINT ( 'NONE',  ( -30.53657066043233215, -29.39098537413177326, -2.871845911235378690 ) ) ;
#704 = CARTESIAN_POINT ( 'NONE',  ( 29.36366484700000257, 35.61435124199999791, 8.651643496999998462 ) ) ;
#705 = CARTESIAN_POINT ( 'NONE',  ( -30.39888059399999776, 46.95695801499999789, 7.588869919999999603 ) ) ;
#706 = CARTESIAN_POINT ( 'NONE',  ( -14.68806400200000084, 30.28896956399999851, 12.19161976399999858 ) ) ;
#709 = EDGE_CURVE ( 'NONE', #431512, #385344, #348311, .T. ) ;
#708 = CARTESIAN_POINT ( 'NONE',  ( 33.89686673480115786, -50.00001044918070647, -11.89187691166889849 ) ) ;
#707 = CARTESIAN_POINT ( 'NONE',  ( 1.226799865987908023, -41.89313850536679951, 17.41101900263190316 ) ) ;
#710 = CARTESIAN_POINT ( 'NONE',  ( -27.93099740175824408, 50.41916209590126385, -8.521690129411586767 ) ) ;
#711 = FACE_BOUND ( 'NONE', #371044, .T. ) ;
#712 = CARTESIAN_POINT ( 'NONE',  ( -16.01812151434845788, 16.34443320498358787, 11.05312599687995423 ) ) ;
#713 = CARTESIAN_POINT ( 'NONE',  ( -22.48392827142994932, 7.984750808314551307, -8.027784231220859823 ) ) ;
#714 = CARTESIAN_POINT ( 'NONE',  ( 20.65668208665384853, 23.33109343654970047, 10.70597109916150025 ) ) ;
#716 = CARTESIAN_POINT ( 'NONE',  ( 3.540710283000000125, -24.67261574200000140, 15.83860807899999834 ) ) ;
#715 = CARTESIAN_POINT ( 'NONE',  ( 6.445743958966019704, 34.36799345455014532, -13.15835082557415880 ) ) ;
#717 = CARTESIAN_POINT ( 'NONE',  ( 0.9514432218140850273, 24.08464804207234877, -14.51618651499499890 ) ) ;
#719 = CARTESIAN_POINT ( 'NONE',  ( -35.08286969699999247, -83.31737035000000446, -24.45004267600000247 ) ) ;
#718 = DIRECTION ( 'NONE',  ( -3.412631295824933029E-08, 0.000000000000000000, 0.9999999999999994449 ) ) ;
#721 = CARTESIAN_POINT ( 'NONE',  ( 37.14422528773434351, 41.25891204109170474, -2.201170170745474941 ) ) ;
#720 = CARTESIAN_POINT ( 'NONE',  ( -25.10578115899999929, -25.64872640099999757, 11.98719611600000157 ) ) ;
#723 = ADVANCED_FACE ( 'NONE', ( #518949 ), #127207, .T. ) ;
#722 = DIRECTION ( 'NONE',  ( -1.000000000000000000, 0.000000000000000000, 0.000000000000000000 ) ) ;
#724 = CARTESIAN_POINT ( 'NONE',  ( -26.85653651000000153, -2.968396374000000115, 3.481450016000000147 ) ) ;
#725 = CARTESIAN_POINT ( 'NONE',  ( 13.63527850900000082, 14.32806399300000066, 11.29012862899999980 ) ) ;
#726 = CARTESIAN_POINT ( 'NONE',  ( -27.29917984599999770, 48.50541212199999563, 10.33373782900000037 ) ) ;
#727 = CARTESIAN_POINT ( 'NONE',  ( -33.49507885300000254, 44.55841417099999546, 7.418344187999999839 ) ) ;
#728 = CARTESIAN_POINT ( 'NONE',  ( -34.94371632099999658, 46.09069681099999372, 5.135048556000000097 ) ) ;
#729 = CARTESIAN_POINT ( 'NONE',  ( 0.003674607524051215057, 49.98175898315271581, -12.88812637056250843 ) ) ;
#730 = AXIS2_PLACEMENT_3D ( 'NONE', #11890, #498499, #103929 ) ;
#731 = ORIENTED_EDGE ( 'NONE', *, *, #472775, .F. ) ;
#733 = CARTESIAN_POINT ( 'NONE',  ( -27.92096181699999846, 22.51785356499999935, 2.108931602999999821 ) ) ;
#732 = CARTESIAN_POINT ( 'NONE',  ( 10.00000000000000000, 22.49999999999999645, 27.00000000000000355 ) ) ;
#734 = CARTESIAN_POINT ( 'NONE',  ( 19.46673757700001062, -83.99999999999994316, 15.14806665199998648 ) ) ;
#735 = DIRECTION ( 'NONE',  ( 0.000000000000000000, -0.9999619230641713097, 0.008726535498373962432 ) ) ;
#737 = CARTESIAN_POINT ( 'NONE',  ( 22.93480744048684983, 9.253999068036851128, -7.557029639010929500 ) ) ;
#736 = CARTESIAN_POINT ( 'NONE',  ( 24.15266284027278232, -45.54859460928863513, 16.07233838831798067 ) ) ;
#739 = CARTESIAN_POINT ( 'NONE',  ( -33.28687674070297930, -32.38929618003505340, 11.67773467457640812 ) ) ;
#738 = CARTESIAN_POINT ( 'NONE',  ( -32.31242102000000216, -84.25000000000000000, 10.33971183400000093 ) ) ;
#740 = EDGE_CURVE ( 'NONE', #556131, #116375, #548376, .T. ) ;
#741 = CARTESIAN_POINT ( 'NONE',  ( -27.86093286800000257, 25.35090966999999651, 5.026293372999999676 ) ) ;
#743 = EDGE_CURVE ( 'NONE', #32581, #534725, #98122, .T. ) ;
#742 = CARTESIAN_POINT ( 'NONE',  ( -26.52377673900000232, -0.07028517700000000423, 3.185589377999999972 ) ) ;
#744 = CARTESIAN_POINT ( 'NONE',  ( 12.73282729600000174, 16.90282227499999834, 13.27523258200000100 ) ) ;
#745 = CARTESIAN_POINT ( 'NONE',  ( -4.682355951999999988, 18.83443724700000388, 12.35796209799999978 ) ) ;
#746 = CARTESIAN_POINT ( 'NONE',  ( 23.38913961185080126, 39.86742664106315459, 11.09483804686800035 ) ) ;
#748 = CARTESIAN_POINT ( 'NONE',  ( 4.568257783844549326E-15, 0.001099790450324527897, -16.82651872164450069 ) ) ;
#747 = CARTESIAN_POINT ( 'NONE',  ( 23.02577917100000349, 6.775288596000000219, 7.622705059000000283 ) ) ;
#749 = CARTESIAN_POINT ( 'NONE',  ( 26.98271498000000079, -0.7122028779999999282, 1.755033200000000182 ) ) ;
#751 = EDGE_CURVE ( 'NONE', #286740, #522783, #33264, .T. ) ;
#750 = CARTESIAN_POINT ( 'NONE',  ( -20.63146229523635000, 25.11929288959045081, 11.08898436381640096 ) ) ;
#753 = CARTESIAN_POINT ( 'NONE',  ( 36.27376844999999861, 36.09408518400000077, 2.835612479999999991 ) ) ;
#752 = CARTESIAN_POINT ( 'NONE',  ( 31.92498736280095173, 36.87570700704181093, -8.807580002895612381 ) ) ;
#754 = CARTESIAN_POINT ( 'NONE',  ( -32.59587517805179857, 46.27355366773699785, -5.968961031221150293 ) ) ;
#757 = CARTESIAN_POINT ( 'NONE',  ( -3.270556816478209505, -1.300330716418854005, -14.10287929309171950 ) ) ;
#756 = CARTESIAN_POINT ( 'NONE',  ( 30.92921275300000161, 29.60588021500000266, 3.227162396000000211 ) ) ;
#755 = CARTESIAN_POINT ( 'NONE',  ( -22.24220998200000210, 4.882228459000000242, 6.828843650000000487 ) ) ;
#758 = CARTESIAN_POINT ( 'NONE',  ( 4.810972713260299946E-05, -85.09999999984070485, 13.77773053012810145 ) ) ;
#759 = ORIENTED_EDGE ( 'NONE', *, *, #57276, .T. ) ;
#760 = VERTEX_POINT ( 'NONE', #455128 ) ;
#761 = CARTESIAN_POINT ( 'NONE',  ( 23.20888208810378828, 60.21348716515810651, -9.800850520416567235 ) ) ;
#762 = CARTESIAN_POINT ( 'NONE',  ( 0.05044485699999999573, -0.3085520609999999886, 15.35543683200000054 ) ) ;
#765 = CARTESIAN_POINT ( 'NONE',  ( 17.76492251656785371, 49.95469581855680730, -9.129868239683789355 ) ) ;
#764 = LINE ( 'NONE', #481750, #452712 ) ;
#763 = CARTESIAN_POINT ( 'NONE',  ( 0.4079025768652839723, 63.35877407772570535, 10.80619622981419958 ) ) ;
#766 = EDGE_CURVE ( 'NONE', #151553, #457619, #73957, .T. ) ;
#767 = CARTESIAN_POINT ( 'NONE',  ( -27.70916563799999821, 28.86910477600000036, 5.596265753000000842 ) ) ;
#768 = CARTESIAN_POINT ( 'NONE',  ( 26.04094761120045121, -35.07387527831729557, -14.93898224675656117 ) ) ;
#769 = CARTESIAN_POINT ( 'NONE',  ( 7.798068895000000111, 16.68452899000000045, 13.86403448500000124 ) ) ;
#770 = ORIENTED_EDGE ( 'NONE', *, *, #473132, .T. ) ;
#771 = CARTESIAN_POINT ( 'NONE',  ( 12.05512658200000153, 40.11228031699999264, 12.94763764600000222 ) ) ;
#772 = CARTESIAN_POINT ( 'NONE',  ( -28.83386828200000096, 28.99106931899999751, 3.692086821000000185 ) ) ;
#776 = EDGE_LOOP ( 'NONE', ( #471625, #547519, #267861, #65972, #185551, #257262 ) ) ;
#775 = CARTESIAN_POINT ( 'NONE',  ( -20.31077380999999704, 20.58898046599999887, 8.936874921000001137 ) ) ;
#774 = DIRECTION ( 'NONE',  ( 0.000000000000000000, -1.000000000000000000, 0.000000000000000000 ) ) ;
#773 = CARTESIAN_POINT ( 'NONE',  ( -0.2543924399999999975, -30.77516217199999815, 9.976399999999999935 ) ) ;
#777 = CARTESIAN_POINT ( 'NONE',  ( -14.05667259053080898, -13.34979000000013549, -9.947573321061533136 ) ) ;
#778 = CARTESIAN_POINT ( 'NONE',  ( -36.15049160278535112, 47.75676351799440056, -0.01000000000000000021 ) ) ;
#780 = CARTESIAN_POINT ( 'NONE',  ( 15.51159235450330165, -2.500000000000000000, 3.061616997868385113E-16 ) ) ;
#779 = CARTESIAN_POINT ( 'NONE',  ( -24.74977713999999906, -0.7183867919999999962, 4.448519086000000122 ) ) ;
#781 = ADVANCED_FACE ( 'NONE', ( #322635 ), #71115, .T. ) ;
#782 = CARTESIAN_POINT ( 'NONE',  ( -4.323789436115464291, 15.48570824703745075, -13.66838255694417903 ) ) ;
#784 = DIRECTION ( 'NONE',  ( 0.000000000000000000, 0.9983916705573490091, -0.05669278756337282205 ) ) ;
#783 = CARTESIAN_POINT ( 'NONE',  ( 33.94383155643473771, -33.32119183224005354, -11.09854532570123098 ) ) ;
#785 = PERSON ( 'NAUO-PER47', 'UNSPECIFIED', 'UNSPECIFIED', ('UNSPECIFIED'), ('UNSPECIFIED'), ('UNSPECIFIED') ) ;
#786 = ORIENTED_EDGE ( 'NONE', *, *, #450201, .T. ) ;
#787 = VERTEX_POINT ( 'NONE', #317011 ) ;
#788 = ORIENTED_EDGE ( 'NONE', *, *, #110601, .F. ) ;
#789 = CARTESIAN_POINT ( 'NONE',  ( -11.92973789125074013, -41.20698314475854573, -17.28741272902014714 ) ) ;
#790 = CARTESIAN_POINT ( 'NONE',  ( -24.97286975000000098, 1.865471287000000089, 5.904616401000000181 ) ) ;
#791 = CARTESIAN_POINT ( 'NONE',  ( -4.673782721000000251, 19.62462301800000120, 13.45112089600000083 ) ) ;
#792 = CARTESIAN_POINT ( 'NONE',  ( 34.62399440899999803, 43.09563917599999883, 4.482396923000000477 ) ) ;
#793 = CARTESIAN_POINT ( 'NONE',  ( 29.19753460910130016, -47.79571125707681745, 12.92906252007425927 ) ) ;
#794 = CARTESIAN_POINT ( 'NONE',  ( -23.68842034352479686, 21.45798062431445175, -8.306349573238129835 ) ) ;
#797 = ORIENTED_EDGE ( 'NONE', *, *, #543953, .T. ) ;
#796 = CARTESIAN_POINT ( 'NONE',  ( -22.93674492169309787, 24.36575535373961898, -9.326553711836963245 ) ) ;
#795 = CARTESIAN_POINT ( 'NONE',  ( -15.25648836300000077, 51.04794523399999662, 11.15030128299999923 ) ) ;
#798 = CARTESIAN_POINT ( 'NONE',  ( 0.9365679282483200252, -49.18216046015380272, -17.32738232036655290 ) ) ;
#799 = CARTESIAN_POINT ( 'NONE',  ( 30.94096954099999763, 37.27561251400000231, 8.368013538999999668 ) ) ;
#800 = CARTESIAN_POINT ( 'NONE',  ( 10.40022623100000132, -24.12283239200000295, 15.46260128299999970 ) ) ;
#802 =( BOUNDED_SURFACE ( )  B_SPLINE_SURFACE ( 3, 2, ( 
 ( #477389, #82808, #172044 ),
 ( #523424, #128844, #85643 ),
 ( #534702, #140104, #359010 ),
 ( #145742, #188983, #405027 ) ),
 .UNSPECIFIED., .F., .F., .F. ) 
 B_SPLINE_SURFACE_WITH_KNOTS ( ( 4, 4 ),
 ( 3, 3 ),
 ( 0.007037727960301440495, 0.008611340473680869148 ),
 ( 0.000000000000000000, 1.000000000000000000 ),
 .UNSPECIFIED. ) 
 GEOMETRIC_REPRESENTATION_ITEM ( )  RATIONAL_B_SPLINE_SURFACE ( (
 ( 1.000000000000000000, 0.6421576307871320610, 1.000000000000000000),
 ( 1.000000000000000000, 0.6419113516061379920, 1.000000000000000000),
 ( 1.000000000000000000, 0.6417614640507970369, 1.000000000000000000),
 ( 1.000000000000000000, 0.6416382694287610100, 1.000000000000000000) ) ) 
 REPRESENTATION_ITEM ( '' )  SURFACE ( )  );
#801 = CARTESIAN_POINT ( 'NONE',  ( 7.176903027999999907, -38.04737346900000006, 15.87853831899999690 ) ) ;
#803 = CARTESIAN_POINT ( 'NONE',  ( -30.69570865548739746, 32.56875545299095620, -4.759701693213170159 ) ) ;
#804 = CARTESIAN_POINT ( 'NONE',  ( -32.72499787916557779, -33.58945489914134441, 12.96941673552596619 ) ) ;
#805 = CARTESIAN_POINT ( 'NONE',  ( 0.3511637127774570044, -3.774532737249594927, 15.62517575595104979 ) ) ;
#806 = CARTESIAN_POINT ( 'NONE',  ( 34.47049549994959960, -49.90639149040110567, 0.009999078363449509857 ) ) ;
#807 = CARTESIAN_POINT ( 'NONE',  ( -32.69718927877568149, -33.55000298362050160, 13.05387935002893229 ) ) ;
#808 = CARTESIAN_POINT ( 'NONE',  ( -33.09632309547959750, 36.24356680439100131, -7.981068172952198836 ) ) ;
#809 = CARTESIAN_POINT ( 'NONE',  ( 19.90130582790255076, 35.18822552951900207, -13.08669296032356044 ) ) ;
#810 = CARTESIAN_POINT ( 'NONE',  ( 26.76771517405179779, 1.097366094381696078, 1.589128400849039835 ) ) ;
#811 = CARTESIAN_POINT ( 'NONE',  ( 12.61606288176400170, -3.041822000703224838, -12.73040978909113896 ) ) ;
#812 = FACE_OUTER_BOUND ( 'NONE', #396693, .T. ) ;
#813 = EDGE_CURVE ( 'NONE', #112726, #172987, #11673, .T. ) ;
#814 = CARTESIAN_POINT ( 'NONE',  ( 28.86059195942715050, 24.41844226209450142, -0.9255484886232530073 ) ) ;
#815 = CARTESIAN_POINT ( 'NONE',  ( -0.007850802999999999948, 50.33366379299999949, 11.57048883399999895 ) ) ;
#816 = AXIS2_PLACEMENT_3D ( 'NONE', #333608, #140182, #50986 ) ;
#817 = CARTESIAN_POINT ( 'NONE',  ( -24.58759128300000185, -0.4838195089999999809, 7.027744391000000590 ) ) ;
#819 = CARTESIAN_POINT ( 'NONE',  ( -18.89480317099999596, 24.29854452500000050, 10.27611722999999877 ) ) ;
#818 = CARTESIAN_POINT ( 'NONE',  ( -26.08894941200000162, -0.2679908309999999849, 4.413545521000000527 ) ) ;
#820 = CARTESIAN_POINT ( 'NONE',  ( -33.40492941216170664, -33.57402705038789748, 11.78002404668667324 ) ) ;
#821 = VERTEX_POINT ( 'NONE', #138497 ) ;
#823 = CARTESIAN_POINT ( 'NONE',  ( -69.08968757010180184, -60.89621952218839596, -18.52486566582255278 ) ) ;
#822 = CARTESIAN_POINT ( 'NONE',  ( -18.31561659500000161, 10.74560306699999934, 9.374850238000000502 ) ) ;
#825 = CARTESIAN_POINT ( 'NONE',  ( 33.09520609955970372, 44.78191506569624636, -7.705497888589290412 ) ) ;
#824 = VECTOR ( 'NONE', #175830, 1000.000000000000000 ) ;
#826 = CARTESIAN_POINT ( 'NONE',  ( -13.84514468893417849, 22.35098721537094946, -12.91614186291500133 ) ) ;
#827 = CARTESIAN_POINT ( 'NONE',  ( -34.50220177887049999, 51.11443516051110691, -3.457588416394495212 ) ) ;
#828 = CARTESIAN_POINT ( 'NONE',  ( 23.57040062000000091, -29.67141762499999658, 15.10655749400000047 ) ) ;
#829 = CARTESIAN_POINT ( 'NONE',  ( -24.76558345402354888, 22.04515630224194922, 7.481599687282660227 ) ) ;
#831 = CARTESIAN_POINT ( 'NONE',  ( 20.96162543199999817, 4.156413625999999972, 9.680819473999999758 ) ) ;
#830 = CARTESIAN_POINT ( 'NONE',  ( -26.07785617359510155, 9.567319390567249116, 2.163172427182230351 ) ) ;
#833 = LINE ( 'NONE', #513688, #177742 ) ;
#832 = CARTESIAN_POINT ( 'NONE',  ( 19.65851147700000112, 3.086829364000000187, 9.196804237999998577 ) ) ;
#834 = ORIENTED_EDGE ( 'NONE', *, *, #474499, .F. ) ;
#835 = CARTESIAN_POINT ( 'NONE',  ( 33.82556950099999682, 41.31735134800000253, 7.885752511000000631 ) ) ;
#836 = LINE ( 'NONE', #55310, #408760 ) ;
#838 = CARTESIAN_POINT ( 'NONE',  ( 34.72197546099999954, 52.10763771999999960, 2.100130437999999877 ) ) ;
#837 = CARTESIAN_POINT ( 'NONE',  ( 26.12051179065820605, -33.29799204653136258, 16.22436254675453426 ) ) ;
#840 = EDGE_CURVE ( 'NONE', #544141, #304810, #88344, .T. ) ;
#839 = LINE ( 'NONE', #406625, #271285 ) ;
#842 = CARTESIAN_POINT ( 'NONE',  ( 29.73020422000000096, 27.42131335299999861, 2.991269017999999669 ) ) ;
#841 = CARTESIAN_POINT ( 'NONE',  ( -31.28457457300000399, 36.08184101700000213, 7.567722045000000008 ) ) ;
#843 = CARTESIAN_POINT ( 'NONE',  ( -27.45914206288549764, 19.38833066210816369, -0.0001391067143793161794 ) ) ;
#845 = ORIENTED_EDGE ( 'NONE', *, *, #276826, .T. ) ;
#844 = CARTESIAN_POINT ( 'NONE',  ( 1.856512798254914998, -23.68518581660275046, 14.59792879574716018 ) ) ;
#846 = CARTESIAN_POINT ( 'NONE',  ( -27.95978229000000326, -24.79372832700000018, 8.953477656999998757 ) ) ;
#847 = CARTESIAN_POINT ( 'NONE',  ( 16.08968408656480165, -22.88935855526324659, -15.94971050297399806 ) ) ;
#848 = CARTESIAN_POINT ( 'NONE',  ( -34.54954773400000079, 44.29160564399999345, 4.074238683999999999 ) ) ;
#849 = CARTESIAN_POINT ( 'NONE',  ( -1.916105948562569994, 15.47532490235005120, 14.47458308455551901 ) ) ;
#850 = CARTESIAN_POINT ( 'NONE',  ( 25.41865543100000124, -0.1913154410000000027, 5.703826072000000025 ) ) ;
#851 = CARTESIAN_POINT ( 'NONE',  ( -34.77045927399999670, 52.42960344799999461, 1.382079403999999956 ) ) ;
#853 = ORIENTED_EDGE ( 'NONE', *, *, #499310, .T. ) ;
#852 = ORIENTED_EDGE ( 'NONE', *, *, #107018, .T. ) ;
#854 = CARTESIAN_POINT ( 'NONE',  ( -2.569201268000000038, -0.4000076140000000113, 14.06643092799999906 ) ) ;
#855 = CARTESIAN_POINT ( 'NONE',  ( -36.75354550422554922, 44.83053001843455121, -0.8741452002614359396 ) ) ;
#857 = EDGE_LOOP ( 'NONE', ( #3667, #344823, #498420, #559781 ) ) ;
#856 = CARTESIAN_POINT ( 'NONE',  ( -28.60497412199999800, 43.91122392699999466, 9.048868972000001065 ) ) ;
#858 = CARTESIAN_POINT ( 'NONE',  ( -18.90726820068400116, -31.35748795842244974, 16.46560402368460174 ) ) ;
#859 = CARTESIAN_POINT ( 'NONE',  ( -12.53651712835955934, 40.86366902406224710, -12.41045266680920101 ) ) ;
#861 = CARTESIAN_POINT ( 'NONE',  ( -25.90934923100000375, 19.35246184400000402, 4.945963684000000526 ) ) ;
#860 = CARTESIAN_POINT ( 'NONE',  ( 24.97880471430764970, -0.06171275946476870861, -6.377486033930230391 ) ) ;
#862 = CARTESIAN_POINT ( 'NONE',  ( -33.46122886099999505, 35.81705166099999360, 4.797534633999999798 ) ) ;
#863 = CARTESIAN_POINT ( 'NONE',  ( -23.47718952900000033, 30.75915559099999896, 9.787297159999999607 ) ) ;
#864 = CARTESIAN_POINT ( 'NONE',  ( -28.92910839757583119, 34.47250086125232116, -8.295201075430460591 ) ) ;
#865 = CARTESIAN_POINT ( 'NONE',  ( -30.81170120238409993, -84.00000000000000000, -12.16047588883169972 ) ) ;
#866 = CARTESIAN_POINT ( 'NONE',  ( 27.10955932399999924, -0.1170579520000000068, 0.1316033929999999852 ) ) ;
#867 = EDGE_LOOP ( 'NONE', ( #547569, #250125, #338025, #431516, #266409 ) ) ;
#869 = CARTESIAN_POINT ( 'NONE',  ( -8.361738356000000039, 36.64714310800000163, 13.11016349600000019 ) ) ;
#868 = CARTESIAN_POINT ( 'NONE',  ( -25.07616995800000126, -0.3601059719999999964, 3.601474823000000214 ) ) ;
#870 = CARTESIAN_POINT ( 'NONE',  ( 0.1218132960000000015, -40.80410340699999949, 17.41554489299999986 ) ) ;
#871 = CC_DESIGN_PERSON_AND_ORGANIZATION_ASSIGNMENT ( #185966, #13186, ( #365359 ) ) ;
#873 = ORIENTED_EDGE ( 'NONE', *, *, #422920, .T. ) ;
#872 = ORIENTED_EDGE ( 'NONE', *, *, #536106, .T. ) ;
#874 = FACE_OUTER_BOUND ( 'NONE', #375461, .T. ) ;
#875 = CARTESIAN_POINT ( 'NONE',  ( 24.56673018400000075, 1.732772539000000167, 4.076055541999999754 ) ) ;
#877 = EDGE_CURVE ( 'NONE', #455573, #278388, #474845, .T. ) ;
#876 = CARTESIAN_POINT ( 'NONE',  ( -37.40807954056519691, 41.97023234592079888, -0.03486030318775590331 ) ) ;
#879 = ORIENTED_EDGE ( 'NONE', *, *, #183270, .T. ) ;
#878 = CARTESIAN_POINT ( 'NONE',  ( -20.95553772400000270, 39.89504533000000208, 11.53979432899999935 ) ) ;
#880 = CARTESIAN_POINT ( 'NONE',  ( 11.99699795099999911, -23.51993603300000046, 15.29098775299999957 ) ) ;
#881 = CARTESIAN_POINT ( 'NONE',  ( -0.2326016609999999873, 24.08685077199999824, 14.55245026100000061 ) ) ;
#882 = ORIENTED_EDGE ( 'NONE', *, *, #522449, .T. ) ;
#883 = CARTESIAN_POINT ( 'NONE',  ( 21.89608296800000176, -25.18396937700000038, 13.17190279600000125 ) ) ;
#884 = CARTESIAN_POINT ( 'NONE',  ( -23.50699687199999843, -0.1445626409999999917, 8.221187211000000161 ) ) ;
#885 = CARTESIAN_POINT ( 'NONE',  ( -29.45095224661001865, -29.38824025058771383, -8.761244672976362224 ) ) ;
#886 = CARTESIAN_POINT ( 'NONE',  ( -26.85541555300000027, 40.84243856800000572, 10.06337438000000084 ) ) ;
#887 = CARTESIAN_POINT ( 'NONE',  ( 17.64262935333425020, 22.15074251711684994, -11.31744665253435933 ) ) ;
#890 = CARTESIAN_POINT ( 'NONE',  ( -29.65522360026062287, -84.85872494448456393, -11.30921033942443721 ) ) ;
#889 = CARTESIAN_POINT ( 'NONE',  ( -24.90838932499999814, 20.29292551700000047, 4.517920264999999880 ) ) ;
#888 = CARTESIAN_POINT ( 'NONE',  ( -0.08065402900000000208, 0.9511136940000000095, 15.19493579699999941 ) ) ;
#891 = CARTESIAN_POINT ( 'NONE',  ( -7.498662223875735222, 35.79829087442639945, 11.59418075049113384 ) ) ;
#892 = CARTESIAN_POINT ( 'NONE',  ( 26.65432597540650050, 42.84865653061159207, -11.21304194534323884 ) ) ;
#894 = CARTESIAN_POINT ( 'NONE',  ( -26.59750313500000019, -25.82360925300000076, 10.83087556200000101 ) ) ;
#893 = CARTESIAN_POINT ( 'NONE',  ( -31.48514796599999954, 36.39452525299999763, 7.614620527000000472 ) ) ;
#895 = CARTESIAN_POINT ( 'NONE',  ( -27.46856811299999990, 20.67799284899999890, 1.800012397000000153 ) ) ;
#896 = CARTESIAN_POINT ( 'NONE',  ( -35.87902677900000015, 34.98461492500000247, 1.024251853999999851 ) ) ;
#898 = CONICAL_SURFACE ( 'NONE', #451409, 2.499999999999998668, 0.01745329251994153993 ) ;
#897 = CARTESIAN_POINT ( 'NONE',  ( 28.61817353571089839, 29.23687535476204857, -4.447028489386875449 ) ) ;
#899 = CARTESIAN_POINT ( 'NONE',  ( -5.706965954000000174, 15.20525283899999991, 12.84048414600000143 ) ) ;
#901 = CARTESIAN_POINT ( 'NONE',  ( -1.653220896000000106, 33.59623844000000048, 13.28058734100000038 ) ) ;
#900 = CARTESIAN_POINT ( 'NONE',  ( -18.52292512038286532, 42.57509802280601718, -11.63176705133986744 ) ) ;
#902 = CARTESIAN_POINT ( 'NONE',  ( 15.73264063235724919, 29.33219623068955073, 13.18162819528595797 ) ) ;
#904 = CARTESIAN_POINT ( 'NONE',  ( 6.129536845999999706, 36.09241462499999642, 12.92651357499999953 ) ) ;
#903 = CARTESIAN_POINT ( 'NONE',  ( 36.82138386656755102, 44.35836323185920094, -1.057202086985479905 ) ) ;
#905 = CARTESIAN_POINT ( 'NONE',  ( 3.475353622000000087, -19.43371482899999947, 16.80543373599999768 ) ) ;
#906 = CARTESIAN_POINT ( 'NONE',  ( 0.001282214999999999961, -25.18130027299999796, 15.88981770400000038 ) ) ;
#907 = EDGE_CURVE ( 'NONE', #182234, #68316, #114700, .T. ) ;
#908 = CARTESIAN_POINT ( 'NONE',  ( 29.03799208260764786, -35.71588398606645143, 13.31710291096981891 ) ) ;
#909 = CARTESIAN_POINT ( 'NONE',  ( -36.10224149799999793, -69.30834253599998362, -0.01551174200000000024 ) ) ;
#910 = CARTESIAN_POINT ( 'NONE',  ( -34.04434579199999433, 45.55739025600000502, 4.382682445999999565 ) ) ;
#912 = CARTESIAN_POINT ( 'NONE',  ( 30.23909572499999854, 35.36500667399999998, 9.587459446999998747 ) ) ;
#911 = CARTESIAN_POINT ( 'NONE',  ( 34.18665230800000643, 52.06891983600000628, 3.619511606000000103 ) ) ;
#913 = CARTESIAN_POINT ( 'NONE',  ( -6.287957448036779695, 24.08787279731630093, -14.19949643109682036 ) ) ;
#915 = ORIENTED_EDGE ( 'NONE', *, *, #390343, .T. ) ;
#914 = CARTESIAN_POINT ( 'NONE',  ( -33.83895343929505373, 51.37727034926209768, -4.693297730976479620 ) ) ;
#916 = CARTESIAN_POINT ( 'NONE',  ( 26.70688806700000129, -29.49962249000000369, 13.60918723400000019 ) ) ;
#917 = CARTESIAN_POINT ( 'NONE',  ( 32.50000000000000000, -88.79040488461399150, 12.92997016211739947 ) ) ;
#919 = CARTESIAN_POINT ( 'NONE',  ( 30.50688781099999858, 37.50747620399999960, 10.08709076000000060 ) ) ;
#918 = CARTESIAN_POINT ( 'NONE',  ( -29.85380594797379672, 26.77467934558569951, 1.224533427711895994 ) ) ;
#920 = CARTESIAN_POINT ( 'NONE',  ( 30.98008285899999947, 35.52178519099999932, 7.413767760000000706 ) ) ;
#921 = CARTESIAN_POINT ( 'NONE',  ( -0.4709739220000000448, 43.71292787800000212, 13.72759338300000032 ) ) ;
#922 = DIRECTION ( 'NONE',  ( -0.000000000000000000, 1.000000000000000000, -0.000000000000000000 ) ) ;
#924 = CARTESIAN_POINT ( 'NONE',  ( -0.09357781199999999633, 44.36859712899999408, 12.39040301200000194 ) ) ;
#923 = CARTESIAN_POINT ( 'NONE',  ( 26.10582828649808107, -32.99278038970533089, -16.14757467492649212 ) ) ;
#925 = ORIENTED_EDGE ( 'NONE', *, *, #127484, .T. ) ;
#926 = CARTESIAN_POINT ( 'NONE',  ( 27.17541373400000282, 52.40019759500000163, 10.18425935200000154 ) ) ;
#928 = CARTESIAN_POINT ( 'NONE',  ( 29.45880988299999714, 25.84712616599999890, 0.9742244099999999296 ) ) ;
#927 = CARTESIAN_POINT ( 'NONE',  ( 30.12538563962010230, -32.05893473147475703, 14.45217210385785123 ) ) ;
#929 = CARTESIAN_POINT ( 'NONE',  ( -30.63843268400000142, -52.20842625600000275, 10.20314273699999852 ) ) ;
#930 = CARTESIAN_POINT ( 'NONE',  ( 36.77941851799999995, 39.14784368900000544, 3.784104511999999865 ) ) ;
#932 = ORIENTED_EDGE ( 'NONE', *, *, #229623, .T. ) ;
#931 = CARTESIAN_POINT ( 'NONE',  ( -11.42194958844999775, -13.72730344904460686, -14.29936242009776137 ) ) ;
#933 = CARTESIAN_POINT ( 'NONE',  ( 61.39163506347620114, -35.20086324431619573, -19.03613452323630284 ) ) ;
#934 = DIRECTION ( 'NONE',  ( 0.9879621280388724003, 0.000000000000000000, 0.1546959390575675386 ) ) ;
#935 = CARTESIAN_POINT ( 'NONE',  ( 25.38602799699999935, 1.456614320999999990, 5.303823817000000496 ) ) ;
#937 = CARTESIAN_POINT ( 'NONE',  ( 0.4766813160000000216, 15.21809682700000010, 13.55045617400000069 ) ) ;
#936 = CARTESIAN_POINT ( 'NONE',  ( -8.686389725999999811, 43.98156543799999696, 12.27941959600000033 ) ) ;
#938 = B_SPLINE_CURVE_WITH_KNOTS ( 'NONE', 3,
 ( #541114, #322191, #371119, #402983, #273374, #232944 ),
 .UNSPECIFIED., .F., .F.,
 ( 4, 2, 4 ),
 ( 0.000000000000000000, 0.5000000000000000000, 1.000000000000000000 ),
 .UNSPECIFIED. ) ;
#939 = CARTESIAN_POINT ( 'NONE',  ( -0.7294824260683060446, -25.69657083386894669, 11.14127379623019998 ) ) ;
#940 = CARTESIAN_POINT ( 'NONE',  ( -26.91365199799999885, 33.00614883000000788, 8.827154536000001883 ) ) ;
#941 = CARTESIAN_POINT ( 'NONE',  ( -37.20930656799999525, 39.69423455399999767, 2.415832895999999952 ) ) ;
#942 = CARTESIAN_POINT ( 'NONE',  ( -27.04973308599999982, -0.03158789199999999936, 0.6746115759999999906 ) ) ;
#944 = EDGE_LOOP ( 'NONE', ( #121580, #21347, #240119, #245924 ) ) ;
#943 = CARTESIAN_POINT ( 'NONE',  ( -28.81352575000000016, 39.61068645600000337, 9.476813969999998477 ) ) ;
#945 = EDGE_LOOP ( 'NONE', ( #55154, #448856, #329456, #197595, #60943 ) ) ;
#947 = CARTESIAN_POINT ( 'NONE',  ( 23.18960511766574939, 19.28820992460970274, -6.437565615129090091 ) ) ;
#946 = CARTESIAN_POINT ( 'NONE',  ( -5.886312902000000236, 35.22358918400000505, 13.15433132100000080 ) ) ;
#948 = CARTESIAN_POINT ( 'NONE',  ( -37.21904762908705067, 41.30938151577629469, -1.825011383131600162 ) ) ;
#950 = CARTESIAN_POINT ( 'NONE',  ( -31.50307137099999366, 36.62660800399999772, 7.738063031000000258 ) ) ;
#949 = CARTESIAN_POINT ( 'NONE',  ( 32.96599752163973562, -90.08182240902281990, 11.42801995233617518 ) ) ;
#951 = ORIENTED_EDGE ( 'NONE', *, *, #531435, .T. ) ;
#953 = CARTESIAN_POINT ( 'NONE',  ( -34.06477201500000263, 34.93619113000000453, 5.534117607000000660 ) ) ;
#952 = CARTESIAN_POINT ( 'NONE',  ( 25.47066370370395205, 1.459573999285234125, -5.150454453227670371 ) ) ;
#954 = CARTESIAN_POINT ( 'NONE',  ( -19.03409224503952757, 37.11199918489524663, -12.02448591809015888 ) ) ;
#955 = CARTESIAN_POINT ( 'NONE',  ( -30.86271070833855035, 52.47324025902660338, 0.000000000000000000 ) ) ;
#957 = EDGE_CURVE ( 'NONE', #458284, #265043, #69808, .T. ) ;
#956 = CARTESIAN_POINT ( 'NONE',  ( 37.59300844200000569, 40.59483218699999441, -0.06731384799999999557 ) ) ;
#958 = ORIENTED_EDGE ( 'NONE', *, *, #566346, .T. ) ;
#960 = CARTESIAN_POINT ( 'NONE',  ( -10.47124292900000064, 15.97702360700000312, 13.52399769699999865 ) ) ;
#959 = CARTESIAN_POINT ( 'NONE',  ( -30.14624626069569757, 52.47324025902700129, -8.565225823957508311 ) ) ;
#961 = CARTESIAN_POINT ( 'NONE',  ( 26.59318345800000216, 17.25279287899999758, 2.393039555000000096 ) ) ;
#963 = CARTESIAN_POINT ( 'NONE',  ( -20.98874230258895679, 35.20351899903283055, 14.41789999667393829 ) ) ;
#962 = CARTESIAN_POINT ( 'NONE',  ( -26.69240223529945055, -49.88766792684120333, -12.80739545028123949 ) ) ;
#965 = CARTESIAN_POINT ( 'NONE',  ( -31.42354013275114966, 36.16407853256135496, -7.510458302730570246 ) ) ;
#964 = CARTESIAN_POINT ( 'NONE',  ( 8.426662973747461649, 3.415481977913310541, -13.08714615848712093 ) ) ;
#966 = CARTESIAN_POINT ( 'NONE',  ( -30.47119708846854635, 35.06085172656139548, -9.278327957165620532 ) ) ;
#967 = ORIENTED_EDGE ( 'NONE', *, *, #41285, .T. ) ;
#969 = CARTESIAN_POINT ( 'NONE',  ( -19.88395127077834701, 17.64975286444920144, 14.52196702483611901 ) ) ;
#968 = CARTESIAN_POINT ( 'NONE',  ( -24.75842915612575013, 11.04361735975874126, -5.210576980230570143 ) ) ;
#970 = CARTESIAN_POINT ( 'NONE',  ( -8.259944494366843415, 15.21543085782637128, -15.30746893682652576 ) ) ;
#972 = EDGE_LOOP ( 'NONE', ( #402056, #7328, #29131, #380569 ) ) ;
#971 = CARTESIAN_POINT ( 'NONE',  ( 34.03592525533225199, 39.41992454536500645, -7.895566386645709755 ) ) ;
#973 = CARTESIAN_POINT ( 'NONE',  ( -23.56594670297370087, 24.11153722028910096, -9.188038424864419795 ) ) ;
#974 = DIRECTION ( 'NONE',  ( 0.000000000000000000, 1.000000000000000000, 0.000000000000000000 ) ) ;
#975 = CARTESIAN_POINT ( 'NONE',  ( -13.66217835600000008, -25.41531416499999807, 15.30008513999999842 ) ) ;
#977 = EDGE_LOOP ( 'NONE', ( #204048, #39872, #250402, #305711 ) ) ;
#976 = CARTESIAN_POINT ( 'NONE',  ( 6.146169435000000014, 9.718564722999998295, 14.22423419600000116 ) ) ;
#978 = CARTESIAN_POINT ( 'NONE',  ( -5.885253752794059601, 22.28522760037219896, -11.16870828940500004 ) ) ;
#979 = DIRECTION ( 'NONE',  ( 0.01744974916068004270, -0.01744974916068274193, -0.9996954598818875715 ) ) ;
#980 = B_SPLINE_CURVE_WITH_KNOTS ( 'NONE', 3,
 ( #368772, #14629, #66316, #541626, #233453, #17450, #506932, #328423, #463751, #147013, #195938, #371633, #63464, #374480, #319899, #455207, #417692, #409160, #544451, #241971, #23170, #112348, #193081, #60631, #11795, #236302, #239126, #325568, #550165, #288074, #414825, #547323, #69188, #20301 ),
 .UNSPECIFIED., .F., .F.,
 ( 4, 2, 2, 2, 2, 1, 2, 2, 2, 2, 1, 2, 2, 2, 1, 1, 2, 2, 4 ),
 ( 0.000000000000000000, 0.1249999999999881761, 0.2499999999999763522, 0.3749999999999645284, 0.4374999999999654721, 0.4687499999999638622, 0.4843749999999635292, 0.4999999999999631406, 0.6249999999999310552, 0.6874999999999161782, 0.7187499999999108491, 0.7343749999999088507, 0.7499999999999069633, 0.8124999999998859801, 0.8437499999998786526, 0.8593749999998749889, 0.8671874999998734346, 0.8749999999998719913, 1.000000000000000000 ),
 .UNSPECIFIED. ) ;
#981 = CARTESIAN_POINT ( 'NONE',  ( -22.17697350099999909, -15.75297652700000128, 12.36554067900000042 ) ) ;
#982 = CARTESIAN_POINT ( 'NONE',  ( 2.935124543821039822, 13.63905826831669899, 16.48682130232764820 ) ) ;
#984 = CARTESIAN_POINT ( 'NONE',  ( -16.78945686400000170, 9.415463086999999121, 10.19560980500000014 ) ) ;
#983 = CARTESIAN_POINT ( 'NONE',  ( -2.531321715073780076E-07, -49.89617833336060215, 17.31477003667464842 ) ) ;
#985 = CARTESIAN_POINT ( 'NONE',  ( 35.83869313900000009, 38.26048467999999758, 5.592826268000000489 ) ) ;
#986 = CARTESIAN_POINT ( 'NONE',  ( 35.49744369893203810, -33.82532599632214954, -3.215225155517539513 ) ) ;
#987 = ORIENTED_EDGE ( 'NONE', *, *, #353141, .T. ) ;
#989 = CARTESIAN_POINT ( 'NONE',  ( 26.71699799375975104, 15.26055770240294862, 0.3886505247898729976 ) ) ;
#988 = CARTESIAN_POINT ( 'NONE',  ( -23.05774665600000262, 0.1914528879999999877, 6.754883802000000159 ) ) ;
#990 = CARTESIAN_POINT ( 'NONE',  ( -8.998915701000001377, 19.90677504500000339, 12.46796297899999928 ) ) ;
#991 = CARTESIAN_POINT ( 'NONE',  ( 33.18382644399999748, -55.39999999999999858, 0.1770160159999999983 ) ) ;
#993 = CARTESIAN_POINT ( 'NONE',  ( -28.58423519699999815, 23.93864876999999680, 1.394473045000000022 ) ) ;
#992 = CARTESIAN_POINT ( 'NONE',  ( 24.03801568000000088, 16.65431381200000160, 4.749122254999999626 ) ) ;
#994 = CARTESIAN_POINT ( 'NONE',  ( -28.56088393399999958, 36.37959952899999649, 9.406699882999998152 ) ) ;
#996 = CARTESIAN_POINT ( 'NONE',  ( 27.83241766126559824, 51.18056739035760216, -8.522846669665620212 ) ) ;
#995 = CARTESIAN_POINT ( 'NONE',  ( 3.439351799246785468, 34.85030528241265557, -12.54747933739893995 ) ) ;
#997 = CARTESIAN_POINT ( 'NONE',  ( -8.650408195000000688, 28.58309162999999842, 10.83363967900000091 ) ) ;
#998 = CARTESIAN_POINT ( 'NONE',  ( -32.26296934499999480, 38.11019457900000162, 7.620278852000000214 ) ) ;
#999 = CARTESIAN_POINT ( 'NONE',  ( 7.690068292863610822, 37.04467651058549649, 14.26192322300856041 ) ) ;
#1000 = EDGE_CURVE ( 'NONE', #412257, #356151, #438474, .T. ) ;
#1001 = CARTESIAN_POINT ( 'NONE',  ( 8.193141022000000717, 16.29353568899999871, 13.69099182699999950 ) ) ;
#1003 = CARTESIAN_POINT ( 'NONE',  ( 16.60357275700000201, -16.76610753900000006, 14.87232110699999943 ) ) ;
#1002 = CARTESIAN_POINT ( 'NONE',  ( -32.23363529072689460, 50.29392376343679416, 7.104072934463100175 ) ) ;
#1004 = CARTESIAN_POINT ( 'NONE',  ( 29.09700502416034951, -84.85872508260220570, -11.70186259390500005 ) ) ;
#1006 = EDGE_CURVE ( 'NONE', #432025, #170748, #486112, .T. ) ;
#1005 = CARTESIAN_POINT ( 'NONE',  ( 31.17159260099999685, -51.35001029899999736, 10.81616271800000106 ) ) ;
#1007 = AXIS2_PLACEMENT_3D ( 'NONE', #397489, #345765, #394649 ) ;
#1008 = CARTESIAN_POINT ( 'NONE',  ( -15.74585395400000110, 11.02513539399999942, 10.57729584400000000 ) ) ;
#1009 = CARTESIAN_POINT ( 'NONE',  ( 26.61029379667486339, 13.76272623161319864, -3.115206385369497076E-07 ) ) ;
#1010 = CARTESIAN_POINT ( 'NONE',  ( 36.54904508999999990, 35.83287694299999515, 1.092337901000000056 ) ) ;
#1013 = CARTESIAN_POINT ( 'NONE',  ( 31.69826653300000174, 45.48085604499999590, 8.578527507000000440 ) ) ;
#1012 = CARTESIAN_POINT ( 'NONE',  ( 26.07783342900000179, 8.754524280000000047, 2.166062306999999798 ) ) ;
#1011 = CARTESIAN_POINT ( 'NONE',  ( -37.61489820098795889, 40.57961461268345005, -0.1683237678993849962 ) ) ;
#1015 = CARTESIAN_POINT ( 'NONE',  ( 22.98064767100000338, -0.5265825069999999775, 7.007761432000000568 ) ) ;
#1014 = CARTESIAN_POINT ( 'NONE',  ( -1.662569442761254956, -0.1760661186093550046, -15.32158674581775060 ) ) ;
#1018 = ORIENTED_EDGE ( 'NONE', *, *, #447870, .F. ) ;
#1017 = CARTESIAN_POINT ( 'NONE',  ( -26.23828381004690158, 0.1754591909428810104, -3.888142529318820095 ) ) ;
#1016 = CARTESIAN_POINT ( 'NONE',  ( 32.47979849400000774, 46.10205810100000434, 7.847902981000000722 ) ) ;
#1019 = CARTESIAN_POINT ( 'NONE',  ( -24.48301693344020080, 1.293692732680999935, -4.365072817713969933 ) ) ;
#1020 = CARTESIAN_POINT ( 'NONE',  ( -30.81449341500000116, 33.52361233599999935, 5.751038662000000024 ) ) ;
#1021 = CARTESIAN_POINT ( 'NONE',  ( -26.62520789827885181, 3.785055458518050031, 0.5894019514387420777 ) ) ;
#1022 = CARTESIAN_POINT ( 'NONE',  ( 22.27125998899999715, 4.884768537999999438, 6.798276575000000932 ) ) ;
#1023 = CARTESIAN_POINT ( 'NONE',  ( -0.7269189740000000510, -0.2090227769999999929, 15.33942049400000052 ) ) ;
#1024 = CARTESIAN_POINT ( 'NONE',  ( 25.97220530299999908, -25.52847253100000202, 11.33118322000000155 ) ) ;
#1025 = CARTESIAN_POINT ( 'NONE',  ( -25.07039316199999845, -25.96513265599999798, 13.59875081500000071 ) ) ;
#1026 = CYLINDRICAL_SURFACE ( 'NONE', #241702, 2.375000000000000000 ) ;
#1027 = CARTESIAN_POINT ( 'NONE',  ( 3.190869509015183514, -5.751001826185135890, 17.28438176881539334 ) ) ;
#1028 = CARTESIAN_POINT ( 'NONE',  ( 23.23431215800000160, 17.45069172700000237, 5.976056945999999925 ) ) ;
#1029 = CARTESIAN_POINT ( 'NONE',  ( -13.32651917161906141, -87.83535140341400904, 17.13221919125034987 ) ) ;
#1031 = CARTESIAN_POINT ( 'NONE',  ( 0.4509225460000000352, -48.28853168999999923, 17.34356406500000247 ) ) ;
#1030 = VECTOR ( 'NONE', #124715, 1000.000000000000000 ) ;
#1032 = DIRECTION ( 'NONE',  ( 0.5735764363510429398, 0.8191520442889940190, 0.000000000000000000 ) ) ;
#1033 = CARTESIAN_POINT ( 'NONE',  ( 25.08471996300000129, 5.280337104000000004, 5.045725887000000576 ) ) ;
#1035 = CARTESIAN_POINT ( 'NONE',  ( 1.176802568999999909, 20.78772799700000107, 11.95514294600000049 ) ) ;
#1034 = CARTESIAN_POINT ( 'NONE',  ( -10.35741481500000027, 37.31092761600000074, 12.85607367000000067 ) ) ;
#1037 = CARTESIAN_POINT ( 'NONE',  ( -21.14485730000000174, -0.4453522069999999999, 8.726421766000001412 ) ) ;
#1036 = CARTESIAN_POINT ( 'NONE',  ( 3.530321505999999943, 18.38836222799999831, 13.87948079700000115 ) ) ;
#1039 = CARTESIAN_POINT ( 'NONE',  ( -20.79737871999999754, 19.29460879400000195, 8.411710736000001631 ) ) ;
#1038 = CARTESIAN_POINT ( 'NONE',  ( 0.4240608234647574859, 18.28964570476214746, 14.05786436540482143 ) ) ;
#1040 = CARTESIAN_POINT ( 'NONE',  ( 27.01166963936334753, 28.69053543262460337, -6.361183629981380427 ) ) ;
#1041 = CARTESIAN_POINT ( 'NONE',  ( -36.54060051610930060, 36.51042746902250968, -2.776248137041430031 ) ) ;
#1043 = CARTESIAN_POINT ( 'NONE',  ( -26.98589128100000067, 28.78566831300000217, 6.456151164999999637 ) ) ;
#1042 = CARTESIAN_POINT ( 'NONE',  ( -0.1861596474837266535, -25.60256754657424594, 15.90548145086890663 ) ) ;
#1044 = DIRECTION ( 'NONE',  ( 0.000000000000000000, 1.000000000000000000, 0.000000000000000000 ) ) ;
#1045 = CARTESIAN_POINT ( 'NONE',  ( 35.18428822087705043, 35.41600273878965055, -4.275462722150400019 ) ) ;
#1046 = CARTESIAN_POINT ( 'NONE',  ( -33.97822979802595000, 36.79774754879104393, 7.437476629589840904 ) ) ;
#1047 = CARTESIAN_POINT ( 'NONE',  ( 0.2154111927532000037, 42.93641093777370088, -13.81826204952369963 ) ) ;
#1048 = CARTESIAN_POINT ( 'NONE',  ( -1.090278108999999995, 22.32090418800000009, 12.84895477999999969 ) ) ;
#1049 = DIRECTION ( 'NONE',  ( 0.000000000000000000, -1.000000000000000000, 0.000000000000000000 ) ) ;
#1050 = CARTESIAN_POINT ( 'NONE',  ( -18.61852899300000175, 22.39707654300000073, 11.44629884000000075 ) ) ;
#1052 = B_SPLINE_SURFACE_WITH_KNOTS ( 'NONE', 1, 3, ( 
 ( #342991, #121254, #201, #524365, #348674, #567611, #302639, #250895, #86622, #472654, #559085, #170167, #129797, #262282, #478333, #294131, #83758, #219055, #43423, #253754, #426616, #481176, #429450, #518710 ),
 ( #435120, #475503, #296968, #175810, #564773, #389043, #394728, #351500, #118439, #32087, #40576, #216229, #432270, #34906, #386210, #80933, #561907, #256581, #354371, #224708, #132651, #11492, #359967, #527208 ) ),
 .UNSPECIFIED., .F., .F., .F.,
 ( 2, 2 ),
 ( 4, 2, 2, 2, 2, 2, 2, 2, 2, 2, 2, 4 ),
 ( 0.000000000000000000, 1.000000000000000000 ),
 ( 0.000000000000000000, 0.004936613254003590148, 0.007404919881005380018, 0.008639073194506281458, 0.008947611522881501397, 0.009256149851256730010, 0.009873226508007180297, 0.01049030316475762017, 0.01110737982150806005, 0.01234153313500896063, 0.01480983976201076004, 0.01974645301601435018 ),
 .UNSPECIFIED. ) ;
#1051 = CARTESIAN_POINT ( 'NONE',  ( -12.77678372200000112, 21.69296101399999799, 12.65296618500000037 ) ) ;
#1053 = CARTESIAN_POINT ( 'NONE',  ( -33.20414154363900394, -63.04494738171960222, -10.23407592717429893 ) ) ;
#1054 = CARTESIAN_POINT ( 'NONE',  ( 19.13454932829850108, 33.28055378564184963, -11.69897792535936176 ) ) ;
#1055 = CARTESIAN_POINT ( 'NONE',  ( -5.440896303833070213, -12.83853509765621936, -16.21466095493504866 ) ) ;
#1056 = ADVANCED_FACE ( 'NONE', ( #250455 ), #26321, .F. ) ;
#1057 = VERTEX_POINT ( 'NONE', #115152 ) ;
#1059 = CARTESIAN_POINT ( 'NONE',  ( -36.79063722899999078, 40.00931094699999591, 3.729569788000000052 ) ) ;
#1058 = B_SPLINE_CURVE_WITH_KNOTS ( 'NONE', 3,
 ( #26113, #201737, #282505, #458156 ),
 .UNSPECIFIED., .F., .F.,
 ( 4, 4 ),
 ( 0.000000000000000000, 1.000000000000000000 ),
 .UNSPECIFIED. ) ;
#1060 = FACE_OUTER_BOUND ( 'NONE', #124001, .T. ) ;
#1061 = CARTESIAN_POINT ( 'NONE',  ( 9.942400911000000008, 16.48501745300000110, 13.50119849900000091 ) ) ;
#1063 = CARTESIAN_POINT ( 'NONE',  ( 0.1829801719999999965, 13.59738187099999962, 14.59187059299999945 ) ) ;
#1062 = CARTESIAN_POINT ( 'NONE',  ( -0.01960546399999999953, 21.75497056200000046, 12.99382109600000135 ) ) ;
#1064 = CARTESIAN_POINT ( 'NONE',  ( 10.79018687976713942, -80.78223458009630065, -16.16920826459215021 ) ) ;
#1065 = CARTESIAN_POINT ( 'NONE',  ( -31.94883350099530261, -25.52233877011605045, -0.3913243251206265372 ) ) ;
#1066 = CIRCLE ( 'NONE', #525625, 2.250000000000106137 ) ;
#1067 = CARTESIAN_POINT ( 'NONE',  ( -0.004931607999999999652, 15.27319419400000022, 13.55153951999999862 ) ) ;
#1068 = CARTESIAN_POINT ( 'NONE',  ( 33.81483787443609401, -76.50722903372762573, 7.594291094952456689 ) ) ;
#1069 = CARTESIAN_POINT ( 'NONE',  ( -26.71207443725040065, -25.57761001866230188, 10.70745006857691983 ) ) ;
#1070 = CARTESIAN_POINT ( 'NONE',  ( -6.770956045999999340, -71.96603561400000615, 16.80823763099999724 ) ) ;
#1071 = CARTESIAN_POINT ( 'NONE',  ( 24.10338467976134780, -58.16342950703392489, 16.49158619676247284 ) ) ;
#1072 = CARTESIAN_POINT ( 'NONE',  ( -25.06079741500000324, 36.27935654699999901, 10.70687985400000031 ) ) ;
#1073 = CARTESIAN_POINT ( 'NONE',  ( 34.05336396999999948, 34.72484903200000161, 5.246116558999999846 ) ) ;
#1074 = CARTESIAN_POINT ( 'NONE',  ( 26.04901523998465152, 0.6103569700220139449, 4.210030040955380137 ) ) ;
#1075 = VERTEX_POINT ( 'NONE', #512584 ) ;
#1076 = CARTESIAN_POINT ( 'NONE',  ( -6.088049349563149804, 1.362321111405564222, -8.149999999999998579 ) ) ;
#1077 = CARTESIAN_POINT ( 'NONE',  ( 0.8520039939999999312, 38.44874132400000377, 13.00407724200000104 ) ) ;
#1078 = DIRECTION ( 'NONE',  ( -0.5735764363510499342, 0.8191520442889891340, 1.003171929053520063E-16 ) ) ;
#1079 = CARTESIAN_POINT ( 'NONE',  ( 24.42357671600000302, 0.01624889200000000089, 4.839910704000000230 ) ) ;
#1080 = CARTESIAN_POINT ( 'NONE',  ( -20.21553781899999791, 11.27655868200000100, 8.175946526999998909 ) ) ;
#1081 = CARTESIAN_POINT ( 'NONE',  ( -0.07076059700000000841, -45.32745980400000008, 17.38558991500000062 ) ) ;
#1082 = CARTESIAN_POINT ( 'NONE',  ( 3.736132351193320211, 1.983832545960015015, 16.74141491969104933 ) ) ;
#1083 = CARTESIAN_POINT ( 'NONE',  ( -23.29076161893645036, 34.19303027618295232, -12.14526567829946124 ) ) ;
#1084 = CARTESIAN_POINT ( 'NONE',  ( -33.29228172606705272, 36.57871931860579906, -7.995919785850239769 ) ) ;
#1085 = AXIS2_PLACEMENT_3D ( 'NONE', #129090, #218350, #356458 ) ;
#1086 = CARTESIAN_POINT ( 'NONE',  ( 37.81425342488729768, 34.73997416425265072, 4.261694676048799547E-14 ) ) ;
#1088 = CARTESIAN_POINT ( 'NONE',  ( 10.92154933000000128, 16.10826057500000275, 13.47564290999999947 ) ) ;
#1087 = CARTESIAN_POINT ( 'NONE',  ( 23.35968730822865069, 0.3378015650310030038, -8.265376764497979423 ) ) ;
#1089 = CARTESIAN_POINT ( 'NONE',  ( 17.73195328999999987, -49.58932311400000259, 16.90975442599999923 ) ) ;
#1091 = CARTESIAN_POINT ( 'NONE',  ( 22.22142909200000105, -0.04449737100000000084, 9.410807776999998708 ) ) ;
#1090 = CARTESIAN_POINT ( 'NONE',  ( -35.76038764558069971, 36.46386707933129401, 4.642666691072199647 ) ) ;
#1092 = CARTESIAN_POINT ( 'NONE',  ( 25.31791049198569965, -43.68384176065145397, 14.14106919922073935 ) ) ;
#1093 = CARTESIAN_POINT ( 'NONE',  ( 25.08238999000000291, -0.4038040940000000023, 3.602784127999999697 ) ) ;
#1094 = CARTESIAN_POINT ( 'NONE',  ( -0.6529167903094221792, -25.92102263113185856, 15.41088525286093081 ) ) ;
#1096 = CARTESIAN_POINT ( 'NONE',  ( 31.81467887600000211, 46.12328299200000004, 8.348688295000000537 ) ) ;
#1095 = CARTESIAN_POINT ( 'NONE',  ( 4.499992899939241120, 0.001929407945692075167, 16.68880527650704693 ) ) ;
#1097 = CARTESIAN_POINT ( 'NONE',  ( -30.41639396500000103, 32.87254043499999767, 7.811174803000000111 ) ) ;
#1098 = DIRECTION ( 'NONE',  ( 1.000000000000000000, 0.000000000000000000, 0.000000000000000000 ) ) ;
#1100 = CARTESIAN_POINT ( 'NONE',  ( 20.27101097039112787, 29.92340589721433375, 13.73628558104477015 ) ) ;
#1099 = CARTESIAN_POINT ( 'NONE',  ( -28.60872328199999970, 29.87031770899999827, 5.138048282999999827 ) ) ;
#1101 = CARTESIAN_POINT ( 'NONE',  ( -29.85897804400000410, 48.89879393900000082, 9.064747600000000460 ) ) ;
#1102 = CARTESIAN_POINT ( 'NONE',  ( 21.31613868532149780, 46.69053920421430348, -12.04457405437397988 ) ) ;
#1103 = CARTESIAN_POINT ( 'NONE',  ( 24.07478939199999957, -2.642580214999999733, 6.026392095999999476 ) ) ;
#1104 = CARTESIAN_POINT ( 'NONE',  ( -0.01006837899999999883, 21.45089325599999697, 14.54446262699999970 ) ) ;
#1105 = CARTESIAN_POINT ( 'NONE',  ( -31.56356300100000212, -50.19772433300000358, 12.72787004200000105 ) ) ;
#1107 = CARTESIAN_POINT ( 'NONE',  ( -15.63384422599999724, -52.40630389799999733, 15.51759453500000063 ) ) ;
#1106 = CARTESIAN_POINT ( 'NONE',  ( 30.75667290368561879, -29.41700143749880780, -4.951181658610611436 ) ) ;
#1108 = ORIENTED_EDGE ( 'NONE', *, *, #403782, .T. ) ;
#1109 = CARTESIAN_POINT ( 'NONE',  ( 3.440307777000000122, 18.58800278700000419, 12.52722653399999864 ) ) ;
#1110 = CARTESIAN_POINT ( 'NONE',  ( 33.05673942500000351, 37.56025432399999886, 6.835612081000000728 ) ) ;
#1111 = CARTESIAN_POINT ( 'NONE',  ( -15.97371194172295183, 50.37475097096910304, 11.14385052023299849 ) ) ;
#1112 = EDGE_LOOP ( 'NONE', ( #7677, #401103 ) ) ;
#1113 = CARTESIAN_POINT ( 'NONE',  ( 11.75099462603890110, 52.32510103671199886, 12.49338455542799942 ) ) ;
#1114 = CARTESIAN_POINT ( 'NONE',  ( 34.32689765395510051, 33.45531915678119361, -1.816547813906309816 ) ) ;
#1116 = CARTESIAN_POINT ( 'NONE',  ( 2.547420648000000121, 29.66244547900000228, 10.75945381400000045 ) ) ;
#1115 = CARTESIAN_POINT ( 'NONE',  ( -8.873722877999998815, -0.3389140299999999772, 13.47163279500000144 ) ) ;
#1117 = CARTESIAN_POINT ( 'NONE',  ( 34.72758788542940067, -82.52498556120109185, -8.879378898057479930 ) ) ;
#1119 = CARTESIAN_POINT ( 'NONE',  ( 4.793716902999999974, 32.73319728900000314, 12.25962224999999961 ) ) ;
#1118 = CARTESIAN_POINT ( 'NONE',  ( -8.791694167912870839, 39.97571322077094891, 14.22250024330095997 ) ) ;
#1120 = B_SPLINE_CURVE_WITH_KNOTS ( 'NONE', 3,
 ( #220609, #261009, #171746, #341741, #393472, #517441 ),
 .UNSPECIFIED., .F., .F.,
 ( 4, 2, 4 ),
 ( 0.000000000000000000, 0.006342981879294749999, 0.006444888992519509467 ),
 .UNSPECIFIED. ) ;
#1122 = CARTESIAN_POINT ( 'NONE',  ( -29.63392784157915116, -31.54256621566104712, -9.691056180550200239 ) ) ;
#1121 = COORDINATED_UNIVERSAL_TIME_OFFSET ( 0, 0, .AHEAD. ) ;
#1123 = CARTESIAN_POINT ( 'NONE',  ( 4.327612833665519965, 39.99025076149380453, 14.21066024443219966 ) ) ;
#1124 = DIRECTION ( 'NONE',  ( -1.002414006277748946E-07, 0.000000000000000000, -0.9999999999999950040 ) ) ;
#1125 = CARTESIAN_POINT ( 'NONE',  ( -37.04914494299999461, 36.43980434000000912, 0.3781566259999999957 ) ) ;
#1126 = CARTESIAN_POINT ( 'NONE',  ( -29.27378370146470132, -45.24814434422800247, 12.18198901671624057 ) ) ;
#1127 = CARTESIAN_POINT ( 'NONE',  ( -7.143621341097619926, 31.10820815027735264, -14.33383703820921973 ) ) ;
#1129 = CARTESIAN_POINT ( 'NONE',  ( -19.47773276795990327, 17.19746954872034905, 13.01892113126960027 ) ) ;
#1128 = AXIS2_PLACEMENT_3D ( 'NONE', #226563, #186138, #281111 ) ;
#1130 = CARTESIAN_POINT ( 'NONE',  ( 34.39335445545484760, -83.65110189867100132, -17.49958216467529581 ) ) ;
#1133 = CARTESIAN_POINT ( 'NONE',  ( -29.13130727837213030, -34.17064381150700569, 15.56961049618599624 ) ) ;
#1132 = CARTESIAN_POINT ( 'NONE',  ( 12.67922919500000134, 32.10947543399999660, 12.62343113600000066 ) ) ;
#1131 = CARTESIAN_POINT ( 'NONE',  ( 25.59967800000005056, -47.49983173306389972, -10.65000000000000036 ) ) ;
#1134 = CARTESIAN_POINT ( 'NONE',  ( -28.95826083400000073, 31.28435841799999295, 5.964535161000000585 ) ) ;
#1135 = CARTESIAN_POINT ( 'NONE',  ( -58.00000000000026290, -230.0000000000001990, 0.000000000000000000 ) ) ;
#1136 = CARTESIAN_POINT ( 'NONE',  ( 13.31939798726624069, -32.13004179678993921, -16.73613102142178732 ) ) ;
#1137 = CARTESIAN_POINT ( 'NONE',  ( -23.42766988799999694, 32.73014205100000140, 11.73800962199999987 ) ) ;
#1138 = CARTESIAN_POINT ( 'NONE',  ( -19.68834513371062300, 29.72493753864068111, -10.96497002940751742 ) ) ;
#1139 = CARTESIAN_POINT ( 'NONE',  ( 19.46981734127593811, 24.98931105884980397, 10.16565468091086899 ) ) ;
#1140 = ORIENTED_EDGE ( 'NONE', *, *, #460885, .T. ) ;
#1141 = CARTESIAN_POINT ( 'NONE',  ( 36.40176739834460307, 52.47324025902660338, 0.000000000000000000 ) ) ;
#1142 = CARTESIAN_POINT ( 'NONE',  ( -26.44513143900000074, -0.5946523320000000057, 3.647048711000000054 ) ) ;
#1143 = CARTESIAN_POINT ( 'NONE',  ( 0.03229326500000000155, 0.1960130029999999912, 14.02627315600000202 ) ) ;
#1144 = CARTESIAN_POINT ( 'NONE',  ( 16.09201574700000137, 34.76975467900000183, 13.65061113200000165 ) ) ;
#1145 = CARTESIAN_POINT ( 'NONE',  ( 0.8944818979999999975, 32.01332984700000139, 14.54969554299999857 ) ) ;
#1146 = CARTESIAN_POINT ( 'NONE',  ( -12.05701355600000113, 32.91574812600000399, 13.99827206299999993 ) ) ;
#1147 = CARTESIAN_POINT ( 'NONE',  ( 31.61624662144109976, -145.9877873588652051, 10.17178364194833939 ) ) ;
#1148 = CARTESIAN_POINT ( 'NONE',  ( -33.69999316802964984, 34.02604896575624593, -4.775829281426470452 ) ) ;
#1150 = DIRECTION ( 'NONE',  ( -1.000000000000000000, 0.000000000000000000, 0.000000000000000000 ) ) ;
#1149 = CARTESIAN_POINT ( 'NONE',  ( 3.000000000000000000, -3.125000000000000000, 0.000000000000000000 ) ) ;
#1151 = CARTESIAN_POINT ( 'NONE',  ( -34.57323252831031368, -87.81908393131693913, 9.033400892286865158 ) ) ;
#1153 = CARTESIAN_POINT ( 'NONE',  ( -33.84982266545162588, -31.51056558684789266, 8.609371877335776801 ) ) ;
#1152 = CARTESIAN_POINT ( 'NONE',  ( -3.814480245000000380, -28.08092731800000053, 17.22114363900000100 ) ) ;
#1154 = CARTESIAN_POINT ( 'NONE',  ( 32.61776614585275524, 31.49143377515715159, 2.086389809384554539 ) ) ;
#1155 = CARTESIAN_POINT ( 'NONE',  ( -32.10652040800000151, 38.41946398699999321, 7.762889271999999785 ) ) ;
#1156 = CARTESIAN_POINT ( 'NONE',  ( 27.63409034636740103, 27.15495547033959767, -4.164365088105220103 ) ) ;
#1157 = CARTESIAN_POINT ( 'NONE',  ( 32.51425904648724696, 35.62663802966545035, 4.343398901349784680 ) ) ;
#1158 = CARTESIAN_POINT ( 'NONE',  ( 5.216347109914770463, 30.23253713825805278, -14.40760730646900001 ) ) ;
#1159 = CARTESIAN_POINT ( 'NONE',  ( 1.053116253000000002, 2.489137164000000180, 13.77919890499999944 ) ) ;
#1160 = CARTESIAN_POINT ( 'NONE',  ( 33.29552116500000380, 35.83358587699999731, 5.084850105000000120 ) ) ;
#1161 = CARTESIAN_POINT ( 'NONE',  ( -32.33341770824414141, -85.09999999999999432, 9.602291232969600188 ) ) ;
#1162 = CARTESIAN_POINT ( 'NONE',  ( -17.62342189704230222, 29.96720676053929822, -12.86551267494083994 ) ) ;
#1163 = CARTESIAN_POINT ( 'NONE',  ( -30.49462976642235290, -25.67039766632869657, -7.650929261461969944 ) ) ;
#1164 = CARTESIAN_POINT ( 'NONE',  ( 18.97053008020749942, 22.40072820428435207, 11.31228929164272046 ) ) ;
#1166 = CARTESIAN_POINT ( 'NONE',  ( -0.01753671199999999944, 30.21657923400000101, 10.76668670799999994 ) ) ;
#1165 = CARTESIAN_POINT ( 'NONE',  ( 37.55132618799999733, 39.11452180199999873, 0.6690673809999999611 ) ) ;
#1167 = CARTESIAN_POINT ( 'NONE',  ( 25.63529102828490025, 23.44403296772905421, -7.091259272456650109 ) ) ;
#1169 = CARTESIAN_POINT ( 'NONE',  ( 21.13271903899999771, -28.42470979699999489, 15.62416669200000108 ) ) ;
#1168 = CARTESIAN_POINT ( 'NONE',  ( -32.61057737999999517, 46.90250406599999167, 5.754738109000000712 ) ) ;
#1170 = CARTESIAN_POINT ( 'NONE',  ( -33.78967953300000460, 42.04415129899999926, 6.033551641000000743 ) ) ;
#1171 = CARTESIAN_POINT ( 'NONE',  ( 28.05551651762729648, -21.32481574965371607, -9.386417561416427802 ) ) ;
#1172 = CARTESIAN_POINT ( 'NONE',  ( -34.33502237342939623, -86.50000000000000000, -3.786326311682675083 ) ) ;
#1173 = EDGE_CURVE ( 'NONE', #519660, #162036, #189398, .T. ) ;
#1174 = CARTESIAN_POINT ( 'NONE',  ( -15.79412922999999935, 26.67018678300000190, 11.59052939600000087 ) ) ;
#1176 = CARTESIAN_POINT ( 'NONE',  ( -27.79632196556859824, 30.18600636721114938, -6.489124096305830314 ) ) ;
#1175 = CARTESIAN_POINT ( 'NONE',  ( -32.42529486399999428, 41.33429693499999757, 8.898671999999999471 ) ) ;
#1177 = CYLINDRICAL_SURFACE ( 'NONE', #25575, 1.700000000000000178 ) ;
#1178 = DIRECTION ( 'NONE',  ( 0.000000000000000000, -1.000000000000000000, 0.000000000000000000 ) ) ;
#1180 = CARTESIAN_POINT ( 'NONE',  ( 26.30275119207145096, 47.14075060366300107, -10.83038791291873970 ) ) ;
#1179 = CARTESIAN_POINT ( 'NONE',  ( 26.26919569000000010, 19.35402016299999772, 4.268462478000000004 ) ) ;
#1181 = CARTESIAN_POINT ( 'NONE',  ( -32.77755268500000341, -50.02076549600000277, 10.79037546299999839 ) ) ;
#1183 = CARTESIAN_POINT ( 'NONE',  ( 28.22548202356719926, 25.34382729520434907, 7.396982351553480051 ) ) ;
#1182 = CARTESIAN_POINT ( 'NONE',  ( -24.62134764061568504, -0.1927652137079173822, -6.909599436923383742 ) ) ;
#1184 = CARTESIAN_POINT ( 'NONE',  ( -13.36717423400000015, 15.65157638500000026, 12.68821197600000161 ) ) ;
#1185 = CARTESIAN_POINT ( 'NONE',  ( -9.743760001000001836, 32.54555096299999661, 12.92720189799999986 ) ) ;
#1186 = ORIENTED_EDGE ( 'NONE', *, *, #40209, .F. ) ;
#1187 = CARTESIAN_POINT ( 'NONE',  ( 36.90269023636520274, 36.08438874854769551, -0.05384312689741269781 ) ) ;
#1188 = CARTESIAN_POINT ( 'NONE',  ( -29.91659577600000119, 34.76663889799999652, 7.749693312999999861 ) ) ;
#1190 = CARTESIAN_POINT ( 'NONE',  ( 4.302137895000000434, 15.33190657599999973, 13.04848659499999997 ) ) ;
#1189 = CARTESIAN_POINT ( 'NONE',  ( 32.58683458506809671, -84.00000000000000000, 8.547078398292830670 ) ) ;
#1191 = CARTESIAN_POINT ( 'NONE',  ( -6.747058064142679612, -11.30391773544279488, 14.69844318208765976 ) ) ;
#1192 = CARTESIAN_POINT ( 'NONE',  ( -33.14153566013561658, -33.58191096492316774, -12.27813361826121152 ) ) ;
#1193 = CARTESIAN_POINT ( 'NONE',  ( 26.80197676644279881, -66.91304700113190052, 15.91600600032520241 ) ) ;
#1194 = ORIENTED_EDGE ( 'NONE', *, *, #274369, .F. ) ;
#1195 = CARTESIAN_POINT ( 'NONE',  ( 0.2373015266287724911, 49.92400380489060296, -11.63373018052973862 ) ) ;
#1196 = CARTESIAN_POINT ( 'NONE',  ( 32.00924094986184798, -60.46537715781890654, -12.55636490155887941 ) ) ;
#1198 = CARTESIAN_POINT ( 'NONE',  ( -3.432882945859470070, 12.51449539509765962, -14.43133579050743975 ) ) ;
#1197 = CARTESIAN_POINT ( 'NONE',  ( -2.990156701938088846E-33, -29.38824025058770673, 1.699999999999999956 ) ) ;
#1199 = CARTESIAN_POINT ( 'NONE',  ( -2.092636666695524728, 23.16814525580900153, 12.65250587598237964 ) ) ;
#1200 = ORIENTED_EDGE ( 'NONE', *, *, #81199, .T. ) ;
#1201 = CONICAL_SURFACE ( 'NONE', #120786, 2.500000000000000000, 0.9599310885968851403 ) ;
#1202 = PERSON_AND_ORGANIZATION ( #22227, #132209 ) ;
#1203 = CARTESIAN_POINT ( 'NONE',  ( -36.97901608699999798, 36.26082197999999579, 0.2152158279999999979 ) ) ;
#1204 = CARTESIAN_POINT ( 'NONE',  ( -24.55487477538050101, -44.00294910751645716, 13.94696064224121912 ) ) ;
#1205 = CARTESIAN_POINT ( 'NONE',  ( -1.617484195419785165, 32.70516965458645586, -14.53824923985319906 ) ) ;
#1206 = CARTESIAN_POINT ( 'NONE',  ( 23.97317676000000120, 5.183159510000000303, 6.716612629000001000 ) ) ;
#1208 = CARTESIAN_POINT ( 'NONE',  ( -27.53489725299999691, 51.51814025899999905, 8.274998144999999639 ) ) ;
#1207 = CARTESIAN_POINT ( 'NONE',  ( 13.07448542999999930, 50.26561404499999952, 11.33947004600000064 ) ) ;
#1210 = CARTESIAN_POINT ( 'NONE',  ( 30.22904513600000342, 49.81035656299999914, 7.191964997000000359 ) ) ;
#1209 = CARTESIAN_POINT ( 'NONE',  ( 30.96170826952371868, -29.82377083272184848, 10.50577552965850003 ) ) ;
#1211 = CARTESIAN_POINT ( 'NONE',  ( -32.72188034399999879, 44.79939109000000030, 8.003031402999999600 ) ) ;
#1214 = CARTESIAN_POINT ( 'NONE',  ( 6.630709391045560785, -13.98843562527303952, -14.97296186219752023 ) ) ;
#1213 = VECTOR ( 'NONE', #540422, 1000.000000000000000 ) ;
#1212 = CARTESIAN_POINT ( 'NONE',  ( -32.68910482400000461, 44.80655414099999945, 6.338334635000000716 ) ) ;
#1215 = DIRECTION ( 'NONE',  ( 1.267432339635554683E-16, -1.000000000000000000, 1.387778780781445676E-17 ) ) ;
#1216 = CARTESIAN_POINT ( 'NONE',  ( -28.80754612600000186, 26.73799535600000254, 4.449999763000000108 ) ) ;
#1217 = CARTESIAN_POINT ( 'NONE',  ( -24.53155329000000151, 34.03570332799999676, 11.70424076399999969 ) ) ;
#1218 = CARTESIAN_POINT ( 'NONE',  ( -30.14749817135929888, 52.42714400994849910, -8.566781903362100437 ) ) ;
#1220 = CARTESIAN_POINT ( 'NONE',  ( -25.13717710669428484, -25.55439452909795861, 11.93169874584498125 ) ) ;
#1219 = CARTESIAN_POINT ( 'NONE',  ( -2.492824683000000263, 34.66141875400000316, 11.26259876800000015 ) ) ;
#1221 = CARTESIAN_POINT ( 'NONE',  ( -25.99277942399999830, 15.19031864699999979, 3.302789014000000023 ) ) ;
#1222 = CARTESIAN_POINT ( 'NONE',  ( 0.2535152199999999856, 32.38803813000000531, 13.30420902200000199 ) ) ;
#1223 = CARTESIAN_POINT ( 'NONE',  ( 19.65676290899999756, 37.76619522400000051, 13.17979578200000113 ) ) ;
#1225 = CARTESIAN_POINT ( 'NONE',  ( -15.03184630400000010, 33.92770583399999396, 13.72750784399999979 ) ) ;
#1224 = CARTESIAN_POINT ( 'NONE',  ( 5.511399441000000898, 25.23948179699999983, 13.02765471500000061 ) ) ;
#1226 = CARTESIAN_POINT ( 'NONE',  ( -11.15055177200000003, 17.51938793300000086, 11.99041043999999978 ) ) ;
#1228 = CARTESIAN_POINT ( 'NONE',  ( 25.17738309200000302, 38.78279611299999630, 12.01321786799999991 ) ) ;
#1227 = CARTESIAN_POINT ( 'NONE',  ( 34.21373440900000418, 33.91500450800000266, 3.429867719999999842 ) ) ;
#1229 = CARTESIAN_POINT ( 'NONE',  ( -19.70699827860875075, 50.34371339169649673, -10.50142771619088045 ) ) ;
#1230 = CARTESIAN_POINT ( 'NONE',  ( 20.29185739000000055, 26.87476424700000166, 10.20909782000000021 ) ) ;
#1231 = CARTESIAN_POINT ( 'NONE',  ( 27.63065509179726220, -29.38824025058770673, 10.60529134745531721 ) ) ;
#1232 = CARTESIAN_POINT ( 'NONE',  ( 34.54484378505090092, -60.81656727428070042, -18.52446324657675092 ) ) ;
#1234 = DIRECTION ( 'NONE',  ( 0.000000000000000000, 0.000000000000000000, 1.000000000000000000 ) ) ;
#1233 = CARTESIAN_POINT ( 'NONE',  ( -13.69708652899999990, -30.45804521999999892, 16.93998605400000201 ) ) ;
#1235 = CARTESIAN_POINT ( 'NONE',  ( 26.10096712500000038, 18.49098237999999839, 4.229310697999999924 ) ) ;
#1236 = CARTESIAN_POINT ( 'NONE',  ( 24.93831247570034648, -0.6114910264560780018, -4.022843023564645293 ) ) ;
#1239 = CARTESIAN_POINT ( 'NONE',  ( 30.93112329348746314, 36.86524010678080288, 8.270127978065882957 ) ) ;
#1238 = CARTESIAN_POINT ( 'NONE',  ( 31.92786017199999904, 36.94542845700000555, 7.568120703000000837 ) ) ;
#1237 = LINE ( 'NONE', #568659, #298193 ) ;
#1240 = CARTESIAN_POINT ( 'NONE',  ( 16.48901842691585173, 47.11063483144329922, -12.64662126567961842 ) ) ;
#1241 = CARTESIAN_POINT ( 'NONE',  ( -22.70178755448290175, -0.2320940352220450253, -9.020466041073479602 ) ) ;
#1242 = CARTESIAN_POINT ( 'NONE',  ( 38.84033426264704758, 36.69251303273570386, -0.1938401824007764951 ) ) ;
#1243 = CARTESIAN_POINT ( 'NONE',  ( 34.41784550204754822, 53.28748895678124597, -5.781036653371381284 ) ) ;
#1244 = CARTESIAN_POINT ( 'NONE',  ( -16.92460875800000153, -34.24316798900000691, 15.35999209600000093 ) ) ;
#1245 = CARTESIAN_POINT ( 'NONE',  ( -1.625030472563810058, 17.55688280362479858, -13.22417121439260157 ) ) ;
#1246 = CARTESIAN_POINT ( 'NONE',  ( -20.09114681364944843, -25.54909430969379969, -15.42133873612930017 ) ) ;
#1247 = CARTESIAN_POINT ( 'NONE',  ( 26.72231975900000123, 2.915782101000000015, 0.4218144180000000243 ) ) ;
#1249 = CARTESIAN_POINT ( 'NONE',  ( 0.6709849004041559262, 46.58596568756329503, 13.36975506719014106 ) ) ;
#1248 = CARTESIAN_POINT ( 'NONE',  ( -32.93745389200000062, 35.57928570800000045, 5.284855177999999931 ) ) ;
#1250 = CARTESIAN_POINT ( 'NONE',  ( -25.57536601315759839, 44.86200792330850362, -9.983056015128999761 ) ) ;
#1251 = VERTEX_POINT ( 'NONE', #239047 ) ;
#1252 = DIRECTION ( 'NONE',  ( 0.02617694830787395746, 3.205751595668356810E-18, -0.9996573249755572599 ) ) ;
#1254 = CARTESIAN_POINT ( 'NONE',  ( -32.85665255199999990, 34.98028672899999947, 7.165590281000000061 ) ) ;
#1253 = LINE ( 'NONE', #269001, #145532 ) ;
#1255 = CARTESIAN_POINT ( 'NONE',  ( -21.01663649500000020, 44.86509026699999936, 11.00364546799999843 ) ) ;
#1257 = CARTESIAN_POINT ( 'NONE',  ( 34.71958327300000491, 42.03180480200000346, 4.728997305000000928 ) ) ;
#1256 = CARTESIAN_POINT ( 'NONE',  ( -1.322006708999999836, 17.84354321200000015, 12.87769364400000072 ) ) ;
#1258 = CARTESIAN_POINT ( 'NONE',  ( 29.59859248552688982, 36.07488548154513808, -7.658652020464188581 ) ) ;
#1259 = CARTESIAN_POINT ( 'NONE',  ( -3.712143356999999977, 37.05886859199999606, 14.34929492699999898 ) ) ;
#1260 = CARTESIAN_POINT ( 'NONE',  ( -29.10674138754888673, -29.42740131432996620, -10.48595986881649900 ) ) ;
#1261 = CARTESIAN_POINT ( 'NONE',  ( 20.77322416700000218, 17.36109351800000056, 8.141020007999999919 ) ) ;
#1262 = CARTESIAN_POINT ( 'NONE',  ( 25.55085121897554856, 52.47413073016280549, -10.79768118140877853 ) ) ;
#1263 = CARTESIAN_POINT ( 'NONE',  ( -14.27054538099999981, 45.41023029099999775, 11.77550244400000068 ) ) ;
#1264 = CARTESIAN_POINT ( 'NONE',  ( -32.69999999999999574, -33.56499999156078928, -13.00718970044770728 ) ) ;
#1265 = DIRECTION ( 'NONE',  ( -0.01745243341532525666, 0.000000000000000000, 0.9998476946854875091 ) ) ;
#1266 = CARTESIAN_POINT ( 'NONE',  ( 21.81906376290419658, -0.7159302034587819996, 9.876871105629160041 ) ) ;
#1267 = CARTESIAN_POINT ( 'NONE',  ( 0.1826499119999999976, -15.65275675200000016, 15.35128062499999935 ) ) ;
#1268 = CARTESIAN_POINT ( 'NONE',  ( 0.7322348735958430499, 2.460065816540614847, -13.78471781869247970 ) ) ;
#1269 = CARTESIAN_POINT ( 'NONE',  ( -33.13403651098170144, 30.94085313090159772, -4.810075528520640020 ) ) ;
#1270 = CARTESIAN_POINT ( 'NONE',  ( 32.76543844158239693, -81.56483401498870478, 11.15000000000000036 ) ) ;
#1271 = AXIS2_PLACEMENT_3D ( 'NONE', #204262, #417471, #161049 ) ;
#1273 = CARTESIAN_POINT ( 'NONE',  ( -34.24893508000000253, 37.20586125700000224, 5.203392417999999964 ) ) ;
#1272 = CARTESIAN_POINT ( 'NONE',  ( -25.17830303799999925, -6.131398028999999639, 5.255875314999999937 ) ) ;
#1274 = CYLINDRICAL_SURFACE ( 'NONE', #564263, 0.1999999999999992062 ) ;
#1275 = CARTESIAN_POINT ( 'NONE',  ( 0.1106803016871130002, 15.10431160874014900, 14.81306675643483928 ) ) ;
#1276 = CARTESIAN_POINT ( 'NONE',  ( 17.49451283299999815, 37.73765128300000526, 12.21070899299999901 ) ) ;
#1277 = CARTESIAN_POINT ( 'NONE',  ( -27.13075695800000275, 32.64828437399999927, 10.09137721799999987 ) ) ;
#1278 = DATE_TIME_ROLE ( 'classification_date' ) ;
#1279 = CARTESIAN_POINT ( 'NONE',  ( -34.96199783499999825, 52.04917350800000264, 0.1334649820000000098 ) ) ;
#1280 = CARTESIAN_POINT ( 'NONE',  ( -21.89997172285254834, -46.35742729711460441, 14.29309019576849948 ) ) ;
#1281 = ORIENTED_EDGE ( 'NONE', *, *, #59740, .T. ) ;
#1282 = CARTESIAN_POINT ( 'NONE',  ( 33.44901309600000161, 37.19752706200000603, 6.255441841000000558 ) ) ;
#1283 = CARTESIAN_POINT ( 'NONE',  ( 33.34768885799999794, 35.70876720300000073, 7.314296817999999867 ) ) ;
#1285 = CARTESIAN_POINT ( 'NONE',  ( -27.29608437099999918, 52.25153230400000126, 10.13191926800000076 ) ) ;
#1284 = CARTESIAN_POINT ( 'NONE',  ( 31.21407227900000336, -51.33843782699999991, 10.73862377300000048 ) ) ;
#1287 = CARTESIAN_POINT ( 'NONE',  ( -28.32372255358049884, 52.47324025902649680, -9.636471798832689117 ) ) ;
#1286 = CARTESIAN_POINT ( 'NONE',  ( -3.800000000000004263, 35.61500000000000199, -3.799999999999999822 ) ) ;
#1288 = CARTESIAN_POINT ( 'NONE',  ( 23.69769529523365037, -45.80071854040839696, -8.486240907869820660 ) ) ;
#1289 = CARTESIAN_POINT ( 'NONE',  ( -31.64764392600000065, 52.00027007999999995, 7.343450793000000587 ) ) ;
#1290 = CARTESIAN_POINT ( 'NONE',  ( 17.78556697099999795, 52.93516234799999864, 12.14503128600000004 ) ) ;
#1291 = CARTESIAN_POINT ( 'NONE',  ( -26.52681999200000362, -0.2034319549999999976, 3.237163864999999863 ) ) ;
#1292 = CARTESIAN_POINT ( 'NONE',  ( -21.94697257799999690, 30.88813254699999788, 10.45652121900000076 ) ) ;
#1293 = CARTESIAN_POINT ( 'NONE',  ( -3.585472160000000130, 31.32730149100000006, 10.82840380200000219 ) ) ;
#1294 = EDGE_CURVE ( 'NONE', #530072, #312594, #355484, .T. ) ;
#1295 = CARTESIAN_POINT ( 'NONE',  ( 27.72883935897483454, 48.85787789893583266, -8.714920065418349182 ) ) ;
#1296 = CARTESIAN_POINT ( 'NONE',  ( -12.86672546041300080, -0.3636019691802905296, -12.39560897869083966 ) ) ;
#1297 = CARTESIAN_POINT ( 'NONE',  ( 4.317491438304949192, -2.365632793626775143, -15.39061821066959901 ) ) ;
#1298 = CARTESIAN_POINT ( 'NONE',  ( -14.58194616780192021, 51.84403132261480351, 12.39054216210545967 ) ) ;
#1299 = CARTESIAN_POINT ( 'NONE',  ( -26.36876102141096467, -55.32292690703159366, -15.87350741601710880 ) ) ;
#1301 = CARTESIAN_POINT ( 'NONE',  ( 16.99168742622077488, 24.88183962239655855, -11.03173082613832001 ) ) ;
#1300 = CARTESIAN_POINT ( 'NONE',  ( -26.67979642100000248, 28.19090517400000095, 6.425495245999999661 ) ) ;
#1303 = CARTESIAN_POINT ( 'NONE',  ( 8.403593700675429545, -13.54022376101059955, -14.72625266210958017 ) ) ;
#1302 = CARTESIAN_POINT ( 'NONE',  ( -26.70695344599999999, -0.2642971369999999598, 2.662429686999999934 ) ) ;
#1304 = ADVANCED_FACE ( 'NONE', ( #483573 ), #83322, .F. ) ;
#1307 = CARTESIAN_POINT ( 'NONE',  ( -18.90475046500000289, 38.77755189199999819, 13.22583083200000154 ) ) ;
#1306 = CARTESIAN_POINT ( 'NONE',  ( 9.212113062000002017, 44.77423840099999808, 12.16388716799999870 ) ) ;
#1305 = B_SPLINE_CURVE_WITH_KNOTS ( 'NONE', 3,
 ( #363083, #506198, #154819, #295869, #114491, #514763, #376586, #111608 ),
 .UNSPECIFIED., .F., .F.,
 ( 4, 2, 2, 4 ),
 ( 0.000000000000000000, 0.5000000000000001110, 0.7500000000000000000, 1.000000000000000000 ),
 .UNSPECIFIED. ) ;
#1308 = CARTESIAN_POINT ( 'NONE',  ( -31.74738815400000291, 36.79203407200000697, 7.635224533999999785 ) ) ;
#1310 = ORIENTED_EDGE ( 'NONE', *, *, #213698, .F. ) ;
#1309 = CARTESIAN_POINT ( 'NONE',  ( 19.23181348799999668, 21.05210689899999821, 10.98440334800000073 ) ) ;
#1311 = CARTESIAN_POINT ( 'NONE',  ( 25.91314248156270494, -25.68543471234022491, 11.40556418669490313 ) ) ;
#1312 = CARTESIAN_POINT ( 'NONE',  ( -0.05726227399999999496, 44.50508609099999546, 13.63306727700000032 ) ) ;
#1314 = CARTESIAN_POINT ( 'NONE',  ( -5.000000000000000000, 53.72324025902660338, -7.650313950435330135 ) ) ;
#1313 = DIRECTION ( 'NONE',  ( 0.000000000000000000, -0.000000000000000000, 1.000000000000000000 ) ) ;
#1315 = CARTESIAN_POINT ( 'NONE',  ( 29.17110473173734775, 27.60292330104539715, 4.637648531530059515 ) ) ;
#1316 = CARTESIAN_POINT ( 'NONE',  ( 26.15945980500000090, 40.20784113700000262, 10.33620023100000118 ) ) ;
#1317 = DIRECTION ( 'NONE',  ( 0.000000000000000000, 0.000000000000000000, -1.000000000000000000 ) ) ;
#1318 = CARTESIAN_POINT ( 'NONE',  ( 33.28345936314136111, -56.25377865965504043, 11.04479400177592652 ) ) ;
#1319 = CARTESIAN_POINT ( 'NONE',  ( -32.40092838700000044, 36.69528428999999647, 7.015768172999999663 ) ) ;
#1320 = CARTESIAN_POINT ( 'NONE',  ( 5.862470565999999828, -12.30138106000000064, 14.87107454399999895 ) ) ;
#1321 = CARTESIAN_POINT ( 'NONE',  ( 0.000000000000000000, 52.47324025902660338, 14.01840192611683911 ) ) ;
#1322 = CARTESIAN_POINT ( 'NONE',  ( -33.41653343099999773, 35.70685171199999530, 4.708549213000000400 ) ) ;
#1324 = CARTESIAN_POINT ( 'NONE',  ( -26.26815612100000052, 37.28255939699999288, 10.42465528600000191 ) ) ;
#1323 = CARTESIAN_POINT ( 'NONE',  ( -24.69594707235350128, -51.97351120391270030, 13.99635774648332109 ) ) ;
#1325 = CARTESIAN_POINT ( 'NONE',  ( -26.76115523162179954, 42.10518458990854640, -11.26712881844652081 ) ) ;
#1326 = CARTESIAN_POINT ( 'NONE',  ( 20.47188736767808948, 31.11562400926180061, 12.30977376424778136 ) ) ;
#1328 = CARTESIAN_POINT ( 'NONE',  ( -10.07275531979574268, 1.591905938071020765, -12.79679160882988675 ) ) ;
#1327 = CARTESIAN_POINT ( 'NONE',  ( -28.18295386400000169, 28.15184515099999984, 4.096958809999999396 ) ) ;
#1329 = CARTESIAN_POINT ( 'NONE',  ( -8.216342435938262412, -6.883853123082650960, -14.11570599460432796 ) ) ;
#1330 = CARTESIAN_POINT ( 'NONE',  ( -26.94804001900000046, -38.28032129500000025, 13.18725918100000172 ) ) ;
#1331 = FACE_OUTER_BOUND ( 'NONE', #400405, .T. ) ;
#1332 = CARTESIAN_POINT ( 'NONE',  ( -31.33693370315644700, -80.51049636077689797, 13.06695315127449852 ) ) ;
#1334 = CARTESIAN_POINT ( 'NONE',  ( -0.3114650700657115023, -26.32735278928520017, -17.18474863565380062 ) ) ;
#1333 = CARTESIAN_POINT ( 'NONE',  ( 30.03285523164242932, -34.12549489964975891, -15.19257276639862120 ) ) ;
#1335 = CARTESIAN_POINT ( 'NONE',  ( -32.57684977200000276, 36.63392528099999623, 8.601134401000001262 ) ) ;
#1336 = CARTESIAN_POINT ( 'NONE',  ( -23.35180019933815032, 40.42400945809205126, -11.02806180013384107 ) ) ;
#1337 = ORIENTED_EDGE ( 'NONE', *, *, #153038, .T. ) ;
#1339 = ORIENTED_EDGE ( 'NONE', *, *, #40006, .T. ) ;
#1338 = CARTESIAN_POINT ( 'NONE',  ( 33.98806930099999590, -81.53576752799999383, 0.1433713350000000164 ) ) ;
#1340 = CARTESIAN_POINT ( 'NONE',  ( 32.51624109264395202, -88.47038715507920870, -13.01903109070751974 ) ) ;
#1341 = CARTESIAN_POINT ( 'NONE',  ( 7.619258362686099240, -0.3067250534574589849, 13.64210812651243998 ) ) ;
#1342 = CARTESIAN_POINT ( 'NONE',  ( -32.34358288399999992, 47.93573554900000033, 7.480920121999999672 ) ) ;
#1343 = CARTESIAN_POINT ( 'NONE',  ( -3.227773557999999987, 30.48559913000000066, 12.04150624299999883 ) ) ;
#1344 = CARTESIAN_POINT ( 'NONE',  ( -21.48305711100000082, 33.27146074200000214, 11.12380236500000130 ) ) ;
#1345 = CARTESIAN_POINT ( 'NONE',  ( 33.80431032696599658, 51.13943216011119830, -4.861015380330280244 ) ) ;
#1346 = AXIS2_PLACEMENT_3D ( 'NONE', #232743, #538096, #494885 ) ;
#1347 = CARTESIAN_POINT ( 'NONE',  ( 24.39480204799999896, 16.67272224499999922, 4.164659838000000391 ) ) ;
#1349 = CARTESIAN_POINT ( 'NONE',  ( 34.53248966042475132, -87.82253902491190445, -9.203649493925679437 ) ) ;
#1348 = CARTESIAN_POINT ( 'NONE',  ( -32.17911547323765120, 50.87404927219580486, 0.2008949664819537073 ) ) ;
#1351 = ORIENTED_EDGE ( 'NONE', *, *, #411907, .T. ) ;
#1350 = FACE_BOUND ( 'NONE', #546749, .T. ) ;
#1352 = CARTESIAN_POINT ( 'NONE',  ( 0.03587918100000000304, 0.01402742500000000135, 15.32109180800000026 ) ) ;
#1353 = CARTESIAN_POINT ( 'NONE',  ( -5.441196425000000225, 50.73945660000000402, 12.75849392699999996 ) ) ;
#1354 = CARTESIAN_POINT ( 'NONE',  ( -30.27540581075609083, -29.40207537976514729, -7.061739324400246431 ) ) ;
#1355 = CARTESIAN_POINT ( 'NONE',  ( -28.05501335000000296, -49.69408272400000470, 15.06045942999999987 ) ) ;
#1356 = CARTESIAN_POINT ( 'NONE',  ( 28.32646713999999832, 34.14601672099999519, 8.519367459999999781 ) ) ;
#1358 = CARTESIAN_POINT ( 'NONE',  ( -22.42846473400000207, 2.428793530999999728, 7.003635559999999316 ) ) ;
#1357 = CARTESIAN_POINT ( 'NONE',  ( -44.27187275500005370, -36.02372580899945120, 15.86478895300074932 ) ) ;
#1359 = CARTESIAN_POINT ( 'NONE',  ( -14.57474628399999972, 31.31275828900000135, 12.30333549200000043 ) ) ;
#1361 = DIRECTION ( 'NONE',  ( 0.9999904807207344870, -0.004363309284746567582, 0.000000000000000000 ) ) ;
#1360 = CARTESIAN_POINT ( 'NONE',  ( 12.53201122852243898, -28.42865780489805161, 16.92300014327870272 ) ) ;
#1362 = LINE ( 'NONE', #168498, #270394 ) ;
#1363 = CARTESIAN_POINT ( 'NONE',  ( 0.3082169500347465285, -25.16029126244914949, 17.13985497557144910 ) ) ;
#1364 = CARTESIAN_POINT ( 'NONE',  ( -29.04900189700000013, -26.98636536699999766, 8.863236768000000154 ) ) ;
#1365 = CARTESIAN_POINT ( 'NONE',  ( -0.07153194100000000166, 34.19431947699999341, 13.27748824600000077 ) ) ;
#1366 = CARTESIAN_POINT ( 'NONE',  ( 33.34813693590350425, -57.12019407404110183, 10.99253300515348108 ) ) ;
#1367 = CARTESIAN_POINT ( 'NONE',  ( 5.722057540070669468, 0.7002551594934189882, -14.99625893069180194 ) ) ;
#1368 = CARTESIAN_POINT ( 'NONE',  ( 20.19558561722115186, 1.288545548315690015, 10.64161580450554112 ) ) ;
#1369 = CARTESIAN_POINT ( 'NONE',  ( 3.034779574033739991, -0.6085405516975810336, -14.07860456017643891 ) ) ;
#1371 = CARTESIAN_POINT ( 'NONE',  ( 34.52864283678148638, 33.25439004411330046, -0.01000261044596412879 ) ) ;
#1370 = CARTESIAN_POINT ( 'NONE',  ( 0.2155237386920764997, 40.11916893440015031, -14.10917125904209968 ) ) ;
#1372 = CARTESIAN_POINT ( 'NONE',  ( -33.18700673500000420, 44.89731062599999944, 5.792211683999999750 ) ) ;
#1374 = EDGE_CURVE ( 'NONE', #48189, #196409, #53522, .T. ) ;
#1373 = CARTESIAN_POINT ( 'NONE',  ( -32.69890586504279639, -32.63999508779574654, -12.59597130196941350 ) ) ;
#1376 = CARTESIAN_POINT ( 'NONE',  ( 36.99267234090675061, 41.98395578506639936, -2.371725266134220078 ) ) ;
#1375 = CARTESIAN_POINT ( 'NONE',  ( -23.94770104399999866, 12.38313896100000022, 4.227592439999999563 ) ) ;
#1377 = CARTESIAN_POINT ( 'NONE',  ( -25.71000212399999896, -0.1541367149999999797, 5.189742852000000184 ) ) ;
#1378 = CARTESIAN_POINT ( 'NONE',  ( -28.70523873299999806, 34.86089535400000017, 10.22330617100000083 ) ) ;
#1379 = CARTESIAN_POINT ( 'NONE',  ( -33.18555022199999627, 36.66779706200000533, 8.121312946999999838 ) ) ;
#1380 = CARTESIAN_POINT ( 'NONE',  ( -26.36044077494934967, 33.83572852492250149, -9.495244296127870243 ) ) ;
#1381 = CARTESIAN_POINT ( 'NONE',  ( -32.08645767699999851, 51.96940527200000304, 6.903530194000000009 ) ) ;
#1382 = CARTESIAN_POINT ( 'NONE',  ( 32.69964998440914883, -33.56835570665771229, -13.05606433233180574 ) ) ;
#1383 = DIRECTION ( 'NONE',  ( -1.000000000000000000, 0.000000000000000000, 0.000000000000000000 ) ) ;
#1384 = ORIENTED_EDGE ( 'NONE', *, *, #355791, .F. ) ;
#1385 = CARTESIAN_POINT ( 'NONE',  ( -26.66343551199999951, 17.46032206899999650, 2.269300603000000027 ) ) ;
#1386 = DIRECTION ( 'NONE',  ( 1.000000000000000000, 0.000000000000000000, 0.000000000000000000 ) ) ;
#1387 = CARTESIAN_POINT ( 'NONE',  ( -34.88620841580015508, 52.47324025902670286, -0.3999980960806879815 ) ) ;
#1389 = CARTESIAN_POINT ( 'NONE',  ( 23.57649228636385175, 1.384842109532160137, -7.818991245123599221 ) ) ;
#1388 = CARTESIAN_POINT ( 'NONE',  ( 31.96466849935718102, 52.37315970068919313, -6.942677224949250991 ) ) ;
#1390 = FACE_OUTER_BOUND ( 'NONE', #277043, .T. ) ;
#1391 = EDGE_CURVE ( 'NONE', #563934, #382379, #80494, .T. ) ;
#1392 = CARTESIAN_POINT ( 'NONE',  ( -22.31124006099999946, 35.60826636799999534, 12.64236606600000101 ) ) ;
#1393 = CARTESIAN_POINT ( 'NONE',  ( 23.08844763999999827, 52.42998283000000015, 11.43091038600000076 ) ) ;
#1396 = DIRECTION ( 'NONE',  ( -1.000000000000000000, 1.156482317317871725E-16, -0.000000000000000000 ) ) ;
#1395 = CARTESIAN_POINT ( 'NONE',  ( 22.11591097900000236, 26.37463496899999882, 9.228779621000001043 ) ) ;
#1394 = CARTESIAN_POINT ( 'NONE',  ( 28.88949218340134806, -130.9712597301022186, -14.25904238479824038 ) ) ;
#1398 = EDGE_LOOP ( 'NONE', ( #283264, #237358, #65139, #280237 ) ) ;
#1397 = CARTESIAN_POINT ( 'NONE',  ( 18.75000079942489606, 46.57324025902659770, 7.974996013602891232 ) ) ;
#1399 = CARTESIAN_POINT ( 'NONE',  ( 30.12160551619119886, -23.87957513975900170, -7.365390233348700022 ) ) ;
#1401 = CARTESIAN_POINT ( 'NONE',  ( 35.48973500000000314, 48.77070233000000599, 2.398821024000000079 ) ) ;
#1400 = CARTESIAN_POINT ( 'NONE',  ( 32.72641932947665566, -31.97485439806564855, -12.10803161161098629 ) ) ;
#1402 = EDGE_CURVE ( 'NONE', #395951, #443713, #472213, .T. ) ;
#1403 = CARTESIAN_POINT ( 'NONE',  ( 4.311592354503319235, 8.065982847362650096E-16, 0.000000000000000000 ) ) ;
#1404 = CARTESIAN_POINT ( 'NONE',  ( -24.63238156384090161, 19.32507234030714827, -4.586832568121220532 ) ) ;
#1406 = CARTESIAN_POINT ( 'NONE',  ( 26.83460593499999902, 20.01251407599999865, 3.320975811999999916 ) ) ;
#1405 = CARTESIAN_POINT ( 'NONE',  ( -22.94677646999999965, -0.4459207790000000449, 7.027378045999999934 ) ) ;
#1408 = CARTESIAN_POINT ( 'NONE',  ( 29.72665463540952402, 61.09991292562305176, -6.257573819912681579 ) ) ;
#1407 = CARTESIAN_POINT ( 'NONE',  ( -26.76238781399999667, -0.2012734350000000005, 2.415363059000000145 ) ) ;
#1409 = ORIENTED_EDGE ( 'NONE', *, *, #236247, .T. ) ;
#1410 = CARTESIAN_POINT ( 'NONE',  ( 8.743956438999999747, 23.39221002100000035, 12.63285257699999953 ) ) ;
#1412 = CARTESIAN_POINT ( 'NONE',  ( -22.25079945699999939, 8.161888904000001332, 6.513873539000000434 ) ) ;
#1411 = AXIS2_PLACEMENT_3D ( 'NONE', #147267, #544711, #322966 ) ;
#1414 = EDGE_LOOP ( 'NONE', ( #389026, #336084, #499986, #237468, #456223, #53814, #502025, #489381, #172315, #135783 ) ) ;
#1413 = CARTESIAN_POINT ( 'NONE',  ( 33.31941335168485097, 52.80629558645650690, 5.036047268667910082 ) ) ;
#1415 = CARTESIAN_POINT ( 'NONE',  ( -8.431188342029640737, -0.1186668918979340015, -13.50146851383919966 ) ) ;
#1416 = CARTESIAN_POINT ( 'NONE',  ( 0.1019147029999999954, 33.88178528000000256, 14.53571722899999941 ) ) ;
#1419 = CYLINDRICAL_SURFACE ( 'NONE', #75577, 2.250000000000050626 ) ;
#1418 = CARTESIAN_POINT ( 'NONE',  ( 8.502009114943930967, 67.29060552249829641, 9.384974000201530941 ) ) ;
#1417 = CARTESIAN_POINT ( 'NONE',  ( 29.75453042237732149, 56.82061804712166264, -5.775841163400321499 ) ) ;
#1420 = EDGE_CURVE ( 'NONE', #524930, #102148, #511366, .T. ) ;
#1421 = CARTESIAN_POINT ( 'NONE',  ( -9.355792823103190159, -66.68827657566600919, -18.26715012858429787 ) ) ;
#1423 = CARTESIAN_POINT ( 'NONE',  ( 34.05655147499999913, 36.04117270900000136, 6.815589947000000315 ) ) ;
#1422 = B_SPLINE_CURVE_WITH_KNOTS ( 'NONE', 3,
 ( #178102, #273033, #353808, #448669, #229762, #132096, #304929, #480629, #218514, #394188, #483472, #350950, #88900, #526658, #5320, #180924, #356620, #59766, #186550, #462884, #506086 ),
 .UNSPECIFIED., .F., .F.,
 ( 4, 2, 2, 2, 2, 1, 1, 1, 2, 2, 2, 4 ),
 ( 0.000000000000000000, 0.1250000000002660372, 0.2500000000005320744, 0.3750000000007981393, 0.4375000000009311441, 0.4687500000009976464, 0.4843750000010360601, 0.4921875000010552115, 0.4960937500010579315, 0.5000000000010605961, 0.7500000000005302425, 1.000000000000000000 ),
 .UNSPECIFIED. ) ;
#1424 = ORIENTED_EDGE ( 'NONE', *, *, #323687, .F. ) ;
#1426 = CARTESIAN_POINT ( 'NONE',  ( 11.41598763999999910, 27.52155111100000084, 10.88312374800000093 ) ) ;
#1425 = CARTESIAN_POINT ( 'NONE',  ( -0.6768969110000000455, 26.09363071099999942, 13.28611400499999995 ) ) ;
#1429 = ORIENTED_EDGE ( 'NONE', *, *, #253540, .T. ) ;
#1428 = CARTESIAN_POINT ( 'NONE',  ( -20.33446570999999992, 21.47349437599999789, 9.088849312999998986 ) ) ;
#1427 = CARTESIAN_POINT ( 'NONE',  ( -3.283305496772610521, 24.24797895703025574, -10.94577473538269174 ) ) ;
#1430 = CARTESIAN_POINT ( 'NONE',  ( 4.199999999999992184, 35.61500000000000199, 12.19999999999999929 ) ) ;
#1431 = CARTESIAN_POINT ( 'NONE',  ( -33.15539885600000503, 46.88560390100000319, 5.134159708000000322 ) ) ;
#1432 = CARTESIAN_POINT ( 'NONE',  ( -25.56258964700000291, 36.94838139799999510, 10.62327810399999883 ) ) ;
#1433 = CARTESIAN_POINT ( 'NONE',  ( 0.2240347542457530039, -1.466916474191773956, 17.49298762184830025 ) ) ;
#1434 = EDGE_LOOP ( 'NONE', ( #225854, #61581, #127772, #138746 ) ) ;
#1436 = ORIENTED_EDGE ( 'NONE', *, *, #483783, .T. ) ;
#1435 = ORIENTED_EDGE ( 'NONE', *, *, #268891, .T. ) ;
#1437 = CARTESIAN_POINT ( 'NONE',  ( -32.50000000000000000, 39.00000000000000000, 6.729999999999999538 ) ) ;
#1438 = CARTESIAN_POINT ( 'NONE',  ( -29.14349442695280246, -43.65978268841835330, -14.17967553878725973 ) ) ;
#1439 = CARTESIAN_POINT ( 'NONE',  ( -29.65575997499999872, 52.62553837899999820, 8.859661149999999097 ) ) ;
#1440 = CARTESIAN_POINT ( 'NONE',  ( -4.094464389000000537, 16.19396247499999930, 14.27158867500000028 ) ) ;
#1441 = CARTESIAN_POINT ( 'NONE',  ( -15.28364200999999944, 27.23725986199999838, 11.76698425000000015 ) ) ;
#1442 = CARTESIAN_POINT ( 'NONE',  ( 33.51809887200000304, 52.21870121199999915, 4.878906309000000441 ) ) ;
#1443 = CARTESIAN_POINT ( 'NONE',  ( 34.07560614200000515, 36.72147557400000295, 5.007969663999999987 ) ) ;
#1444 = CARTESIAN_POINT ( 'NONE',  ( -30.57231614290325084, -57.13055929289510004, 14.49735095155339870 ) ) ;
#1446 = CARTESIAN_POINT ( 'NONE',  ( -30.02852971042678831, -56.77387040171161203, 11.15000000000000036 ) ) ;
#1445 = CIRCLE ( 'NONE', #378436, 2.055000000000000160 ) ;
#1450 = ORIENTED_EDGE ( 'NONE', *, *, #102719, .F. ) ;
#1449 = CARTESIAN_POINT ( 'NONE',  ( 23.00000000000000000, -85.90000000000000568, 0.000000000000000000 ) ) ;
#1448 = CARTESIAN_POINT ( 'NONE',  ( -12.84137153400000031, -0.4198632840000000033, 12.64722193400000094 ) ) ;
#1447 = CARTESIAN_POINT ( 'NONE',  ( 26.21422877299999854, 24.84284941599999996, 7.091632541000000067 ) ) ;
#1451 = CARTESIAN_POINT ( 'NONE',  ( -32.13266558458250444, 57.54188731960221759, -2.095989614357863573 ) ) ;
#1453 = AXIS2_PLACEMENT_3D ( 'NONE', #22848, #480490, #299138 ) ;
#1452 = CARTESIAN_POINT ( 'NONE',  ( 33.02269729100000006, 41.11103046499999891, 6.944593056999999625 ) ) ;
#1454 = CARTESIAN_POINT ( 'NONE',  ( 9.046215292999999491, -2.500568395000000166, 13.62562106700000086 ) ) ;
#1457 = ORIENTED_EDGE ( 'NONE', *, *, #531884, .T. ) ;
#1456 = CARTESIAN_POINT ( 'NONE',  ( 30.36021586999999755, 28.83636564899999755, 3.483304008000000174 ) ) ;
#1455 = CARTESIAN_POINT ( 'NONE',  ( 2.201616527000000101, -39.44802599199999804, 15.91276230999999797 ) ) ;
#1458 = CARTESIAN_POINT ( 'NONE',  ( 0.1588350910000000116, -62.11300584000000669, 17.21968602200000120 ) ) ;
#1459 = CARTESIAN_POINT ( 'NONE',  ( 23.19645358799999713, -0.4746427249999999876, 6.744322045000000543 ) ) ;
#1460 = DIRECTION ( 'NONE',  ( 1.000000000000000000, 0.000000000000000000, 0.000000000000000000 ) ) ;
#1461 = CARTESIAN_POINT ( 'NONE',  ( -26.82167731599999883, 26.10246335200000090, 4.745166585999999853 ) ) ;
#1462 = CARTESIAN_POINT ( 'NONE',  ( 0.000000000000000000, 52.47324025902660338, -14.01840192611683911 ) ) ;
#1463 = CARTESIAN_POINT ( 'NONE',  ( -2.555193839999999827, -19.12865635799999708, 15.55683127900000073 ) ) ;
#1464 = CARTESIAN_POINT ( 'NONE',  ( 13.77101356335480098, 0.07814931837086480648, -13.62770109901309823 ) ) ;
#1465 = CARTESIAN_POINT ( 'NONE',  ( -28.78484682499999892, 49.32975269699999643, 8.172155938999999591 ) ) ;
#1466 = CARTESIAN_POINT ( 'NONE',  ( 9.900000000000000355, 7.684404870235410590E-16, 0.000000000000000000 ) ) ;
#1468 = CARTESIAN_POINT ( 'NONE',  ( 28.77023255903634791, -24.84943619218559974, 0.1700000000000000122 ) ) ;
#1467 = CARTESIAN_POINT ( 'NONE',  ( -36.10307798900000620, 35.29472297099999878, 1.222168946000000034 ) ) ;
#1469 = CARTESIAN_POINT ( 'NONE',  ( -4.523676597215390061, 11.00897761421043874, 16.11506756558380360 ) ) ;
#1470 = EDGE_CURVE ( 'NONE', #12401, #409709, #345404, .T. ) ;
#1471 = CARTESIAN_POINT ( 'NONE',  ( -12.80554913187213906, 32.79053036560445378, -12.66520724744813897 ) ) ;
#1473 = CARTESIAN_POINT ( 'NONE',  ( -6.000455244000000299, 44.76572149700000125, 12.27545650299999913 ) ) ;
#1472 = CARTESIAN_POINT ( 'NONE',  ( -0.3630641330166269887, 57.41504548467990787, -13.14018657904058074 ) ) ;
#1474 = CARTESIAN_POINT ( 'NONE',  ( -28.95551772800000023, 51.39532547799999662, 9.333683909000001222 ) ) ;
#1475 = CARTESIAN_POINT ( 'NONE',  ( 7.425091287499999915, -51.87502119500000219, 15.74504354400000139 ) ) ;
#1477 = CARTESIAN_POINT ( 'NONE',  ( -31.24326175699999908, -64.29365233699999749, 14.19219859799999917 ) ) ;
#1476 = CARTESIAN_POINT ( 'NONE',  ( -25.54583072300000168, 15.16408722200000092, 4.299920151999999440 ) ) ;
#1478 = CARTESIAN_POINT ( 'NONE',  ( -32.17292212073805047, 50.55062192352369976, -5.217564182388140459 ) ) ;
#1479 = CARTESIAN_POINT ( 'NONE',  ( 30.69948108356724603, -50.00001124273202180, -13.54587604242396814 ) ) ;
#1480 = CARTESIAN_POINT ( 'NONE',  ( 33.15072791260960372, -84.00000000000000000, 4.502182052059250594 ) ) ;
#1481 = FACE_OUTER_BOUND ( 'NONE', #370567, .T. ) ;
#1482 = CARTESIAN_POINT ( 'NONE',  ( -14.85611258720395966, 16.56110298562024852, -12.26405763100659918 ) ) ;
#1484 = ORIENTED_EDGE ( 'NONE', *, *, #486705, .F. ) ;
#1483 = CARTESIAN_POINT ( 'NONE',  ( -36.53579233314820129, 44.35353998674765563, -2.400603381460154839 ) ) ;
#1485 = CARTESIAN_POINT ( 'NONE',  ( 32.61351411000259759, -25.10001044918070079, -15.31231953290520131 ) ) ;
#1486 = CARTESIAN_POINT ( 'NONE',  ( -32.38543587078224562, 38.30735316571794868, 9.081733264602529943 ) ) ;
#1488 = CARTESIAN_POINT ( 'NONE',  ( 21.46138851399999936, -0.1849466620000000117, 10.02740071999999927 ) ) ;
#1487 = CARTESIAN_POINT ( 'NONE',  ( -26.80008115971840255, -0.3205742168172620032, 2.333410777763019972 ) ) ;
#1489 = CARTESIAN_POINT ( 'NONE',  ( -0.06494492899999999846, 33.88288177799999801, 14.53526215900000018 ) ) ;
#1492 = DIRECTION ( 'NONE',  ( 0.000000000000000000, 0.000000000000000000, -1.000000000000000000 ) ) ;
#1491 = CARTESIAN_POINT ( 'NONE',  ( 28.49185179200000206, 38.52614272299999953, 9.652224630999999277 ) ) ;
#1490 = CARTESIAN_POINT ( 'NONE',  ( -0.009386037000000001587, 38.16053611699999948, 13.02644617100000168 ) ) ;
#1493 = ORIENTED_EDGE ( 'NONE', *, *, #58334, .T. ) ;
#1494 = CARTESIAN_POINT ( 'NONE',  ( 33.23801075299999752, 37.83285918899999700, 8.420817445000000845 ) ) ;
#1495 = CARTESIAN_POINT ( 'NONE',  ( -1.658395258999999955, 34.41926103500000522, 12.49914825499999971 ) ) ;
#1497 = CARTESIAN_POINT ( 'NONE',  ( 35.99977293699999592, 47.42703646999999734, 1.730791227999999959 ) ) ;
#1496 = CARTESIAN_POINT ( 'NONE',  ( 21.84549584313674231, -31.26386187629585223, 15.76283370357458402 ) ) ;
#1498 = CARTESIAN_POINT ( 'NONE',  ( 31.65936698299995911, -82.75315613300001871, -14.50330513400000143 ) ) ;
#1499 = CARTESIAN_POINT ( 'NONE',  ( 3.816340982897918899, -49.89623924487148798, 17.30537131299776732 ) ) ;
#1500 = CARTESIAN_POINT ( 'NONE',  ( 31.96975391500000185, 31.10181856899999886, 3.228443964000000221 ) ) ;
#1501 = LINE ( 'NONE', #209057, #377907 ) ;
#1503 = CARTESIAN_POINT ( 'NONE',  ( 33.25898305311052638, -32.14797385540745722, 10.45270725760782149 ) ) ;
#1502 = CARTESIAN_POINT ( 'NONE',  ( 9.557012631798309954, -3.053299385524255172, -13.38794872510930034 ) ) ;
#1505 = ORIENTED_EDGE ( 'NONE', *, *, #241728, .F. ) ;
#1504 = CARTESIAN_POINT ( 'NONE',  ( 20.19980406599999867, 15.60573293699999908, 11.90843693400000092 ) ) ;
#1506 = CARTESIAN_POINT ( 'NONE',  ( -27.54609947999999875, -25.82444963200000032, 9.944371622000000244 ) ) ;
#1507 = CARTESIAN_POINT ( 'NONE',  ( 3.545636541423474671E-05, 30.36503365313392422, 13.45828118366100767 ) ) ;
#1508 = CARTESIAN_POINT ( 'NONE',  ( 19.68232164738515877, 20.70760250981348705, -9.307349537328507338 ) ) ;
#1509 = CARTESIAN_POINT ( 'NONE',  ( 21.43165612299999978, 35.95980988299999836, 11.58848297900000013 ) ) ;
#1510 = CARTESIAN_POINT ( 'NONE',  ( 0.2562265016567045195, -12.82619408163790098, -16.38984825511729682 ) ) ;
#1511 = CARTESIAN_POINT ( 'NONE',  ( -18.51972993429865966, 37.25838147902551611, -13.35878251910500758 ) ) ;
#1512 = CARTESIAN_POINT ( 'NONE',  ( -35.01445661099999995, 38.24710471099999864, 4.472234581000000375 ) ) ;
#1513 = CARTESIAN_POINT ( 'NONE',  ( 12.16197093197005685, -12.37539591549578510, 12.07640000000000136 ) ) ;
#1515 = CARTESIAN_POINT ( 'NONE',  ( -35.48248989200000381, 34.97046612799999821, 2.505497101999999643 ) ) ;
#1514 = CARTESIAN_POINT ( 'NONE',  ( -2.082078746322010065, 32.31255016073139785, 14.53229573669377928 ) ) ;
#1516 = CARTESIAN_POINT ( 'NONE',  ( 30.23787721300000086, 52.28046681600000056, 8.479899688999999796 ) ) ;
#1517 = CARTESIAN_POINT ( 'NONE',  ( -27.05038768099999658, -0.1764278059999999926, 0.8414331969999999661 ) ) ;
#1521 = CARTESIAN_POINT ( 'NONE',  ( -33.48340051379005899, -30.56565170906269557, 5.279579046689038435 ) ) ;
#1520 = CARTESIAN_POINT ( 'NONE',  ( 25.44999999999999929, -2.126407400337110065, 2.604098016506084775E-16 ) ) ;
#1519 = CARTESIAN_POINT ( 'NONE',  ( 29.92769610723835072, 38.74555125556129553, -9.022545725070250100 ) ) ;
#1518 = CARTESIAN_POINT ( 'NONE',  ( -3.386785300000000110, 45.35897022799999689, 12.25108211800000113 ) ) ;
#1522 = CARTESIAN_POINT ( 'NONE',  ( -29.34315207840274908, 25.26735811212680005, -0.1411876612057831881 ) ) ;
#1524 = CARTESIAN_POINT ( 'NONE',  ( -28.81352575000000016, 39.61068645600000337, 9.476813969999998477 ) ) ;
#1523 = CIRCLE ( 'NONE', #323332, 2.126407400337104736 ) ;
#1525 = CARTESIAN_POINT ( 'NONE',  ( 29.52750432276575054, 61.36786245373009763, -5.774681404703660981 ) ) ;
#1527 = CARTESIAN_POINT ( 'NONE',  ( -25.07372675299999898, 3.583028850999999904, 5.362447309000000217 ) ) ;
#1526 = CARTESIAN_POINT ( 'NONE',  ( 29.46760751143474977, 51.38490081508390261, -9.040224858651290774 ) ) ;
#1529 = CARTESIAN_POINT ( 'NONE',  ( -26.53355890299999942, -0.07014295599999999242, 3.154847920999999999 ) ) ;
#1528 = CARTESIAN_POINT ( 'NONE',  ( -30.26607485399999931, 31.54179483899999781, 4.159160474000000107 ) ) ;
#1530 = CARTESIAN_POINT ( 'NONE',  ( -21.63044897900000407, 26.75431769100000068, 9.575238962000000242 ) ) ;
#1531 = CARTESIAN_POINT ( 'NONE',  ( 17.68178481700000049, 17.58766109400000488, 13.01953852000000111 ) ) ;
#1532 = CARTESIAN_POINT ( 'NONE',  ( 36.11845365799999996, -55.49794800400000128, 0.000000000000000000 ) ) ;
#1533 = CARTESIAN_POINT ( 'NONE',  ( -27.97070753200295101, 50.65337325035129368, -8.226382311560600513 ) ) ;
#1534 = CARTESIAN_POINT ( 'NONE',  ( 27.59822750400000047, 20.00972442000000129, 0.1018115220000000015 ) ) ;
#1535 = VERTEX_POINT ( 'NONE', #123681 ) ;
#1536 = CARTESIAN_POINT ( 'NONE',  ( -6.822908679000000198, 15.97252149099999841, 13.88709623799999981 ) ) ;
#1537 = CARTESIAN_POINT ( 'NONE',  ( -30.19927082490010051, 36.81977988303994920, 10.16121985378463854 ) ) ;
#1538 = CARTESIAN_POINT ( 'NONE',  ( 35.15186218400000229, 48.31837933799999973, 3.624584280999999741 ) ) ;
#1539 = CARTESIAN_POINT ( 'NONE',  ( -32.07129434861860062, 36.43022695240820497, -7.135855951492700022 ) ) ;
#1540 = APPROVAL ( #285233, 'UNSPECIFIED' ) ;
#1541 = CARTESIAN_POINT ( 'NONE',  ( -29.88018407157822764, 36.53061578485383620, -8.815571647301505109 ) ) ;
#1542 = VERTEX_POINT ( 'NONE', #431830 ) ;
#1543 = CARTESIAN_POINT ( 'NONE',  ( -11.53107292800000039, -51.34369261500000192, 15.67430819199999981 ) ) ;
#1544 = DIRECTION ( 'NONE',  ( 0.000000000000000000, 0.000000000000000000, -1.000000000000000000 ) ) ;
#1545 = ORIENTED_EDGE ( 'NONE', *, *, #355638, .T. ) ;
#1546 = CARTESIAN_POINT ( 'NONE',  ( -5.191132801999999380, 22.64754241000000334, 12.71641966299999993 ) ) ;
#1547 = CARTESIAN_POINT ( 'NONE',  ( 32.85769369429880271, -31.89675439742441299, 11.77964971077580714 ) ) ;
#1548 = CARTESIAN_POINT ( 'NONE',  ( 0.02454689599999999861, 26.16022996000000234, 14.55169805000000061 ) ) ;
#1551 = EDGE_CURVE ( 'NONE', #4548, #139715, #37288, .T. ) ;
#1550 = CARTESIAN_POINT ( 'NONE',  ( 24.00643042465510035, -0.4848538340305560412, 7.746062315843389889 ) ) ;
#1549 = CARTESIAN_POINT ( 'NONE',  ( -33.68877448500000327, -81.44060278599999947, 5.539578088000000733 ) ) ;
#1552 = CARTESIAN_POINT ( 'NONE',  ( 32.57209850699999976, 36.53817903199999506, 8.565218576999999556 ) ) ;
#1553 = CARTESIAN_POINT ( 'NONE',  ( -31.66405343362600178, -84.41000000000509829, 5.148376635726870099 ) ) ;
#1554 = CARTESIAN_POINT ( 'NONE',  ( -23.71722929799999946, -0.4375353840000000272, 6.067109384000000105 ) ) ;
#1555 = CARTESIAN_POINT ( 'NONE',  ( 34.11847945446754693, -49.46355504530849601, -4.736668477572360203 ) ) ;
#1556 = CARTESIAN_POINT ( 'NONE',  ( 33.42525005337443389, 53.45714857721957003, -4.729251326934872601 ) ) ;
#1558 = ORIENTED_EDGE ( 'NONE', *, *, #288657, .T. ) ;
#1557 = CARTESIAN_POINT ( 'NONE',  ( 4.917538657000000590, 49.30364434399999851, 12.96469978699999892 ) ) ;
#1559 = CARTESIAN_POINT ( 'NONE',  ( 20.14676090100000039, -26.13941891600000034, 13.72330928400000083 ) ) ;
#1560 = CARTESIAN_POINT ( 'NONE',  ( 13.95913362900000010, 18.99071800300000135, 11.70320113900000081 ) ) ;
#1561 = CARTESIAN_POINT ( 'NONE',  ( 10.56653307047715984, 40.12112475281089985, -12.94914791325392045 ) ) ;
#1562 = CARTESIAN_POINT ( 'NONE',  ( -33.66955166500000018, 44.79102299000000187, 5.247478057000000362 ) ) ;
#1563 = ORIENTED_EDGE ( 'NONE', *, *, #346303, .T. ) ;
#1564 = CARTESIAN_POINT ( 'NONE',  ( 32.69999401982396137, -32.27068728314397816, -11.44420414046702916 ) ) ;
#1565 = CARTESIAN_POINT ( 'NONE',  ( 17.68305414408930076, 17.48413281665649777, -11.26859695648989934 ) ) ;
#1567 = CARTESIAN_POINT ( 'NONE',  ( -25.29617731300000116, -25.99095070000000263, 11.73500218900000114 ) ) ;
#1566 = CARTESIAN_POINT ( 'NONE',  ( -24.97388061000000192, 24.39630744700000164, 6.299767263000000561 ) ) ;
#1568 = PLANE ( 'NONE',  #298164 ) ;
#1569 = CARTESIAN_POINT ( 'NONE',  ( -26.68358880500000296, 1.091024423999999993, 2.002328237000000399 ) ) ;
#1570 = CARTESIAN_POINT ( 'NONE',  ( -37.42458504000000374, 38.33342755800000390, 1.162474835000000040 ) ) ;
#1571 = CARTESIAN_POINT ( 'NONE',  ( -32.88688001116253901, -31.77359054237274094, -11.66866048455954186 ) ) ;
#1572 = CARTESIAN_POINT ( 'NONE',  ( -33.16870993900000286, 37.71233508400000289, 8.454009789000000552 ) ) ;
#1573 = CARTESIAN_POINT ( 'NONE',  ( -4.959429367999999450, 16.34631849899999878, 12.83752047399999974 ) ) ;
#1575 = CARTESIAN_POINT ( 'NONE',  ( -21.68270703600000004, 13.01805895100000043, 7.026997150000000580 ) ) ;
#1574 = CARTESIAN_POINT ( 'NONE',  ( -11.75123874839709970, 52.37448077748350528, 12.48669520642529918 ) ) ;
#1576 = CARTESIAN_POINT ( 'NONE',  ( 18.56691204522034866, 46.67694483577729869, 12.45829887536522129 ) ) ;
#1577 = CARTESIAN_POINT ( 'NONE',  ( -26.35137993499999709, 23.45827655699999781, 6.197553757000000552 ) ) ;
#1578 = CARTESIAN_POINT ( 'NONE',  ( -28.81019785709604974, -57.22751504004580170, -15.61065290086120072 ) ) ;
#1579 = EDGE_CURVE ( 'NONE', #154995, #60822, #513651, .T. ) ;
#1580 = DIRECTION ( 'NONE',  ( -0.9999999886054454779, -2.634713653262721485E-06, 0.0001509376272151630486 ) ) ;
#1581 = CARTESIAN_POINT ( 'NONE',  ( 31.73321373415895152, -25.89211444740719870, 3.500735166497839668 ) ) ;
#1582 = CARTESIAN_POINT ( 'NONE',  ( 34.47051290402630030, -49.90639084361109923, -0.009999999999997719047 ) ) ;
#1583 = CARTESIAN_POINT ( 'NONE',  ( -35.12417112099999628, 40.78166686800000207, 4.322976175000000865 ) ) ;
#1586 = VECTOR ( 'NONE', #188315, 1000.000000000000114 ) ;
#1585 = CARTESIAN_POINT ( 'NONE',  ( 26.17312987500000077, 24.84144983799999906, 7.138186343000000100 ) ) ;
#1584 = CARTESIAN_POINT ( 'NONE',  ( 36.74676788100000380, 37.02541736599999922, 2.839434169999999646 ) ) ;
#1588 = CARTESIAN_POINT ( 'NONE',  ( 23.69172423299999863, 22.05705219599999722, 6.743317253000000733 ) ) ;
#1587 = CARTESIAN_POINT ( 'NONE',  ( -10.83885886835214052, 31.25052644438269667, -14.02871424778994047 ) ) ;
#1589 = VERTEX_POINT ( 'NONE', #567175 ) ;
#1591 = EDGE_LOOP ( 'NONE', ( #204842, #312363, #301906, #370895, #2259, #481744, #212950, #514978, #111350, #12755, #376866, #338508, #352973, #435819, #192777, #396767, #170499, #534518, #227757, #27166, #486761, #114012, #355364, #428078, #509405, #569499, #83400, #473187, #69650, #418011, #189920, #172904, #504465, #374494, #424007, #124807, #35583, #261043, #106940, #114017, #153879, #102816, #362037, #179587, #301141, #396155, #193409, #242944, #345061, #444181, #106, #137559, #563282, #116453, #303861, #156518 ) ) ;
#1590 = CARTESIAN_POINT ( 'NONE',  ( -26.73812883592169953, -0.3196904779143385222, -2.580558828016000117 ) ) ;
#1592 = CARTESIAN_POINT ( 'NONE',  ( 30.19692943299999754, -49.91813484400000078, 13.92758146699999955 ) ) ;
#1593 = DIRECTION ( 'NONE',  ( -0.01744974916068350521, -0.01744974916068270723, 0.9996954598818874604 ) ) ;
#1594 = CARTESIAN_POINT ( 'NONE',  ( 34.10704752928889860, 50.13960138412290490, -0.02295509038130605015 ) ) ;
#1596 = CARTESIAN_POINT ( 'NONE',  ( 28.27290173100000104, 33.49243004599999551, 9.818881892000002054 ) ) ;
#1595 = CARTESIAN_POINT ( 'NONE',  ( -33.00499177771720127, 31.85138554223509999, 1.695962040726364917 ) ) ;
#1597 = CARTESIAN_POINT ( 'NONE',  ( 24.46751064400000075, 23.00051905100000127, 6.263514425999999524 ) ) ;
#1598 = CARTESIAN_POINT ( 'NONE',  ( -0.3458300200000000157, 43.32783965700000550, 13.77217419900000017 ) ) ;
#1600 = CARTESIAN_POINT ( 'NONE',  ( -0.1502481629999999901, 40.95382461900000237, 12.77099352299999957 ) ) ;
#1599 = CARTESIAN_POINT ( 'NONE',  ( 21.57178289600000198, 21.96626778199999919, 8.434420439000000158 ) ) ;
#1601 = EDGE_LOOP ( 'NONE', ( #161821, #125287, #398567, #331867 ) ) ;
#1603 = CARTESIAN_POINT ( 'NONE',  ( -33.10060253916344664, 37.41899301409519296, -8.450391578888458710 ) ) ;
#1602 = CARTESIAN_POINT ( 'NONE',  ( 29.13030293496972334, -33.26900984927735294, 15.40663917711641773 ) ) ;
#1604 = LINE ( 'NONE', #569032, #407777 ) ;
#1605 = CARTESIAN_POINT ( 'NONE',  ( -9.670593364485510435, 16.35386138214360940, 13.54579514371873650 ) ) ;
#1607 = CARTESIAN_POINT ( 'NONE',  ( -27.52880979557644991, 52.03990692569330179, -8.022700994602949720 ) ) ;
#1606 = AXIS2_PLACEMENT_3D ( 'NONE', #183841, #229878, #486406 ) ;
#1608 = CARTESIAN_POINT ( 'NONE',  ( 27.14885382685675097, -0.3765898107219500246, -0.09021667510314719529 ) ) ;
#1609 = CARTESIAN_POINT ( 'NONE',  ( -21.73383023690924887, 16.88489933045919855, 14.52197958935222033 ) ) ;
#1610 = CARTESIAN_POINT ( 'NONE',  ( -1.042939180999999937, -31.94084522100000001, 17.34057579899999979 ) ) ;
#1611 = CARTESIAN_POINT ( 'NONE',  ( 25.60495333799999784, -0.2705884759999999667, 5.398125601000001161 ) ) ;
#1614 = CIRCLE ( 'NONE', #231312, 0.1999999999999998723 ) ;
#1613 = CARTESIAN_POINT ( 'NONE',  ( 0.2861996350000000078, 15.37427759900000090, 13.54406610800000088 ) ) ;
#1612 = CARTESIAN_POINT ( 'NONE',  ( -7.928785732000001474, 43.02814033200000665, 12.41756810100000052 ) ) ;
#1615 = CARTESIAN_POINT ( 'NONE',  ( -6.075112253000000351, -25.00969920500000043, 15.78817174199999940 ) ) ;
#1616 = CARTESIAN_POINT ( 'NONE',  ( -22.60570837899999930, 24.02485623100000112, 8.265159352000001292 ) ) ;
#1617 = CARTESIAN_POINT ( 'NONE',  ( -37.02690748700000256, 37.75687398800000238, 2.573553785000000094 ) ) ;
#1620 = ORIENTED_EDGE ( 'NONE', *, *, #232960, .F. ) ;
#1619 = CARTESIAN_POINT ( 'NONE',  ( -26.91433441500000256, 35.71222841699999861, 9.927191763999999807 ) ) ;
#1618 = DIRECTION ( 'NONE',  ( 0.000000000000000000, 0.000000000000000000, 1.000000000000000000 ) ) ;
#1622 = ORIENTED_EDGE ( 'NONE', *, *, #325399, .T. ) ;
#1621 = CARTESIAN_POINT ( 'NONE',  ( 25.27732649881835059, -0.6952722181911820121, -6.089972253800680413 ) ) ;
#1623 = EDGE_CURVE ( 'NONE', #521633, #361236, #423807, .T. ) ;
#1625 = CARTESIAN_POINT ( 'NONE',  ( 32.53868148536515292, 42.32154116968499835, -7.129063336108489857 ) ) ;
#1624 = CARTESIAN_POINT ( 'NONE',  ( -4.747963535999999429, 30.78580524099999849, 13.18732963600000119 ) ) ;
#1626 = CARTESIAN_POINT ( 'NONE',  ( -37.39384408632490420, 40.03968300120149593, -1.471827943017705920 ) ) ;
#1627 = CARTESIAN_POINT ( 'NONE',  ( -31.48039277900004862, -31.06542611100014994, 8.329738339999979146 ) ) ;
#1628 = LINE ( 'NONE', #309755, #520567 ) ;
#1630 = CARTESIAN_POINT ( 'NONE',  ( -31.69202515899999995, 31.76477517600000056, 4.978066577000000770 ) ) ;
#1629 = CARTESIAN_POINT ( 'NONE',  ( 25.36265282566404977, 1.022769757893795983, -5.462136821324979685 ) ) ;
#1632 = CONICAL_SURFACE ( 'NONE', #378601, 0.7999999999999986011, 1.029744258676652313 ) ;
#1631 = CARTESIAN_POINT ( 'NONE',  ( 26.06628867466693222, 48.83324682851943521, 9.416634349861499942 ) ) ;
#1633 = B_SPLINE_CURVE_WITH_KNOTS ( 'NONE', 3,
 ( #63593, #417824, #331389, #198925 ),
 .UNSPECIFIED., .F., .F.,
 ( 4, 4 ),
 ( 0.000000000000000000, 1.000000000000000000 ),
 .UNSPECIFIED. ) ;
#1635 = EDGE_CURVE ( 'NONE', #275595, #459028, #2585, .T. ) ;
#1634 = CARTESIAN_POINT ( 'NONE',  ( 36.16981162100000091, 35.10807026900000238, -0.01028889300000000034 ) ) ;
#1637 = CARTESIAN_POINT ( 'NONE',  ( -10.15484714399999966, 33.29467670099999310, 12.43653739200000174 ) ) ;
#1636 = CARTESIAN_POINT ( 'NONE',  ( 29.98447399551724857, -35.37500000144494550, 3.600000000959999724 ) ) ;
#1639 = CARTESIAN_POINT ( 'NONE',  ( 25.96323918899999939, 9.547407132999998325, 2.570971824000000350 ) ) ;
#1638 = CARTESIAN_POINT ( 'NONE',  ( -9.050484450096060840, -17.07782001096585134, 16.29515742776965226 ) ) ;
#1640 = CARTESIAN_POINT ( 'NONE',  ( 1.836913944490715211, -70.76402697405519859, -18.11354090972309905 ) ) ;
#1641 = CARTESIAN_POINT ( 'NONE',  ( -23.26656804954685143, 18.86075713955739985, -6.253287042794289263 ) ) ;
#1642 = ORIENTED_EDGE ( 'NONE', *, *, #157870, .F. ) ;
#1643 = DIRECTION ( 'NONE',  ( 1.000000000000000000, 0.000000000000000000, 0.000000000000000000 ) ) ;
#1644 = CARTESIAN_POINT ( 'NONE',  ( 0.000000000000000000, -17.50000000000000000, -27.00000000000000355 ) ) ;
#1645 = ORIENTED_EDGE ( 'NONE', *, *, #211448, .T. ) ;
#1646 = AXIS2_PLACEMENT_3D ( 'NONE', #117319, #301533, #255472 ) ;
#1647 = CARTESIAN_POINT ( 'NONE',  ( -25.14722840299999973, -0.5053987319999999617, 3.476422208999999874 ) ) ;
#1648 = CARTESIAN_POINT ( 'NONE',  ( -7.585671181000000374, -22.43080416100000107, 15.56412840299999978 ) ) ;
#1649 = DIRECTION ( 'NONE',  ( -1.000000000000000000, 0.000000000000000000, 0.000000000000000000 ) ) ;
#1651 = VERTEX_POINT ( 'NONE', #353912 ) ;
#1650 = CARTESIAN_POINT ( 'NONE',  ( 7.722393416000000066, 37.33676398800000129, 14.23081995200000094 ) ) ;
#1652 = ORIENTED_EDGE ( 'NONE', *, *, #78559, .T. ) ;
#1653 = CARTESIAN_POINT ( 'NONE',  ( -0.0006874148583918273606, -21.71231162972241435, 16.99410027085176367 ) ) ;
#1654 = CARTESIAN_POINT ( 'NONE',  ( -21.14430908900000006, -23.18681638899999697, 14.65567174999999978 ) ) ;
#1657 = ORIENTED_EDGE ( 'NONE', *, *, #473008, .T. ) ;
#1656 = CARTESIAN_POINT ( 'NONE',  ( -17.14628388899999933, -0.4427232890000000198, 11.13706300900000201 ) ) ;
#1655 = CARTESIAN_POINT ( 'NONE',  ( -29.48791766800000147, -30.76427147800000128, 9.587528013000000016 ) ) ;
#1658 = B_SPLINE_CURVE_WITH_KNOTS ( 'NONE', 3,
 ( #268468, #530592, #308853, #484554, #360497, #6405, #182006, #89978, #441327, #357702 ),
 .UNSPECIFIED., .F., .F.,
 ( 4, 2, 2, 2, 4 ),
 ( 0.000000000000000000, 0.2499999999999997780, 0.3749999999999997224, 0.4999999999999996669, 1.000000000000000000 ),
 .UNSPECIFIED. ) ;
#1659 = CYLINDRICAL_SURFACE ( 'NONE', #421680, 2.500000000000002220 ) ;
#1660 = VERTEX_POINT ( 'NONE', #402737 ) ;
#1661 = CARTESIAN_POINT ( 'NONE',  ( 26.68869257552404761, -84.85872495474700372, 12.58875608982243932 ) ) ;
#1662 = CARTESIAN_POINT ( 'NONE',  ( -29.79981408800000153, 48.35034192799999886, 7.706658519999999513 ) ) ;
#1663 = CARTESIAN_POINT ( 'NONE',  ( 33.91675070813454340, -57.36017580329470178, -8.010522864297410450 ) ) ;
#1665 = CARTESIAN_POINT ( 'NONE',  ( -29.34484350399999997, 25.84476008700000094, 1.532940669999999894 ) ) ;
#1664 = CARTESIAN_POINT ( 'NONE',  ( 24.64936930700000417, 19.84446220699999941, 4.754636753999999854 ) ) ;
#1666 = CARTESIAN_POINT ( 'NONE',  ( -25.78545617199999995, 31.06235153300000107, 8.657152052999999015 ) ) ;
#1667 = CARTESIAN_POINT ( 'NONE',  ( 25.62450090801414859, 25.67890784143470029, -6.186074370890070284 ) ) ;
#1668 = CARTESIAN_POINT ( 'NONE',  ( -7.220121205000000764, 15.17757748899999903, 12.64885747399999971 ) ) ;
#1669 = CARTESIAN_POINT ( 'NONE',  ( -29.92118868500000062, 34.25134794200000243, 7.373769967000000314 ) ) ;
#1670 = CARTESIAN_POINT ( 'NONE',  ( 11.98044765408931944, 39.40582818627824935, 13.85130116056924088 ) ) ;
#1672 = EDGE_CURVE ( 'NONE', #199, #242680, #447206, .T. ) ;
#1671 = CARTESIAN_POINT ( 'NONE',  ( 32.30999963000000008, -34.53699706300000116, 8.069696760999999441 ) ) ;
#1673 = CARTESIAN_POINT ( 'NONE',  ( 7.279068586000000174, 16.38521568299999842, 13.78363540900000039 ) ) ;
#1675 = CARTESIAN_POINT ( 'NONE',  ( 10.52272051600000147, -0.9349821889999999636, 14.53762433800000053 ) ) ;
#1674 = CARTESIAN_POINT ( 'NONE',  ( -26.89337099801655029, 22.99420770945875248, 5.076443081577979299 ) ) ;
#1676 = CARTESIAN_POINT ( 'NONE',  ( -10.10225066599999977, -23.47877705200000165, 15.47080575900000099 ) ) ;
#1678 = ADVANCED_FACE ( 'NONE', ( #103062 ), #23782, .T. ) ;
#1677 = CARTESIAN_POINT ( 'NONE',  ( -28.59907878099998157, -83.99999999999994316, 13.73813991700000159 ) ) ;
#1679 = CARTESIAN_POINT ( 'NONE',  ( 24.65417818299999908, 16.68673546899999849, 3.677530522000000079 ) ) ;
#1680 = CARTESIAN_POINT ( 'NONE',  ( -27.15426469628524941, 18.49708531921995203, -0.8475706681195139813 ) ) ;
#1681 = CARTESIAN_POINT ( 'NONE',  ( -9.913209047230205684, -0.3178819459046083318, -13.08072995806975847 ) ) ;
#1682 = CARTESIAN_POINT ( 'NONE',  ( -19.87456759899999881, 49.45623441699999745, 10.77780592600000098 ) ) ;
#1683 = CARTESIAN_POINT ( 'NONE',  ( -21.68574272916999846, -59.76086164563539427, -6.284982306627320270 ) ) ;
#1684 = CARTESIAN_POINT ( 'NONE',  ( 30.05513888299999792, 26.99988466999999659, 0.7988768910000000334 ) ) ;
#1685 = CARTESIAN_POINT ( 'NONE',  ( -20.21862907358070416, 52.37317452285724073, 11.89950992281611342 ) ) ;
#1686 = CARTESIAN_POINT ( 'NONE',  ( -27.95756295099999988, 27.18449859800000112, 3.473099963999999762 ) ) ;
#1689 = CARTESIAN_POINT ( 'NONE',  ( 32.77833622200000008, 40.02489399499999934, 8.806473094999999418 ) ) ;
#1688 = CARTESIAN_POINT ( 'NONE',  ( 35.83111883799999475, 46.97994446200000596, 2.713041987999999627 ) ) ;
#1687 = CARTESIAN_POINT ( 'NONE',  ( 27.89824025995285339, 49.89409895293890429, -8.579913161911138175 ) ) ;
#1691 = CARTESIAN_POINT ( 'NONE',  ( 32.40607653800000065, 43.54468566799999962, 6.945185275000000935 ) ) ;
#1690 = CARTESIAN_POINT ( 'NONE',  ( -2.379612388434054981, 48.81681121104589494, -13.05810068759453912 ) ) ;
#1692 = VERTEX_POINT ( 'NONE', #535211 ) ;
#1695 = ORIENTED_EDGE ( 'NONE', *, *, #467481, .F. ) ;
#1694 = CARTESIAN_POINT ( 'NONE',  ( -25.61971335002154859, 11.13010962142928051, -3.523151734598250151 ) ) ;
#1693 = CARTESIAN_POINT ( 'NONE',  ( 33.29509951000000001, 44.35743463100000383, 7.650978263999999918 ) ) ;
#1696 = CARTESIAN_POINT ( 'NONE',  ( -34.80628831034150039, 38.29996195228729761, -4.872088286707870530 ) ) ;
#1697 = CARTESIAN_POINT ( 'NONE',  ( -32.98660828300000247, 36.92555700399999807, 6.590815381000000528 ) ) ;
#1698 = CARTESIAN_POINT ( 'NONE',  ( -0.6279308730000000560, 29.53412852700000002, 14.55085797699999972 ) ) ;
#1699 = CARTESIAN_POINT ( 'NONE',  ( 20.87124544499999956, -0.2215064340000000020, 8.909638167000000664 ) ) ;
#1700 = CARTESIAN_POINT ( 'NONE',  ( 0.01096385899999999941, 52.58892730899999890, 12.48052249799999913 ) ) ;
#1701 = CARTESIAN_POINT ( 'NONE',  ( -23.71823741831760302, 18.82475346851784792, -7.586275453345010078 ) ) ;
#1702 = ADVANCED_FACE ( 'NONE', ( #143452 ), #5721, .T. ) ;
#1703 = CARTESIAN_POINT ( 'NONE',  ( 30.97867987718381855, 36.20704088282321464, -7.890788011251450129 ) ) ;
#1704 = CARTESIAN_POINT ( 'NONE',  ( 31.98560126299999951, 45.57609295799999671, 6.741826051000000319 ) ) ;
#1705 = CARTESIAN_POINT ( 'NONE',  ( 27.75925906123558917, -50.39810174969507273, 13.14628420030335754 ) ) ;
#1706 = CARTESIAN_POINT ( 'NONE',  ( 25.60012399999995125, -47.49983000000000288, 7.234319999999999418 ) ) ;
#1708 = CARTESIAN_POINT ( 'NONE',  ( -4.432329015999999733, 42.67032258500000097, 12.55603615200000078 ) ) ;
#1707 = CARTESIAN_POINT ( 'NONE',  ( -10.26909469799999997, -26.39212733299999769, 10.74801009499999971 ) ) ;
#1709 = CARTESIAN_POINT ( 'NONE',  ( 34.99507563546931976, -50.00001044918071358, 8.794699942187177655 ) ) ;
#1711 = CARTESIAN_POINT ( 'NONE',  ( 25.69911066799999944, -0.08033451799999999365, 5.163363363000000206 ) ) ;
#1710 = CARTESIAN_POINT ( 'NONE',  ( 36.48257348524354882, 36.64681191914474567, -3.180014265929790085 ) ) ;
#1714 = AXIS2_PLACEMENT_3D ( 'NONE', #369670, #24061, #245726 ) ;
#1713 = CARTESIAN_POINT ( 'NONE',  ( 0.9552269490000000474, 20.24177823099999785, 12.11522928500000162 ) ) ;
#1712 = CARTESIAN_POINT ( 'NONE',  ( -9.109612484999999538, 33.94571569900000441, 13.01496410500000067 ) ) ;
#1716 = CARTESIAN_POINT ( 'NONE',  ( -20.26822939200000206, 13.76631188800000061, 8.187162669999999309 ) ) ;
#1715 = CARTESIAN_POINT ( 'NONE',  ( 3.226340731000000073, 33.85548187799999909, 12.40940986100000032 ) ) ;
#1717 = CARTESIAN_POINT ( 'NONE',  ( -18.58538792200000245, 18.38995632200000330, 12.91372138900000088 ) ) ;
#1719 = CARTESIAN_POINT ( 'NONE',  ( -20.22362856999999892, 17.34063811899999763, 8.506678511000000498 ) ) ;
#1718 = CARTESIAN_POINT ( 'NONE',  ( -0.01347002530024282024, 16.30806857033510227, 14.69812603839523923 ) ) ;
#1720 = CARTESIAN_POINT ( 'NONE',  ( 27.44612065621184982, 51.18100155873439405, -8.714200435376708853 ) ) ;
#1721 = CARTESIAN_POINT ( 'NONE',  ( 12.26082468409678050, -13.68301250464089946, -14.12962876501980070 ) ) ;
#1722 = CARTESIAN_POINT ( 'NONE',  ( 34.32562701103044134, -51.45000855346629720, -0.01000000000001000089 ) ) ;
#1723 = CARTESIAN_POINT ( 'NONE',  ( -34.88922962235650260, 47.42971575208819957, -0.01000000000000000021 ) ) ;
#1724 = CARTESIAN_POINT ( 'NONE',  ( -33.17867856233674928, 36.38487988996669742, 7.985987983282589298 ) ) ;
#1725 = CARTESIAN_POINT ( 'NONE',  ( -31.81744733900000099, 36.32025892299999725, 7.282107455000001117 ) ) ;
#1726 = CARTESIAN_POINT ( 'NONE',  ( 32.17885132103909740, 50.56217328344489204, 5.207495501471639976 ) ) ;
#1727 = CARTESIAN_POINT ( 'NONE',  ( -0.8765332399999999913, 28.22986976000000325, 12.01976417500000061 ) ) ;
#1728 = CARTESIAN_POINT ( 'NONE',  ( -20.04139601900000045, 21.51377709300000163, 10.67358755699999939 ) ) ;
#1730 = CARTESIAN_POINT ( 'NONE',  ( 26.85618720799999792, 18.49979961899999736, 2.245075740999999958 ) ) ;
#1729 = FACE_OUTER_BOUND ( 'NONE', #517019, .T. ) ;
#1731 = LINE ( 'NONE', #134184, #318067 ) ;
#1732 = ADVANCED_FACE ( 'NONE', ( #445984 ), #327553, .F. ) ;
#1733 = CARTESIAN_POINT ( 'NONE',  ( 9.497293279284649614, 20.97462513452340005, 14.37726341987576006 ) ) ;
#1734 = ORIENTED_EDGE ( 'NONE', *, *, #184231, .T. ) ;
#1735 = ADVANCED_FACE ( 'NONE', ( #135025 ), #316322, .F. ) ;
#1737 = CARTESIAN_POINT ( 'NONE',  ( -0.07716671699999999579, 28.77100639099999668, 13.30935568599999996 ) ) ;
#1736 = CARTESIAN_POINT ( 'NONE',  ( 24.45534866174086730, 20.58022246308516756, 5.110305014239953536 ) ) ;
#1738 = CARTESIAN_POINT ( 'NONE',  ( 9.643922493999999901, 20.08320957000000107, 13.63686726799999960 ) ) ;
#1740 = CARTESIAN_POINT ( 'NONE',  ( 0.1243905190000000049, 23.22076881499999956, 14.54116274200000092 ) ) ;
#1739 = CARTESIAN_POINT ( 'NONE',  ( 32.97571437254146787, -31.72782991225402682, -11.45336624309569729 ) ) ;
#1741 = DIRECTION ( 'NONE',  ( 1.000000000000000000, 0.000000000000000000, -0.000000000000000000 ) ) ;
#1742 = CARTESIAN_POINT ( 'NONE',  ( 17.87290631499077520, 49.27543918514947308, 10.77036165201512752 ) ) ;
#1743 = LINE ( 'NONE', #555672, #40085 ) ;
#1745 = CARTESIAN_POINT ( 'NONE',  ( -26.94644048600000019, 16.87208298800000250, 0.3753464469999999720 ) ) ;
#1744 = CARTESIAN_POINT ( 'NONE',  ( 0.1445236103271272665, -0.6000000000000014211, 4.044626954004223229 ) ) ;
#1746 = CARTESIAN_POINT ( 'NONE',  ( 10.80944345099999992, 38.04844757099999697, 14.03768975600000068 ) ) ;
#1747 = CARTESIAN_POINT ( 'NONE',  ( -30.94781166572386510, -47.15107840139944528, 10.64999999999999858 ) ) ;
#1748 = CARTESIAN_POINT ( 'NONE',  ( -36.84202091393475342, 41.31773069317949876, -3.272534393224929783 ) ) ;
#1749 = DIRECTION ( 'NONE',  ( -7.306149695255401224E-17, -1.000000000000000000, 0.000000000000000000 ) ) ;
#1750 = CARTESIAN_POINT ( 'NONE',  ( 27.42932961054979302, -27.18093310596812984, 10.64999999999999858 ) ) ;
#1751 = CARTESIAN_POINT ( 'NONE',  ( -24.47647166999999868, 35.24555143599999951, 10.67990824900000035 ) ) ;
#1752 = ORIENTED_EDGE ( 'NONE', *, *, #159338, .F. ) ;
#1753 = CARTESIAN_POINT ( 'NONE',  ( 0.7437597571227959614, -22.87470953695859777, -15.78672256545635122 ) ) ;
#1754 = VERTEX_POINT ( 'NONE', #365189 ) ;
#1755 = CARTESIAN_POINT ( 'NONE',  ( 16.00000000000000000, -29.38824025058771028, -8.000000000000000000 ) ) ;
#1756 = CARTESIAN_POINT ( 'NONE',  ( 0.5158624689999999902, 29.37297786499999575, 13.30194024800000108 ) ) ;
#1757 = CARTESIAN_POINT ( 'NONE',  ( 29.64846310853729960, -82.63867086016288965, -15.39240531355519792 ) ) ;
#1758 = CARTESIAN_POINT ( 'NONE',  ( 34.73104196900000318, 40.50507662900000128, 5.107739102000000031 ) ) ;
#1759 = CARTESIAN_POINT ( 'NONE',  ( -0.4194222089999999903, -26.79023836300000383, 17.20125148500000023 ) ) ;
#1760 = CARTESIAN_POINT ( 'NONE',  ( 31.40000000000000568, 39.00000000000000000, 22.02412443595875047 ) ) ;
#1761 = CARTESIAN_POINT ( 'NONE',  ( -18.86310987815659956, 11.07585407063344007, -10.48231249484157956 ) ) ;
#1762 = CARTESIAN_POINT ( 'NONE',  ( -24.83562447799999617, 24.38727939099999631, 6.451517483000000830 ) ) ;
#1763 = CARTESIAN_POINT ( 'NONE',  ( -34.81222999186509526, 38.88437187777824988, -7.123533227255079758 ) ) ;
#1765 = CARTESIAN_POINT ( 'NONE',  ( 31.96884793500000299, -25.73512072600000167, 0.8710755709999999929 ) ) ;
#1764 = CARTESIAN_POINT ( 'NONE',  ( 28.72045728299999823, 23.93805451699999765, 0.6576123429999999326 ) ) ;
#1766 = CARTESIAN_POINT ( 'NONE',  ( 22.97213963548730220, -0.2826500968955230064, -8.786505622732470044 ) ) ;
#1767 = CARTESIAN_POINT ( 'NONE',  ( 10.15547899799999954, -25.85064159200000233, 16.89679113300000068 ) ) ;
#1769 = CARTESIAN_POINT ( 'NONE',  ( 22.40168726099999930, -16.86396802400000183, 12.52988304200000158 ) ) ;
#1768 = CARTESIAN_POINT ( 'NONE',  ( -32.73464032751505215, 32.78489783165284166, 4.543744411714840226 ) ) ;
#1770 = CARTESIAN_POINT ( 'NONE',  ( 22.52655127507680177, -45.32060986578589734, 14.80152196971269873 ) ) ;
#1771 = CARTESIAN_POINT ( 'NONE',  ( 34.26572083399999968, 36.38119940699999688, 4.222252029999999934 ) ) ;
#1773 = ADVANCED_FACE ( 'NONE', ( #224254 ), #532407, .F. ) ;
#1772 = CARTESIAN_POINT ( 'NONE',  ( 4.430213639292449379, -5.068326807193280104, -14.34024209030927999 ) ) ;
#1774 = CARTESIAN_POINT ( 'NONE',  ( 36.98822746899999458, 36.53519333699999549, 1.022289875000000015 ) ) ;
#1775 = CARTESIAN_POINT ( 'NONE',  ( -0.4751771505584940214, -39.75954087319910002, -17.41526528817515285 ) ) ;
#1776 = DIRECTION ( 'NONE',  ( -0.6830431094019449034, 0.7303780601158025299, 0.000000000000000000 ) ) ;
#1777 = CARTESIAN_POINT ( 'NONE',  ( -24.55278544833899801, -0.5110973390391621018, -4.763382193580159907 ) ) ;
#1779 = CARTESIAN_POINT ( 'NONE',  ( -18.07802451583058456, 48.48647622921872369, -6.458303107243938967 ) ) ;
#1778 = CARTESIAN_POINT ( 'NONE',  ( -23.90856292199999800, 17.89591132099999626, 5.232421525999999545 ) ) ;
#1780 = CARTESIAN_POINT ( 'NONE',  ( 16.61156270254360123, 24.16328024910055206, -12.36767064940003991 ) ) ;
#1782 = CARTESIAN_POINT ( 'NONE',  ( 21.28552262599999878, 25.76611935800000097, 9.504294720000000751 ) ) ;
#1781 = CARTESIAN_POINT ( 'NONE',  ( 0.03311680899999999705, 34.52621323800000397, 14.51731219100000025 ) ) ;
#1783 = CARTESIAN_POINT ( 'NONE',  ( -27.27123259599999727, -29.60811626199999935, 13.27996267900000049 ) ) ;
#1784 = ORIENTED_EDGE ( 'NONE', *, *, #244054, .T. ) ;
#1785 = CARTESIAN_POINT ( 'NONE',  ( -35.79095431399999683, 34.98190907400000071, 1.412410688000000025 ) ) ;
#1786 = DIRECTION ( 'NONE',  ( -0.01745240643728354982, 0.000000000000000000, 0.9998476951563911586 ) ) ;
#1788 = CARTESIAN_POINT ( 'NONE',  ( 22.74036119152809832, 8.985894629881320483, -5.936392493695779926 ) ) ;
#1787 = CARTESIAN_POINT ( 'NONE',  ( 21.19599710941449899, -26.18210237336809953, -12.63940867705814064 ) ) ;
#1789 = CARTESIAN_POINT ( 'NONE',  ( -217.5000000000001137, 200.0000000000002274, -10.00000000000000000 ) ) ;
#1790 = ORIENTED_EDGE ( 'NONE', *, *, #223260, .F. ) ;
#1791 = LINE ( 'NONE', #309918, #310806 ) ;
#1793 = CARTESIAN_POINT ( 'NONE',  ( 25.56057354400000037, 17.01476987099999860, 4.757726933999999908 ) ) ;
#1792 = CARTESIAN_POINT ( 'NONE',  ( 29.51243298286190253, 26.30682232776565144, -1.763190237152954865 ) ) ;
#1794 = CARTESIAN_POINT ( 'NONE',  ( 4.552737197000000791, 25.42950250400000201, 12.25885269900000019 ) ) ;
#1795 = CARTESIAN_POINT ( 'NONE',  ( -30.95912614899999937, -47.86147361500000130, 11.16896765999999985 ) ) ;
#1796 = CARTESIAN_POINT ( 'NONE',  ( 16.83090124108614916, -48.64428085072558616, -16.97288555371091334 ) ) ;
#1797 = CARTESIAN_POINT ( 'NONE',  ( 2.353826628518004949, 16.32122543995249941, 14.52269741091551936 ) ) ;
#1798 = CARTESIAN_POINT ( 'NONE',  ( 27.12511713999999685, 19.35515856499999998, 1.909020887999999916 ) ) ;
#1799 = CARTESIAN_POINT ( 'NONE',  ( -87.60000000000003695, 5.000000000000000000, -25.00000000000001421 ) ) ;
#1800 = CARTESIAN_POINT ( 'NONE',  ( -29.64111641319865242, -46.65945800405320654, 12.16982109593057970 ) ) ;
#1801 = CARTESIAN_POINT ( 'NONE',  ( -11.16633128315190149, 33.28015349942119627, -14.09351955775709975 ) ) ;
#1802 = CIRCLE ( 'NONE', #507438, 0.1999999999999997058 ) ;
#1804 = CARTESIAN_POINT ( 'NONE',  ( 32.85389550865210140, -55.54614427893100270, -14.06996597981970076 ) ) ;
#1803 = CARTESIAN_POINT ( 'NONE',  ( 33.56598568100000080, 36.68706032799999406, 7.783091278999999751 ) ) ;
#1806 = CARTESIAN_POINT ( 'NONE',  ( 10.57719094499999990, 25.72304582099999948, 12.49219809200000064 ) ) ;
#1805 = LINE ( 'NONE', #272373, #544525 ) ;
#1807 = CARTESIAN_POINT ( 'NONE',  ( -22.62690347199999863, 13.08154947299999904, 6.092541332000000587 ) ) ;
#1808 = CARTESIAN_POINT ( 'NONE',  ( 27.06825700199999929, 28.79505317499999961, 6.367272965000000617 ) ) ;
#1809 = CARTESIAN_POINT ( 'NONE',  ( 25.06546343362691331, -29.38824025060450396, -11.29319027096274652 ) ) ;
#1810 = CARTESIAN_POINT ( 'NONE',  ( 3.312246518064105416, -31.84177024162663372, -16.64537976484563586 ) ) ;
#1811 = CARTESIAN_POINT ( 'NONE',  ( -23.40361829500000113, 33.23139160099999856, 11.87118053900000092 ) ) ;
#1812 = PRODUCT ( 'Study2_AcquisitionSetup_Clarius', 'Study2_AcquisitionSetup_Clarius', '', ( #354703 ) ) ;
#1813 = CARTESIAN_POINT ( 'NONE',  ( 8.075253284250116792, 19.56235314625138955, -11.58929050553862794 ) ) ;
#1814 = FACE_OUTER_BOUND ( 'NONE', #368338, .T. ) ;
#1815 = CARTESIAN_POINT ( 'NONE',  ( 30.97786623542529938, -47.93684066900000573, 11.13990368110099993 ) ) ;
#1816 = CARTESIAN_POINT ( 'NONE',  ( -35.83740432500000139, 44.77523848300000253, 4.104113908000000421 ) ) ;
#1818 = CARTESIAN_POINT ( 'NONE',  ( -0.08420860700000000476, -30.89731311699999949, 17.31847177999999943 ) ) ;
#1817 = CIRCLE ( 'NONE', #424841, 2.126407400337104736 ) ;
#1819 = CARTESIAN_POINT ( 'NONE',  ( 0.04326887000000000094, 44.66044752400000561, 12.35483298199999957 ) ) ;
#1820 = CARTESIAN_POINT ( 'NONE',  ( 12.42155419000000016, 22.78976612300000326, 13.26564201100000062 ) ) ;
#1821 = CARTESIAN_POINT ( 'NONE',  ( -9.852917021999999747, 25.80736117100000016, 13.85893321700000058 ) ) ;
#1823 = CARTESIAN_POINT ( 'NONE',  ( -32.21722393200000312, 40.50580315300000223, 7.624808260000000004 ) ) ;
#1822 = CIRCLE ( 'NONE', #369720, 0.2000000000000007050 ) ;
#1824 = CARTESIAN_POINT ( 'NONE',  ( 30.13362686100002108, -46.88818618499995949, 12.16348645399999562 ) ) ;
#1825 =( BOUNDED_SURFACE ( )  B_SPLINE_SURFACE ( 3, 2, ( 
 ( #34761, #561758, #342841 ),
 ( #518557, #475355, #80784 ),
 ( #432123, #37575, #213221 ),
 ( #388891, #170016, #345689 ),
 ( #489484, #365490, #46088 ),
 ( #94919, #316615, #57322 ),
 ( #143752, #538347, #224549 ),
 ( #135312, #359802, #184126 ),
 ( #186954, #270614, #146551 ),
 ( #322244, #221716, #138113 ),
 ( #54515, #48910, #397407 ),
 ( #319442, #535502, #92108 ),
 ( #446280, #230151, #2883 ),
 ( #492330, #362647, #354211 ),
 ( #313791, #267774, #440642 ),
 ( #400238, #264964, #273428 ),
 ( #310983, #497940, #495133 ),
 ( #5720, #408687, #181323 ),
 ( #357011, #11324, #486682 ),
 ( #178505, #100536, #451891 ),
 ( #140906, #276231, #227366 ),
 ( #443449, #97729, #403032 ) ),
 .UNSPECIFIED., .F., .F., .F. ) 
 B_SPLINE_SURFACE_WITH_KNOTS ( ( 4, 3, 3, 2, 2, 2, 2, 2, 2, 4 ),
 ( 3, 3 ),
 ( 0.000000000000000000, 0.009900990099009901110, 0.01970395059307910104, 0.08097245368101289864, 0.1422409567689459919, 0.2647779629448079874, 0.5098519752965400276, 0.7549259876482720122, 0.8774629938241349514, 1.000000000000000000 ),
 ( 0.000000000000000000, 1.000000000000000000 ),
 .UNSPECIFIED. ) 
 GEOMETRIC_REPRESENTATION_ITEM ( )  RATIONAL_B_SPLINE_SURFACE ( (
 ( 1.000000000000000000, 0.7547095802232040018, 1.000000000000000000),
 ( 1.000000000000000000, 0.7547095802232040018, 1.000000000000000000),
 ( 1.000000000000000000, 0.7547095802232040018, 1.000000000000000000),
 ( 1.000000000000000000, 0.7547095802232040018, 1.000000000000000000),
 ( 1.000000000000000000, 0.7547095802232040018, 1.000000000000000000),
 ( 1.000000000000000000, 0.7547095802232040018, 1.000000000000000000),
 ( 1.000000000000000000, 0.7547095802232040018, 1.000000000000000000),
 ( 1.000000000000000000, 0.7547095802232040018, 1.000000000000000000),
 ( 1.000000000000000000, 0.7547095802070099557, 1.000000000000000000),
 ( 1.000000000000000000, 0.7547095736304069158, 1.000000000000000000),
 ( 1.000000000000000000, 0.7547095802498340333, 1.000000000000000000),
 ( 1.000000000000000000, 0.7547095802498340333, 1.000000000000000000),
 ( 1.000000000000000000, 0.7547095803604210174, 1.000000000000000000),
 ( 1.000000000000000000, 0.7547095803604210174, 1.000000000000000000),
 ( 1.000000000000000000, 0.7547095803686190152, 1.000000000000000000),
 ( 1.000000000000000000, 0.7547095803686190152, 1.000000000000000000),
 ( 1.000000000000000000, 0.7547095801523560077, 1.000000000000000000),
 ( 1.000000000000000000, 0.7547095801523560077, 1.000000000000000000),
 ( 1.000000000000000000, 0.7547095801745840049, 1.000000000000000000),
 ( 1.000000000000000000, 0.7547095801745840049, 1.000000000000000000),
 ( 1.000000000000000000, 0.7547095803818489879, 1.000000000000000000),
 ( 1.000000000000000000, 0.7547095803818489879, 1.000000000000000000) ) ) 
 REPRESENTATION_ITEM ( '' )  SURFACE ( )  );
#1826 = CARTESIAN_POINT ( 'NONE',  ( -32.94497874467640486, 32.68347517020404780, -3.917754831578759589 ) ) ;
#1828 = CARTESIAN_POINT ( 'NONE',  ( -10.58988276392622119, 28.05043719116844869, -10.73670757307484003 ) ) ;
#1827 = CARTESIAN_POINT ( 'NONE',  ( -28.49884357506191535, -8.673307054239712599, 3.875338854045877186E-05 ) ) ;
#1829 = CYLINDRICAL_SURFACE ( 'NONE', #142694, 4.924999999999999822 ) ;
#1830 = CARTESIAN_POINT ( 'NONE',  ( -30.96746171899999922, 35.55482024100000160, 7.449788428999999823 ) ) ;
#1832 = CARTESIAN_POINT ( 'NONE',  ( 35.00866936783550187, -76.51212376443960750, -1.256152553398560023 ) ) ;
#1831 = CARTESIAN_POINT ( 'NONE',  ( -1.840576571999999800, -35.89161021900000037, 17.39670849099999828 ) ) ;
#1833 = CARTESIAN_POINT ( 'NONE',  ( 26.32273390088059983, 4.582503865301510437, 2.004252516272464923 ) ) ;
#1834 = CARTESIAN_POINT ( 'NONE',  ( -15.89048808583864947, 21.76294397465120056, 11.00019336052186070 ) ) ;
#1835 = CARTESIAN_POINT ( 'NONE',  ( 19.55620505527425479, 24.30393470895267782, -11.37588668042812579 ) ) ;
#1836 = CARTESIAN_POINT ( 'NONE',  ( 3.194108030835984824, 26.96787564237745016, -14.45434979969672007 ) ) ;
#1837 = CARTESIAN_POINT ( 'NONE',  ( -23.84725994566804985, -0.07106838406805199293, -7.831559470862470285 ) ) ;
#1838 = CARTESIAN_POINT ( 'NONE',  ( -19.78410822285670179, -55.28531263457699652, -18.02842760867219951 ) ) ;
#1839 = CARTESIAN_POINT ( 'NONE',  ( 0.06274024799999999846, -33.97842662299999716, 17.37505353099999894 ) ) ;
#1840 = CARTESIAN_POINT ( 'NONE',  ( 16.86814108509280175, 5.305054310409629714, -10.45365510314492141 ) ) ;
#1841 = CARTESIAN_POINT ( 'NONE',  ( -17.05792850938949812, 23.18688887063079918, -12.11597542288673957 ) ) ;
#1842 = CARTESIAN_POINT ( 'NONE',  ( 31.03109676434074160, -52.25349303220847474, 0.7300000000000000933 ) ) ;
#1844 = CARTESIAN_POINT ( 'NONE',  ( -23.55595724858750017, 15.91015760197410067, -7.213797564321129840 ) ) ;
#1843 = B_SPLINE_CURVE_WITH_KNOTS ( 'NONE', 3,
 ( #221414, #445971, #227058, #402723 ),
 .UNSPECIFIED., .F., .F.,
 ( 4, 4 ),
 ( 0.000000000000000000, 1.000000000000000000 ),
 .UNSPECIFIED. ) ;
#1846 = CARTESIAN_POINT ( 'NONE',  ( -0.1327016800000000163, 18.24695868599999926, 12.75427568799999989 ) ) ;
#1845 = CARTESIAN_POINT ( 'NONE',  ( 36.57663459300000142, 45.66509816800000721, 0.8076572200000000645 ) ) ;
#1847 = CARTESIAN_POINT ( 'NONE',  ( 32.49689399508874743, 36.53401661734609007, -8.625448586712920473 ) ) ;
#1849 = CARTESIAN_POINT ( 'NONE',  ( 18.43003786999999960, -26.25608014499999854, 15.92324481100000000 ) ) ;
#1848 = CARTESIAN_POINT ( 'NONE',  ( -24.21432982099999975, -0.4092573770000000333, 5.317070360000000662 ) ) ;
#1850 = CARTESIAN_POINT ( 'NONE',  ( -33.97399633600000612, 38.14788079299999168, 6.028861432000000242 ) ) ;
#1851 = CARTESIAN_POINT ( 'NONE',  ( 29.30351387463310431, 35.68245532935691244, -8.807136421422384842 ) ) ;
#1852 = CARTESIAN_POINT ( 'NONE',  ( -29.34602075945839772, 31.49533008491930275, 0.1700299999999999867 ) ) ;
#1853 = EDGE_CURVE ( 'NONE', #101253, #150134, #146258, .T. ) ;
#1854 = CARTESIAN_POINT ( 'NONE',  ( -13.86640716200000156, 22.17102857999999799, 11.60611434099999961 ) ) ;
#1856 = CARTESIAN_POINT ( 'NONE',  ( -23.03998062769725053, -0.6246512057164789189, -6.962866951889420619 ) ) ;
#1855 = CARTESIAN_POINT ( 'NONE',  ( -21.78324655099999774, 4.201563071999999899, 9.049454364000000695 ) ) ;
#1857 = CARTESIAN_POINT ( 'NONE',  ( -0.3591407959999999844, 15.16582938700000049, 13.55572087799999892 ) ) ;
#1858 = VECTOR ( 'NONE', #248574, 1000.000000000000000 ) ;
#1859 = CARTESIAN_POINT ( 'NONE',  ( -25.67565413439755062, 17.65002074668530341, -0.02294307372142580237 ) ) ;
#1860 = CARTESIAN_POINT ( 'NONE',  ( 24.43153444236461169, -51.90797155323397050, 14.37006724639753230 ) ) ;
#1861 = CARTESIAN_POINT ( 'NONE',  ( 1.160322210999999992, -2.366464187000000052, 15.50278707100000020 ) ) ;
#1862 = EDGE_CURVE ( 'NONE', #487745, #286529, #489193, .T. ) ;
#1864 = CARTESIAN_POINT ( 'NONE',  ( -13.24876556143232875, -29.66348211485568243, -13.81185532968541452 ) ) ;
#1863 = CARTESIAN_POINT ( 'NONE',  ( -17.81616694299999892, 10.71697237600000108, 9.640261049999999443 ) ) ;
#1866 = VECTOR ( 'NONE', #214506, 1000.000000000000227 ) ;
#1865 = CARTESIAN_POINT ( 'NONE',  ( 26.25329418200000120, 32.36268410499999959, 8.931356416000001630 ) ) ;
#1868 = CARTESIAN_POINT ( 'NONE',  ( 20.29833013397384889, 24.22529989977859799, -11.05930100228722068 ) ) ;
#1867 = CARTESIAN_POINT ( 'NONE',  ( 25.22572129799999985, 6.970662019000000598, 4.572247331000000692 ) ) ;
#1869 = CARTESIAN_POINT ( 'NONE',  ( 0.2208875780000000011, 36.20067918000000162, 14.42676177299999907 ) ) ;
#1870 = CARTESIAN_POINT ( 'NONE',  ( 4.547477233096289595, 39.31583686059789784, 15.69547303126490156 ) ) ;
#1871 = CARTESIAN_POINT ( 'NONE',  ( -6.836723996999999997, 1.918030107999999956, 13.44893272700000075 ) ) ;
#1872 = ORIENTED_EDGE ( 'NONE', *, *, #375508, .T. ) ;
#1873 = CARTESIAN_POINT ( 'NONE',  ( 29.16157604365155365, 24.89628141904275083, -0.2995349859260414971 ) ) ;
#1874 = CARTESIAN_POINT ( 'NONE',  ( -27.91844898500000127, 31.56195440900000193, 7.297891255999999771 ) ) ;
#1878 = EDGE_CURVE ( 'NONE', #122502, #45579, #227071, .T. ) ;
#1877 = CARTESIAN_POINT ( 'NONE',  ( 4.295552397000000688, 18.71553160000000204, 12.42216081499999980 ) ) ;
#1876 = CARTESIAN_POINT ( 'NONE',  ( 23.81468741820775037, 4.179739318244999779, -4.920183781013609980 ) ) ;
#1875 = CARTESIAN_POINT ( 'NONE',  ( -8.999999200575150127, 46.57324027226939478, 7.974997291385621523 ) ) ;
#1879 = CARTESIAN_POINT ( 'NONE',  ( -32.71138342883062222, -33.59599492671845411, -13.06438888642807505 ) ) ;
#1880 = CARTESIAN_POINT ( 'NONE',  ( 29.53095244257507801, 34.80333474884692890, -8.068011045955373106 ) ) ;
#1881 = VERTEX_POINT ( 'NONE', #97431 ) ;
#1882 = CARTESIAN_POINT ( 'NONE',  ( 0.06010239877888069737, 35.25202785680240680, -13.23466334437891945 ) ) ;
#1883 = CARTESIAN_POINT ( 'NONE',  ( 27.05342178337009784, -0.6026959091970690574, -1.257674530896589982 ) ) ;
#1884 = CARTESIAN_POINT ( 'NONE',  ( -26.16525804181429748, 15.20132673003434931, 2.832028809318209994 ) ) ;
#1885 = CARTESIAN_POINT ( 'NONE',  ( -24.62625708699999905, -0.4266349389999999908, 4.597007676000000487 ) ) ;
#1887 = CARTESIAN_POINT ( 'NONE',  ( -34.24374902735001314, -87.09999999999998010, -4.627875891790270479 ) ) ;
#1886 = CARTESIAN_POINT ( 'NONE',  ( -29.75353769104442136, 61.10325320788460601, 6.120216238900755279 ) ) ;
#1888 = CARTESIAN_POINT ( 'NONE',  ( -3.450299069588070200, 35.54268013722690256, 12.66680876307339965 ) ) ;
#1890 = CARTESIAN_POINT ( 'NONE',  ( -32.13477657499999651, -76.70792156599999601, 12.96058350200000042 ) ) ;
#1889 = PERSON_AND_ORGANIZATION_ROLE ( 'creator' ) ;
#1891 = CARTESIAN_POINT ( 'NONE',  ( 27.01180784175938498, -0.1956431617946928769, -1.214767314881812998 ) ) ;
#1892 = CARTESIAN_POINT ( 'NONE',  ( -36.65690508399999459, 35.77535547200000110, 0.2590214799999999706 ) ) ;
#1893 = CARTESIAN_POINT ( 'NONE',  ( -25.40548026720735209, -43.35484775656989598, 13.45748549104301972 ) ) ;
#1894 = CARTESIAN_POINT ( 'NONE',  ( 28.88300175500000222, 28.75196484599999991, 6.238059649000000206 ) ) ;
#1897 = EDGE_CURVE ( 'NONE', #420802, #125342, #152776, .T. ) ;
#1896 = CARTESIAN_POINT ( 'NONE',  ( 32.80615297896877536, -32.24362629045115369, -11.33405873356720406 ) ) ;
#1895 = DIRECTION ( 'NONE',  ( 1.258720727548774912E-16, -1.000000000000000000, 2.081668171172168760E-16 ) ) ;
#1899 = CARTESIAN_POINT ( 'NONE',  ( 23.30495942800000009, 3.318355825999999897, 5.817073659000000063 ) ) ;
#1898 = CARTESIAN_POINT ( 'NONE',  ( 29.23323084422617768, -29.43450464783536091, 10.45452548988638242 ) ) ;
#1900 = CARTESIAN_POINT ( 'NONE',  ( -33.35791310300000134, 36.88952392199999508, 6.149029753000000653 ) ) ;
#1901 = CARTESIAN_POINT ( 'NONE',  ( -33.13264374499999576, 37.59662461700000335, 8.458899029999999541 ) ) ;
#1902 = CARTESIAN_POINT ( 'NONE',  ( -32.93212318400000527, 37.32538232699999980, 6.863726083000000422 ) ) ;
#1903 = CARTESIAN_POINT ( 'NONE',  ( -17.50000080283669845, 50.47353729871230144, -8.009032499258688986 ) ) ;
#1904 = CARTESIAN_POINT ( 'NONE',  ( -35.26356078800000660, 36.78818524799999778, 5.808686689000000847 ) ) ;
#1905 = DIRECTION ( 'NONE',  ( -1.000000000000000000, 0.000000000000000000, 0.000000000000000000 ) ) ;
#1906 = CARTESIAN_POINT ( 'NONE',  ( 22.85298548587513423, -34.15521078935456245, -16.83324480207385676 ) ) ;
#1907 = CARTESIAN_POINT ( 'NONE',  ( -1.648267488999999975, 16.17454282899999640, 13.35576897400000007 ) ) ;
#1908 = CARTESIAN_POINT ( 'NONE',  ( 32.70058575242214260, -33.56564097609904707, 12.97783717812702520 ) ) ;
#1909 = CARTESIAN_POINT ( 'NONE',  ( -31.91321015343844536, 28.09017639443019831, 2.889928391107984940 ) ) ;
#1910 = CARTESIAN_POINT ( 'NONE',  ( 31.88471994399999687, 46.44981431900000501, 6.577516095000000007 ) ) ;
#1911 = CARTESIAN_POINT ( 'NONE',  ( 0.09093064099999999261, 26.08986376400000040, 13.29867338600000082 ) ) ;
#1912 = CARTESIAN_POINT ( 'NONE',  ( -35.16722740900000588, 34.91507922199999570, 3.277741805000000230 ) ) ;
#1913 = EDGE_CURVE ( 'NONE', #255115, #346389, #448772, .T. ) ;
#1915 = CARTESIAN_POINT ( 'NONE',  ( -14.31467569600000189, 35.58751167900000212, 13.87634126299999870 ) ) ;
#1914 = CARTESIAN_POINT ( 'NONE',  ( 4.122237303000000352, 4.029758031000000962, 13.50695998800000019 ) ) ;
#1916 = CARTESIAN_POINT ( 'NONE',  ( -33.04815697499999771, 40.79974292400000024, 6.970447494000000077 ) ) ;
#1917 = CARTESIAN_POINT ( 'NONE',  ( -0.000000000000000000, -22.65546722973968485, -18.54064228991913765 ) ) ;
#1918 = CARTESIAN_POINT ( 'NONE',  ( 18.20212238899999946, 22.72169297299999968, 10.30860344299999909 ) ) ;
#1919 = CARTESIAN_POINT ( 'NONE',  ( -34.79665308106599753, 36.31211127694489704, -6.105653020590769309 ) ) ;
#1920 = CARTESIAN_POINT ( 'NONE',  ( 34.70861405757398188, -57.04825921504464503, -5.044805234562117491 ) ) ;
#1921 = CARTESIAN_POINT ( 'NONE',  ( -27.13371617060944274, -20.77114757330129180, 0.7299999999999999822 ) ) ;
#1922 = CARTESIAN_POINT ( 'NONE',  ( 33.88431987597990513, 45.40860267843609677, -4.697757284591729920 ) ) ;
#1923 = CARTESIAN_POINT ( 'NONE',  ( 8.664492252297298691, 18.27310356779175038, -13.74066322019653974 ) ) ;
#1924 = CIRCLE ( 'NONE', #148977, 70.00000000000002842 ) ;
#1925 = CARTESIAN_POINT ( 'NONE',  ( -29.25168302452035007, 47.99061938452449994, -9.541573082914721837 ) ) ;
#1926 = CARTESIAN_POINT ( 'NONE',  ( 28.32045747807679703, 20.00710435555680178, -3.655398482678560157 ) ) ;
#1927 = CARTESIAN_POINT ( 'NONE',  ( 3.981622085669106248, -25.62044994606619142, 15.75693547944400486 ) ) ;
#1928 = CARTESIAN_POINT ( 'NONE',  ( -26.67548313700000051, -32.84570949999999812, 12.59792107100000003 ) ) ;
#1929 = CARTESIAN_POINT ( 'NONE',  ( -27.76389696023264975, -37.10036789173264538, -14.34568697504079893 ) ) ;
#1930 = CARTESIAN_POINT ( 'NONE',  ( 26.63290532999999627, 3.789383066000000078, 0.5053508850000000274 ) ) ;
#1931 = CARTESIAN_POINT ( 'NONE',  ( -28.09638092599999837, 28.34132304099999899, 4.475374289000000338 ) ) ;
#1932 = CARTESIAN_POINT ( 'NONE',  ( 1.627471328999999800, 19.39832533700000283, 14.47330360199999966 ) ) ;
#1933 = CARTESIAN_POINT ( 'NONE',  ( 32.85886321999999637, -55.58177991600000212, 10.99536845699999787 ) ) ;
#1934 = CARTESIAN_POINT ( 'NONE',  ( -20.95744338000000084, 41.89798251799999917, 11.33471572299999863 ) ) ;
#1935 = CARTESIAN_POINT ( 'NONE',  ( 31.77278733002745525, 31.77065541091084810, -4.836973823096429648 ) ) ;
#1937 = CARTESIAN_POINT ( 'NONE',  ( 30.66514395600000142, 32.01038014799999587, 4.043629405000000787 ) ) ;
#1936 = CARTESIAN_POINT ( 'NONE',  ( -0.9942040980000000916, 18.63706074799999968, 12.61699057299999893 ) ) ;
#1938 = CARTESIAN_POINT ( 'NONE',  ( 0.2006155353200000102, -0.2464070656399999781, 14.08405765640000062 ) ) ;
#1939 = CARTESIAN_POINT ( 'NONE',  ( -6.748341565931649910, -30.77361194012550172, 10.06519896892806010 ) ) ;
#1940 = CARTESIAN_POINT ( 'NONE',  ( -2.797614397000000253, 42.19599884200000162, 13.88690360500000054 ) ) ;
#1942 = CARTESIAN_POINT ( 'NONE',  ( 30.55968149458020022, -84.59999999999600107, -10.15145081331124111 ) ) ;
#1941 = CARTESIAN_POINT ( 'NONE',  ( -29.01276552134729769, -29.65637157891413977, -11.75365995778204287 ) ) ;
#1943 = CARTESIAN_POINT ( 'NONE',  ( 24.33262457100000020, 51.47106818500000003, 9.840704439999999664 ) ) ;
#1944 = CARTESIAN_POINT ( 'NONE',  ( 35.96675909846889851, 36.10088891977895287, 3.702657889960290216 ) ) ;
#1945 = CARTESIAN_POINT ( 'NONE',  ( -22.64908085200000087, 17.85280243799999766, 6.671862936000000133 ) ) ;
#1946 = CARTESIAN_POINT ( 'NONE',  ( -12.96689051999999975, 32.75457147499999877, 12.63163718400000057 ) ) ;
#1947 = CARTESIAN_POINT ( 'NONE',  ( 2.794955325000000101, 28.08757747199999955, 13.23309693200000048 ) ) ;
#1949 = CARTESIAN_POINT ( 'NONE',  ( -11.92061362399999958, 44.88489015300000062, 12.00646695999999913 ) ) ;
#1948 = DIRECTION ( 'NONE',  ( -1.000000000000000000, 1.156482317317871725E-16, -0.000000000000000000 ) ) ;
#1950 = DIRECTION ( 'NONE',  ( -1.000000000000000000, 0.000000000000000000, 0.000000000000000000 ) ) ;
#1951 = CARTESIAN_POINT ( 'NONE',  ( 30.98279079438179906, -25.72115770422895054, 6.374883152545800513 ) ) ;
#1952 = CARTESIAN_POINT ( 'NONE',  ( 35.62391119500000514, -79.34895630100000119, -0.2400000000000000189 ) ) ;
#1953 = CARTESIAN_POINT ( 'NONE',  ( 26.51480621338770050, 52.20020716745229805, 10.45272367998789953 ) ) ;
#1954 = CARTESIAN_POINT ( 'NONE',  ( 0.8535916370952829624, 40.51768127573130585, -12.81666422729358068 ) ) ;
#1955 = CARTESIAN_POINT ( 'NONE',  ( -30.08156527559545168, 45.01025701521639633, -11.41658884757575976 ) ) ;
#1957 = CARTESIAN_POINT ( 'NONE',  ( 15.07237229707682857, 38.23564849603916116, -15.21367957577266594 ) ) ;
#1956 = CARTESIAN_POINT ( 'NONE',  ( -23.14624118500000094, 4.964583508999999673, 5.767343633000001191 ) ) ;
#1958 = CARTESIAN_POINT ( 'NONE',  ( -33.11062616599999586, 35.52228991199999797, 4.940571514000000164 ) ) ;
#1959 = CARTESIAN_POINT ( 'NONE',  ( 19.85159978599999775, 29.06947350900000160, 10.79308878600000021 ) ) ;
#1961 = CARTESIAN_POINT ( 'NONE',  ( -26.65562933700000059, 32.04616113899999874, 10.10055501799999966 ) ) ;
#1960 =( BOUNDED_CURVE ( )  B_SPLINE_CURVE ( 3, ( #529850, #48861, #2835, #189749 ),
 .UNSPECIFIED., .F., .F. ) 
 B_SPLINE_CURVE_WITH_KNOTS ( ( 4, 4 ),
 ( 0.000000000000000000, 1.000000000000000000 ),
 .UNSPECIFIED. ) 
 CURVE ( )  GEOMETRIC_REPRESENTATION_ITEM ( )  RATIONAL_B_SPLINE_CURVE ( ( 1.000000000000000000, 0.8047378541243649375, 0.8047378541243649375, 1.000000000000000000 ) ) 
 REPRESENTATION_ITEM ( '' )  );
#1963 = CARTESIAN_POINT ( 'NONE',  ( -22.41655367407420130, -45.23360005571339570, 14.87378805114266100 ) ) ;
#1962 = CARTESIAN_POINT ( 'NONE',  ( -32.12740023199999939, 45.03605150099999577, 8.387742438000000078 ) ) ;
#1964 = CARTESIAN_POINT ( 'NONE',  ( 33.54977365746624685, -87.10000000004160370, 2.492420523984329753E-07 ) ) ;
#1966 = CARTESIAN_POINT ( 'NONE',  ( -23.72970789899999744, 0.9716315919999999329, 7.733984477999999996 ) ) ;
#1965 = CARTESIAN_POINT ( 'NONE',  ( -26.98184020219455093, -20.59982875390169710, 6.071028595110080417 ) ) ;
#1969 = CARTESIAN_POINT ( 'NONE',  ( 23.80859498323919965, -14.36686783186162053, -9.327645374035919090 ) ) ;
#1968 = CIRCLE ( 'NONE', #103007, 0.2000000000000004552 ) ;
#1967 = CARTESIAN_POINT ( 'NONE',  ( -8.826014690599739865, -49.27475903034771676, 15.76110076999381171 ) ) ;
#1970 = EDGE_CURVE ( 'NONE', #268432, #166716, #484258, .T. ) ;
#1971 = CARTESIAN_POINT ( 'NONE',  ( -35.87054722699999587, 42.34366341400000522, 5.162115844000000564 ) ) ;
#1972 = CARTESIAN_POINT ( 'NONE',  ( 23.13483867400000094, 43.67907408599999997, 12.00572641299999965 ) ) ;
#1973 = CARTESIAN_POINT ( 'NONE',  ( 23.84121914694049948, 20.92843492843968534, 5.690413116361709989 ) ) ;
#1974 = CARTESIAN_POINT ( 'NONE',  ( -35.89409863800000267, 45.21427959500000071, 3.724876521999999746 ) ) ;
#1975 = ADVANCED_FACE ( 'NONE', ( #270317 ), #208406, .T. ) ;
#1976 = FACE_OUTER_BOUND ( 'NONE', #125715, .T. ) ;
#1977 = CARTESIAN_POINT ( 'NONE',  ( 0.8506123635230259383, -3.806850544688634930, -15.62580778266205250 ) ) ;
#1978 = CARTESIAN_POINT ( 'NONE',  ( -12.48496950713460052, 51.30771540937340092, 12.53362741752772003 ) ) ;
#1979 = CARTESIAN_POINT ( 'NONE',  ( 12.91047376519386702, -25.75244379449294385, 15.37084709083274880 ) ) ;
#1980 = CARTESIAN_POINT ( 'NONE',  ( -24.41493808200000259, 22.99824104899999710, 6.322144399999999997 ) ) ;
#1982 = CARTESIAN_POINT ( 'NONE',  ( -4.005899822817914568, 1.655949361849234913, -13.51570398320279942 ) ) ;
#1981 = CARTESIAN_POINT ( 'NONE',  ( -36.86609571599999668, 37.99552180800000656, 3.239220111999999929 ) ) ;
#1983 = AXIS2_PLACEMENT_3D ( 'NONE', #519104, #424133, #124512 ) ;
#1984 = EDGE_CURVE ( 'NONE', #500760, #87978, #399943, .T. ) ;
#1986 = CARTESIAN_POINT ( 'NONE',  ( 8.172493229000000525, 34.97138067999999578, 13.07004654600000038 ) ) ;
#1985 = CARTESIAN_POINT ( 'NONE',  ( 21.03829820613723456, 34.96336292576691562, -12.83487200240926995 ) ) ;
#1987 = CARTESIAN_POINT ( 'NONE',  ( -27.74671645000000098, 30.10908236899999935, 6.493668731000000527 ) ) ;
#1989 = VERTEX_POINT ( 'NONE', #5425 ) ;
#1988 = CARTESIAN_POINT ( 'NONE',  ( 32.65618530260034902, -56.91495774417669651, -12.68333329170874002 ) ) ;
#1990 = CARTESIAN_POINT ( 'NONE',  ( -29.21068360071859971, 61.40789624546916059, 6.856153720193099765 ) ) ;
#1991 = CYLINDRICAL_SURFACE ( 'NONE', #361748, 2.499999999999999556 ) ;
#1992 = VECTOR ( 'NONE', #435708, 1000.000000000000000 ) ;
#1993 = CARTESIAN_POINT ( 'NONE',  ( 28.46400797988190234, 57.23793992378760009, 9.150202145081610894 ) ) ;
#1994 = CARTESIAN_POINT ( 'NONE',  ( -33.38489803600000272, 42.39553402399999982, 6.372711527999999959 ) ) ;
#1997 = CONICAL_SURFACE ( 'NONE', #508081, 2.055000000000000160, 0.9599310885968765916 ) ;
#1996 = CARTESIAN_POINT ( 'NONE',  ( -3.307569320357568898, -31.02222366214092375, 16.01700064914333765 ) ) ;
#1995 = CARTESIAN_POINT ( 'NONE',  ( 14.70770241500000175, 29.45237081599999840, 12.10805237000000112 ) ) ;
#1998 = CARTESIAN_POINT ( 'NONE',  ( -31.57783018599999991, 33.35412544499999399, 4.324006053000000627 ) ) ;
#1999 = CARTESIAN_POINT ( 'NONE',  ( -24.48285677855530196, -51.75383267901720075, 14.53411607415762141 ) ) ;
#2000 = CARTESIAN_POINT ( 'NONE',  ( -19.45321987796179997, 10.70146051113510133, -10.15685284297470048 ) ) ;
#2001 = CARTESIAN_POINT ( 'NONE',  ( -24.61452083400000035, -0.2468558980000000180, 4.563184505000000613 ) ) ;
#2002 = CARTESIAN_POINT ( 'NONE',  ( 14.14999999999999858, 2.126407400337104736, 0.000000000000000000 ) ) ;
#2003 = CARTESIAN_POINT ( 'NONE',  ( -23.64050654599999746, -31.90965943000000138, 13.82897977899999908 ) ) ;
#2004 = CARTESIAN_POINT ( 'NONE',  ( 0.03663667328533679740, 1.377612594166732096, 16.91011928052344970 ) ) ;
#2005 = CARTESIAN_POINT ( 'NONE',  ( -17.90507606432129961, -22.92807953780420149, -15.57985847212009922 ) ) ;
#2006 = CARTESIAN_POINT ( 'NONE',  ( -24.55347615499999847, -0.3683550919999999951, 4.718148398000000299 ) ) ;
#2007 = ADVANCED_FACE ( 'NONE', ( #181027 ), #148370, .F. ) ;
#2008 = ORIENTED_EDGE ( 'NONE', *, *, #569763, .T. ) ;
#2009 = EDGE_LOOP ( 'NONE', ( #17677, #307025, #109108, #91394 ) ) ;
#2010 = LINE ( 'NONE', #91250, #318784 ) ;
#2011 = CARTESIAN_POINT ( 'NONE',  ( 27.86615653259624636, -92.52675974097310529, -10.48724301457382069 ) ) ;
#2012 = CARTESIAN_POINT ( 'NONE',  ( -34.65857827699999660, 38.00770707400000248, 7.142616537999999515 ) ) ;
#2013 = CARTESIAN_POINT ( 'NONE',  ( -2.779305088999999729, 33.85804017599999582, 12.40522319399999951 ) ) ;
#2015 = CARTESIAN_POINT ( 'NONE',  ( -17.03808870099999595, 38.99043900200000223, 12.17614251100000011 ) ) ;
#2014 = CARTESIAN_POINT ( 'NONE',  ( -15.84930573199999948, 17.62551641400000335, 10.66042711900000128 ) ) ;
#2017 = CARTESIAN_POINT ( 'NONE',  ( 26.61470787853900433, 19.35480550858060056, -3.493576513956259788 ) ) ;
#2016 = CARTESIAN_POINT ( 'NONE',  ( 35.32959500399999797, 35.27063891499999926, 3.656181506999999886 ) ) ;
#2018 = CARTESIAN_POINT ( 'NONE',  ( 25.39782954300000029, 21.19537522299999921, 4.065466823000000396 ) ) ;
#2019 = CARTESIAN_POINT ( 'NONE',  ( 22.49946842842005168, -63.85399285002904435, -16.06276161607170749 ) ) ;
#2021 = ORIENTED_EDGE ( 'NONE', *, *, #435157, .T. ) ;
#2020 = CARTESIAN_POINT ( 'NONE',  ( 23.29609038699999957, 3.461272677999999825, 7.745068719999999907 ) ) ;
#2022 = AXIS2_PLACEMENT_3D ( 'NONE', #230002, #538190, #103204 ) ;
#2024 = CARTESIAN_POINT ( 'NONE',  ( -6.101659875000000177, 17.02028341500000153, 12.57499740399999943 ) ) ;
#2023 = CARTESIAN_POINT ( 'NONE',  ( -32.45202965587780142, -30.56045929470004552, -10.12422953388291091 ) ) ;
#2026 = CARTESIAN_POINT ( 'NONE',  ( 29.29104518408690083, -31.31102059036980378, -10.11795050913216087 ) ) ;
#2025 = CARTESIAN_POINT ( 'NONE',  ( -26.77186488599999947, -50.02879708300000061, 15.51647228600000084 ) ) ;
#2027 = CARTESIAN_POINT ( 'NONE',  ( 22.25466873900000309, 21.55008483199999958, 7.853374129999999731 ) ) ;
#2030 = CARTESIAN_POINT ( 'NONE',  ( 25.30062014900000023, 11.49406795200000175, 4.296334898999999652 ) ) ;
#2029 = CARTESIAN_POINT ( 'NONE',  ( -27.68323392599999977, 50.61223334299999266, 8.631877354000000224 ) ) ;
#2028 = CARTESIAN_POINT ( 'NONE',  ( -13.47973387725300043, -56.86547104098320204, -17.42681403935690199 ) ) ;
#2032 = CARTESIAN_POINT ( 'NONE',  ( 29.34981433539179818, 64.33744172221538804, -7.171312924672339939 ) ) ;
#2031 = CARTESIAN_POINT ( 'NONE',  ( 26.63569078599999784, 27.79436239099999995, 6.226083724000000430 ) ) ;
#2033 = CARTESIAN_POINT ( 'NONE',  ( 4.250184626095442120, -11.14419124435406339, 9.976399999781836669 ) ) ;
#2034 = DIRECTION ( 'NONE',  ( 0.000000000000000000, 0.000000000000000000, 1.000000000000000000 ) ) ;
#2035 = CARTESIAN_POINT ( 'NONE',  ( -31.11719956871080228, 57.93908073989440055, 5.235233652339789323 ) ) ;
#2036 = CARTESIAN_POINT ( 'NONE',  ( 0.2494784880226534607, 35.12754359302344653, -13.24112781440493869 ) ) ;
#2037 = CARTESIAN_POINT ( 'NONE',  ( 3.337217312781580070, 13.65828255685141990, -14.40226364652241919 ) ) ;
#2038 = CARTESIAN_POINT ( 'NONE',  ( 26.54319526507135407, 48.97401343257789819, 10.58085138670586112 ) ) ;
#2039 = CARTESIAN_POINT ( 'NONE',  ( -7.671498786937899439, 55.00460304566973946, 12.18831726660419434 ) ) ;
#2040 = CARTESIAN_POINT ( 'NONE',  ( 0.2048806911890110050, -14.93652012197909862, -16.55073593408625143 ) ) ;
#2042 = CARTESIAN_POINT ( 'NONE',  ( 24.45587443566665087, -84.56711980546360508, -4.050966473928560241 ) ) ;
#2041 = CARTESIAN_POINT ( 'NONE',  ( -32.00809990500000168, 35.04720085699999998, 5.900518031000000718 ) ) ;
#2043 = EDGE_CURVE ( 'NONE', #103419, #291964, #125750, .T. ) ;
#2044 = VECTOR ( 'NONE', #322359, 1000.000000000000114 ) ;
#2046 = CARTESIAN_POINT ( 'NONE',  ( 27.44148406399999729, -29.21436086199999593, 11.39669402800000064 ) ) ;
#2045 = CARTESIAN_POINT ( 'NONE',  ( -29.44861437299999807, 30.32143886800000132, 4.132996847000000251 ) ) ;
#2047 = CARTESIAN_POINT ( 'NONE',  ( -24.61705333700000153, -0.6360305560000000247, 6.998204301000000349 ) ) ;
#2049 = CARTESIAN_POINT ( 'NONE',  ( -28.71519062599999828, 35.39686897800000764, 10.44229697900000176 ) ) ;
#2048 = CARTESIAN_POINT ( 'NONE',  ( 0.1732044597390069995, -4.537646327531770218, 17.44764191680510024 ) ) ;
#2050 = CARTESIAN_POINT ( 'NONE',  ( -34.07743382600000359, 42.01439088699999758, 7.541334661000000494 ) ) ;
#2051 = CARTESIAN_POINT ( 'NONE',  ( -27.63272933351649741, 33.98413623971425324, -8.862384944763659789 ) ) ;
#2053 = CARTESIAN_POINT ( 'NONE',  ( 31.46089076999999889, -23.22775055800000388, 0.7987410499999999525 ) ) ;
#2052 = CARTESIAN_POINT ( 'NONE',  ( -36.14486364700000109, 43.31091825499999715, 4.174445865000000033 ) ) ;
#2054 = CARTESIAN_POINT ( 'NONE',  ( 14.30000000000000071, 7.684404870235410590E-16, 0.000000000000000000 ) ) ;
#2055 = ORIENTED_EDGE ( 'NONE', *, *, #259534, .T. ) ;
#2056 = CARTESIAN_POINT ( 'NONE',  ( 5.445845241999999864, -67.18213513099999545, 17.01618429700000235 ) ) ;
#2057 = CARTESIAN_POINT ( 'NONE',  ( -32.67762339234670321, -32.12686820650604602, 12.30565170592667279 ) ) ;
#2058 = CARTESIAN_POINT ( 'NONE',  ( 24.24931000049679852, 20.21676168727825029, -7.413020224474850650 ) ) ;
#2059 = CARTESIAN_POINT ( 'NONE',  ( 17.58979685599999954, -0.2226632689999999970, 12.28186657799999892 ) ) ;
#2061 = CARTESIAN_POINT ( 'NONE',  ( 12.44439494999999951, -67.01271751531129439, 16.71408878034770140 ) ) ;
#2060 = CARTESIAN_POINT ( 'NONE',  ( -33.69889449084485022, -79.02333604498920749, -1.800000000000000044 ) ) ;
#2062 = CARTESIAN_POINT ( 'NONE',  ( -21.69732697900000318, 34.97453878500000002, 12.69428871000000036 ) ) ;
#2063 = CARTESIAN_POINT ( 'NONE',  ( 29.45884645099999943, 39.70295468599999822, 10.55641023900000164 ) ) ;
#2066 = CARTESIAN_POINT ( 'NONE',  ( 7.250495985700419865, 52.47324025902660338, -12.51510862098469978 ) ) ;
#2065 = CARTESIAN_POINT ( 'NONE',  ( 18.25970882999999745, 10.32803396299999932, 9.417114642000001368 ) ) ;
#2064 = LINE ( 'NONE', #272623, #276496 ) ;
#2067 = ORIENTED_EDGE ( 'NONE', *, *, #328043, .F. ) ;
#2068 = CARTESIAN_POINT ( 'NONE',  ( 25.09956796647550092, -18.59405698689579722, -11.33745888488117970 ) ) ;
#2070 = CARTESIAN_POINT ( 'NONE',  ( 37.00526775299999827, 37.42339080199999302, 2.385872167000000044 ) ) ;
#2069 = CARTESIAN_POINT ( 'NONE',  ( -35.49516819403282142, -82.71752685395166793, -2.240700626159678244 ) ) ;
#2071 = EDGE_CURVE ( 'NONE', #234793, #486814, #252480, .T. ) ;
#2072 = CARTESIAN_POINT ( 'NONE',  ( 30.52032421200000201, -51.45857930700000082, 11.75834334299999995 ) ) ;
#2073 = CARTESIAN_POINT ( 'NONE',  ( 26.38754802999999782, -0.2114733570000000007, 3.646057016999999956 ) ) ;
#2075 = CARTESIAN_POINT ( 'NONE',  ( 29.72749466645375094, 61.70879855855369556, 1.804813469464930042 ) ) ;
#2074 = CARTESIAN_POINT ( 'NONE',  ( -35.86103409100000050, 46.53588803000000240, 2.953881981000000323 ) ) ;
#2076 = CARTESIAN_POINT ( 'NONE',  ( -28.90905591523301510, -50.00001553061717630, 14.70213839047200288 ) ) ;
#2077 = ORIENTED_EDGE ( 'NONE', *, *, #240838, .F. ) ;
#2078 = CARTESIAN_POINT ( 'NONE',  ( -23.60877380299999828, -24.99876559999999870, 12.67385435899999990 ) ) ;
#2079 = CARTESIAN_POINT ( 'NONE',  ( 100.0000000000000000, 79.99999999999998579, 70.00000000000000000 ) ) ;
#2080 = CARTESIAN_POINT ( 'NONE',  ( -22.14696937100000085, 8.967721396000001732, 6.587688202999999909 ) ) ;
#2082 = EDGE_LOOP ( 'NONE', ( #438779, #290600, #558415, #494544 ) ) ;
#2081 = CARTESIAN_POINT ( 'NONE',  ( -24.12396482301883083, 22.66034166818630879, -6.549158732060516463 ) ) ;
#2083 = CARTESIAN_POINT ( 'NONE',  ( 13.56681899800000046, 0.09253219299999999869, 12.36602644799999950 ) ) ;
#2086 = CARTESIAN_POINT ( 'NONE',  ( 31.03142119150000156, -44.52499999999999858, 10.65000000000000036 ) ) ;
#2085 = DIRECTION ( 'NONE',  ( 0.000000000000000000, 0.000000000000000000, 1.000000000000000000 ) ) ;
#2084 = CARTESIAN_POINT ( 'NONE',  ( -29.18464869363365111, -45.05691287293200276, -11.40000000000000036 ) ) ;
#2087 = CARTESIAN_POINT ( 'NONE',  ( 6.700000000000000178, 7.684404870235410590E-16, 0.000000000000000000 ) ) ;
#2088 = EDGE_CURVE ( 'NONE', #442097, #240201, #554406, .T. ) ;
#2089 = CARTESIAN_POINT ( 'NONE',  ( -27.60287669296602431, -30.31712807604258941, 13.75931392288576127 ) ) ;
#2092 = CARTESIAN_POINT ( 'NONE',  ( 34.10265085600000390, 42.71034397500000068, 5.456488868000000103 ) ) ;
#2091 = CARTESIAN_POINT ( 'NONE',  ( 34.73125953185624581, 51.65478976788440235, -6.145687537259079569 ) ) ;
#2090 = CARTESIAN_POINT ( 'NONE',  ( 10.80630519778755882, -13.72806131532620633, -14.40557694985688642 ) ) ;
#2093 = CARTESIAN_POINT ( 'NONE',  ( 35.11672894799999511, 42.34560941000000156, 6.341032579000001057 ) ) ;
#2094 = ORIENTED_EDGE ( 'NONE', *, *, #382913, .F. ) ;
#2095 = CARTESIAN_POINT ( 'NONE',  ( -5.426268399999999659, 22.93550159699999824, 12.98190591399999860 ) ) ;
#2096 = CARTESIAN_POINT ( 'NONE',  ( -34.98715135100000140, 35.86331414300000375, 5.307923573000000950 ) ) ;
#2097 = CARTESIAN_POINT ( 'NONE',  ( -26.90688874271671338, -80.50846631504937534, 15.00748662660781640 ) ) ;
#2099 = ORIENTED_EDGE ( 'NONE', *, *, #402625, .T. ) ;
#2098 = CARTESIAN_POINT ( 'NONE',  ( -26.84246466999999825, 44.72263900699999795, 9.600731423999999237 ) ) ;
#2101 = CARTESIAN_POINT ( 'NONE',  ( -7.568525765999999599, -23.87248968200000121, 16.91367088099999805 ) ) ;
#2100 = CARTESIAN_POINT ( 'NONE',  ( -10.47037587695908201, -25.85006928275914717, 15.54434404462974761 ) ) ;
#2102 = CARTESIAN_POINT ( 'NONE',  ( -30.30583458499999949, 52.35310722899999547, 8.424257994999999610 ) ) ;
#2104 = CARTESIAN_POINT ( 'NONE',  ( -36.39454991000000206, 43.31355931299999895, 3.548718955999999647 ) ) ;
#2103 = CARTESIAN_POINT ( 'NONE',  ( -34.64727511799999604, 38.16204256599999667, 5.087339583000000331 ) ) ;
#2105 = CARTESIAN_POINT ( 'NONE',  ( -24.74005512900000170, 35.50121421400000088, 10.65647411099999964 ) ) ;
#2106 = CARTESIAN_POINT ( 'NONE',  ( 9.119922933989343505, 15.70687052064197253, -12.37268935714094198 ) ) ;
#2107 = CARTESIAN_POINT ( 'NONE',  ( 29.18031482068665028, -47.84673544295760195, 12.22906275737826043 ) ) ;
#2108 = CARTESIAN_POINT ( 'NONE',  ( -4.804545764000000219, 24.13654334099999943, 11.17944459799999990 ) ) ;
#2109 = CARTESIAN_POINT ( 'NONE',  ( -4.500000000000000888, -22.50000000000000000, -27.00000000000000355 ) ) ;
#2111 = EDGE_LOOP ( 'NONE', ( #116917, #536369, #222544, #234565 ) ) ;
#2110 =( BOUNDED_SURFACE ( )  B_SPLINE_SURFACE ( 3, 2, ( 
 ( #454159, #148797, #410945 ),
 ( #16419, #388897, #305326 ),
 ( #386066, #31947, #121107 ),
 ( #394572, #207588, #299663 ) ),
 .UNSPECIFIED., .F., .F., .T. ) 
 B_SPLINE_SURFACE_WITH_KNOTS ( ( 4, 4 ),
 ( 3, 3 ),
 ( 0.01023955073742000010, 0.01161583023454254050 ),
 ( 0.000000000000000000, 1.000000000000000000 ),
 .UNSPECIFIED. ) 
 GEOMETRIC_REPRESENTATION_ITEM ( )  RATIONAL_B_SPLINE_SURFACE ( (
 ( 1.000000000000000000, 0.7416492177018180199, 1.000000000000000000),
 ( 1.000000000000000000, 0.7416405266666339369, 1.000000000000000000),
 ( 1.000000000000000000, 0.7416348214656539595, 1.000000000000000000),
 ( 1.000000000000000000, 0.7416344053849579510, 1.000000000000000000) ) ) 
 REPRESENTATION_ITEM ( '' )  SURFACE ( )  );
#2112 = CARTESIAN_POINT ( 'NONE',  ( -18.85091319204039806, 24.19735995473489965, 11.63097965201422035 ) ) ;
#2113 = CARTESIAN_POINT ( 'NONE',  ( -4.972460974285690227, -13.97543084264394153, -15.07653859991160061 ) ) ;
#2115 = ORIENTED_EDGE ( 'NONE', *, *, #367838, .T. ) ;
#2114 = ORIENTED_EDGE ( 'NONE', *, *, #409861, .T. ) ;
#2116 = CARTESIAN_POINT ( 'NONE',  ( -32.48596641737435675, -46.61529285120000310, -10.88448804758021815 ) ) ;
#2117 = CARTESIAN_POINT ( 'NONE',  ( -4.123650371000000092, 32.73536581500000153, 12.25070478800000018 ) ) ;
#2118 = CARTESIAN_POINT ( 'NONE',  ( -13.71243334000000047, 22.82198906400000027, 11.69930350599999969 ) ) ;
#2121 = CARTESIAN_POINT ( 'NONE',  ( 36.89540287744749492, 38.35945119240125223, -3.309181862585855338 ) ) ;
#2120 = CARTESIAN_POINT ( 'NONE',  ( 18.63500010599999968, 2.434548314999999796, 11.34364503600000162 ) ) ;
#2119 = CARTESIAN_POINT ( 'NONE',  ( 33.49007062299999404, 52.11181466200000045, 4.971911331000001155 ) ) ;
#2122 = AXIS2_PLACEMENT_3D ( 'NONE', #509739, #417622, #152644 ) ;
#2123 = CARTESIAN_POINT ( 'NONE',  ( 34.71551254599999936, 38.16100686400000086, 4.975221065999999581 ) ) ;
#2125 = CARTESIAN_POINT ( 'NONE',  ( 34.29624552487769762, 37.40875516581530036, 7.385510597794739951 ) ) ;
#2124 = CARTESIAN_POINT ( 'NONE',  ( -27.06607840267495035, 18.49465261997274723, -1.331156759554154023 ) ) ;
#2126 = CARTESIAN_POINT ( 'NONE',  ( 18.68231410599999975, -0.4646360709999999838, 10.36261696200000060 ) ) ;
#2128 = CARTESIAN_POINT ( 'NONE',  ( 27.00220036654010158, -20.62140732375785035, -4.467603259442451069 ) ) ;
#2127 = CARTESIAN_POINT ( 'NONE',  ( 27.70498708899999940, 27.93186385899999991, 7.142893035000000168 ) ) ;
#2129 = CARTESIAN_POINT ( 'NONE',  ( -22.68057386599999958, 9.831313527999999025, 5.974763241000000669 ) ) ;
#2130 = CARTESIAN_POINT ( 'NONE',  ( 22.87691419705889828, -74.97587723877670385, 16.16008115010409796 ) ) ;
#2131 = CARTESIAN_POINT ( 'NONE',  ( 21.35686113130569908, -49.58227985886709632, -16.59848293902209804 ) ) ;
#2132 = CARTESIAN_POINT ( 'NONE',  ( 2.007852519362175236, 15.04994903091295022, 16.23158884731229890 ) ) ;
#2136 = EDGE_LOOP ( 'NONE', ( #42395, #350045, #394730, #198476 ) ) ;
#2135 = CARTESIAN_POINT ( 'NONE',  ( 35.71106665100000299, 36.37132666899999833, 4.635295184000000290 ) ) ;
#2134 = CARTESIAN_POINT ( 'NONE',  ( -26.56356272200000035, 27.98557538400000055, 6.430443795000000407 ) ) ;
#2133 = CARTESIAN_POINT ( 'NONE',  ( 0.4328798179999999718, -35.20903867200000548, 15.89039395999999904 ) ) ;
#2137 = CARTESIAN_POINT ( 'NONE',  ( 33.24086458347915141, -82.83841051721680060, -9.045092185364639548 ) ) ;
#2140 = EDGE_CURVE ( 'NONE', #379485, #498602, #101419, .T. ) ;
#2139 = CARTESIAN_POINT ( 'NONE',  ( 34.37528733247156509, -34.31922831018177789, 5.919691966506225533 ) ) ;
#2138 = CARTESIAN_POINT ( 'NONE',  ( 33.34440972600000208, 40.79684410400000161, 6.718398433999999142 ) ) ;
#2141 = CARTESIAN_POINT ( 'NONE',  ( -35.12390834299999653, 39.95422606200000359, 4.453331221999999201 ) ) ;
#2142 = CARTESIAN_POINT ( 'NONE',  ( -8.503405284863509550, -0.2355508873283855276, 13.50819182022210008 ) ) ;
#2143 = CARTESIAN_POINT ( 'NONE',  ( -23.71018529011240261, -24.96437864295524989, -12.58974240324103810 ) ) ;
#2144 = CARTESIAN_POINT ( 'NONE',  ( -23.50331994799999791, 13.96237187500000054, 5.085835015999999875 ) ) ;
#2145 = CARTESIAN_POINT ( 'NONE',  ( -15.09962067139338338, -85.10000000000000853, -15.09597739670538985 ) ) ;
#2146 = CARTESIAN_POINT ( 'NONE',  ( -34.01435710000000512, -56.23592622600000368, 5.478660519000000839 ) ) ;
#2147 = CARTESIAN_POINT ( 'NONE',  ( 6.475837385139200819, -49.27516615141220058, 15.79441159098448466 ) ) ;
#2148 = CARTESIAN_POINT ( 'NONE',  ( 13.34970536411424114, 52.59488742517080340, -12.38746749998644070 ) ) ;
#2150 = CARTESIAN_POINT ( 'NONE',  ( -33.50472775700000483, 41.10122600599999743, 6.523342195999999760 ) ) ;
#2149 = CARTESIAN_POINT ( 'NONE',  ( 32.79466770049948821, -31.79147529214002077, -11.90050088264476358 ) ) ;
#2151 = CARTESIAN_POINT ( 'NONE',  ( 22.50049341305374639, 29.86404338150460092, 11.37434770232820114 ) ) ;
#2153 = CARTESIAN_POINT ( 'NONE',  ( 23.15000000000000213, 2.126407400337110065, 0.000000000000000000 ) ) ;
#2152 = CARTESIAN_POINT ( 'NONE',  ( -31.55920764300000059, 29.63765955099999871, 0.9465017540000000285 ) ) ;
#2154 = CARTESIAN_POINT ( 'NONE',  ( 38.98041340523234766, -64.89082657106290242, 54.03520487577799969 ) ) ;
#2155 = ADVANCED_FACE ( 'NONE', ( #424776 ), #287836, .F. ) ;
#2156 = CARTESIAN_POINT ( 'NONE',  ( -30.57066226100000250, 33.02250265500000381, 7.779157089999999997 ) ) ;
#2157 = CARTESIAN_POINT ( 'NONE',  ( -11.75244575874083885, 8.297282128685100844, -12.01546007124965953 ) ) ;
#2158 = EDGE_LOOP ( 'NONE', ( #277625, #177674 ) ) ;
#2159 = DIRECTION ( 'NONE',  ( 1.267432339635554683E-16, -1.000000000000000000, 1.387778780781445676E-17 ) ) ;
#2160 = DIRECTION ( 'NONE',  ( 1.000000000000000000, 0.000000000000000000, 0.000000000000000000 ) ) ;
#2161 = CARTESIAN_POINT ( 'NONE',  ( -24.19832487800000109, 17.40044362100000086, 6.780495982999999782 ) ) ;
#2162 = CARTESIAN_POINT ( 'NONE',  ( -26.41587232747830072, -80.16564471786568902, 15.37739772962939888 ) ) ;
#2163 = CARTESIAN_POINT ( 'NONE',  ( -7.115699231999999874, -8.394053475999999847, 14.39353364699999815 ) ) ;
#2164 = CARTESIAN_POINT ( 'NONE',  ( 6.990742548438849902, 11.48536594216042062, -14.73889391176146013 ) ) ;
#2165 = DIRECTION ( 'NONE',  ( 1.000000000000000000, 0.000000000000000000, 0.000000000000000000 ) ) ;
#2167 = CARTESIAN_POINT ( 'NONE',  ( 31.70417846200000156, -84.25000000000000000, 11.48978674800000022 ) ) ;
#2166 = CARTESIAN_POINT ( 'NONE',  ( -9.628455851000000010, 44.91894491800000111, 13.38850391799999962 ) ) ;
#2168 = CARTESIAN_POINT ( 'NONE',  ( -24.56259946000000127, 1.305359651000000065, 4.200908000000000087 ) ) ;
#2169 = CARTESIAN_POINT ( 'NONE',  ( -16.59761161437975119, -0.2784538271898319706, -12.72171443286545944 ) ) ;
#2172 = VERTEX_POINT ( 'NONE', #166231 ) ;
#2171 = CARTESIAN_POINT ( 'NONE',  ( -16.97657306199999994, 44.75112933699999473, 11.58116467099999980 ) ) ;
#2170 = CARTESIAN_POINT ( 'NONE',  ( -27.34835652777784887, 20.21784784368674792, -1.771213313933160061 ) ) ;
#2174 = CARTESIAN_POINT ( 'NONE',  ( 23.09999999999999787, -61.76000000486250485, 11.25000000000000000 ) ) ;
#2173 = CARTESIAN_POINT ( 'NONE',  ( -24.16418417499999904, 38.48731334699999707, 12.28156444900000110 ) ) ;
#2175 = CARTESIAN_POINT ( 'NONE',  ( -29.44164320418520120, -55.31811767043330264, -16.14902841162339797 ) ) ;
#2178 = CARTESIAN_POINT ( 'NONE',  ( 26.99040687699999808, 32.36237628099999597, 10.04616789800000021 ) ) ;
#2177 = CARTESIAN_POINT ( 'NONE',  ( -26.37345964824940125, 16.02149658273514632, 2.499689032282820467 ) ) ;
#2176 = CARTESIAN_POINT ( 'NONE',  ( -4.499999999999995559, 24.74999999999999645, -29.74241377865072877 ) ) ;
#2179 = CARTESIAN_POINT ( 'NONE',  ( -1.697053295999999989, 36.32849768400000556, 14.41681517699999837 ) ) ;
#2183 = B_SPLINE_CURVE_WITH_KNOTS ( 'NONE', 3,
 ( #149700, #455051, #100849, #146862 ),
 .UNSPECIFIED., .F., .F.,
 ( 4, 4 ),
 ( 0.000000000000000000, 1.000000000000000000 ),
 .UNSPECIFIED. ) ;
#2182 = CARTESIAN_POINT ( 'NONE',  ( 23.83995729312085743, -22.17920354330558297, -13.02268003956450571 ) ) ;
#2181 = CARTESIAN_POINT ( 'NONE',  ( 28.42532503400000365, 39.90167030799999992, 9.607522474999999673 ) ) ;
#2180 = LINE ( 'NONE', #36898, #488282 ) ;
#2184 = ORIENTED_EDGE ( 'NONE', *, *, #342021, .F. ) ;
#2185 = CARTESIAN_POINT ( 'NONE',  ( 32.35547562400000743, 36.14944660800000520, 8.539640911000001111 ) ) ;
#2188 = CARTESIAN_POINT ( 'NONE',  ( -28.02665892556320060, 52.69771739031200042, -9.797891358787151006 ) ) ;
#2187 = CARTESIAN_POINT ( 'NONE',  ( 26.93435634500000120, -0.1493110980000000032, 1.589289375000000115 ) ) ;
#2186 = CARTESIAN_POINT ( 'NONE',  ( 13.26797200886537631, -29.71480970917959041, 13.95592888596618586 ) ) ;
#2189 = CARTESIAN_POINT ( 'NONE',  ( -10.40246460797635919, 36.89306351539120499, -11.83744583287955976 ) ) ;
#2190 = CARTESIAN_POINT ( 'NONE',  ( -12.74731521999999906, -64.38006499499999791, 17.07147774299999909 ) ) ;
#2192 = CARTESIAN_POINT ( 'NONE',  ( 34.36531317628345761, -31.43016903683106733, 4.751177005751408444 ) ) ;
#2191 = FACE_OUTER_BOUND ( 'NONE', #300604, .T. ) ;
#2193 = CARTESIAN_POINT ( 'NONE',  ( -26.67255825500000199, -25.09790595899999843, 10.57064241700000018 ) ) ;
#2194 = CARTESIAN_POINT ( 'NONE',  ( 12.93796600000000119, -84.25000000000000000, -15.36511529000000031 ) ) ;
#2196 = ORIENTED_EDGE ( 'NONE', *, *, #264308, .T. ) ;
#2195 = DIRECTION ( 'NONE',  ( 1.000000000000000000, 0.000000000000000000, 0.000000000000000000 ) ) ;
#2197 = CARTESIAN_POINT ( 'NONE',  ( 19.84784637800000340, 33.04774041099999948, 11.50853381400000153 ) ) ;
#2198 = CARTESIAN_POINT ( 'NONE',  ( 33.92958359699998994, -77.31371227700000759, -0.2399999999999997413 ) ) ;
#2199 = CARTESIAN_POINT ( 'NONE',  ( -1.537765854193164916, -55.88568956069639881, -4.745075873691449786 ) ) ;
#2200 = EDGE_LOOP ( 'NONE', ( #105156, #64072, #32728, #196912 ) ) ;
#2202 = CARTESIAN_POINT ( 'NONE',  ( -31.29643875499999695, 29.62495361299999885, 2.057693577999999857 ) ) ;
#2201 = CARTESIAN_POINT ( 'NONE',  ( -1.130094452438910047, 47.02504999855119650, 13.30937630829805940 ) ) ;
#2203 = CARTESIAN_POINT ( 'NONE',  ( 34.43665237599999784, 45.19483442100000303, 6.196454428000000014 ) ) ;
#2204 = CARTESIAN_POINT ( 'NONE',  ( -26.77157978400000005, 2.007786159999999764, 0.8822073129999999930 ) ) ;
#2206 = CARTESIAN_POINT ( 'NONE',  ( 29.09836467076299726, 30.20549642099689791, -7.126184528161970455 ) ) ;
#2205 = CARTESIAN_POINT ( 'NONE',  ( 23.56967502181358753, 52.37320201536245179, 11.32520223616701571 ) ) ;
#2210 = CARTESIAN_POINT ( 'NONE',  ( -33.65165018703298472, -31.03273282055197058, 7.674038340412795201 ) ) ;
#2209 = CARTESIAN_POINT ( 'NONE',  ( 24.60293326216874021, -49.87202055372441123, 10.86219616256400755 ) ) ;
#2208 = CARTESIAN_POINT ( 'NONE',  ( 26.87391913757055306, 34.99995777593510127, -9.704772937058869786 ) ) ;
#2207 = CARTESIAN_POINT ( 'NONE',  ( -2.603141460000000240, 44.27147589900000213, 12.39187830200000207 ) ) ;
#2212 = CARTESIAN_POINT ( 'NONE',  ( -0.01482380900000000029, -21.75331243299999784, 16.98303614099999947 ) ) ;
#2211 = CARTESIAN_POINT ( 'NONE',  ( -30.04145671819689767, 26.66985737226599795, 0.1789547572288215094 ) ) ;
#2214 = CARTESIAN_POINT ( 'NONE',  ( -25.79980162199999683, 33.13865031299999941, 9.491201385000000101 ) ) ;
#2213 = AXIS2_PLACEMENT_3D ( 'NONE', #3023, #178655, #141057 ) ;
#2216 = CARTESIAN_POINT ( 'NONE',  ( -25.57996031800000125, -0.3774650860000000052, 5.475894575999999958 ) ) ;
#2215 = CARTESIAN_POINT ( 'NONE',  ( 28.02544320628789976, 52.17888506616809963, -9.799175661658230396 ) ) ;
#2217 = CARTESIAN_POINT ( 'NONE',  ( -30.56984336900000088, 28.84700744699999930, 2.890091948000000244 ) ) ;
#2218 = CARTESIAN_POINT ( 'NONE',  ( -18.22813265599999966, 3.019389130999999615, 10.05114198000000059 ) ) ;
#2219 = CARTESIAN_POINT ( 'NONE',  ( 15.88391249099999847, 16.25712403200000011, 13.21439195399999988 ) ) ;
#2220 = CARTESIAN_POINT ( 'NONE',  ( -14.68421378252699938, 52.47324025902700129, -12.34836972952779988 ) ) ;
#2221 = CARTESIAN_POINT ( 'NONE',  ( -18.45475753762450211, -33.28431287728370336, 15.12633929862935034 ) ) ;
#2222 = CARTESIAN_POINT ( 'NONE',  ( -0.1038711948144370179, 25.69459832622494844, -13.30194060871247963 ) ) ;
#2223 = ORIENTED_EDGE ( 'NONE', *, *, #44013, .F. ) ;
#2224 = CARTESIAN_POINT ( 'NONE',  ( -5.920298487000000165, 14.84514244500000046, 14.09676220399999913 ) ) ;
#2225 = CARTESIAN_POINT ( 'NONE',  ( -29.33194992121629951, 42.82341446988935729, 10.26926338785115966 ) ) ;
#2226 = CARTESIAN_POINT ( 'NONE',  ( 34.29069771099999997, 50.64010354899999555, 4.189585395000000823 ) ) ;
#2227 = CARTESIAN_POINT ( 'NONE',  ( -30.23879869207074833, 33.09675327886845508, -6.045044265788559912 ) ) ;
#2229 = CARTESIAN_POINT ( 'NONE',  ( 19.09999999999999787, -2.055000000000000160, 0.000000000000000000 ) ) ;
#2228 = CARTESIAN_POINT ( 'NONE',  ( -30.22092710799999793, 34.29319350199999406, 7.131577944000000002 ) ) ;
#2230 = ORIENTED_EDGE ( 'NONE', *, *, #407057, .F. ) ;
#2231 = CARTESIAN_POINT ( 'NONE',  ( 28.33081692134630103, -30.98047970646065252, -11.40000000000000036 ) ) ;
#2232 = EDGE_LOOP ( 'NONE', ( #568110, #131390, #426704, #240194 ) ) ;
#2233 = CIRCLE ( 'NONE', #75809, 2.126407400337104736 ) ;
#2234 = CARTESIAN_POINT ( 'NONE',  ( 26.42572458500000110, 1.072819083999999812, 2.989111362000000049 ) ) ;
#2235 = CARTESIAN_POINT ( 'NONE',  ( -23.71087005699999750, -24.42994726699999930, 12.02405864900000054 ) ) ;
#2236 = CARTESIAN_POINT ( 'NONE',  ( 0.02781524200000000044, 4.864861471999999409, 14.88121604200000192 ) ) ;
#2237 = CARTESIAN_POINT ( 'NONE',  ( 12.81159235450331835, 8.065982847362650096E-16, 0.000000000000000000 ) ) ;
#2239 = ADVANCED_FACE ( 'NONE', ( #506226 ), #465745, .T. ) ;
#2238 = CARTESIAN_POINT ( 'NONE',  ( 26.92142089513995273, 52.71691250882929580, 10.29434974785182000 ) ) ;
#2240 = CARTESIAN_POINT ( 'NONE',  ( 32.06541233200004370, 35.63244661499999921, 8.448929791000001188 ) ) ;
#2241 = CARTESIAN_POINT ( 'NONE',  ( -33.25241974200000072, 43.77095499799999345, 6.105827062000000360 ) ) ;
#2243 = AXIS2_PLACEMENT_3D ( 'NONE', #10803, #359303, #362132 ) ;
#2242 = CARTESIAN_POINT ( 'NONE',  ( 27.24834745666194991, -68.53617668271689922, -15.22882093171065065 ) ) ;
#2244 = CARTESIAN_POINT ( 'NONE',  ( 31.54300931492309701, -38.76434665005684366, -11.07789500672642014 ) ) ;
#2245 = CARTESIAN_POINT ( 'NONE',  ( 15.54579214399999998, -17.48194418699999986, 13.93255386800000117 ) ) ;
#2247 = ORIENTED_EDGE ( 'NONE', *, *, #456465, .T. ) ;
#2246 = CARTESIAN_POINT ( 'NONE',  ( 2.959797977000000024, 23.21452556699999903, 14.41958647800000115 ) ) ;
#2248 = ORIENTED_EDGE ( 'NONE', *, *, #357817, .T. ) ;
#2249 = CARTESIAN_POINT ( 'NONE',  ( 33.79465148440262823, -72.01901197058444382, 9.500008818811599198 ) ) ;
#2250 = CARTESIAN_POINT ( 'NONE',  ( 12.80081766500000029, 15.57898982799999921, 12.15678423399999986 ) ) ;
#2251 = CARTESIAN_POINT ( 'NONE',  ( 23.00432123400000251, 1.636482035999999862, 6.512311863999999950 ) ) ;
#2252 = CARTESIAN_POINT ( 'NONE',  ( -26.22845984699999988, 23.05406469600000108, 3.529079228000000068 ) ) ;
#2255 = ORIENTED_EDGE ( 'NONE', *, *, #371246, .T. ) ;
#2254 = CARTESIAN_POINT ( 'NONE',  ( 0.2958433917440155270, -7.058598281546910158, 17.66431928608529844 ) ) ;
#2253 = CARTESIAN_POINT ( 'NONE',  ( -33.01122854900000192, 47.87420419299999708, 0.7299999999999999822 ) ) ;
#2256 = CARTESIAN_POINT ( 'NONE',  ( -8.003980099520950020, -34.01654913897174737, 17.31709845551769789 ) ) ;
#2257 = LINE ( 'NONE', #437217, #158172 ) ;
#2258 = CARTESIAN_POINT ( 'NONE',  ( -34.44291242799999253, 38.77791602899999646, 5.546779437999999729 ) ) ;
#2259 = ORIENTED_EDGE ( 'NONE', *, *, #268572, .F. ) ;
#2260 = CARTESIAN_POINT ( 'NONE',  ( 37.57688411344862089, 40.66571798365023938, 0.009999488679927162268 ) ) ;
#2262 = CARTESIAN_POINT ( 'NONE',  ( -22.66567702800000106, 16.80019425400000088, 6.470849933999999415 ) ) ;
#2261 = CARTESIAN_POINT ( 'NONE',  ( 34.71670969450720179, -33.07045266215614987, -8.359081538619138385 ) ) ;
#2263 = CARTESIAN_POINT ( 'NONE',  ( 36.70099835453319770, -85.77488105886330061, -17.35303975250545250 ) ) ;
#2264 = CARTESIAN_POINT ( 'NONE',  ( -26.54789714400000022, 3.762706671000000114, 1.174256411000000000 ) ) ;
#2266 = CARTESIAN_POINT ( 'NONE',  ( 23.01159235450334961, -2.500000000000000000, 3.061616997868385113E-16 ) ) ;
#2265 = CARTESIAN_POINT ( 'NONE',  ( -32.90653267200000442, 31.50804246899999939, 0.9235413239999999968 ) ) ;
#2267 = CARTESIAN_POINT ( 'NONE',  ( -12.27562238019242002, -19.41350978283045237, 9.976399999193381163 ) ) ;
#2268 = CARTESIAN_POINT ( 'NONE',  ( -32.90980676499999902, 44.37225968799999976, 7.964460668000000076 ) ) ;
#2270 = CARTESIAN_POINT ( 'NONE',  ( -8.545273844686699150, 38.34983747761160089, -12.87562375331510012 ) ) ;
#2269 = CARTESIAN_POINT ( 'NONE',  ( -4.921551481000000727, 18.48746804800000021, 12.42064114500000116 ) ) ;
#2271 = ORIENTED_EDGE ( 'NONE', *, *, #135823, .F. ) ;
#2274 = VERTEX_POINT ( 'NONE', #385151 ) ;
#2273 = CARTESIAN_POINT ( 'NONE',  ( -27.13637032300000129, 50.64345004600000522, 8.885861418999999373 ) ) ;
#2272 = FACE_OUTER_BOUND ( 'NONE', #360067, .T. ) ;
#2275 = CARTESIAN_POINT ( 'NONE',  ( 15.88304192557694883, 5.516983679481380243, 12.21221601964340131 ) ) ;
#2276 = B_SPLINE_SURFACE_WITH_KNOTS ( 'NONE', 1, 3, ( 
 ( #442557, #48014, #494247, #531825, #540278, #402158, #137237, #96845, #99642, #448191, #7636, #183240, #275347, #450998, #145674, #56433, #188911, #321359, #232092, #407783, #278153, #148492, #286710, #154219, #27500, #419185, #70684, #327070, #551665, #424880, #554505, #203134, #194570, #381681, #332760, #422027, #373139, #240616, #505591, #502754, #378804, #151364, #159904, #105346, #157048, #30353, #21808, #545958, #246324, #206006, #375981, #508436, #416332, #548823, #292427, #62116, #324186, #499900, #64963, #335631, #370276, #511307, #116726, #108192, #18942, #281035, #456703 ),
 ( #237784, #413479, #329919, #283870, #197454, #459532, #111002, #462382, #113862, #67825, #243479, #468094, #24651, #200295, #289581, #465252, #73529, #249178, #303754, #38853, #214504, #482292, #36025, #439096, #130910, #390175, #33202, #217350, #560202, #44527, #344136, #257708, #519847, #76380, #220149, #557376, #263403, #41703, #125250, #427752, #393013, #522664, #568723, #165586, #260541, #79231, #87730, #174105, #119553, #349780, #525474, #168436, #341282, #436250, #516984, #254872, #252033, #479452, #338465, #430563, #171284, #162760, #208852, #300938, #514147, #295255, #306596 ) ),
 .UNSPECIFIED., .F., .F., .F.,
 ( 2, 2 ),
 ( 4, 3, 2, 2, 2, 2, 2, 2, 2, 2, 2, 2, 2, 2, 2, 2, 2, 2, 2, 2, 2, 2, 2, 2, 2, 2, 2, 2, 2, 2, 2, 2, 4 ),
 ( 0.000000000000000000, 1.000000000000000000 ),
 ( -0.001477320485734152184, 0.008430737458721920471, 0.1322814617644227919, 0.2561321860701235020, 0.3180575482229739959, 0.3799829103758244897, 0.5038336346815249778, 0.5657589968343760267, 0.5967216779108009961, 0.6276843589872259654, 0.6586470400636519340, 0.6741283806018639746, 0.6896097211400769034, 0.7050910616782889440, 0.7128317319473960190, 0.7205724022165019838, 0.7283130724856079485, 0.7321834076201609864, 0.7360537427547139133, 0.7399240778892679504, 0.7437944130238209883, 0.7457295805910969522, 0.7476647481583740262, 0.7515350832929270641, 0.7592757535620330289, 0.7670164238311399929, 0.7747570941002460687, 0.7824977643693520335, 0.8134604454457770029, 0.8444231265222029714, 0.8753858075986280518, 0.9373111697514779905, 0.9992365319043289285 ),
 .UNSPECIFIED. ) ;
#2277 = CARTESIAN_POINT ( 'NONE',  ( 32.48312201997238446, -90.13192483499329910, 12.11657551214352324 ) ) ;
#2279 = CARTESIAN_POINT ( 'NONE',  ( -22.35293838200000138, 19.60174696200000000, 7.307665235999999176 ) ) ;
#2278 = CARTESIAN_POINT ( 'NONE',  ( 34.51827003699999352, 37.27970068300000150, 4.831061810999999651 ) ) ;
#2281 = CARTESIAN_POINT ( 'NONE',  ( -7.249815377568240571, -11.27508511864811958, 9.976399999629061099 ) ) ;
#2280 = CARTESIAN_POINT ( 'NONE',  ( -16.22645793099105305, 30.55889438665640157, 10.97151197239309894 ) ) ;
#2283 = ORIENTED_EDGE ( 'NONE', *, *, #81356, .T. ) ;
#2282 = CARTESIAN_POINT ( 'NONE',  ( -17.45679582899999716, 29.80831309799999929, 11.58683159400000129 ) ) ;
#2284 = CARTESIAN_POINT ( 'NONE',  ( 4.470839871065149573, -3.169751130281929896, 16.94504815675480103 ) ) ;
#2285 = CARTESIAN_POINT ( 'NONE',  ( 26.49488699100000133, 4.624326729000000746, 1.091116535000000054 ) ) ;
#2286 = CARTESIAN_POINT ( 'NONE',  ( -30.47565619300000250, 31.65298327099999653, 3.887039398999999840 ) ) ;
#2288 = CARTESIAN_POINT ( 'NONE',  ( 22.18706044700000035, 0.7803382749999999701, 7.560842531000000477 ) ) ;
#2287 = CARTESIAN_POINT ( 'NONE',  ( -11.47997879983509861, 1.489769615202394260, -14.02806751454610001 ) ) ;
#2289 = CARTESIAN_POINT ( 'NONE',  ( -0.2792978369999999932, 16.38480984999999990, 14.57705682100000111 ) ) ;
#2290 = VECTOR ( 'NONE', #36179, 999.9999999999998863 ) ;
#2292 = ORIENTED_EDGE ( 'NONE', *, *, #122427, .F. ) ;
#2291 = CARTESIAN_POINT ( 'NONE',  ( -34.31501388255890106, 51.36032876210609999, -3.742868551299624702 ) ) ;
#2293 = CARTESIAN_POINT ( 'NONE',  ( 29.08014516999999799, -31.09599913499999957, 10.30937542799999918 ) ) ;
#2294 = CARTESIAN_POINT ( 'NONE',  ( 18.80723320934857057, -55.08047463879465511, -18.30559568387992186 ) ) ;
#2295 = CARTESIAN_POINT ( 'NONE',  ( -7.690510380000007196, -50.10001044899998135, 17.26597900199999813 ) ) ;
#2296 = CARTESIAN_POINT ( 'NONE',  ( -34.67337987072280470, 33.94232079754934972, 2.136596470722810004 ) ) ;
#2297 = CIRCLE ( 'NONE', #296243, 0.2500000000000008327 ) ;
#2298 = CARTESIAN_POINT ( 'NONE',  ( -0.005155632999999999744, 13.59401779100000063, 14.59901984200000058 ) ) ;
#2299 = CARTESIAN_POINT ( 'NONE',  ( -0.2070127589999999906, 33.76098702000000173, 13.28836850699999950 ) ) ;
#2300 = CARTESIAN_POINT ( 'NONE',  ( -0.1025195740000000022, 38.52793179299999338, 14.25028353299999928 ) ) ;
#2301 = CARTESIAN_POINT ( 'NONE',  ( -31.87608800198090009, 35.00643103937535017, -8.152555938958679249 ) ) ;
#2302 = CARTESIAN_POINT ( 'NONE',  ( 21.91369899999999760, -49.89972169500000376, 16.48701777599999829 ) ) ;
#2304 = DIRECTION ( 'NONE',  ( 0.5735764363510429398, 0.8191520442889940190, 0.000000000000000000 ) ) ;
#2303 = CARTESIAN_POINT ( 'NONE',  ( -23.87333732469904746, -55.49184531137659349, -17.78108742896377947 ) ) ;
#2305 = CARTESIAN_POINT ( 'NONE',  ( -3.432246250161449908, -24.08278886539105201, 7.033378408506020030 ) ) ;
#2306 = CARTESIAN_POINT ( 'NONE',  ( 30.49185550873315265, 27.66115861194554881, -0.2913730167901929513 ) ) ;
#2307 = CARTESIAN_POINT ( 'NONE',  ( -5.674725099400680151, 29.94265676837795098, 13.51233390361666054 ) ) ;
#2308 = CARTESIAN_POINT ( 'NONE',  ( 34.31425417999999894, 46.08875202599999454, 6.018108690000000038 ) ) ;
#2310 = CARTESIAN_POINT ( 'NONE',  ( -31.43912043746979634, -84.40999999999999659, -6.966910581261100077 ) ) ;
#2309 = CARTESIAN_POINT ( 'NONE',  ( 2.952926909999999960, 17.73070839400000054, 12.81430666900000048 ) ) ;
#2311 = CARTESIAN_POINT ( 'NONE',  ( -26.17595871200000346, -0.2675092669999999950, 4.213357686000000157 ) ) ;
#2312 = CARTESIAN_POINT ( 'NONE',  ( -29.83701748052781966, -49.88135641019511723, -12.44580890383150873 ) ) ;
#2313 = CARTESIAN_POINT ( 'NONE',  ( -24.70690093400000009, 29.07848000899999974, 8.553135122000000479 ) ) ;
#2314 = ORIENTED_EDGE ( 'NONE', *, *, #198370, .F. ) ;
#2315 = AXIS2_PLACEMENT_3D ( 'NONE', #334123, #331264, #207372 ) ;
#2317 = CARTESIAN_POINT ( 'NONE',  ( -36.06138998800000195, 35.66854801000000208, 2.525941067000000206 ) ) ;
#2316 = CARTESIAN_POINT ( 'NONE',  ( -3.536701216023175220, -0.1790881186045360229, 15.25790381952085006 ) ) ;
#2318 = CARTESIAN_POINT ( 'NONE',  ( 25.46169399299999725, -0.1842515949999999902, 5.627552705999999461 ) ) ;
#2320 = ORIENTED_EDGE ( 'NONE', *, *, #344740, .T. ) ;
#2319 = CARTESIAN_POINT ( 'NONE',  ( -20.59073756599999783, 21.48334388500000003, 8.941915972000002100 ) ) ;
#2322 = ORIENTED_EDGE ( 'NONE', *, *, #100692, .F. ) ;
#2321 = CARTESIAN_POINT ( 'NONE',  ( 24.53887226998359949, 1.420462453519752088, -6.637640899013089957 ) ) ;
#2323 = ADVANCED_FACE ( 'NONE', ( #244118 ), #153206, .F. ) ;
#2325 = CARTESIAN_POINT ( 'NONE',  ( 30.32389048499999973, -52.21616605700000235, 10.84183954400000083 ) ) ;
#2324 = CARTESIAN_POINT ( 'NONE',  ( 31.62858829545020356, 38.11873201051220406, -8.060185586284541515 ) ) ;
#2326 = CARTESIAN_POINT ( 'NONE',  ( -12.28820387166124029, 14.02357985642550098, 13.57896472245873909 ) ) ;
#2327 = CARTESIAN_POINT ( 'NONE',  ( 4.486126428775676800, -3.156966880489302074, 17.19470768003302652 ) ) ;
#2328 = CARTESIAN_POINT ( 'NONE',  ( -24.82982454700000119, 11.04464379200000046, 5.133452197000000439 ) ) ;
#2329 = CARTESIAN_POINT ( 'NONE',  ( -23.60537085835440152, 1.384866032711028039, 7.787379788277649872 ) ) ;
#2330 = CARTESIAN_POINT ( 'NONE',  ( 21.27564267300000012, 22.29139065599999725, 12.48451786200000058 ) ) ;
#2331 = CARTESIAN_POINT ( 'NONE',  ( 31.87299520599999525, 35.07106246999999399, 8.205818378000000024 ) ) ;
#2332 = CARTESIAN_POINT ( 'NONE',  ( 0.01813102299999999958, 27.66563044899999824, 12.03777262900000089 ) ) ;
#2333 = EDGE_CURVE ( 'NONE', #132967, #8408, #295897, .T. ) ;
#2335 = CARTESIAN_POINT ( 'NONE',  ( 26.73908047700000168, -0.4862053209999999681, 2.662875554999999839 ) ) ;
#2334 = CARTESIAN_POINT ( 'NONE',  ( -0.8602940402107929208, -2.342936575699560375, 15.50454297883185006 ) ) ;
#2336 = FACE_OUTER_BOUND ( 'NONE', #172451, .T. ) ;
#2337 = CARTESIAN_POINT ( 'NONE',  ( -28.62416463791020149, 31.30832133676159756, -6.388797526373900304 ) ) ;
#2338 = CARTESIAN_POINT ( 'NONE',  ( 26.15080761300000134, 16.00959159400000331, 3.149050297000000054 ) ) ;
#2339 = CARTESIAN_POINT ( 'NONE',  ( 21.73424084794024935, 16.09666562094744791, 14.59686027169451883 ) ) ;
#2340 = ORIENTED_EDGE ( 'NONE', *, *, #125286, .F. ) ;
#2341 = ORIENTED_EDGE ( 'NONE', *, *, #15989, .T. ) ;
#2342 = FACE_OUTER_BOUND ( 'NONE', #93116, .T. ) ;
#2343 = CARTESIAN_POINT ( 'NONE',  ( -0.02834594299999999845, 32.27496064399999653, 14.55651996499999967 ) ) ;
#2344 = CARTESIAN_POINT ( 'NONE',  ( -10.30665389669979959, -21.18343756533710120, 12.07641199999999948 ) ) ;
#2345 = CARTESIAN_POINT ( 'NONE',  ( -25.07818952000000223, -0.3736878160000000060, 3.601653667000000336 ) ) ;
#2346 = CYLINDRICAL_SURFACE ( 'NONE', #100175, 2.000000000000000000 ) ;
#2347 = DIRECTION ( 'NONE',  ( 0.000000000000000000, 0.000000000000000000, 1.000000000000000000 ) ) ;
#2349 = CARTESIAN_POINT ( 'NONE',  ( -27.05307417499999900, -0.08947763999999999718, 0.7163605459999999869 ) ) ;
#2348 = CARTESIAN_POINT ( 'NONE',  ( -23.51602231787504138, 25.18408576991659231, -7.967985108325549959 ) ) ;
#2350 = CARTESIAN_POINT ( 'NONE',  ( 5.469869315000000398, 24.08683464099999583, 14.25888343900000166 ) ) ;
#2351 = EDGE_LOOP ( 'NONE', ( #475403, #56756, #513109, #199766 ) ) ;
#2352 = CARTESIAN_POINT ( 'NONE',  ( 17.54516465200000042, 19.47388523800000115, 11.55536110200000088 ) ) ;
#2355 = ORIENTED_EDGE ( 'NONE', *, *, #266074, .F. ) ;
#2354 = CARTESIAN_POINT ( 'NONE',  ( -24.03790829599999768, 38.72361647700000020, 11.01696818799999988 ) ) ;
#2353 = CARTESIAN_POINT ( 'NONE',  ( -29.01526511800000208, -30.74935288000000000, 10.26803723000000090 ) ) ;
#2356 = CARTESIAN_POINT ( 'NONE',  ( -26.93192385468685046, -0.2987279451967280175, -1.905415267900030019 ) ) ;
#2358 = CARTESIAN_POINT ( 'NONE',  ( -27.16784559699999591, -0.6649113980000000979, 0.4263851459999999927 ) ) ;
#2357 = CARTESIAN_POINT ( 'NONE',  ( -23.22175334390794887, 24.02638756621874805, -8.996907386199589851 ) ) ;
#2359 = CARTESIAN_POINT ( 'NONE',  ( -33.44672664799999495, 36.31780480399999789, 5.475353927000000454 ) ) ;
#2360 = EDGE_LOOP ( 'NONE', ( #61050, #150136, #224490, #488651, #327298, #392580, #283686, #141635, #289041, #463250, #336067, #55612, #22764, #139263, #255931, #356213, #295381, #82537, #138787, #117617, #378567, #15194, #339394, #484026, #233029, #185840, #519370, #223990, #61235, #138097, #503848, #17781, #359103, #139454, #502384, #503709, #46095, #188388, #181441, #395371, #178152, #489536, #215448, #4480, #551128, #290144, #476866, #343774, #306698, #49568, #385184, #433728, #546910, #115009, #184900, #442963, #504440, #335778, #97905, #250149, #38507, #200653, #423066, #32173, #216231, #90756, #480997, #505482, #71693, #540553, #462645, #401373, #84327, #563886, #26997, #549064, #90356, #12964, #441111, #524357 ) ) ;
#2361 = PLANE ( 'NONE',  #157025 ) ;
#2362 = AXIS2_PLACEMENT_3D ( 'NONE', #465840, #71276, #28084 ) ;
#2363 = CARTESIAN_POINT ( 'NONE',  ( -31.36116604448395506, -51.21783806460980060, 8.730692370372848288 ) ) ;
#2364 = CARTESIAN_POINT ( 'NONE',  ( 29.21504558100000182, 30.63797343299999909, 4.950155524000000362 ) ) ;
#2365 = ORIENTED_EDGE ( 'NONE', *, *, #282306, .F. ) ;
#2366 = CARTESIAN_POINT ( 'NONE',  ( 0.2883224776290785329, 36.26018758680714882, -14.42248148526474161 ) ) ;
#2367 = CARTESIAN_POINT ( 'NONE',  ( -6.459350011999999808, 15.41827676299999972, 12.72132479299999908 ) ) ;
#2368 = CARTESIAN_POINT ( 'NONE',  ( -10.88214847633576099, 51.29430880603950271, -12.58642919475193978 ) ) ;
#2369 = CARTESIAN_POINT ( 'NONE',  ( -28.32790304299999917, 31.69614704100000324, 6.999031018000000159 ) ) ;
#2370 = CARTESIAN_POINT ( 'NONE',  ( -28.35120503995610264, 25.82446796999769845, -4.480446071932119523 ) ) ;
#2371 = CARTESIAN_POINT ( 'NONE',  ( 0.6742012210000000172, -30.63033539199999922, 17.31245750000000072 ) ) ;
#2373 = CARTESIAN_POINT ( 'NONE',  ( 4.364544957000000558, -0.5782716370000000605, 15.24533445900000039 ) ) ;
#2372 = CARTESIAN_POINT ( 'NONE',  ( -25.00258325575220297, 1.009895172988851897, 6.066171215793279892 ) ) ;
#2374 = CARTESIAN_POINT ( 'NONE',  ( 33.95984270509545411, -58.47032638960580186, -1.699999999806744988 ) ) ;
#2375 = CARTESIAN_POINT ( 'NONE',  ( 24.35336709599999949, 4.257819387999999705, 3.922539737000000137 ) ) ;
#2376 = CARTESIAN_POINT ( 'NONE',  ( -35.28867911566634774, 50.59523553454130251, -1.247324570695456103 ) ) ;
#2377 = CARTESIAN_POINT ( 'NONE',  ( -22.27195919299999716, 43.58548214700000756, 10.91282559399999919 ) ) ;
#2378 = CARTESIAN_POINT ( 'NONE',  ( 32.63094119499999834, 31.13916611699999848, 0.9104984340000000786 ) ) ;
#2379 = CARTESIAN_POINT ( 'NONE',  ( -33.41023386227779923, -31.76541724616736317, -10.52656604210875457 ) ) ;
#2380 = CARTESIAN_POINT ( 'NONE',  ( -24.79459453600000174, 17.51362985200000111, 3.654877251999999910 ) ) ;
#2381 = CARTESIAN_POINT ( 'NONE',  ( 30.13174960099999922, 34.36149526300000190, 9.093110725000000727 ) ) ;
#2382 = CARTESIAN_POINT ( 'NONE',  ( 29.98349643600000292, 33.91356378100000057, 7.053629657000000108 ) ) ;
#2383 = ORIENTED_EDGE ( 'NONE', *, *, #170033, .F. ) ;
#2384 = CARTESIAN_POINT ( 'NONE',  ( -34.74137891596540584, 37.31911090713080625, -4.485092204496259782 ) ) ;
#2386 = CARTESIAN_POINT ( 'NONE',  ( -4.999999999999993783, 54.27324025902670002, 7.775318005060505300 ) ) ;
#2385 = CARTESIAN_POINT ( 'NONE',  ( -26.96167553400000116, 27.21097202400000015, 5.382198468000000346 ) ) ;
#2387 = CARTESIAN_POINT ( 'NONE',  ( -0.06929379199999999295, -0.1018632289999999996, 14.06435978999999925 ) ) ;
#2389 = CARTESIAN_POINT ( 'NONE',  ( 34.19063634795186601, -33.56701343686167860, -9.713703569955157491 ) ) ;
#2388 = CARTESIAN_POINT ( 'NONE',  ( -0.06754364399999999991, 26.55921678099999639, 14.55366735200000150 ) ) ;
#2390 = CARTESIAN_POINT ( 'NONE',  ( -28.37356946101629873, 29.34856035243785044, -7.317122553871829638 ) ) ;
#2391 = CARTESIAN_POINT ( 'NONE',  ( 35.23002378070174956, 51.06186383999799716, 0.5132344477478888445 ) ) ;
#2392 = LINE ( 'NONE', #229677, #177897 ) ;
#2393 = DIRECTION ( 'NONE',  ( 0.000000000000000000, -1.000000000000000000, 0.000000000000000000 ) ) ;
#2394 = CARTESIAN_POINT ( 'NONE',  ( -3.044884294000000047, 28.79703497999999939, 13.23187693500000073 ) ) ;
#2396 = CARTESIAN_POINT ( 'NONE',  ( 25.70546256500000126, -0.3771863859999999846, 5.244108799000001042 ) ) ;
#2395 = CARTESIAN_POINT ( 'NONE',  ( 28.10069486788739823, 23.46495972929550078, -2.626505603000540034 ) ) ;
#2399 = VECTOR ( 'NONE', #500454, 1000.000000000000000 ) ;
#2398 = CARTESIAN_POINT ( 'NONE',  ( 0.6367933390000000138, 16.02035455500000083, 13.46366411400000018 ) ) ;
#2397 = CARTESIAN_POINT ( 'NONE',  ( -5.990934979000000382, 12.36495445899999979, 12.89625589399999939 ) ) ;
#2400 = CARTESIAN_POINT ( 'NONE',  ( 2.771720777000000080, 25.98004693000000032, 12.19066641699999920 ) ) ;
#2401 = CARTESIAN_POINT ( 'NONE',  ( -37.11224117399999756, 41.27533669799999672, 2.296708563000000147 ) ) ;
#2402 = CARTESIAN_POINT ( 'NONE',  ( -16.78607668000000075, 14.67830556700000066, 13.33712274800000053 ) ) ;
#2404 = CARTESIAN_POINT ( 'NONE',  ( -19.28264406899999983, 8.745463994000001406, 8.883528221000000613 ) ) ;
#2403 = CARTESIAN_POINT ( 'NONE',  ( 34.09256515565130030, -55.95601864640549650, 0.7425475990000000026 ) ) ;
#2405 = CARTESIAN_POINT ( 'NONE',  ( 27.57084124636415012, 29.81742701019235042, -6.483978600908120171 ) ) ;
#2406 = CARTESIAN_POINT ( 'NONE',  ( -33.49753427441228837, 57.51002376493583768, -2.765650455065595814 ) ) ;
#2407 = FACE_OUTER_BOUND ( 'NONE', #286261, .T. ) ;
#2408 = CARTESIAN_POINT ( 'NONE',  ( 28.27111338799999984, -29.64563045399999908, 12.52482477500000080 ) ) ;
#2409 = CARTESIAN_POINT ( 'NONE',  ( -26.43446092983500151, 24.84898511537549837, 6.833550072882609960 ) ) ;
#2411 = AXIS2_PLACEMENT_3D ( 'NONE', #289080, #32714, #24170 ) ;
#2410 = CARTESIAN_POINT ( 'NONE',  ( -27.02809710441344748, -0.09117608124714329798, 0.9248000335220010193 ) ) ;
#2412 = CARTESIAN_POINT ( 'NONE',  ( 32.49771979699999491, 38.02899037300000629, 7.430623827999999875 ) ) ;
#2413 = CARTESIAN_POINT ( 'NONE',  ( 34.02801258241066051, -50.00001028426644467, 5.614926802926762939 ) ) ;
#2414 = CARTESIAN_POINT ( 'NONE',  ( 23.83038384900000040, -32.95935685100000256, 13.90668486200000231 ) ) ;
#2415 = CARTESIAN_POINT ( 'NONE',  ( 32.34317645299999811, 35.59180606799999680, 8.186786155000000065 ) ) ;
#2416 = CARTESIAN_POINT ( 'NONE',  ( -0.5916583840000000372, 16.45472775500000040, 14.65692204199999971 ) ) ;
#2418 = CARTESIAN_POINT ( 'NONE',  ( 26.74713503999999986, -0.09513044500000000792, 2.415466722000000122 ) ) ;
#2417 = CARTESIAN_POINT ( 'NONE',  ( -29.96769820061454936, -23.10825756441900225, 7.247913658100699763 ) ) ;
#2419 = CARTESIAN_POINT ( 'NONE',  ( 23.63131969999999882, -24.97243490500000007, 12.63244379500000036 ) ) ;
#2420 = CARTESIAN_POINT ( 'NONE',  ( -23.00355336829500175, -0.2731269039192539827, -6.922853630239059086 ) ) ;
#2421 = CARTESIAN_POINT ( 'NONE',  ( 0.000000000000000000, 42.21872757051429659, 15.42148512674160088 ) ) ;
#2422 = CARTESIAN_POINT ( 'NONE',  ( 26.49383072512722848, -56.86057395365131839, -16.20784619343094590 ) ) ;
#2423 = CARTESIAN_POINT ( 'NONE',  ( -2.973389911288565557, 16.05145102862394779, 16.00812393249429988 ) ) ;
#2424 = ADVANCED_FACE ( 'NONE', ( #298760 ), #255518, .F. ) ;
#2425 = CARTESIAN_POINT ( 'NONE',  ( 17.50000000000000000, 7.684404870235410590E-16, 0.000000000000000000 ) ) ;
#2426 = CARTESIAN_POINT ( 'NONE',  ( 8.744249244000000587, -0.1923891040000000052, 14.74367544200000069 ) ) ;
#2427 = CARTESIAN_POINT ( 'NONE',  ( 0.004746415000000000356, 18.71045109299999964, 14.55039325200000100 ) ) ;
#2428 = CONICAL_SURFACE ( 'NONE', #20870, 2.500000000000000000, 0.9599310885968851403 ) ;
#2429 = CARTESIAN_POINT ( 'NONE',  ( -36.01004492645928678, -55.36965409231768831, -1.738515886587340020 ) ) ;
#2430 = B_SPLINE_CURVE_WITH_KNOTS ( 'NONE', 3,
 ( #118770, #513359, #161961, #378010 ),
 .UNSPECIFIED., .F., .F.,
 ( 4, 4 ),
 ( 8.673617379884039324E-19, 0.001815474794395714872 ),
 .UNSPECIFIED. ) ;
#2432 = CARTESIAN_POINT ( 'NONE',  ( -32.18041563999999966, 30.39531716100000125, 0.3951575259999999812 ) ) ;
#2431 = DIRECTION ( 'NONE',  ( -0.9999999999999994449, 3.384608348754563380E-08, 0.000000000000000000 ) ) ;
#2433 = CIRCLE ( 'NONE', #186500, 0.2000000000000003442 ) ;
#2434 = CARTESIAN_POINT ( 'NONE',  ( -35.13468211973665234, 34.71606606860429878, -2.879734593155235167 ) ) ;
#2436 = CARTESIAN_POINT ( 'NONE',  ( -29.22365671228499906, 25.73381363008694933, -1.839960434605595108 ) ) ;
#2435 = CARTESIAN_POINT ( 'NONE',  ( 8.442826606821260071, -8.715920132705649692, -14.25609903222541952 ) ) ;
#2438 = CARTESIAN_POINT ( 'NONE',  ( -31.95757290900000314, 44.40407218299999670, 7.082651687999999446 ) ) ;
#2437 = CARTESIAN_POINT ( 'NONE',  ( -7.844616090483589765, 23.20364406095109899, 11.29139561343323983 ) ) ;
#2440 = ORIENTED_EDGE ( 'NONE', *, *, #364727, .F. ) ;
#2439 = VECTOR ( 'NONE', #381706, 1000.000000000000114 ) ;
#2442 = B_SPLINE_CURVE_WITH_KNOTS ( 'NONE', 3,
 ( #418655, #372614, #329389, #280508 ),
 .UNSPECIFIED., .F., .F.,
 ( 4, 4 ),
 ( 0.000000000000000000, 1.000000000000000000 ),
 .UNSPECIFIED. ) ;
#2441 = CARTESIAN_POINT ( 'NONE',  ( -8.594800484522989947, -11.84291781586834169, -15.84189035688714853 ) ) ;
#2443 = CARTESIAN_POINT ( 'NONE',  ( 33.36022050497805225, 33.39138191004165179, -4.339190687662170198 ) ) ;
#2444 = CARTESIAN_POINT ( 'NONE',  ( -0.03069781352385525519, -4.890552061488120827, -14.46650030696964073 ) ) ;
#2446 = CARTESIAN_POINT ( 'NONE',  ( 4.147630374487914828, 47.47281489286979905, -14.76259192901780004 ) ) ;
#2445 = CARTESIAN_POINT ( 'NONE',  ( 5.808640223000004710, -8.336454516000003423, 14.71068817200000645 ) ) ;
#2447 = CARTESIAN_POINT ( 'NONE',  ( -16.59804122930921721, -48.64440944037880854, -16.98762046849489948 ) ) ;
#2448 = CARTESIAN_POINT ( 'NONE',  ( 36.22341890300000244, 35.14569454000000093, -0.1610682649999999883 ) ) ;
#2450 = CARTESIAN_POINT ( 'NONE',  ( -12.32513353200000239, 21.41744004499999932, 12.70025540800000030 ) ) ;
#2449 = CARTESIAN_POINT ( 'NONE',  ( -0.09717347000000001178, -44.56556681099999651, 15.89216457499999891 ) ) ;
#2451 = CIRCLE ( 'NONE', #545052, 1.700000000000000178 ) ;
#2452 = CARTESIAN_POINT ( 'NONE',  ( 23.99697195035224695, -25.28914745722343582, -12.18548328446685325 ) ) ;
#2453 = CARTESIAN_POINT ( 'NONE',  ( -20.34522731891074798, 4.557168535239290108, -10.05482838253590039 ) ) ;
#2454 = CARTESIAN_POINT ( 'NONE',  ( -28.28808777108169892, 26.72065564940305293, -5.430039642130080502 ) ) ;
#2455 = CARTESIAN_POINT ( 'NONE',  ( -29.45353343438679872, 58.51271267940140319, 7.961641417880489513 ) ) ;
#2457 = CARTESIAN_POINT ( 'NONE',  ( 34.15757265799999942, -48.22491654999999611, 3.881570795000000018 ) ) ;
#2456 = CARTESIAN_POINT ( 'NONE',  ( 27.53561886000000314, 19.78995375499999909, 0.1846545079999999950 ) ) ;
#2458 = CARTESIAN_POINT ( 'NONE',  ( 24.40945233127769853, 24.78180313757544795, -8.800595735351800286 ) ) ;
#2459 = CARTESIAN_POINT ( 'NONE',  ( 6.471356041000000836, -25.85243300800000199, 17.07503970200000154 ) ) ;
#2460 = CARTESIAN_POINT ( 'NONE',  ( 21.50842870721955080, -47.82683994715169717, 14.99791174640409963 ) ) ;
#2461 = CARTESIAN_POINT ( 'NONE',  ( 32.33153543200000257, 33.98148332999999610, 3.881281359000000375 ) ) ;
#2463 = EDGE_CURVE ( 'NONE', #484345, #257222, #428393, .T. ) ;
#2462 = CARTESIAN_POINT ( 'NONE',  ( 0.05825308054920850381, -24.75402377646069851, -17.12361740270229760 ) ) ;
#2464 = CARTESIAN_POINT ( 'NONE',  ( 34.53086241900000175, 33.43668194300000351, 0.8792300699999999747 ) ) ;
#2465 = CARTESIAN_POINT ( 'NONE',  ( -31.97228152152247560, 41.55773704889894304, 7.037827050255471839 ) ) ;
#2466 = CIRCLE ( 'NONE', #195612, 5.000000000000000888 ) ;
#2467 = CARTESIAN_POINT ( 'NONE',  ( -34.45108889519964634, 42.97002845693549489, -4.834803619298820188 ) ) ;
#2468 = CARTESIAN_POINT ( 'NONE',  ( 16.30913608982090324, 56.89504212355819845, -11.60055917661149927 ) ) ;
#2469 = CARTESIAN_POINT ( 'NONE',  ( 31.52293973399999771, 52.22202503199999768, 7.423007647000000375 ) ) ;
#2471 = CARTESIAN_POINT ( 'NONE',  ( 20.86655585500000143, 19.63742070200000356, 8.428663927999998862 ) ) ;
#2470 = CARTESIAN_POINT ( 'NONE',  ( 0.02312925799999999976, 36.13757260599999910, 14.43172924699999982 ) ) ;
#2472 = CARTESIAN_POINT ( 'NONE',  ( -30.56819401200000286, -49.60645398800000549, 13.61949858800000079 ) ) ;
#2473 = CARTESIAN_POINT ( 'NONE',  ( 37.43441512034249996, 39.98412964848895257, 1.265619897109932168 ) ) ;
#2474 = CARTESIAN_POINT ( 'NONE',  ( -6.611850379000000721, 33.57343665799999854, 13.14403942100000044 ) ) ;
#2475 = ORIENTED_EDGE ( 'NONE', *, *, #410793, .T. ) ;
#2476 = CARTESIAN_POINT ( 'NONE',  ( -31.50883944999999997, 29.63531939500000334, 1.186076208999999881 ) ) ;
#2477 = DIRECTION ( 'NONE',  ( -1.000000000000000000, 0.000000000000000000, 0.000000000000000000 ) ) ;
#2478 = CARTESIAN_POINT ( 'NONE',  ( -28.92265709100000137, 36.45187750199999499, 9.252610062999998775 ) ) ;
#2480 = CARTESIAN_POINT ( 'NONE',  ( 33.62608385909704367, 41.61074943151555061, -6.321576666511878884 ) ) ;
#2479 = CARTESIAN_POINT ( 'NONE',  ( -32.65251810989820314, 35.67599437185615585, 0.1700000000000000122 ) ) ;
#2481 = CARTESIAN_POINT ( 'NONE',  ( -0.8024181989183508668, -0.1318837159284946270, -15.33305296842623022 ) ) ;
#2483 = CARTESIAN_POINT ( 'NONE',  ( 1.789989035787330041, 50.72042092786690404, 12.77906814407429970 ) ) ;
#2482 = CARTESIAN_POINT ( 'NONE',  ( -33.94266546400000095, 37.29509701599999971, 6.120934217000000288 ) ) ;
#2485 = CARTESIAN_POINT ( 'NONE',  ( 10.01986891399999990, 14.29445322800000007, 13.70948680799999941 ) ) ;
#2484 = CARTESIAN_POINT ( 'NONE',  ( 35.37758048630659857, 34.82247774367590409, -2.434635558189500060 ) ) ;
#2486 = CARTESIAN_POINT ( 'NONE',  ( -28.34666047165585212, -56.89129464507038847, 15.24986317315695317 ) ) ;
#2487 = CARTESIAN_POINT ( 'NONE',  ( 4.109564085999999783, 38.88360454400000066, 13.75478068299999990 ) ) ;
#2488 = CARTESIAN_POINT ( 'NONE',  ( 23.34859507327114869, -50.90473596375679932, -14.76329665551390136 ) ) ;
#2489 = CARTESIAN_POINT ( 'NONE',  ( 31.26838763300001389, -51.62605008100002379, 10.64031410299999614 ) ) ;
#2491 = CARTESIAN_POINT ( 'NONE',  ( 31.73301042699999641, 35.52208364299999488, 8.643114469000000355 ) ) ;
#2490 = CARTESIAN_POINT ( 'NONE',  ( 34.19183309499999979, 52.47429599200000183, 3.358818197000000172 ) ) ;
#2492 = CARTESIAN_POINT ( 'NONE',  ( 34.33380747599999694, 42.73247440499999783, 7.132725948000000038 ) ) ;
#2494 = CARTESIAN_POINT ( 'NONE',  ( 8.748225705000001184, -0.3995122969999999607, 13.50059391400000131 ) ) ;
#2493 = CARTESIAN_POINT ( 'NONE',  ( -1.999409307804726810, 40.07740814421752873, 12.61380935667977354 ) ) ;
#2495 = CARTESIAN_POINT ( 'NONE',  ( 30.68929116499999665, -31.66516348600000086, 10.45659516600000138 ) ) ;
#2496 = CARTESIAN_POINT ( 'NONE',  ( -23.33490552199999968, -0.4198302370000000505, 6.563322354000000303 ) ) ;
#2497 = CARTESIAN_POINT ( 'NONE',  ( 22.72957543100000066, 1.210370350000000039, 6.910510497999999835 ) ) ;
#2498 = CARTESIAN_POINT ( 'NONE',  ( 29.76272891622853933, -29.38824025455262756, -7.681086331587632543 ) ) ;
#2499 = CARTESIAN_POINT ( 'NONE',  ( 24.74087626800000095, -12.29376035999999850, 7.769809325000000655 ) ) ;
#2500 = CARTESIAN_POINT ( 'NONE',  ( 31.81164930699990379, -33.45004390099990133, 8.570045899000010792 ) ) ;
#2501 = CARTESIAN_POINT ( 'NONE',  ( -22.22461413299999933, 31.21168556299999963, 11.78469214600000115 ) ) ;
#2503 = CARTESIAN_POINT ( 'NONE',  ( 9.997376309655429338, -3.252513229375794790, -13.34465497725757999 ) ) ;
#2502 = CARTESIAN_POINT ( 'NONE',  ( -29.15910361025459352, -29.38824025058771028, -9.404737623680677672 ) ) ;
#2504 = CARTESIAN_POINT ( 'NONE',  ( 28.50526004200000330, 30.46161834500000154, 5.838532755000000130 ) ) ;
#2506 = CARTESIAN_POINT ( 'NONE',  ( -0.01598968200000000159, -33.98160769399999737, 17.37505771300000035 ) ) ;
#2505 = LINE ( 'NONE', #91739, #188776 ) ;
#2508 = CARTESIAN_POINT ( 'NONE',  ( 0.004155709999999999960, 33.57854131199999870, 13.29147700799999932 ) ) ;
#2507 = CARTESIAN_POINT ( 'NONE',  ( -26.99993341260139701, -80.49156812368140379, 15.47033339029340127 ) ) ;
#2509 = CARTESIAN_POINT ( 'NONE',  ( 12.88987015000000014, 28.20530812199999815, 13.57865544699999916 ) ) ;
#2511 = CARTESIAN_POINT ( 'NONE',  ( 2.102703669999999914, 31.88913469099999887, 10.88328484500000037 ) ) ;
#2510 = CARTESIAN_POINT ( 'NONE',  ( -11.78800122900000069, 35.75999720499999768, 12.84007102099999997 ) ) ;
#2512 = CARTESIAN_POINT ( 'NONE',  ( -10.02155918000000057, 31.83608834900000062, 14.13618187600000198 ) ) ;
#2513 = CARTESIAN_POINT ( 'NONE',  ( -29.88798325200000150, 35.98270722199999483, 8.534687649000000320 ) ) ;
#2514 = CYLINDRICAL_SURFACE ( 'NONE', #320186, 0.7999999999999986011 ) ;
#2515 = VECTOR ( 'NONE', #472049, 1000.000000000000114 ) ;
#2516 = CARTESIAN_POINT ( 'NONE',  ( -35.62153842557820127, 35.94068983105919557, -4.219941196041204989 ) ) ;
#2517 = CARTESIAN_POINT ( 'NONE',  ( -30.86838922699999799, 35.39780255899999872, 7.415827937000000425 ) ) ;
#2518 = CARTESIAN_POINT ( 'NONE',  ( -26.68389295869805267, 35.07207683639720130, -9.123563077425528078 ) ) ;
#2519 = CARTESIAN_POINT ( 'NONE',  ( 2.131157992419275171, 34.03443811193899649, -14.51614434771187945 ) ) ;
#2520 = CARTESIAN_POINT ( 'NONE',  ( -31.30886748137585229, 47.02347081087840053, -8.491478656137539716 ) ) ;
#2521 = CARTESIAN_POINT ( 'NONE',  ( -8.676074272999999337, -36.56175591299999894, 15.84564295700000081 ) ) ;
#2522 = CARTESIAN_POINT ( 'NONE',  ( 33.50122201807389644, -56.98758276650818999, -11.10568304310169552 ) ) ;
#2523 = CARTESIAN_POINT ( 'NONE',  ( -0.008396740999999999233, -36.54365293700000450, 17.40257272099999852 ) ) ;
#2524 = CARTESIAN_POINT ( 'NONE',  ( 23.49940619002149944, 37.37439200241599480, -11.19000844562626007 ) ) ;
#2525 = CARTESIAN_POINT ( 'NONE',  ( -22.58989150744369923, 34.94515580313515102, -12.47455345307433916 ) ) ;
#2526 = ORIENTED_EDGE ( 'NONE', *, *, #93664, .T. ) ;
#2527 = CARTESIAN_POINT ( 'NONE',  ( -34.09536483078579749, 40.02983797189109083, -7.802674924816130009 ) ) ;
#2528 = CARTESIAN_POINT ( 'NONE',  ( 34.85867294599999866, 52.14704965600000719, 1.295308478000000152 ) ) ;
#2529 = CARTESIAN_POINT ( 'NONE',  ( 31.94180251349065003, 35.93392593738219887, -8.742170368139959180 ) ) ;
#2531 = CARTESIAN_POINT ( 'NONE',  ( 15.56154982299999823, -25.14999267399999994, 16.28636491700000022 ) ) ;
#2530 = CARTESIAN_POINT ( 'NONE',  ( -33.65393068400000232, 37.21166301499999918, 6.020545797999999671 ) ) ;
#2534 = CARTESIAN_POINT ( 'NONE',  ( -35.34856060100000263, -61.80000000000000426, 7.500000000000000000 ) ) ;
#2533 = CARTESIAN_POINT ( 'NONE',  ( 0.4687708949999999652, 17.55225872800000175, 14.53717956800000088 ) ) ;
#2532 = CARTESIAN_POINT ( 'NONE',  ( 0.5289318750000000513, 18.95204576100000082, 13.83460196500000094 ) ) ;
#2535 = CARTESIAN_POINT ( 'NONE',  ( -14.55500215100000005, -57.80039564991110268, 15.57888336780150063 ) ) ;
#2536 = EDGE_CURVE ( 'NONE', #256535, #359171, #327894, .T. ) ;
#2537 = AXIS2_PLACEMENT_3D ( 'NONE', #514761, #428365, #350393 ) ;
#2538 = CARTESIAN_POINT ( 'NONE',  ( -0.1831753010000000126, 16.02152526500000107, 13.47676578999999997 ) ) ;
#2539 = CARTESIAN_POINT ( 'NONE',  ( -9.378702029550984420, -20.98696549446093229, 15.32115700848208384 ) ) ;
#2541 = EDGE_CURVE ( 'NONE', #526345, #384770, #25293, .T. ) ;
#2540 = CARTESIAN_POINT ( 'NONE',  ( -7.425098063000000970, -90.92517183504259037, 16.34331889493779855 ) ) ;
#2543 = DIRECTION ( 'NONE',  ( -1.000000000000000000, 0.000000000000000000, 0.000000000000000000 ) ) ;
#2542 = CARTESIAN_POINT ( 'NONE',  ( -25.60784811899999980, 45.00402757900000239, 9.948856208000000478 ) ) ;
#2544 = CARTESIAN_POINT ( 'NONE',  ( 25.36729178199999879, 4.458025353000000912, 4.664463497000000736 ) ) ;
#2545 = CARTESIAN_POINT ( 'NONE',  ( 0.2815354230000000069, 24.93168496499999875, 14.55491019599999980 ) ) ;
#2547 = EDGE_CURVE ( 'NONE', #34770, #507890, #313578, .T. ) ;
#2546 = CARTESIAN_POINT ( 'NONE',  ( 22.53038455552008656, 20.36868510632530160, -6.341160432676258729 ) ) ;
#2548 = CARTESIAN_POINT ( 'NONE',  ( 0.7825280460000000327, -0.3974930309999999967, 14.10288592999999935 ) ) ;
#2549 = CARTESIAN_POINT ( 'NONE',  ( -5.990934979000000382, 12.36495445899999979, 12.89625589399999939 ) ) ;
#2550 = CARTESIAN_POINT ( 'NONE',  ( 24.49206484200000133, 0.4452791660000000040, 4.588083869000000092 ) ) ;
#2551 = CARTESIAN_POINT ( 'NONE',  ( 29.11322066117984875, 24.89549325851740136, -0.6115806609726189835 ) ) ;
#2552 = CARTESIAN_POINT ( 'NONE',  ( 33.89946643000000392, -58.00176789400000388, 9.379751686999998839 ) ) ;
#2553 = CARTESIAN_POINT ( 'NONE',  ( -26.81382491000000101, 30.33628494599999925, 7.570607240000000182 ) ) ;
#2556 = EDGE_CURVE ( 'NONE', #25688, #385344, #24962, .T. ) ;
#2555 = CARTESIAN_POINT ( 'NONE',  ( 24.10752086852025045, -0.3611814171284239983, -5.479924245989829856 ) ) ;
#2554 = CARTESIAN_POINT ( 'NONE',  ( -33.18816947400000572, -82.71090763599998752, -12.08289034799999939 ) ) ;
#2557 = EDGE_CURVE ( 'NONE', #128291, #315196, #361522, .T. ) ;
#2558 = CARTESIAN_POINT ( 'NONE',  ( 12.59511609900000018, 36.07632471699999854, 13.01402295699999989 ) ) ;
#2560 = CARTESIAN_POINT ( 'NONE',  ( 24.90161481899999885, -0.1445403570000000082, 6.526571845000000316 ) ) ;
#2559 = CARTESIAN_POINT ( 'NONE',  ( -25.74398467699454685, 11.14475004414073922, 3.205899106965299783 ) ) ;
#2561 = CARTESIAN_POINT ( 'NONE',  ( 28.46937161514755132, 64.31658363314669202, 7.866001633991389852 ) ) ;
#2562 = EDGE_CURVE ( 'NONE', #213118, #287826, #215154, .T. ) ;
#2563 = CARTESIAN_POINT ( 'NONE',  ( -33.91531307000000339, 36.78518764300000043, 5.319532576000000290 ) ) ;
#2564 = CARTESIAN_POINT ( 'NONE',  ( -21.69310923500000143, 0.9217245139999999948, 9.638561062999999152 ) ) ;
#2566 = CARTESIAN_POINT ( 'NONE',  ( 29.52178575299999963, 26.30781734400000360, 1.724702286000000084 ) ) ;
#2565 = CARTESIAN_POINT ( 'NONE',  ( -15.95364473074509881, 65.20380575586099781, 9.376370756898609216 ) ) ;
#2567 = CARTESIAN_POINT ( 'NONE',  ( -37.45489979100000255, 37.62408532299999564, 0.3219487089999999996 ) ) ;
#2568 = CARTESIAN_POINT ( 'NONE',  ( -27.04344551917894890, -43.54281526949930026, 12.93407893536119957 ) ) ;
#2569 = CONICAL_SURFACE ( 'NONE', #398053, 2.055000000000000160, 0.9599310885968765916 ) ;
#2570 = CARTESIAN_POINT ( 'NONE',  ( 23.66432549699999655, 10.95490407999999860, 6.740229817999999540 ) ) ;
#2571 = EDGE_CURVE ( 'NONE', #43907, #24387, #471765, .T. ) ;
#2572 = CARTESIAN_POINT ( 'NONE',  ( 34.46919350400000326, 40.50657055599999978, 5.506451337000000557 ) ) ;
#2573 = CARTESIAN_POINT ( 'NONE',  ( -28.67802802100000292, 29.87882540899999739, 5.033745406000000422 ) ) ;
#2574 = CARTESIAN_POINT ( 'NONE',  ( -32.04045401799999837, 35.57238980599999678, 8.428486040000001012 ) ) ;
#2575 = CARTESIAN_POINT ( 'NONE',  ( -32.46140273299999990, 36.70176870599999575, 6.963163965999999760 ) ) ;
#2576 = AXIS2_PLACEMENT_3D ( 'NONE', #134475, #442610, #226534 ) ;
#2577 = CARTESIAN_POINT ( 'NONE',  ( -32.46872614000000112, 32.45091199499999846, 4.531393138000000320 ) ) ;
#2578 = DIRECTION ( 'NONE',  ( 0.000000000000000000, -1.000000000000000000, 0.000000000000000000 ) ) ;
#2580 = CARTESIAN_POINT ( 'NONE',  ( 20.76314371700000194, 36.60358617600000031, 13.01570838799999841 ) ) ;
#2579 = CARTESIAN_POINT ( 'NONE',  ( 19.87429864372865040, -29.40437831409202474, -12.29262723438494831 ) ) ;
#2581 = CARTESIAN_POINT ( 'NONE',  ( -31.82382411600000083, -45.89353064899999879, 11.84398439900000000 ) ) ;
#2582 = CARTESIAN_POINT ( 'NONE',  ( -4.604909269999999388, 16.65404106899999803, 12.84474368899999952 ) ) ;
#2583 = CARTESIAN_POINT ( 'NONE',  ( -14.74248662451480030, 66.40224617949870378, 9.125275091766109625 ) ) ;
#2584 = CARTESIAN_POINT ( 'NONE',  ( 32.45265732400000047, 45.34122103800000048, 6.394759163000000690 ) ) ;
#2585 = LINE ( 'NONE', #429015, #382739 ) ;
#2586 = CARTESIAN_POINT ( 'NONE',  ( -36.73539435900000427, 37.99899982899999884, 3.613175397000000011 ) ) ;
#2588 = ADVANCED_FACE ( 'NONE', ( #266861 ), #566548, .F. ) ;
#2587 = CARTESIAN_POINT ( 'NONE',  ( -10.82348868799999941, 22.98874081399999980, 12.29931311799999882 ) ) ;
#2589 = EDGE_CURVE ( 'NONE', #239461, #276489, #185396, .T. ) ;
#2591 = CARTESIAN_POINT ( 'NONE',  ( -13.07197493700000024, 33.39312455800000379, 13.92061713400000045 ) ) ;
#2590 = CARTESIAN_POINT ( 'NONE',  ( 3.670225496999999670, -0.2528864569999999534, 13.99206652600000211 ) ) ;
#2592 = CARTESIAN_POINT ( 'NONE',  ( -32.81135106800000045, 38.90856584000000851, 7.267094477999999746 ) ) ;
#2593 = CARTESIAN_POINT ( 'NONE',  ( -25.20800626879813322, 52.47325522212321403, -10.90018010560572037 ) ) ;
#2595 = B_SPLINE_CURVE_WITH_KNOTS ( 'NONE', 3,
 ( #279634, #455307, #60732, #138671 ),
 .UNSPECIFIED., .F., .F.,
 ( 4, 4 ),
 ( 2.618258682862150102E-05, 0.02650383541988499819 ),
 .UNSPECIFIED. ) ;
#2594 = CARTESIAN_POINT ( 'NONE',  ( 10.59934076906621847, 31.05610751456420005, 12.17572006738228119 ) ) ;
#2596 = FACE_OUTER_BOUND ( 'NONE', #347320, .T. ) ;
#2597 = CARTESIAN_POINT ( 'NONE',  ( -2.336509578003560073, 27.25071259733974927, -14.48981073359786009 ) ) ;
#2598 = CARTESIAN_POINT ( 'NONE',  ( -22.04384934800000195, 8.142388447000000085, 6.726464753000001018 ) ) ;
#2599 = CARTESIAN_POINT ( 'NONE',  ( 14.63413097400000140, 33.96776711099999346, 12.51163445799999963 ) ) ;
#2600 = CARTESIAN_POINT ( 'NONE',  ( 8.520386515799311056, 48.85212040696359992, -12.95635074963676026 ) ) ;
#2601 = AXIS2_PLACEMENT_3D ( 'NONE', #63155, #103511, #19979 ) ;
#2602 = CARTESIAN_POINT ( 'NONE',  ( -25.87028726270590084, 52.99729139260049493, -10.70156113199061920 ) ) ;
#2603 = CARTESIAN_POINT ( 'NONE',  ( 34.48417257165420580, 36.71627324789935187, -9.149461194444549861 ) ) ;
#2604 = CARTESIAN_POINT ( 'NONE',  ( -24.72564698602774769, -49.99069384681606465, 11.03072415639223891 ) ) ;
#2605 = CARTESIAN_POINT ( 'NONE',  ( 28.05152958392814710, 41.07483264080095609, -9.630151827635220485 ) ) ;
#2606 = CARTESIAN_POINT ( 'NONE',  ( 35.40852596291549048, -35.61500000000000199, 5.489185844078588339 ) ) ;
#2608 = ORIENTED_EDGE ( 'NONE', *, *, #194551, .T. ) ;
#2607 = CARTESIAN_POINT ( 'NONE',  ( -28.84024716344520201, -30.18673589638344978, -12.21880631600187961 ) ) ;
#2610 = CARTESIAN_POINT ( 'NONE',  ( -33.28999395999999678, 52.07572869199999843, 5.313657104999999881 ) ) ;
#2609 = CARTESIAN_POINT ( 'NONE',  ( -23.69279251300000055, 13.97683209000000026, 4.813373439000000253 ) ) ;
#2612 = CARTESIAN_POINT ( 'NONE',  ( 1.661190761000000071, 34.83703319499999651, 14.49918100500000051 ) ) ;
#2611 = CARTESIAN_POINT ( 'NONE',  ( 1.208688756000000142, 35.53791826399999820, 12.73863624400000027 ) ) ;
#2614 = CARTESIAN_POINT ( 'NONE',  ( -31.97058678999999870, -25.51222926100000166, -0.07494657399999998804 ) ) ;
#2613 = CARTESIAN_POINT ( 'NONE',  ( 29.83643523699999989, -84.00000000000000000, -12.88586389299999979 ) ) ;
#2617 = VECTOR ( 'NONE', #240693, 1000.000000000000000 ) ;
#2616 = CARTESIAN_POINT ( 'NONE',  ( -10.73483739299999939, -0.4645757739999999969, 13.15511500400000067 ) ) ;
#2615 = CARTESIAN_POINT ( 'NONE',  ( -19.09379612099999690, 35.66970491299999679, 12.00151605499999974 ) ) ;
#2618 = CARTESIAN_POINT ( 'NONE',  ( 34.87334855201429917, 36.45074528942400605, -6.112097006299090474 ) ) ;
#2619 = CARTESIAN_POINT ( 'NONE',  ( -0.8439558429999999278, 40.17517837400000502, 12.92643992100000006 ) ) ;
#2620 = CARTESIAN_POINT ( 'NONE',  ( 0.2663333581199999744, 36.01781430943999851, 13.18637757331999971 ) ) ;
#2622 = CARTESIAN_POINT ( 'NONE',  ( -2.152150792000000035, 34.87526771499999967, 14.49307918799999939 ) ) ;
#2621 = CARTESIAN_POINT ( 'NONE',  ( -29.43274682325062130, -49.04980644625248942, 12.72823139478343712 ) ) ;
#2623 = DIRECTION ( 'NONE',  ( 0.001549643349089924356, 0.9960501424838614781, 0.08877900801073336512 ) ) ;
#2626 = CARTESIAN_POINT ( 'NONE',  ( -35.05884582572971198, -33.58191095590589015, -5.391361089405983797 ) ) ;
#2625 = CARTESIAN_POINT ( 'NONE',  ( -28.69883478127187360, -32.48111872427626423, -15.30537659312693854 ) ) ;
#2624 = AXIS2_PLACEMENT_3D ( 'NONE', #197031, #10023, #185639 ) ;
#2627 = CARTESIAN_POINT ( 'NONE',  ( -10.27698219000000002, -30.74964327400000030, 17.15316987599999621 ) ) ;
#2628 = CARTESIAN_POINT ( 'NONE',  ( 29.29925062099999877, 37.84258836099999712, 9.297671399000000392 ) ) ;
#2629 = CARTESIAN_POINT ( 'NONE',  ( 27.06328656899999885, 22.06110691399999624, 4.133787317000000350 ) ) ;
#2630 = CARTESIAN_POINT ( 'NONE',  ( 35.40361531809455187, 35.12283381949160344, 3.136895402838119740 ) ) ;
#2631 = CARTESIAN_POINT ( 'NONE',  ( -22.69892541699999811, 18.28094203899999926, 6.707586883999999472 ) ) ;
#2633 = CARTESIAN_POINT ( 'NONE',  ( -32.44340124908475076, -88.59263501079280445, -13.13992378655832027 ) ) ;
#2632 = CARTESIAN_POINT ( 'NONE',  ( -21.02958578499999831, 26.28563868400000203, 10.97078030700000006 ) ) ;
#2634 = CARTESIAN_POINT ( 'NONE',  ( 2.114706110000000194, 30.12596149100000176, 13.27148631500000064 ) ) ;
#2635 = CARTESIAN_POINT ( 'NONE',  ( -10.74416564899999926, 33.93966260000000545, 12.89994787899999906 ) ) ;
#2636 = CARTESIAN_POINT ( 'NONE',  ( 24.64572677440860815, -21.13775209458949433, -12.41888446977864824 ) ) ;
#2637 = FACE_OUTER_BOUND ( 'NONE', #125696, .T. ) ;
#2638 = CARTESIAN_POINT ( 'NONE',  ( -35.54549131764230196, -81.56828314135130142, -0.2399999999944350260 ) ) ;
#2639 = CARTESIAN_POINT ( 'NONE',  ( -2.485009531990264975, 22.83169284510764996, -13.18935656074940077 ) ) ;
#2640 = CARTESIAN_POINT ( 'NONE',  ( 23.88014618105044917, -0.5873116853006249416, 7.913734219122180669 ) ) ;
#2641 = CARTESIAN_POINT ( 'NONE',  ( 0.2940710150155425584, 27.96548048431684919, -13.30088419332946081 ) ) ;
#2642 = CARTESIAN_POINT ( 'NONE',  ( 0.000000000000000000, 34.05064659630319568, -16.03506984671945190 ) ) ;
#2644 = CARTESIAN_POINT ( 'NONE',  ( -30.15936543731631403, 37.54536748137246605, -7.891977642433701590 ) ) ;
#2643 = CARTESIAN_POINT ( 'NONE',  ( -31.80123355699999976, 46.91192293799999646, 6.524675864999999853 ) ) ;
#2645 = CARTESIAN_POINT ( 'NONE',  ( -30.17394805699999694, 31.52987657899999974, 4.324819195999999977 ) ) ;
#2646 = AXIS2_PLACEMENT_3D ( 'NONE', #428729, #512281, #558354 ) ;
#2647 = CARTESIAN_POINT ( 'NONE',  ( -20.69798262999999849, 16.89833530400000328, 9.643477058000000213 ) ) ;
#2648 = CARTESIAN_POINT ( 'NONE',  ( -29.87789062693669706, -77.08937727838720377, -14.00910396531119950 ) ) ;
#2650 = CARTESIAN_POINT ( 'NONE',  ( -32.55222229180615301, 43.04950874386650383, -6.945937944442840184 ) ) ;
#2649 = CARTESIAN_POINT ( 'NONE',  ( -26.19390805599999794, 52.59695258600000045, 10.57634808600000120 ) ) ;
#2651 = LINE ( 'NONE', #443218, #154605 ) ;
#2653 = CARTESIAN_POINT ( 'NONE',  ( -32.87485068499999841, 44.58196363000000417, 7.938887622999999394 ) ) ;
#2652 = CARTESIAN_POINT ( 'NONE',  ( 34.73784234532215009, 52.47324025902649680, 5.727247994088910055 ) ) ;
#2654 = CARTESIAN_POINT ( 'NONE',  ( 17.72655179772609912, -3.982024156194405418, -11.22644688636403920 ) ) ;
#2655 = CARTESIAN_POINT ( 'NONE',  ( 31.93444285183054276, 42.05484324468709900, -9.085805067983960370 ) ) ;
#2657 = CARTESIAN_POINT ( 'NONE',  ( 22.11980364700000123, 36.44584604699999630, 12.75014516699999945 ) ) ;
#2656 = CIRCLE ( 'NONE', #278452, 0.5000000000000004441 ) ;
#2658 = CARTESIAN_POINT ( 'NONE',  ( -33.38998694899999720, -42.84426639900000566, 7.263586418000000045 ) ) ;
#2659 = CARTESIAN_POINT ( 'NONE',  ( -8.753442037999999314, -26.43757671799999898, 10.18417144100000016 ) ) ;
#2660 = CARTESIAN_POINT ( 'NONE',  ( -15.57169246299999976, 20.34057589100000030, 12.27822597800000004 ) ) ;
#2661 = ORIENTED_EDGE ( 'NONE', *, *, #522680, .T. ) ;
#2662 = AXIS2_PLACEMENT_3D ( 'NONE', #59362, #359018, #405035 ) ;
#2663 = CARTESIAN_POINT ( 'NONE',  ( 0.06178634000000000209, -24.66169604999999976, 15.86846546800000191 ) ) ;
#2664 = CARTESIAN_POINT ( 'NONE',  ( 0.1035665025892838070, -13.91527050482065953, -16.47529189114749926 ) ) ;
#2665 = CARTESIAN_POINT ( 'NONE',  ( 5.689713952000000852, 16.25610962200000031, 12.73970485899999971 ) ) ;
#2666 = CARTESIAN_POINT ( 'NONE',  ( 26.73377869500000159, 26.76116775000000203, 5.387500269999999425 ) ) ;
#2667 = DIRECTION ( 'NONE',  ( 1.000000000000000000, 0.000000000000000000, 5.016885904598730021E-09 ) ) ;
#2669 = CARTESIAN_POINT ( 'NONE',  ( 33.34336932830090916, 55.81210056669887365, 5.887406562906752683 ) ) ;
#2668 = CARTESIAN_POINT ( 'NONE',  ( 9.628835141668737663, -21.78939128987321183, 15.36699280519089683 ) ) ;
#2670 = ORIENTED_EDGE ( 'NONE', *, *, #88493, .T. ) ;
#2671 = CARTESIAN_POINT ( 'NONE',  ( -36.37058955200000554, 44.13570891299999488, 3.115200317999999857 ) ) ;
#2672 = EDGE_CURVE ( 'NONE', #403767, #395538, #341171, .T. ) ;
#2674 = CARTESIAN_POINT ( 'NONE',  ( 6.412769825999999895, 26.64342343999999940, 12.99101157600000178 ) ) ;
#2673 = CARTESIAN_POINT ( 'NONE',  ( 15.52587228586610024, 49.73502928021110137, 7.992998325661469394 ) ) ;
#2676 = CARTESIAN_POINT ( 'NONE',  ( -22.65424666499999873, 1.618333983999999948, 6.914911105999999918 ) ) ;
#2675 = CARTESIAN_POINT ( 'NONE',  ( -0.3081357084527235335, 19.25871967211120150, 13.73565809468543897 ) ) ;
#2678 = VERTEX_POINT ( 'NONE', #304399 ) ;
#2677 = CARTESIAN_POINT ( 'NONE',  ( 7.616893143924311715, 1.580713648788832693, 13.38928914849702068 ) ) ;
#2680 = CARTESIAN_POINT ( 'NONE',  ( -0.6619157940000005569, -11.31429099599999866, 15.01216353299998829 ) ) ;
#2679 = CARTESIAN_POINT ( 'NONE',  ( -34.66391041120801475, -55.88674049118495191, 0.01007063423671912365 ) ) ;
#2681 = SECURITY_CLASSIFICATION_LEVEL ( 'unclassified' ) ;
#2682 = CARTESIAN_POINT ( 'NONE',  ( 27.58893987274452186, -19.77322772978720167, 6.966970906331408919 ) ) ;
#2683 = CARTESIAN_POINT ( 'NONE',  ( 0.2909221470408129839, 34.76936634818435579, -14.50874708293950022 ) ) ;
#2686 = CARTESIAN_POINT ( 'NONE',  ( -12.38842095860555936, -0.1614990413943870051, -12.51434025729910182 ) ) ;
#2685 = CARTESIAN_POINT ( 'NONE',  ( 11.79185731900000178, -0.08798073599999998995, 12.85924561800000099 ) ) ;
#2684 = VECTOR ( 'NONE', #74299, 1000.000000000000114 ) ;
#2688 = CARTESIAN_POINT ( 'NONE',  ( 27.30744609799999978, 27.45458261399999955, 5.035438381000000518 ) ) ;
#2687 = CARTESIAN_POINT ( 'NONE',  ( 32.33699700272367750, -30.16026502703961398, 8.645056267151936424 ) ) ;
#2689 = CARTESIAN_POINT ( 'NONE',  ( -27.64282047100000028, 28.67627135900000113, 5.534209207000000852 ) ) ;
#2690 = CARTESIAN_POINT ( 'NONE',  ( -26.53874163380669771, -51.38397329379060352, 14.03774404878789817 ) ) ;
#2691 = CARTESIAN_POINT ( 'NONE',  ( -0.1194587729999999903, -20.57645580300000177, 16.92176035800000022 ) ) ;
#2692 = CARTESIAN_POINT ( 'NONE',  ( -26.28669854199999989, 37.81001522100000045, 11.73453991100000060 ) ) ;
#2693 = CARTESIAN_POINT ( 'NONE',  ( -24.65094735299999940, 0.4516248179999999834, 4.275333887999999583 ) ) ;
#2694 = CARTESIAN_POINT ( 'NONE',  ( -24.75494740599999943, 47.63075120800000661, 9.916857083000000017 ) ) ;
#2695 = LINE ( 'NONE', #475174, #569121 ) ;
#2696 = CARTESIAN_POINT ( 'NONE',  ( -28.73994359038564994, -17.34252270974905130, -6.396533942746979839 ) ) ;
#2697 = CARTESIAN_POINT ( 'NONE',  ( -25.71633247100000119, 9.917743204000000645, 3.292235396999999786 ) ) ;
#2698 = EDGE_CURVE ( 'NONE', #491017, #384006, #4799, .T. ) ;
#2699 = CARTESIAN_POINT ( 'NONE',  ( 21.63547224134890001, -78.38874663565380274, -0.5999999999999999778 ) ) ;
#2700 = DIRECTION ( 'NONE',  ( 1.779203565104417868E-16, -1.217691615875900245E-16, -1.000000000000000000 ) ) ;
#2702 = CARTESIAN_POINT ( 'NONE',  ( -14.09274783100000050, 51.33248233600000532, 12.44962771600000018 ) ) ;
#2701 = CARTESIAN_POINT ( 'NONE',  ( -2.331520382999999974, 33.29622955600000722, 12.31626566900000164 ) ) ;
#2703 = CARTESIAN_POINT ( 'NONE',  ( -14.27067412600000118, 28.66108168899999598, 12.11409484500000033 ) ) ;
#2706 = CARTESIAN_POINT ( 'NONE',  ( 28.65976929861360034, 25.83169880403820073, -3.783862491193589861 ) ) ;
#2705 = CARTESIAN_POINT ( 'NONE',  ( 23.70556085300000149, 47.14644802800000178, 11.51469872600000066 ) ) ;
#2704 = CARTESIAN_POINT ( 'NONE',  ( 36.20680546499999508, 36.64999354399999731, 3.890028880000000022 ) ) ;
#2707 = CARTESIAN_POINT ( 'NONE',  ( 24.71559021399999878, -0.7185295149999999520, 4.516315483999999714 ) ) ;
#2708 = CARTESIAN_POINT ( 'NONE',  ( 25.52493692789190050, 16.80593307019429972, 4.766034231401520493 ) ) ;
#2709 = CARTESIAN_POINT ( 'NONE',  ( 20.63114608400000094, 25.86483361100000167, 9.839125436999999863 ) ) ;
#2710 = CARTESIAN_POINT ( 'NONE',  ( 23.91463870300000139, -0.3298706059999999551, 7.815002544999999579 ) ) ;
#2711 = CARTESIAN_POINT ( 'NONE',  ( -1.518325240323222580, 11.09450148149339377, 16.33297445793264302 ) ) ;
#2712 = B_SPLINE_CURVE_WITH_KNOTS ( 'NONE', 3,
 ( #321524, #367578, #145839, #191899, #442740, #223837 ),
 .UNSPECIFIED., .F., .F.,
 ( 4, 2, 4 ),
 ( 3.314184547378654546E-17, 0.006549077527933469881, 0.01309815505586689986 ),
 .UNSPECIFIED. ) ;
#2714 = CARTESIAN_POINT ( 'NONE',  ( -26.48946385363690226, -66.82268910319550059, 15.68999320212504855 ) ) ;
#2713 = CARTESIAN_POINT ( 'NONE',  ( -32.96807137682451838, -31.96653933229640643, -11.79454768245010676 ) ) ;
#2716 = FACE_OUTER_BOUND ( 'NONE', #310344, .T. ) ;
#2715 = CARTESIAN_POINT ( 'NONE',  ( -18.49809234999999674, -27.56145693399999885, 16.08084810599999770 ) ) ;
#2718 = CARTESIAN_POINT ( 'NONE',  ( 26.67380230027285037, 19.35406242028289725, 3.342914658167595032 ) ) ;
#2717 = CARTESIAN_POINT ( 'NONE',  ( 7.717807890523779690, -25.18285237898014728, -16.98470768301895006 ) ) ;
#2721 = CARTESIAN_POINT ( 'NONE',  ( 29.02472527100000121, 26.74565768400000110, 3.963430379000000059 ) ) ;
#2720 = CARTESIAN_POINT ( 'NONE',  ( -31.09562385200000278, 36.05760257600000074, 7.704243513000000654 ) ) ;
#2719 = CARTESIAN_POINT ( 'NONE',  ( 19.47845596747929520, 19.32809427287354609, 12.79419310802096099 ) ) ;
#2722 = DIRECTION ( 'NONE',  ( 1.000000000000000000, 0.000000000000000000, 0.000000000000000000 ) ) ;
#2725 = CARTESIAN_POINT ( 'NONE',  ( 34.84467390862721459, -35.61499999999999488, -9.052678414968717391 ) ) ;
#2724 = CARTESIAN_POINT ( 'NONE',  ( 23.05090558999999928, -0.4168028180000000193, 6.901714552000000502 ) ) ;
#2723 = CARTESIAN_POINT ( 'NONE',  ( -0.2121755692308235075, 55.28016682116250280, 13.54902921001364113 ) ) ;
#2726 = DIRECTION ( 'NONE',  ( 0.000000000000000000, -1.000000000000000000, 0.000000000000000000 ) ) ;
#2727 = CARTESIAN_POINT ( 'NONE',  ( -35.69404989400000261, -80.86683172600000091, -0.2117918659999999953 ) ) ;
#2728 = FACE_OUTER_BOUND ( 'NONE', #9218, .T. ) ;
#2729 = CARTESIAN_POINT ( 'NONE',  ( -0.4212989041602794860, 23.66402460441114997, -13.28260968490956095 ) ) ;
#2731 = CARTESIAN_POINT ( 'NONE',  ( -3.246423265285890203, -34.25849327197545335, -17.37573925010590159 ) ) ;
#2730 = CARTESIAN_POINT ( 'NONE',  ( 28.56557795051740456, -34.14171766812436459, -15.76133519965822494 ) ) ;
#2732 = CARTESIAN_POINT ( 'NONE',  ( 23.02665713089285049, -0.5848299097366049804, 8.800027298380628693 ) ) ;
#2733 = DIRECTION ( 'NONE',  ( -0.9679868445387724840, 0.2510009338625457942, 0.000000000000000000 ) ) ;
#2734 = CARTESIAN_POINT ( 'NONE',  ( 32.73066071688882062, -33.56662715910772476, 12.67016558341040522 ) ) ;
#2735 = CARTESIAN_POINT ( 'NONE',  ( -31.19909924700000303, 33.95819242699999307, 5.721771665000000340 ) ) ;
#2736 = EDGE_CURVE ( 'NONE', #550866, #279105, #230911, .T. ) ;
#2737 = CARTESIAN_POINT ( 'NONE',  ( -24.70741875099999874, 21.13058569400000053, 7.222009862000000169 ) ) ;
#2738 = CARTESIAN_POINT ( 'NONE',  ( -23.33555231845154765, 36.92722691321569783, -11.22198240180781958 ) ) ;
#2739 = CARTESIAN_POINT ( 'NONE',  ( -24.03269225000000020, 5.059185791000000876, 4.392877824000000153 ) ) ;
#2741 = CARTESIAN_POINT ( 'NONE',  ( -31.90156181900000121, -25.40908970000000267, 0.8496180819999999967 ) ) ;
#2740 = CARTESIAN_POINT ( 'NONE',  ( -8.884867382675849967, 22.28484123025399910, -11.19084341865250032 ) ) ;
#2743 = CARTESIAN_POINT ( 'NONE',  ( -28.55792479600000178, 35.50700299799999726, 10.55846728300000059 ) ) ;
#2742 = DIRECTION ( 'NONE',  ( 0.000000000000000000, 0.000000000000000000, 1.000000000000000000 ) ) ;
#2744 = CARTESIAN_POINT ( 'NONE',  ( -31.67206962999999931, 34.37531533299999609, 7.828403359999999367 ) ) ;
#2746 = CARTESIAN_POINT ( 'NONE',  ( -30.88829944224304924, 41.05184950697545077, -8.386678385249389578 ) ) ;
#2745 = CARTESIAN_POINT ( 'NONE',  ( -22.72672559500000133, 9.238880661000001382, 7.762890502000000303 ) ) ;
#2747 = CARTESIAN_POINT ( 'NONE',  ( 26.63664932600000057, -0.1493935720000000023, 2.855370449999999671 ) ) ;
#2748 = DIRECTION ( 'NONE',  ( 0.5735764363510429398, -0.8191520442889940190, 1.003171929053525979E-16 ) ) ;
#2749 = CARTESIAN_POINT ( 'NONE',  ( 27.40130434541560689, -20.78855427289354552, 0.7299999999999998712 ) ) ;
#2750 = CARTESIAN_POINT ( 'NONE',  ( 0.01582234999999999892, -24.14415426800000120, 17.09755760500000221 ) ) ;
#2751 = FACE_OUTER_BOUND ( 'NONE', #178488, .T. ) ;
#2752 = CARTESIAN_POINT ( 'NONE',  ( 23.17021249800000149, 45.81063823299999882, 11.76611723399999931 ) ) ;
#2753 = CARTESIAN_POINT ( 'NONE',  ( -11.02316091199999981, 16.42462613700000418, 11.99608798999999948 ) ) ;
#2755 = LINE ( 'NONE', #345571, #261599 ) ;
#2754 = CARTESIAN_POINT ( 'NONE',  ( 0.0001448862939031110445, 0.5590378762561009074, 15.24071920593208951 ) ) ;
#2756 = CARTESIAN_POINT ( 'NONE',  ( -20.43434747799999940, 32.06608619800000071, 12.49255921499999999 ) ) ;
#2757 = CARTESIAN_POINT ( 'NONE',  ( 3.186032397610029765, -2.343729186627879990, 15.44017547792929967 ) ) ;
#2759 = CARTESIAN_POINT ( 'NONE',  ( 18.63807386799999932, 1.470794873000000003, 10.05674853200000030 ) ) ;
#2758 = FACE_BOUND ( 'NONE', #182872, .T. ) ;
#2760 = CARTESIAN_POINT ( 'NONE',  ( 14.76193522858165963, -16.17823506371195208, -15.24762756628694937 ) ) ;
#2761 = CARTESIAN_POINT ( 'NONE',  ( 8.467966280999998929, 16.51911847799999933, 12.37047144799999998 ) ) ;
#2762 = EDGE_CURVE ( 'NONE', #167405, #208898, #148451, .T. ) ;
#2763 = CARTESIAN_POINT ( 'NONE',  ( -28.27128313399923343, 50.45422236301868679, 8.339782649276372695 ) ) ;
#2764 = CARTESIAN_POINT ( 'NONE',  ( 3.080845606173389761, 33.82552857443880612, -13.25502487059729972 ) ) ;
#2765 = CARTESIAN_POINT ( 'NONE',  ( -12.42224750817620560, -26.05219043752417818, 10.50070275351827043 ) ) ;
#2766 = CARTESIAN_POINT ( 'NONE',  ( 26.58470232999999894, -0.5956409109999999396, 3.238338535000000018 ) ) ;
#2768 = CARTESIAN_POINT ( 'NONE',  ( 20.88147678632143922, -24.98993311783297600, -13.76115335437174281 ) ) ;
#2767 = CARTESIAN_POINT ( 'NONE',  ( -34.98460403400000018, 49.22693680000000427, 3.468367653000000050 ) ) ;
#2770 = CARTESIAN_POINT ( 'NONE',  ( 18.29861755150724534, 37.33072654004830326, 13.38685764299987646 ) ) ;
#2769 = CARTESIAN_POINT ( 'NONE',  ( 20.29075085236430098, -25.56881525318840076, 14.05521832652831904 ) ) ;
#2771 = CARTESIAN_POINT ( 'NONE',  ( -21.23644479099999671, -25.18945306600000222, 13.70332680200000119 ) ) ;
#2773 = CARTESIAN_POINT ( 'NONE',  ( 1.119956928764247905, 4.875426705094266566, -52.75880177740609867 ) ) ;
#2772 = FACE_OUTER_BOUND ( 'NONE', #253092, .T. ) ;
#2775 = CARTESIAN_POINT ( 'NONE',  ( -22.90976033199999762, -0.01769621599999999725, 6.971063680000000318 ) ) ;
#2774 = CARTESIAN_POINT ( 'NONE',  ( 35.62952808381729852, 36.36613587831789829, 0.7299999999993289634 ) ) ;
#2777 = EDGE_LOOP ( 'NONE', ( #134523, #266575, #543431, #78205 ) ) ;
#2776 = CARTESIAN_POINT ( 'NONE',  ( 3.665990317999999970, -24.72071452200000152, 15.83823958099999807 ) ) ;
#2778 = CARTESIAN_POINT ( 'NONE',  ( 13.07398949899999963, -0.6794048310000000424, 12.62438565200000085 ) ) ;
#2779 = CARTESIAN_POINT ( 'NONE',  ( 5.799999999999999822, 7.684404870235410590E-16, 0.000000000000000000 ) ) ;
#2780 = DIRECTION ( 'NONE',  ( -1.000000000000000000, -1.267432339635554437E-16, -1.835364664185102698E-16 ) ) ;
#2782 = EDGE_CURVE ( 'NONE', #234399, #269829, #401563, .T. ) ;
#2781 = CARTESIAN_POINT ( 'NONE',  ( -27.14976275500000114, -0.3192986109999999544, -0.07756290999999999880 ) ) ;
#2784 = AXIS2_PLACEMENT_3D ( 'NONE', #367344, #13218, #540214 ) ;
#2783 = CARTESIAN_POINT ( 'NONE',  ( -21.99076605851669797, -48.82119112875070499, 14.94942308096219996 ) ) ;
#2785 = EDGE_CURVE ( 'NONE', #288159, #197688, #99606, .T. ) ;
#2786 = CARTESIAN_POINT ( 'NONE',  ( -24.58486953838404432, -32.39690703599214316, 16.16508348522038219 ) ) ;
#2789 = CARTESIAN_POINT ( 'NONE',  ( 34.11130383100000074, 38.45054761699999801, 5.930279428000000408 ) ) ;
#2788 = CARTESIAN_POINT ( 'NONE',  ( -33.77352259033180104, -37.65591640969218901, 9.085455924223911148E-09 ) ) ;
#2787 = CARTESIAN_POINT ( 'NONE',  ( 32.62050303649366612, -29.83948339493640844, 1.276164785584841921 ) ) ;
#2790 = CARTESIAN_POINT ( 'NONE',  ( 33.73604096800000463, 35.92409593200000018, 7.082898286000000709 ) ) ;
#2791 = CARTESIAN_POINT ( 'NONE',  ( 1.792643367308822233, 52.37321890845836236, -12.52396643551325539 ) ) ;
#2793 = CARTESIAN_POINT ( 'NONE',  ( -28.79966495860095677, -29.39132384314005009, 10.12509074554725785 ) ) ;
#2792 = CARTESIAN_POINT ( 'NONE',  ( -31.56941577957142542, 41.00407194325939031, -9.184668306006777527 ) ) ;
#2794 = CARTESIAN_POINT ( 'NONE',  ( -36.02063303000000616, 41.98825990499999961, 4.995549428000000347 ) ) ;
#2795 = CARTESIAN_POINT ( 'NONE',  ( -0.07914249899999999116, -21.75337507600000109, 16.98299339099999727 ) ) ;
#2796 = CARTESIAN_POINT ( 'NONE',  ( -26.33761496600000029, 36.65799895499999650, 10.35213602299999991 ) ) ;
#2797 = CARTESIAN_POINT ( 'NONE',  ( -3.757828528000000112, -24.15290038499999881, 17.06101412899999659 ) ) ;
#2798 = CARTESIAN_POINT ( 'NONE',  ( -25.78021807600000059, 7.877755908000000140, 3.192823248999999919 ) ) ;
#2799 = CARTESIAN_POINT ( 'NONE',  ( -24.25680631099999829, 34.57937981099999547, 10.58131038999999873 ) ) ;
#2800 = AXIS2_PLACEMENT_3D ( 'NONE', #253793, #259463, #265155 ) ;
#2801 = CARTESIAN_POINT ( 'NONE',  ( 34.68644792495688733, -86.59999999999998010, -8.848997512384350728 ) ) ;
#2802 = CARTESIAN_POINT ( 'NONE',  ( -4.452762211000000470, 24.68004254199999892, 11.09881988899999961 ) ) ;
#2803 = CARTESIAN_POINT ( 'NONE',  ( 98.18309406519399829, -96.47309082195700114, -16.72160042242409972 ) ) ;
#2804 = CARTESIAN_POINT ( 'NONE',  ( -16.82394549883519730, 22.37494512971110439, 12.09649748877460063 ) ) ;
#2806 = CARTESIAN_POINT ( 'NONE',  ( -16.68690090898595102, -2.518877822583469595, -11.51247108339935998 ) ) ;
#2805 = CARTESIAN_POINT ( 'NONE',  ( -32.75830355600000843, 42.43287364899999403, 6.919620733000000357 ) ) ;
#2807 = CARTESIAN_POINT ( 'NONE',  ( 13.89999999999999858, 7.684404870235410590E-16, 0.000000000000000000 ) ) ;
#2808 = CARTESIAN_POINT ( 'NONE',  ( 7.498323529000000320, -0.4721757730000000208, 13.68271830700000002 ) ) ;
#2809 = CARTESIAN_POINT ( 'NONE',  ( -12.11523633699999891, 3.560716353000000112, 12.30362004699999900 ) ) ;
#2811 = CARTESIAN_POINT ( 'NONE',  ( 18.59236687799999999, 1.647104270000000037, 11.48770581999999862 ) ) ;
#2810 = CARTESIAN_POINT ( 'NONE',  ( 36.26305830099999383, 43.92435875200000339, 3.550897114999999715 ) ) ;
#2812 = CARTESIAN_POINT ( 'NONE',  ( -3.038312550965069914, -10.89986680124592056, 14.46809213685320117 ) ) ;
#2813 = CARTESIAN_POINT ( 'NONE',  ( 0.1226220700000000136, -0.1806114699999999962, 15.33711641200000209 ) ) ;
#2814 = CARTESIAN_POINT ( 'NONE',  ( 33.79428820607910211, 35.59525183217764521, 6.713414760261530390 ) ) ;
#2815 = CARTESIAN_POINT ( 'NONE',  ( 18.54842040600000175, -0.4445328379999999857, 10.43179118100000125 ) ) ;
#2817 = CARTESIAN_POINT ( 'NONE',  ( 44.99999999999973710, -49.99999999999985789, 0.000000000000000000 ) ) ;
#2816 = CARTESIAN_POINT ( 'NONE',  ( 26.62243967499999897, 25.76530463799999993, 7.101646631000000376 ) ) ;
#2818 = CIRCLE ( 'NONE', #149489, 2.000000000000001776 ) ;
#2819 = CARTESIAN_POINT ( 'NONE',  ( -23.54772653900000279, -0.4141792120000000188, 6.289293413000000221 ) ) ;
#2820 = CARTESIAN_POINT ( 'NONE',  ( 3.799999999999991385, 35.61500000000001620, -11.80000000000000249 ) ) ;
#2822 = CARTESIAN_POINT ( 'NONE',  ( 5.352699223999350053, -34.10835180548289713, -17.36084051592929711 ) ) ;
#2821 = CARTESIAN_POINT ( 'NONE',  ( -28.64872234099999559, -45.39619565400000312, 14.55364634500000065 ) ) ;
#2823 = CARTESIAN_POINT ( 'NONE',  ( 31.92688926505145375, -37.32012847838175418, -9.986850867541200216 ) ) ;
#2826 = ORIENTED_EDGE ( 'NONE', *, *, #487541, .T. ) ;
#2825 = CARTESIAN_POINT ( 'NONE',  ( 35.08255271899999883, 35.51943469299999379, 4.644029085999999751 ) ) ;
#2824 = CARTESIAN_POINT ( 'NONE',  ( -0.1496551000000000131, -34.92407564600000569, 15.88679427500000152 ) ) ;
#2827 = CARTESIAN_POINT ( 'NONE',  ( 32.70516968317999584, 49.02615937954859504, 0.1700000000000000122 ) ) ;
#2830 = VECTOR ( 'NONE', #569008, 1000.000000000000000 ) ;
#2829 = CARTESIAN_POINT ( 'NONE',  ( 10.98497085099999993, 29.15486768299999909, 10.86390102300000038 ) ) ;
#2828 = CARTESIAN_POINT ( 'NONE',  ( -3.393098065039425126, 21.65185499904409738, -10.71494517252490120 ) ) ;
#2833 = EDGE_CURVE ( 'NONE', #450217, #194227, #278115, .T. ) ;
#2832 = CARTESIAN_POINT ( 'NONE',  ( -8.087178366251135841, 28.96956689641416105, 10.82461436249441356 ) ) ;
#2831 = CARTESIAN_POINT ( 'NONE',  ( 31.58724344699999875, 36.17043526200000514, 7.375080620000000309 ) ) ;
#2834 = CARTESIAN_POINT ( 'NONE',  ( -33.71448738599999473, 36.00934691500000184, 4.655677025000001024 ) ) ;
#2835 = CARTESIAN_POINT ( 'NONE',  ( 9.103554190018128267, 46.57324025902659770, 7.974996457745157308 ) ) ;
#2836 = PLANE ( 'NONE',  #175466 ) ;
#2837 = CARTESIAN_POINT ( 'NONE',  ( -24.14277602100000308, -0.4197800560000000125, 5.434971957000000131 ) ) ;
#2838 = CARTESIAN_POINT ( 'NONE',  ( -31.15686767167069959, -46.69555442210999985, 10.64999999199018177 ) ) ;
#2839 = DIRECTION ( 'NONE',  ( 0.000000000000000000, 0.000000000000000000, -1.000000000000000000 ) ) ;
#2840 = CARTESIAN_POINT ( 'NONE',  ( -31.64645267468115009, 35.85685045528919801, 7.078009295679221324 ) ) ;
#2841 = CARTESIAN_POINT ( 'NONE',  ( 10.65166435231564002, 51.78227697439699995, -12.54006118654869972 ) ) ;
#2843 = CARTESIAN_POINT ( 'NONE',  ( -14.97602925027736021, 43.57454381641238683, -11.91860338672482378 ) ) ;
#2842 = CARTESIAN_POINT ( 'NONE',  ( 32.23142856015381597, -33.71076701375080376, -13.70521206662050773 ) ) ;
#2845 = CARTESIAN_POINT ( 'NONE',  ( 10.79943251290279882, -84.00000000000000000, -15.13961418645630097 ) ) ;
#2844 = CARTESIAN_POINT ( 'NONE',  ( -26.53670142600000048, 14.44238644200000010, 1.080001184000000114 ) ) ;
#2846 = DIRECTION ( 'NONE',  ( -0.5735764363510499342, 0.8191520442889891340, 1.003171929053520063E-16 ) ) ;
#2847 = CARTESIAN_POINT ( 'NONE',  ( -24.03354112599999937, -0.2043007450000000058, 5.546366026000000282 ) ) ;
#2848 = EDGE_CURVE ( 'NONE', #70261, #350123, #429150, .T. ) ;
#2849 = CARTESIAN_POINT ( 'NONE',  ( -27.38049131500000044, 27.30963174200000054, 7.128757273999999811 ) ) ;
#2850 = CARTESIAN_POINT ( 'NONE',  ( -14.01149692548331949, 8.405985722588859232, -11.33061751891330005 ) ) ;
#2851 = ORIENTED_EDGE ( 'NONE', *, *, #121833, .T. ) ;
#2852 = FACE_OUTER_BOUND ( 'NONE', #495302, .T. ) ;
#2854 = CARTESIAN_POINT ( 'NONE',  ( -29.60815875600000169, 52.36228504100000691, 8.904439532999999685 ) ) ;
#2853 = CARTESIAN_POINT ( 'NONE',  ( 12.16456571800000042, -8.693703818999999555, 13.57773487500000087 ) ) ;
#2855 = CARTESIAN_POINT ( 'NONE',  ( -17.16037337699999910, -0.5288967230000000130, 11.14574265600000125 ) ) ;
#2856 = CARTESIAN_POINT ( 'NONE',  ( -20.48590304170915033, 21.38462815698020236, -8.983515121269890713 ) ) ;
#2857 = CARTESIAN_POINT ( 'NONE',  ( -33.76953178699999825, -55.39999999999999858, 0.05124034800000000500 ) ) ;
#2859 = CARTESIAN_POINT ( 'NONE',  ( -35.44865285057994697, -83.10379042059280152, -4.845429106435109823 ) ) ;
#2858 = CARTESIAN_POINT ( 'NONE',  ( 31.67533510618200054, 52.43094519097520134, -7.261418210571410903 ) ) ;
#2860 = CARTESIAN_POINT ( 'NONE',  ( 21.25611567241965005, 16.43102355177964924, -13.66881088593869897 ) ) ;
#2861 = EDGE_LOOP ( 'NONE', ( #238126, #216329, #373534, #267378 ) ) ;
#2862 = CARTESIAN_POINT ( 'NONE',  ( -33.79141382000010196, -82.68845079999999825, -10.79633911300000015 ) ) ;
#2863 = CARTESIAN_POINT ( 'NONE',  ( -5.783520481000000935, -0.1891885050000000068, 15.10187965600000126 ) ) ;
#2864 = CARTESIAN_POINT ( 'NONE',  ( -24.82559944299999799, -0.7180727600000000876, 4.294114083999999387 ) ) ;
#2866 = CARTESIAN_POINT ( 'NONE',  ( 31.23622020400000210, 42.85920598599999920, 7.906050940999999277 ) ) ;
#2865 = CARTESIAN_POINT ( 'NONE',  ( -1.135826961474959873, 32.30503090905004626, -14.54649324738189975 ) ) ;
#2868 = EDGE_LOOP ( 'NONE', ( #381274, #547050, #416582, #426499 ) ) ;
#2867 = CARTESIAN_POINT ( 'NONE',  ( -16.93807488299999875, 38.41828946999999772, 12.23195962700000017 ) ) ;
#2869 = CIRCLE ( 'NONE', #499445, 10.00000000000000178 ) ;
#2870 = CARTESIAN_POINT ( 'NONE',  ( -23.09488909799999945, 36.57774540400000518, 12.54193673300000000 ) ) ;
#2871 = CARTESIAN_POINT ( 'NONE',  ( -31.25561406899999994, -51.66277565300000418, 10.64172824799999972 ) ) ;
#2873 = CARTESIAN_POINT ( 'NONE',  ( 20.26541262599999982, 12.42566012299999834, 9.649977600999999794 ) ) ;
#2872 = CARTESIAN_POINT ( 'NONE',  ( -12.06706807831888284, 18.47307935208058183, -13.09816707369444799 ) ) ;
#2874 = CARTESIAN_POINT ( 'NONE',  ( 33.82190930314719424, -76.27674864368211161, 7.500000000233915110 ) ) ;
#2876 = CARTESIAN_POINT ( 'NONE',  ( -6.712955403000000487, -62.10452175999999724, 17.20733929400000051 ) ) ;
#2875 = CARTESIAN_POINT ( 'NONE',  ( -6.116452943884033822, -17.61016120091046844, 15.29775075637121162 ) ) ;
#2877 = ORIENTED_EDGE ( 'NONE', *, *, #498617, .F. ) ;
#2879 = CARTESIAN_POINT ( 'NONE',  ( -33.02158308773059758, 34.40381022367345309, -6.357335840650159220 ) ) ;
#2878 = CARTESIAN_POINT ( 'NONE',  ( 3.310106328842614687, -29.83183553288347056, 14.34428275369772621 ) ) ;
#2881 = CARTESIAN_POINT ( 'NONE',  ( -33.29133475261080122, 35.25147678655029893, 9.378235450589830435 ) ) ;
#2880 = CARTESIAN_POINT ( 'NONE',  ( 1.566391337175440102, 4.888000861923969431, -14.83094267552296053 ) ) ;
#2883 = CARTESIAN_POINT ( 'NONE',  ( -35.29246740900000390, -60.91235626199999587, -0.2400000000000000189 ) ) ;
#2882 = DIRECTION ( 'NONE',  ( 0.000000000000000000, -0.9992694055479975912, 0.03821851823071423931 ) ) ;
#2885 = CARTESIAN_POINT ( 'NONE',  ( 36.67282901635395120, 44.35790552157644839, -1.836251407858815021 ) ) ;
#2884 = CARTESIAN_POINT ( 'NONE',  ( -25.51776279899999622, -23.59146026999999890, 11.02011662299999806 ) ) ;
#2886 = CARTESIAN_POINT ( 'NONE',  ( 16.97058631899999881, 26.51496247600000444, 11.25907599100000134 ) ) ;
#2887 = EDGE_CURVE ( 'NONE', #504045, #438520, #416293, .T. ) ;
#2889 = DIRECTION ( 'NONE',  ( -1.000000000000000000, 0.000000000000000000, 0.000000000000000000 ) ) ;
#2888 = VECTOR ( 'NONE', #231968, 1000.000000000000000 ) ;
#2890 = CARTESIAN_POINT ( 'NONE',  ( -35.99720898500000033, 42.71895909599999896, 4.766908737999999701 ) ) ;
#2891 = CARTESIAN_POINT ( 'NONE',  ( 28.68082263877640514, 58.60783148491639594, 8.584852384346163490 ) ) ;
#2893 = EDGE_CURVE ( 'NONE', #335578, #569773, #151323, .T. ) ;
#2892 = ORIENTED_EDGE ( 'NONE', *, *, #442921, .F. ) ;
#2895 = CARTESIAN_POINT ( 'NONE',  ( -26.13518773699999898, 12.79598226399999916, 2.264439777999999848 ) ) ;
#2894 = CARTESIAN_POINT ( 'NONE',  ( -0.1745666424589354948, 30.52866465640865101, 14.55923201966559866 ) ) ;
#2896 = CARTESIAN_POINT ( 'NONE',  ( 35.20443322799999919, 38.26221354200000491, 6.541840660000000085 ) ) ;
#2898 = CARTESIAN_POINT ( 'NONE',  ( 27.57817746967985073, 27.52173369834629924, -7.031484177115950196 ) ) ;
#2897 = FACE_OUTER_BOUND ( 'NONE', #120268, .T. ) ;
#2902 = CARTESIAN_POINT ( 'NONE',  ( -29.75050252873002421, -29.39402007407590034, 8.694307877345249125 ) ) ;
#2901 = CARTESIAN_POINT ( 'NONE',  ( 33.25341828802635291, -87.11288074627481137, 4.603578641256079962 ) ) ;
#2900 = CARTESIAN_POINT ( 'NONE',  ( 30.70656233911354960, 34.98611681578535126, -7.236652729068640433 ) ) ;
#2899 = CARTESIAN_POINT ( 'NONE',  ( -1.698778503999999856, 35.66784771699999368, 13.20830239100000014 ) ) ;
#2903 = CARTESIAN_POINT ( 'NONE',  ( 0.1206434059999999947, -0.1038165830000000039, 15.32978388699999961 ) ) ;
#2905 = CARTESIAN_POINT ( 'NONE',  ( -30.56834282499999844, 52.30572062400000277, 8.231205366000001078 ) ) ;
#2904 = CARTESIAN_POINT ( 'NONE',  ( 28.87411659370300043, 25.83532490342734889, -3.203230610147290047 ) ) ;
#2906 = CARTESIAN_POINT ( 'NONE',  ( -29.65997509000000321, 27.20486908899999889, 2.855133851999999806 ) ) ;
#2908 = CARTESIAN_POINT ( 'NONE',  ( -25.11773251666310003, 53.00653449919849436, 10.94771056473252102 ) ) ;
#2907 = CARTESIAN_POINT ( 'NONE',  ( -18.42119302400000080, 0.6937906339999999616, 10.30146560600000072 ) ) ;
#2909 = CARTESIAN_POINT ( 'NONE',  ( 13.18347571099999982, 16.64226377199999973, 13.28238521600000155 ) ) ;
#2910 = DIRECTION ( 'NONE',  ( 1.000000000000000000, 0.000000000000000000, 0.000000000000000000 ) ) ;
#2911 = CARTESIAN_POINT ( 'NONE',  ( -11.45261940372368592, -87.10000000000002274, 16.22547578359704090 ) ) ;
#2912 = CARTESIAN_POINT ( 'NONE',  ( -13.00376709100000028, 21.96552817099999899, 12.61318129100000185 ) ) ;
#2913 = CARTESIAN_POINT ( 'NONE',  ( -26.23789776324744594, 35.39277734580264934, 11.49166067188160234 ) ) ;
#2914 = CARTESIAN_POINT ( 'NONE',  ( 36.48037915100000106, 36.98158946599999553, 3.566505704999999971 ) ) ;
#2915 = CARTESIAN_POINT ( 'NONE',  ( -23.99390053157700109, -0.6182598062535540340, -5.717302304905270027 ) ) ;
#2917 = CARTESIAN_POINT ( 'NONE',  ( -0.3091888988888329970, -1.537640961188264876, -14.18831990368735951 ) ) ;
#2916 = CARTESIAN_POINT ( 'NONE',  ( -23.35261444800000064, 19.81328100299999662, 6.403366662999999903 ) ) ;
#2919 = ORIENTED_EDGE ( 'NONE', *, *, #80603, .T. ) ;
#2918 = CARTESIAN_POINT ( 'NONE',  ( 32.43335043011290253, -76.58302599501270436, 12.52205156565043254 ) ) ;
#2921 = VERTEX_POINT ( 'NONE', #139993 ) ;
#2920 = FACE_OUTER_BOUND ( 'NONE', #289109, .T. ) ;
#2922 = CARTESIAN_POINT ( 'NONE',  ( 21.17209470400000271, 22.88877019899999965, 10.36659594200000178 ) ) ;
#2923 = DIRECTION ( 'NONE',  ( -0.9998476951563912696, 0.000000000000000000, -0.01745240643728424718 ) ) ;
#2924 = CARTESIAN_POINT ( 'NONE',  ( 0.02675569500000000295, -0.1003307940000000009, 15.32605521400000015 ) ) ;
#2925 = CARTESIAN_POINT ( 'NONE',  ( -30.69849053211080303, 52.45148213973720175, 8.104130080166809691 ) ) ;
#2926 = CARTESIAN_POINT ( 'NONE',  ( 30.66015650708850160, 32.62906439949445314, 7.349247903011810301 ) ) ;
#2927 = CARTESIAN_POINT ( 'NONE',  ( 27.18421595499999910, 52.18640621799999479, 10.18103622399999963 ) ) ;
#2928 = CARTESIAN_POINT ( 'NONE',  ( -32.84818737052274429, -30.82357127924335316, -2.076020077158980293 ) ) ;
#2929 = CARTESIAN_POINT ( 'NONE',  ( -32.24827549699999452, 36.08901717999999903, 6.682228055000000388 ) ) ;
#2930 = CARTESIAN_POINT ( 'NONE',  ( 17.69282589700000230, -52.40634471500000302, 15.40646043599999970 ) ) ;
#2931 = CARTESIAN_POINT ( 'NONE',  ( 28.05086491947730210, -28.38636084210824961, -12.29859299932287797 ) ) ;
#2932 = CARTESIAN_POINT ( 'NONE',  ( 11.59007344599999989, -13.05358224399999933, 14.20007027900000018 ) ) ;
#2934 = EDGE_LOOP ( 'NONE', ( #370306, #160260, #502190, #330002 ) ) ;
#2933 = CARTESIAN_POINT ( 'NONE',  ( 2.045382303000000235, 20.53798490799999854, 14.45066401599999928 ) ) ;
#2935 = ORIENTED_EDGE ( 'NONE', *, *, #86667, .T. ) ;
#2936 = CARTESIAN_POINT ( 'NONE',  ( -27.22743745258039638, -50.88889521412200168, -13.81113116042980060 ) ) ;
#2937 = CARTESIAN_POINT ( 'NONE',  ( 12.34866558899999944, 16.24833121800000058, 12.11070366999999948 ) ) ;
#2938 = CARTESIAN_POINT ( 'NONE',  ( 23.23456328700000029, -0.4366420679999999943, 6.689103499000000674 ) ) ;
#2939 = CARTESIAN_POINT ( 'NONE',  ( -32.80950824399999277, 34.74283480399999746, 4.253931778000000108 ) ) ;
#2942 = ORIENTED_EDGE ( 'NONE', *, *, #379945, .F. ) ;
#2941 = CARTESIAN_POINT ( 'NONE',  ( 4.503232713683329891, -0.07348561358663968646, 16.74420664182130025 ) ) ;
#2940 = CARTESIAN_POINT ( 'NONE',  ( -34.96746357616904533, 56.92283278521360046, 0.000000000000000000 ) ) ;
#2943 = CARTESIAN_POINT ( 'NONE',  ( -1.082487625096343775, -35.52716706921809475, 17.39503563040749867 ) ) ;
#2944 = CARTESIAN_POINT ( 'NONE',  ( -26.05584638914029938, -25.29721978288335293, -12.55743909262270108 ) ) ;
#2946 = CARTESIAN_POINT ( 'NONE',  ( 26.80380966381934726, -52.17539659523019679, 13.17752043162922071 ) ) ;
#2945 = CARTESIAN_POINT ( 'NONE',  ( -34.12528311999999886, 44.58971815999999677, 4.675501223000000373 ) ) ;
#2947 = CARTESIAN_POINT ( 'NONE',  ( -24.22305597499999763, -0.4637806130000000082, 5.318268561000000005 ) ) ;
#2948 = CARTESIAN_POINT ( 'NONE',  ( 26.49343514544349176, 6.595622541174861908, 0.01000158390995695146 ) ) ;
#2949 = DIRECTION ( 'NONE',  ( -0.01745240643728354982, 0.000000000000000000, -0.9998476951563911586 ) ) ;
#2951 = CARTESIAN_POINT ( 'NONE',  ( -27.47236549800000205, 51.12090194399999632, 8.704220584999999843 ) ) ;
#2950 = CARTESIAN_POINT ( 'NONE',  ( 30.71888800406418341, -29.51562449409252764, -8.718070781983598749 ) ) ;
#2952 = CARTESIAN_POINT ( 'NONE',  ( -36.93721342500000304, 36.53770811400000440, 1.287680278999999928 ) ) ;
#2953 = CARTESIAN_POINT ( 'NONE',  ( -0.2193417851794989826, 68.63785647797101319, 9.240089535295251011 ) ) ;
#2954 = CARTESIAN_POINT ( 'NONE',  ( -32.78371347399999536, 36.93742137600000319, 8.555054484999999431 ) ) ;
#2955 = CARTESIAN_POINT ( 'NONE',  ( -8.730336046946840511, -0.2982648745800579593, -13.50056284443378019 ) ) ;
#2956 = ORIENTED_EDGE ( 'NONE', *, *, #85073, .T. ) ;
#2959 = ORIENTED_EDGE ( 'NONE', *, *, #159516, .F. ) ;
#2958 = CARTESIAN_POINT ( 'NONE',  ( -29.02117372400000050, 48.84607698399999975, 8.103398635999999655 ) ) ;
#2957 = DIRECTION ( 'NONE',  ( 0.5735764363510429398, 0.8191520442889940190, 0.000000000000000000 ) ) ;
#2961 = CARTESIAN_POINT ( 'NONE',  ( 0.8879905809952880480, 20.99976469304990090, 14.50911619130374142 ) ) ;
#2960 = B_SPLINE_CURVE_WITH_KNOTS ( 'NONE', 3,
 ( #531579, #491183, #263820, #90965, #488360, #266639, #131328, #229038, #226225, #307013 ),
 .UNSPECIFIED., .F., .F.,
 ( 4, 2, 2, 2, 4 ),
 ( 0.000000000000000000, 0.2500000000000000555, 0.5000000000000001110, 0.7500000000000002220, 1.000000000000000000 ),
 .UNSPECIFIED. ) ;
#2962 = CARTESIAN_POINT ( 'NONE',  ( -29.93768802099999959, 52.73275465500000081, 8.657876229999999396 ) ) ;
#2963 = CARTESIAN_POINT ( 'NONE',  ( -4.659875784000000465, 14.86592310399999839, 14.28287822399999918 ) ) ;
#2964 = CARTESIAN_POINT ( 'NONE',  ( 30.09779325000000227, 30.74584262800000189, 3.284596123999999673 ) ) ;
#2965 = CARTESIAN_POINT ( 'NONE',  ( 34.40204398811919617, 41.72812603203379922, 0.1700000000000000122 ) ) ;
#2967 = FACE_OUTER_BOUND ( 'NONE', #62143, .T. ) ;
#2966 = CARTESIAN_POINT ( 'NONE',  ( 8.125097264725910762, -65.74188054023530015, -18.31333371277474953 ) ) ;
#2969 = EDGE_LOOP ( 'NONE', ( #158647, #121939, #267256, #445024 ) ) ;
#2968 = CARTESIAN_POINT ( 'NONE',  ( -13.36046723000000114, 16.26204382399999915, 11.40690476799999864 ) ) ;
#2970 = CARTESIAN_POINT ( 'NONE',  ( -34.24412411649450405, -80.52727746208910276, -1.498905464615073901 ) ) ;
#2971 = CARTESIAN_POINT ( 'NONE',  ( 34.71596918600000237, 52.31822378900000103, 1.881970013999999969 ) ) ;
#2972 = CARTESIAN_POINT ( 'NONE',  ( -29.05561652655311633, 50.61903166878786919, 7.880078234000495563 ) ) ;
#2973 = CARTESIAN_POINT ( 'NONE',  ( -26.67615356399999982, 24.47662687700000106, 3.681393063999999882 ) ) ;
#2974 = CARTESIAN_POINT ( 'NONE',  ( 26.76245679099999819, 50.90584792400000680, 9.031879156999998770 ) ) ;
#2975 = CIRCLE ( 'NONE', #57925, 1.000000000000001998 ) ;
#2976 = CARTESIAN_POINT ( 'NONE',  ( 10.28902002839999952, -11.19624129948000046, 14.21607304396000160 ) ) ;
#2977 = CARTESIAN_POINT ( 'NONE',  ( 14.46879689600000063, -35.41460188199999948, 15.58948779800000040 ) ) ;
#2978 = CARTESIAN_POINT ( 'NONE',  ( 27.44441283800000164, -25.91952439299999966, 10.09374977500000092 ) ) ;
#2979 = CARTESIAN_POINT ( 'NONE',  ( -29.29313476547340045, 61.24047141347210044, -7.339256274091780163 ) ) ;
#2980 = CARTESIAN_POINT ( 'NONE',  ( -23.78625022473449846, -50.10001044918070079, -16.43203712552485030 ) ) ;
#2981 = CARTESIAN_POINT ( 'NONE',  ( -0.2622070919999999750, 33.28400945100000285, 13.29761940600000081 ) ) ;
#2982 = CARTESIAN_POINT ( 'NONE',  ( -23.40385145961590041, 4.744687991717270847, -7.449144487099620626 ) ) ;
#2983 = CARTESIAN_POINT ( 'NONE',  ( -35.51766473976130811, -82.35175829892779120, -0.9629357440129586720 ) ) ;
#2984 = CARTESIAN_POINT ( 'NONE',  ( -0.4036492702786475539, -78.24965540266569519, -5.079847938462539680 ) ) ;
#2985 = CARTESIAN_POINT ( 'NONE',  ( 35.32010524779629890, 50.59060818846419494, -0.9975154568542259348 ) ) ;
#2986 = CARTESIAN_POINT ( 'NONE',  ( 16.21697238124249907, 14.48111493731052057, 14.91717928327991949 ) ) ;
#2987 = CARTESIAN_POINT ( 'NONE',  ( -0.8705859000000000236, 44.27201405699999981, 12.40306737299999895 ) ) ;
#2988 = CARTESIAN_POINT ( 'NONE',  ( 15.95602469800000023, -0.4042010409999999831, 11.63294299000000009 ) ) ;
#2989 = CARTESIAN_POINT ( 'NONE',  ( 35.69611109600000276, 41.63281269000000151, 5.697569269999999797 ) ) ;
#2990 = CARTESIAN_POINT ( 'NONE',  ( -28.24908497099999849, 52.55871586399999984, 9.677372194000000150 ) ) ;
#2991 = CARTESIAN_POINT ( 'NONE',  ( 15.58507828462027334, 41.12915349701248857, -12.12640143642149937 ) ) ;
#2992 = CARTESIAN_POINT ( 'NONE',  ( -35.63335991400000324, 44.55328945000000118, 4.641457613000000038 ) ) ;
#2993 = CARTESIAN_POINT ( 'NONE',  ( 18.48852650500000294, -84.00000000000000000, 15.19956112500000067 ) ) ;
#2994 = CARTESIAN_POINT ( 'NONE',  ( -34.90647089695627159, -33.57992592666749943, 6.491031540404667233 ) ) ;
#2995 = VERTEX_POINT ( 'NONE', #105304 ) ;
#2996 = CARTESIAN_POINT ( 'NONE',  ( -36.63698154800000140, 36.64402515399999771, 2.683361568999999669 ) ) ;
#2998 = VERTEX_POINT ( 'NONE', #315690 ) ;
#2997 = CARTESIAN_POINT ( 'NONE',  ( -21.28146411699999874, 24.17201253400000027, 9.131170197999999516 ) ) ;
#2999 = CARTESIAN_POINT ( 'NONE',  ( 34.68924411043140310, 39.43264628898699442, -7.287695867442029574 ) ) ;
#3002 = CARTESIAN_POINT ( 'NONE',  ( -7.441163397999999596, 16.16151269999999940, 12.52542830900000048 ) ) ;
#3001 = CARTESIAN_POINT ( 'NONE',  ( 7.002373917702798600, -25.59889049466291766, 15.77871467045051368 ) ) ;
#3000 = CARTESIAN_POINT ( 'NONE',  ( 21.50896801167310102, -0.2897014756031885407, -8.409285027264029821 ) ) ;
#3003 = CARTESIAN_POINT ( 'NONE',  ( 25.29847243900000109, -29.97837925199999987, 14.46894658999999983 ) ) ;
#3004 = CARTESIAN_POINT ( 'NONE',  ( -33.25185322513479491, 43.52538985106595248, 7.910824936052468281 ) ) ;
#3006 = CARTESIAN_POINT ( 'NONE',  ( 21.76099585399999725, 18.42857654500000208, 9.138240639000001053 ) ) ;
#3005 = CARTESIAN_POINT ( 'NONE',  ( 19.48920923700000074, 39.93673776400000008, 14.21707022399999865 ) ) ;
#3008 = CARTESIAN_POINT ( 'NONE',  ( 24.15423603186659918, -88.76599116813629564, -12.90195793204163799 ) ) ;
#3007 = CARTESIAN_POINT ( 'NONE',  ( 29.34492757900000015, 41.49110290000000134, 9.067981748999999425 ) ) ;
#3009 = VERTEX_POINT ( 'NONE', #16067 ) ;
#3010 = CARTESIAN_POINT ( 'NONE',  ( 32.01231765100000359, 35.41800645400000036, 8.343632446999999175 ) ) ;
#3011 = DIRECTION ( 'NONE',  ( -1.000000000000000000, 0.000000000000000000, 0.000000000000000000 ) ) ;
#3012 = CARTESIAN_POINT ( 'NONE',  ( 26.98521249699999913, -0.1197815140000000056, 1.257367088999999938 ) ) ;
#3014 = CARTESIAN_POINT ( 'NONE',  ( 35.88710709200000082, 46.09488348300000382, 3.187539801999999867 ) ) ;
#3013 = CARTESIAN_POINT ( 'NONE',  ( 34.41569344473222003, -80.51999037555087568, -0.9999999999999997780 ) ) ;
#3015 = CARTESIAN_POINT ( 'NONE',  ( -23.19759838304075217, 0.1928776359606984847, -6.587470661244410053 ) ) ;
#3016 = DIRECTION ( 'NONE',  ( -0.000000000000000000, -0.000000000000000000, -1.000000000000000000 ) ) ;
#3018 = CARTESIAN_POINT ( 'NONE',  ( 35.06823786200000370, 34.99131532799999889, 3.696990235000000347 ) ) ;
#3017 = CARTESIAN_POINT ( 'NONE',  ( -31.91942161299999370, 44.60630934800000347, 7.060581798000000298 ) ) ;
#3019 = ORIENTED_EDGE ( 'NONE', *, *, #285616, .T. ) ;
#3020 = ORIENTED_EDGE ( 'NONE', *, *, #411531, .T. ) ;
#3021 = CARTESIAN_POINT ( 'NONE',  ( 7.407368889281500834, -25.91910574180634086, 15.29262681675349356 ) ) ;
#3022 = CARTESIAN_POINT ( 'NONE',  ( 0.005933220999999999808, 27.34253183100000228, 14.55465840100000108 ) ) ;
#3023 = CARTESIAN_POINT ( 'NONE',  ( -30.32495505216789766, -51.21743477971639891, -10.28042759753522084 ) ) ;
#3024 = CARTESIAN_POINT ( 'NONE',  ( -24.73659736300000134, 1.746233869999999966, 3.701158507000000153 ) ) ;
#3025 = CARTESIAN_POINT ( 'NONE',  ( 32.74131118163590060, -30.00555781334169936, -1.549271714175665116 ) ) ;
#3026 = CARTESIAN_POINT ( 'NONE',  ( -26.94934646100000109, 0.6565435779999999610, 0.7575336770000000719 ) ) ;
#3027 = CARTESIAN_POINT ( 'NONE',  ( 4.909010462000000352, 26.78329135899999969, 14.35544480299999925 ) ) ;
#3028 = ORIENTED_EDGE ( 'NONE', *, *, #559477, .T. ) ;
#3030 = CARTESIAN_POINT ( 'NONE',  ( 15.76872014999999827, 20.47028336800000048, 11.47704531900000013 ) ) ;
#3029 = CARTESIAN_POINT ( 'NONE',  ( -3.055442235000000117, 16.97348850899999917, 13.13302177999999998 ) ) ;
#3031 = CARTESIAN_POINT ( 'NONE',  ( -26.60585460071365205, 14.81491090557678092, -0.8906165488120340035 ) ) ;
#3034 = ORIENTED_EDGE ( 'NONE', *, *, #91196, .F. ) ;
#3033 = CARTESIAN_POINT ( 'NONE',  ( -24.88355898800000077, 49.97255661700000218, 9.721421989999999624 ) ) ;
#3032 = CARTESIAN_POINT ( 'NONE',  ( -28.23298260800000037, -29.32679184000000205, 10.66141022999999954 ) ) ;
#3035 = CARTESIAN_POINT ( 'NONE',  ( -29.25033726292810243, -34.54997669804409810, 12.90623480039843862 ) ) ;
#3036 = CARTESIAN_POINT ( 'NONE',  ( -12.43435942161980101, 1.460393221664789909, -12.47549363721002180 ) ) ;
#3037 = CARTESIAN_POINT ( 'NONE',  ( 25.40413819479005042, -0.3788768585742594563, -5.782364283096969260 ) ) ;
#3038 = ORIENTED_EDGE ( 'NONE', *, *, #179725, .F. ) ;
#3040 = DIRECTION ( 'NONE',  ( -1.000000000000000000, -1.267432339635554683E-16, 0.000000000000000000 ) ) ;
#3039 = CARTESIAN_POINT ( 'NONE',  ( -33.98144597216784746, 51.25743125446879844, 0.01000000000029008067 ) ) ;
#3041 = CARTESIAN_POINT ( 'NONE',  ( -32.64744375278949917, -57.28160828942990435, -12.51165271903969867 ) ) ;
#3042 = CIRCLE ( 'NONE', #324805, 0.7999999999999986011 ) ;
#3043 = CARTESIAN_POINT ( 'NONE',  ( 19.19897368458949671, -60.49538105328570481, -16.43643668614770093 ) ) ;
#3045 = CARTESIAN_POINT ( 'NONE',  ( 33.97718040400000206, 44.69130516900000316, 4.858746575999999706 ) ) ;
#3044 = CARTESIAN_POINT ( 'NONE',  ( 26.46394129200000123, 7.209191998999999740, 0.08030410799999999905 ) ) ;
#3046 = ORIENTED_EDGE ( 'NONE', *, *, #27905, .F. ) ;
#3047 = CARTESIAN_POINT ( 'NONE',  ( -28.09434571799999958, 27.19381097999999852, 3.134141790999999788 ) ) ;
#3048 = CARTESIAN_POINT ( 'NONE',  ( -0.1606412016663565090, 52.71655173530020022, -12.46079449509655923 ) ) ;
#3051 = ORIENTED_EDGE ( 'NONE', *, *, #127790, .F. ) ;
#3050 = ORIENTED_EDGE ( 'NONE', *, *, #124992, .F. ) ;
#3049 = CARTESIAN_POINT ( 'NONE',  ( -26.43410742300000038, 28.35187864700000304, 6.793377079000000762 ) ) ;
#3052 = CARTESIAN_POINT ( 'NONE',  ( -25.97268413451885039, 0.1699909254757649979, -4.532314228303180315 ) ) ;
#3053 = CARTESIAN_POINT ( 'NONE',  ( -35.56752843131716446, 54.55276645841748717, -0.5265311369451494139 ) ) ;
#3055 = CARTESIAN_POINT ( 'NONE',  ( 0.1281601970000000035, -26.32902846300000022, 17.18466085899999740 ) ) ;
#3054 = PRODUCT_DEFINITION_SHAPE ( 'NONE', 'NONE',  #570190 ) ;
#3056 = CARTESIAN_POINT ( 'NONE',  ( -28.99203365300000002, -25.98588346000000016, 0.7299999999999999822 ) ) ;
#3057 = CARTESIAN_POINT ( 'NONE',  ( 24.14810856800000138, 6.730490711999999931, 3.956431776000000067 ) ) ;
#3058 = CARTESIAN_POINT ( 'NONE',  ( -26.42158931281039713, 11.28302348993478077, -0.2410368270284410086 ) ) ;
#3060 = EDGE_LOOP ( 'NONE', ( #497401, #267177, #104827, #240198 ) ) ;
#3059 = CARTESIAN_POINT ( 'NONE',  ( -20.57682531100000034, 35.35664236799999571, 11.70017206699999868 ) ) ;
#3061 = CARTESIAN_POINT ( 'NONE',  ( 33.72114382099999830, 32.53282337699999260, 1.010596873999999978 ) ) ;
#3062 = CARTESIAN_POINT ( 'NONE',  ( 22.62081776171408976, 24.61002681881946685, -9.626235298982427580 ) ) ;
#3063 = AXIS2_PLACEMENT_3D ( 'NONE', #288998, #237215, #410060 ) ;
#3064 = CARTESIAN_POINT ( 'NONE',  ( 30.57354659199999958, 35.28074533200000218, 7.584609430000000430 ) ) ;
#3065 = EDGE_LOOP ( 'NONE', ( #549108, #182221, #147772, #331508, #303443 ) ) ;
#3066 = ORIENTED_EDGE ( 'NONE', *, *, #250878, .T. ) ;
#3067 = CARTESIAN_POINT ( 'NONE',  ( 25.74138965000000212, -25.68208400800000035, 11.53455686799999924 ) ) ;
#3068 = CARTESIAN_POINT ( 'NONE',  ( 13.21159235450332048, -2.500000000000000000, 3.061616997868385113E-16 ) ) ;
#3069 = LINE ( 'NONE', #221909, #326441 ) ;
#3070 = CIRCLE ( 'NONE', #315458, 3.999999999999998224 ) ;
#3071 = B_SPLINE_CURVE_WITH_KNOTS ( 'NONE', 3,
 ( #454675, #195400, #241441, #238607, #235774, #457520, #503575 ),
 .UNSPECIFIED., .F., .F.,
 ( 4, 3, 4 ),
 ( 0.000000000000000000, 0.0006733266678754309823, 0.001568176992150420099 ),
 .UNSPECIFIED. ) ;
#3073 = CARTESIAN_POINT ( 'NONE',  ( -24.02641173025887511, 52.47269347498532710, 11.23390604030862683 ) ) ;
#3072 = CARTESIAN_POINT ( 'NONE',  ( -0.1100725690000000090, 12.66466289499999931, 14.61770754200000155 ) ) ;
#3074 = CARTESIAN_POINT ( 'NONE',  ( -23.30469444736925055, 15.44360948810830081, -7.409571136563640081 ) ) ;
#3075 = CARTESIAN_POINT ( 'NONE',  ( 29.22621894936554909, 24.89783748863240120, -0.1710250324631290009 ) ) ;
#3077 = CARTESIAN_POINT ( 'NONE',  ( -26.28863860899999949, 13.61329215199999965, 1.889966372999999811 ) ) ;
#3076 = CARTESIAN_POINT ( 'NONE',  ( 30.76201010443149997, -56.88775127258509912, -14.52885174554458025 ) ) ;
#3078 = CARTESIAN_POINT ( 'NONE',  ( -37.04079111499999755, 43.31695712899999506, 0.9843656510000000637 ) ) ;
#3079 = CARTESIAN_POINT ( 'NONE',  ( 27.87414828393630017, 30.19538556461730394, -6.406931474156960071 ) ) ;
#3080 = CARTESIAN_POINT ( 'NONE',  ( -28.10576759577039851, 49.17324025902660622, -6.123480081928330598 ) ) ;
#3081 = CARTESIAN_POINT ( 'NONE',  ( -2.516384481999999867, 34.80561388000000278, 13.23973425500000012 ) ) ;
#3082 = CARTESIAN_POINT ( 'NONE',  ( 10.88627503648590000, 51.28558599753420566, 12.58725353705033889 ) ) ;
#3083 = CARTESIAN_POINT ( 'NONE',  ( 29.41387803894015107, 26.76067244449575355, -2.908073628596829607 ) ) ;
#3084 = CARTESIAN_POINT ( 'NONE',  ( -0.05032452800000000032, -24.34397961899999885, 15.85488356599999982 ) ) ;
#3085 = CARTESIAN_POINT ( 'NONE',  ( -29.54700054799999975, 27.41400409799999949, 3.508167580999999924 ) ) ;
#3086 = CARTESIAN_POINT ( 'NONE',  ( 1.929095698000000025, 16.14194214000000116, 14.60743083100000028 ) ) ;
#3087 = CIRCLE ( 'NONE', #324853, 1.999999999999998224 ) ;
#3088 = CARTESIAN_POINT ( 'NONE',  ( -15.93775060999999837, 36.62712014299999908, 13.18751916099999910 ) ) ;
#3089 = CARTESIAN_POINT ( 'NONE',  ( -26.67774980138506180, -20.86904274362150602, -10.19863071733441906 ) ) ;
#3090 = CARTESIAN_POINT ( 'NONE',  ( 36.44857374100000413, 44.56674617200000199, 2.548935560999999961 ) ) ;
#3091 = CARTESIAN_POINT ( 'NONE',  ( -3.548421704630160267, -0.3950245315289315218, -15.28906713634304992 ) ) ;
#3095 = VERTEX_POINT ( 'NONE', #13245 ) ;
#3094 = CARTESIAN_POINT ( 'NONE',  ( -25.74407675932474859, 11.14560402732031896, -3.205707589592395212 ) ) ;
#3093 = CARTESIAN_POINT ( 'NONE',  ( -0.3723448387073354793, -58.97142743553229849, -1.500000000000000000 ) ) ;
#3092 = CARTESIAN_POINT ( 'NONE',  ( 27.24607239799999903, 25.33430604800000197, 6.028135348000000171 ) ) ;
#3096 = CARTESIAN_POINT ( 'NONE',  ( 26.80583897500000035, -26.59051092300000008, 12.68531459699999964 ) ) ;
#3097 = CARTESIAN_POINT ( 'NONE',  ( -23.36621130917049882, 15.06750142709700135, 7.303645435253640628 ) ) ;
#3098 = CARTESIAN_POINT ( 'NONE',  ( -27.00605145253225103, -0.2635480694907330057, 1.257598779337158135 ) ) ;
#3099 = CARTESIAN_POINT ( 'NONE',  ( 31.69237439500000164, 36.71874995600000346, 7.640471026000000165 ) ) ;
#3100 = CARTESIAN_POINT ( 'NONE',  ( -0.3500769180000000147, -0.1365656949999999870, 15.33095969100000033 ) ) ;
#3101 = CARTESIAN_POINT ( 'NONE',  ( 23.78430152399999997, -25.70718379399999876, 12.77358227200000051 ) ) ;
#3103 = AXIS2_PLACEMENT_3D ( 'NONE', #24155, #384021, #35526 ) ;
#3102 = CARTESIAN_POINT ( 'NONE',  ( 21.99343660999999983, -36.69532048399999979, 14.71196028700000014 ) ) ;
#3104 = CARTESIAN_POINT ( 'NONE',  ( 31.86024796700000294, 34.83368937499999873, 8.030760266999999786 ) ) ;
#3105 = CARTESIAN_POINT ( 'NONE',  ( -0.4180113069999999986, 19.25905289600000003, 13.73471896000000037 ) ) ;
#3106 = CARTESIAN_POINT ( 'NONE',  ( 31.16468059118920664, -33.25378447687207029, 14.39929802880144116 ) ) ;
#3107 = B_SPLINE_CURVE_WITH_KNOTS ( 'NONE', 3,
 ( #198747, #152663, #555822, #247628, #515450, #371585, #195891, #328374, #290885, #164056 ),
 .UNSPECIFIED., .F., .F.,
 ( 4, 2, 2, 2, 4 ),
 ( 0.000000000000000000, 0.2500000000000000000, 0.5000000000000000000, 0.7500000000000000000, 1.000000000000000000 ),
 .UNSPECIFIED. ) ;
#3108 = CARTESIAN_POINT ( 'NONE',  ( 30.05331858674478696, 52.47324205912141792, -8.594923430610164061 ) ) ;
#3109 = CARTESIAN_POINT ( 'NONE',  ( -14.90181833079516061, 52.47324022428800561, 12.33717459505579939 ) ) ;
#3111 = ORIENTED_EDGE ( 'NONE', *, *, #386850, .T. ) ;
#3110 = DIRECTION ( 'NONE',  ( 1.601400137786155570E-16, -1.000000000000000000, 0.000000000000000000 ) ) ;
#3112 = CARTESIAN_POINT ( 'NONE',  ( 4.516305680924100230, -1.700090444691694902, 17.07203358650629710 ) ) ;
#3113 = EDGE_CURVE ( 'NONE', #308886, #125985, #557869, .T. ) ;
#3114 = CARTESIAN_POINT ( 'NONE',  ( -18.58624147799999449, -52.13798203199997516, 15.32099930799998511 ) ) ;
#3115 = CARTESIAN_POINT ( 'NONE',  ( -33.78301222715724350, -56.36610245235295480, 9.654154001888748837 ) ) ;
#3116 = CARTESIAN_POINT ( 'NONE',  ( -29.61877992199999809, 38.07790465099999722, 9.161281235000000578 ) ) ;
#3118 = CARTESIAN_POINT ( 'NONE',  ( -28.10711759399999821, 22.04767731899999816, 0.4808528610000000203 ) ) ;
#3117 = CARTESIAN_POINT ( 'NONE',  ( -9.500000000000000000, -83.99999999979129939, 12.35054251000000036 ) ) ;
#3119 = CARTESIAN_POINT ( 'NONE',  ( -35.08244728359689901, 43.53659334243115353, -5.983758655695529782 ) ) ;
#3121 = CARTESIAN_POINT ( 'NONE',  ( -36.79827386063765005, 36.87397495901520728, -2.491000478381145022 ) ) ;
#3120 = CARTESIAN_POINT ( 'NONE',  ( 33.54139517474481380, 52.47313947097613607, -7.432234580522233180 ) ) ;
#3123 = ORIENTED_EDGE ( 'NONE', *, *, #237444, .F. ) ;
#3122 = CARTESIAN_POINT ( 'NONE',  ( -31.75376995100000244, 44.77019953200000657, 7.145984961999999996 ) ) ;
#3125 = ORIENTED_EDGE ( 'NONE', *, *, #337053, .T. ) ;
#3124 = CIRCLE ( 'NONE', #214410, 2.126407400337104736 ) ;
#3126 = CARTESIAN_POINT ( 'NONE',  ( -21.04668864800729722, -22.59047230443130161, -14.60117248852576033 ) ) ;
#3127 = CARTESIAN_POINT ( 'NONE',  ( 32.22674051347205193, 51.71625616854269936, -6.832652859657880384 ) ) ;
#3128 = CARTESIAN_POINT ( 'NONE',  ( -32.42642682852069669, 59.26639880649100434, 0.1421792723258445690 ) ) ;
#3130 = CARTESIAN_POINT ( 'NONE',  ( -3.905411164653210143, -25.49542589966664963, 15.38481349399394915 ) ) ;
#3129 = CARTESIAN_POINT ( 'NONE',  ( 18.98608098787930132, 42.88300993099409908, -12.80870986083795948 ) ) ;
#3131 = CARTESIAN_POINT ( 'NONE',  ( 24.51761777477395299, 22.48775417505745011, 5.137062346610379748 ) ) ;
#3132 = SECURITY_CLASSIFICATION ( '', '', #301520 ) ;
#3133 = CARTESIAN_POINT ( 'NONE',  ( 29.97610801400000113, 26.55215047699999786, -0.1391497009999999868 ) ) ;
#3135 = CARTESIAN_POINT ( 'NONE',  ( -11.37789779000000046, 16.37145644900000008, 13.41537750900000070 ) ) ;
#3134 = CARTESIAN_POINT ( 'NONE',  ( 29.58817451900005224, -34.75105592499925677, 15.85966869800014756 ) ) ;
#3136 = CARTESIAN_POINT ( 'NONE',  ( 28.22645430637949460, -24.74545889117944597, -7.941404523625962497 ) ) ;
#3137 = CARTESIAN_POINT ( 'NONE',  ( 11.23230194877215915, -0.6656627198805989964, -13.07620903030450066 ) ) ;
#3138 = CARTESIAN_POINT ( 'NONE',  ( -26.83744821307449868, 29.96113477852239981, -9.084989695586420666 ) ) ;
#3139 = ORIENTED_EDGE ( 'NONE', *, *, #443959, .F. ) ;
#3140 = CARTESIAN_POINT ( 'NONE',  ( -30.49876348540254867, 30.29853428579924923, -5.219082643921409748 ) ) ;
#3141 = CARTESIAN_POINT ( 'NONE',  ( 25.31159235450330414, 8.065982847362650096E-16, 0.000000000000000000 ) ) ;
#3142 = CARTESIAN_POINT ( 'NONE',  ( 33.76182384100000178, -46.39907949299999501, 6.429081000000000046 ) ) ;
#3144 = VERTEX_POINT ( 'NONE', #234912 ) ;
#3143 = CARTESIAN_POINT ( 'NONE',  ( 25.32749764490190003, 50.44271322990709905, -10.88881961034353907 ) ) ;
#3145 = CARTESIAN_POINT ( 'NONE',  ( 5.214755954000000138, -48.83917126000000053, 17.31430964500000158 ) ) ;
#3146 = CARTESIAN_POINT ( 'NONE',  ( -31.27205002414935109, 29.25976754325724727, -1.094963968795504172 ) ) ;
#3149 = EDGE_CURVE ( 'NONE', #531203, #513674, #456665, .T. ) ;
#3148 = CARTESIAN_POINT ( 'NONE',  ( -0.8612868195803010662, -13.91554142998123922, -16.47187724471929826 ) ) ;
#3147 = CARTESIAN_POINT ( 'NONE',  ( 33.82196938481457238, -32.03070620774304444, -8.587500948293907754 ) ) ;
#3150 = CARTESIAN_POINT ( 'NONE',  ( 23.84901230799999894, 23.67990952199999910, 6.025239981000000355 ) ) ;
#3151 = CARTESIAN_POINT ( 'NONE',  ( 6.951385060999999865, 14.63602471299999941, 13.99025390499999943 ) ) ;
#3152 = CARTESIAN_POINT ( 'NONE',  ( -21.23743344799350297, -19.19989650350915156, 12.07641199999999948 ) ) ;
#3153 = CARTESIAN_POINT ( 'NONE',  ( -22.22142909200000105, -0.04449737100000000084, 9.410807776999998708 ) ) ;
#3154 = DIRECTION ( 'NONE',  ( 1.000000000000000000, 0.000000000000000000, 0.000000000000000000 ) ) ;
#3155 = CARTESIAN_POINT ( 'NONE',  ( -19.26833599400000097, 22.31874299500000092, 9.777508708999999243 ) ) ;
#3156 = CARTESIAN_POINT ( 'NONE',  ( 25.91613603400000088, -0.6993794309999999959, 4.933376370000000399 ) ) ;
#3158 = CARTESIAN_POINT ( 'NONE',  ( -32.34616141477071949, 36.33666470568541484, -5.917600967766259323 ) ) ;
#3157 = CARTESIAN_POINT ( 'NONE',  ( 0.003738884999999999952, 34.79361268499999937, 14.50741430400000098 ) ) ;
#3159 = ORIENTED_EDGE ( 'NONE', *, *, #521765, .T. ) ;
#3161 = CARTESIAN_POINT ( 'NONE',  ( 27.37230427677709699, 19.35617773253155249, 0.6740965534235459078 ) ) ;
#3160 = CARTESIAN_POINT ( 'NONE',  ( -27.12739570800000166, 28.42875462300000322, 6.045429541000000739 ) ) ;
#3162 = CARTESIAN_POINT ( 'NONE',  ( -5.223187851000000492, 27.57039960200000195, 13.10282856399999929 ) ) ;
#3163 = CARTESIAN_POINT ( 'NONE',  ( -36.74394445400000109, 36.36277864999999565, 1.751800072999999847 ) ) ;
#3164 = DIRECTION ( 'NONE',  ( -1.000000000000000000, 0.000000000000000000, 0.000000000000000000 ) ) ;
#3165 = CARTESIAN_POINT ( 'NONE',  ( -27.82205660500000022, 34.49751535400000080, 9.000027705000000822 ) ) ;
#3167 = CARTESIAN_POINT ( 'NONE',  ( 30.99803401348604837, 34.84597668997370334, -6.840084103893979695 ) ) ;
#3166 = CARTESIAN_POINT ( 'NONE',  ( 21.24635104649609829, 14.50965578648846055, -14.12841332598473976 ) ) ;
#3168 = CARTESIAN_POINT ( 'NONE',  ( -24.73485836163674989, -51.81437521317009498, 13.81198893651902004 ) ) ;
#3169 = CARTESIAN_POINT ( 'NONE',  ( 31.81159745006284467, 52.47314957893643594, 7.084306476082010029 ) ) ;
#3172 = CARTESIAN_POINT ( 'NONE',  ( -3.430442270999999987, 23.77351047699999853, 13.14511381199999995 ) ) ;
#3171 = CARTESIAN_POINT ( 'NONE',  ( -22.47456209200000288, 1.609287987000000086, 7.109868357000000749 ) ) ;
#3170 = AXIS2_PLACEMENT_3D ( 'NONE', #248399, #213722, #513378 ) ;
#3173 = CARTESIAN_POINT ( 'NONE',  ( 3.450062084106849891, 2.008104095378000498, 14.99121335800525934 ) ) ;
#3175 = CARTESIAN_POINT ( 'NONE',  ( 9.112082458999999801, 17.52675598000000079, 13.44395789900000082 ) ) ;
#3174 = CARTESIAN_POINT ( 'NONE',  ( 32.30249093094850110, 31.12090812213165236, -2.224803883893235135 ) ) ;
#3177 = CARTESIAN_POINT ( 'NONE',  ( 22.79556514500000119, -24.11861185699999766, 14.23101737000000000 ) ) ;
#3176 = CARTESIAN_POINT ( 'NONE',  ( -31.21938254319804784, 52.76528479795329929, 7.615825036427880335 ) ) ;
#3178 = CARTESIAN_POINT ( 'NONE',  ( -24.70875443968776963, -45.39630782791957841, 15.75748446264193703 ) ) ;
#3179 = CARTESIAN_POINT ( 'NONE',  ( -30.56082220200174859, -84.75000000000000000, 10.14918356441044089 ) ) ;
#3180 = CARTESIAN_POINT ( 'NONE',  ( -20.37271785000000079, 16.93508543599999783, 13.03095615900000048 ) ) ;
#3183 = CARTESIAN_POINT ( 'NONE',  ( 30.83114899200000281, 34.12031284400003983, 8.385209472999999747 ) ) ;
#3182 = CARTESIAN_POINT ( 'NONE',  ( 26.11080823100000003, 11.19036707600000113, 2.114136180000000031 ) ) ;
#3181 = CARTESIAN_POINT ( 'NONE',  ( 26.35283368503154833, -80.07495937350623194, 11.15000000049018780 ) ) ;
#3184 = CARTESIAN_POINT ( 'NONE',  ( 33.38709567200000095, 44.77455397699999651, 7.452317165000000188 ) ) ;
#3185 = CARTESIAN_POINT ( 'NONE',  ( -8.649518616404030524, 70.87659444593180069, -9.484582914820942179 ) ) ;
#3186 = CARTESIAN_POINT ( 'NONE',  ( 32.41499065899999721, -50.08387631800000150, 11.49473090100000050 ) ) ;
#3187 = CARTESIAN_POINT ( 'NONE',  ( -33.24563283100000177, 37.01445535799999931, 6.369715470000000046 ) ) ;
#3188 = CARTESIAN_POINT ( 'NONE',  ( -33.35543687300000215, 42.06480001599999952, 6.476626702999999985 ) ) ;
#3189 = CARTESIAN_POINT ( 'NONE',  ( 22.66587073299999844, 1.618926131000000046, 6.902044447000000638 ) ) ;
#3191 = CARTESIAN_POINT ( 'NONE',  ( -0.8860682169999999358, 1.945788218999999986, 15.08297457799999997 ) ) ;
#3190 = DIRECTION ( 'NONE',  ( 0.2124603585652295734, 0.1148907046913211077, -0.9703920455227701414 ) ) ;
#3192 = CARTESIAN_POINT ( 'NONE',  ( 26.47070851999999874, -24.20425312999999790, 10.42055906799999931 ) ) ;
#3193 = CARTESIAN_POINT ( 'NONE',  ( 26.56973499300000086, -31.08987616900000006, 12.28453092099999999 ) ) ;
#3194 = B_SPLINE_CURVE_WITH_KNOTS ( 'NONE', 3,
 ( #425442, #168997, #517539, #333314, #465805, #120105, #30924 ),
 .UNSPECIFIED., .F., .F.,
 ( 4, 3, 4 ),
 ( 0.000000000000000000, 0.0008093343762628420505, 0.001676935034837205010 ),
 .UNSPECIFIED. ) ;
#3195 = B_SPLINE_CURVE_WITH_KNOTS ( 'NONE', 3,
 ( #133150, #522053, #432783, #357667, #484519, #127471, #352011, #84269, #213895, #6371, #130305, #303144, #478847, #41094, #135962, #314442, #81444, #438491, #533350, #259930, #389562, #481687, #487326, #89944, #565290, #216739, #435641, #92764, #262795, #43920, #219560, #265614, #441292, #305988, #173498, #395221, #181970, #222366, #170671, #398066, #392408, #349171, #3547, #179170, #346357, #354863, #530557, #49567, #311642, #138759, #268431, #225200, #444107, #547518, #9160, #541814, #406484 ),
 .UNSPECIFIED., .F., .F.,
 ( 4, 1, 1, 1, 1, 1, 1, 1, 1, 2, 2, 1, 1, 1, 1, 1, 1, 1, 2, 2, 1, 1, 1, 1, 1, 1, 2, 2, 1, 1, 1, 1, 1, 1, 2, 2, 1, 1, 1, 1, 1, 1, 2, 2, 4 ),
 ( 0.000000000000000000, 0.1250000000000105471, 0.1875000000000158207, 0.2187500000000185130, 0.2343750000000199007, 0.2421875000000205114, 0.2460937500000208444, 0.2480468750000210110, 0.2490234375000210942, 0.2495117187500210942, 0.2500000000000210387, 0.3750000000000175415, 0.4375000000000158207, 0.4687500000000149325, 0.4843750000000144884, 0.4921875000000141553, 0.4960937500000140998, 0.4980468750000139888, 0.4990234375000140998, 0.5000000000000140998, 0.5625000000000180966, 0.5937500000000200950, 0.6093750000000209832, 0.6171875000000214273, 0.6210937500000216493, 0.6230468750000218714, 0.6240234375000217604, 0.6250000000000217604, 0.6875000000000299760, 0.7187500000000339728, 0.7343750000000359712, 0.7421875000000369704, 0.7460937500000374145, 0.7480468750000377476, 0.7490234375000377476, 0.7500000000000378586, 0.8125000000000339728, 0.8437500000000321965, 0.8593750000000315303, 0.8671875000000313083, 0.8710937500000311973, 0.8730468750000311973, 0.8740234375000310862, 0.8750000000000310862, 1.000000000000000000 ),
 .UNSPECIFIED. ) ;
#3196 = CARTESIAN_POINT ( 'NONE',  ( -6.008638551110576209, -26.33391005024724763, 10.79960505175527885 ) ) ;
#3197 = DIRECTION ( 'NONE',  ( -1.000000000000000000, -0.000000000000000000, -1.779203565104417868E-16 ) ) ;
#3198 = CARTESIAN_POINT ( 'NONE',  ( 24.44225653699999867, 21.63216313600000262, 5.741937845000000706 ) ) ;
#3199 = LINE ( 'NONE', #178830, #272818 ) ;
#3201 = CARTESIAN_POINT ( 'NONE',  ( 0.09896416199999999441, -28.17371734700000374, 17.24630918599999774 ) ) ;
#3200 = CARTESIAN_POINT ( 'NONE',  ( -30.12467335300035742, 38.83793253437251991, -10.30677710854328843 ) ) ;
#3202 = CARTESIAN_POINT ( 'NONE',  ( 25.00816356099999993, 12.68811287900000018, 4.918355315000000338 ) ) ;
#3203 = CARTESIAN_POINT ( 'NONE',  ( -0.04906639800000000412, 29.28475017599999930, 13.31001325000000080 ) ) ;
#3205 = CARTESIAN_POINT ( 'NONE',  ( 1.650300681000000047, 26.31850724799999952, 10.89472361500000019 ) ) ;
#3204 = CARTESIAN_POINT ( 'NONE',  ( -10.46203499000000114, 32.04860930699999955, 12.84917746799999883 ) ) ;
#3206 = CARTESIAN_POINT ( 'NONE',  ( -7.723473518000000482, 22.77468688099999738, 13.99895147900000048 ) ) ;
#3207 = CARTESIAN_POINT ( 'NONE',  ( -24.70849125799999868, 26.99541612899999876, 7.731823696000000190 ) ) ;
#3208 = CARTESIAN_POINT ( 'NONE',  ( -34.99253277000000395, 33.84291661200000334, 0.3463044920000000193 ) ) ;
#3210 = CARTESIAN_POINT ( 'NONE',  ( -22.48360401500000094, 24.01773408400000065, 8.348428057999999652 ) ) ;
#3209 = CARTESIAN_POINT ( 'NONE',  ( 1.106418215491450141, 16.24462165057784802, 14.66780265719799914 ) ) ;
#3211 = CIRCLE ( 'NONE', #463186, 0.2500000000000002220 ) ;
#3212 = CARTESIAN_POINT ( 'NONE',  ( -33.46247959343285316, 33.00745097901714331, -3.318727435629869937 ) ) ;
#3213 = CARTESIAN_POINT ( 'NONE',  ( -87.60000000000003695, 5.000000000000000000, -25.00000000000001421 ) ) ;
#3215 = CARTESIAN_POINT ( 'NONE',  ( -22.79427484500000034, 17.64607244800000174, 6.488439756000000003 ) ) ;
#3214 = CARTESIAN_POINT ( 'NONE',  ( -5.810985956031159638, -0.1139027832477684105, -13.81456529770401964 ) ) ;
#3216 = CARTESIAN_POINT ( 'NONE',  ( 3.663719643577151519, -25.81431155329515192, 15.83905728361771992 ) ) ;
#3217 = CARTESIAN_POINT ( 'NONE',  ( 1.175555038573176114, 34.97795681631715325, -14.49639442056191996 ) ) ;
#3218 = CARTESIAN_POINT ( 'NONE',  ( -0.03415544065175130095, 49.92307566953349607, -11.63322831815300162 ) ) ;
#3219 = CARTESIAN_POINT ( 'NONE',  ( -2.489452927999999954, -35.06456110900000311, 15.88658364499999998 ) ) ;
#3221 = VECTOR ( 'NONE', #382086, 1000.000000000000000 ) ;
#3220 = CARTESIAN_POINT ( 'NONE',  ( 32.69999999999999574, -33.56501060204661258, -12.99934017476527970 ) ) ;
#3222 = CARTESIAN_POINT ( 'NONE',  ( 18.52106168014350018, 27.26885689999414808, -10.91670084232569948 ) ) ;
#3223 = CARTESIAN_POINT ( 'NONE',  ( -7.592292418938189513, 15.30540323401219993, 12.59604408858032087 ) ) ;
#3224 = ORIENTED_EDGE ( 'NONE', *, *, #244549, .F. ) ;
#3225 = CARTESIAN_POINT ( 'NONE',  ( 37.38654382099999651, 37.73751228499999399, 0.9113982050000000168 ) ) ;
#3226 = ORIENTED_EDGE ( 'NONE', *, *, #12421, .T. ) ;
#3227 = CARTESIAN_POINT ( 'NONE',  ( -29.70231612199999915, 31.46755721200000266, 5.078958063000000855 ) ) ;
#3229 = CARTESIAN_POINT ( 'NONE',  ( 0.4390807990000000216, 33.97769731599999687, 14.53174589099999992 ) ) ;
#3228 = CARTESIAN_POINT ( 'NONE',  ( 0.1994083109999999770, 18.88526669400000202, 13.85879899500000079 ) ) ;
#3230 = CARTESIAN_POINT ( 'NONE',  ( 34.54484378505090092, -60.81656727428070042, -18.52446324657675092 ) ) ;
#3231 = B_SPLINE_CURVE_WITH_KNOTS ( 'NONE', 3,
 ( #253022, #460509, #296226, #342259, #382667, #244449, #160893 ),
 .UNSPECIFIED., .F., .F.,
 ( 4, 3, 4 ),
 ( 0.000000000000000000, 0.0008944867598440930283, 0.001568153577776474966 ),
 .UNSPECIFIED. ) ;
#3232 = CARTESIAN_POINT ( 'NONE',  ( -0.1040359010000000001, 16.22328630799999871, 13.43924755999999832 ) ) ;
#3233 = CARTESIAN_POINT ( 'NONE',  ( 0.2722182320000000044, -25.47255267899999964, 15.90128001000000069 ) ) ;
#3234 = CIRCLE ( 'NONE', #389242, 2.126407400337110065 ) ;
#3235 = CARTESIAN_POINT ( 'NONE',  ( -16.22406557253825099, 49.85713836003499466, -8.275000816779581214 ) ) ;
#3236 = EDGE_CURVE ( 'NONE', #64422, #276867, #491398, .T. ) ;
#3237 = CARTESIAN_POINT ( 'NONE',  ( -21.63264897199999837, 50.69957025300000453, 10.44128809800000113 ) ) ;
#3238 = CARTESIAN_POINT ( 'NONE',  ( 26.07052158799999830, 18.91774664000000072, 4.466932981000001135 ) ) ;
#3239 = CARTESIAN_POINT ( 'NONE',  ( 36.77557082730074711, 43.49749536226950397, 2.180575650952680355 ) ) ;
#3240 = CONICAL_SURFACE ( 'NONE', #352641, 2.055000000000000160, 0.9599310885968765916 ) ;
#3241 = CARTESIAN_POINT ( 'NONE',  ( 0.000000000000000000, -80.52618259739230666, -1.500000000000000000 ) ) ;
#3242 = CARTESIAN_POINT ( 'NONE',  ( 1.036364502000000076, 36.02072647500000357, 13.18675918600000152 ) ) ;
#3243 = CARTESIAN_POINT ( 'NONE',  ( -8.804768542999999781, 43.02634813099999889, 12.38508094799999881 ) ) ;
#3244 = DIRECTION ( 'NONE',  ( 0.5735764363510429398, -0.8191520442889940190, 1.003171929053525979E-16 ) ) ;
#3246 = CARTESIAN_POINT ( 'NONE',  ( -37.09521003300000075, 37.00911460199999681, 1.453966816000000106 ) ) ;
#3245 = CARTESIAN_POINT ( 'NONE',  ( 33.69749874499999720, 45.33449101000000070, 4.996870733999999814 ) ) ;
#3247 = CARTESIAN_POINT ( 'NONE',  ( -25.20298414400000198, 28.03530432200000178, 7.777830491000000457 ) ) ;
#3249 = CARTESIAN_POINT ( 'NONE',  ( 23.89456590432014949, 18.02344538383979966, -5.269249225626270849 ) ) ;
#3248 = CARTESIAN_POINT ( 'NONE',  ( 29.69533338461955196, 52.47324025902059930, -6.423549085653220025 ) ) ;
#3250 = ADVANCED_FACE ( 'NONE', ( #18903 ), #194530, .T. ) ;
#3251 = CARTESIAN_POINT ( 'NONE',  ( -20.90427641060261976, -32.35350901425159975, -10.52753962284159606 ) ) ;
#3252 = CARTESIAN_POINT ( 'NONE',  ( 11.82563534900000057, 15.72019448999999902, 13.45745611799999963 ) ) ;
#3254 = CARTESIAN_POINT ( 'NONE',  ( 26.00836530499999810, -14.15435144100000109, 8.899207806999999804 ) ) ;
#3253 = CARTESIAN_POINT ( 'NONE',  ( -26.45900784161020169, -0.4863057520200980144, 3.565868701172009825 ) ) ;
#3255 = CARTESIAN_POINT ( 'NONE',  ( 29.54652310145619865, -45.85606352672800057, 12.14796003938039881 ) ) ;
#3256 = EDGE_CURVE ( 'NONE', #514501, #467412, #545921, .T. ) ;
#3259 = CARTESIAN_POINT ( 'NONE',  ( 32.81165972200000169, 37.13955823100000231, 8.600577245000000204 ) ) ;
#3258 = CARTESIAN_POINT ( 'NONE',  ( 30.07927764799999792, 27.43500266199999871, 1.767891756000000036 ) ) ;
#3257 = DIRECTION ( 'NONE',  ( 0.01744974916068268989, -0.01744974916068268989, 0.9996954598818874604 ) ) ;
#3260 = CARTESIAN_POINT ( 'NONE',  ( -30.70338739500000003, 37.05037890500000231, 9.926577326000000312 ) ) ;
#3262 = CARTESIAN_POINT ( 'NONE',  ( 33.56227607429352133, -57.32501084675784853, -10.02512187504249042 ) ) ;
#3261 = CARTESIAN_POINT ( 'NONE',  ( 24.51949829399999814, -0.09148893099999999556, 7.019705874000000456 ) ) ;
#3263 = ADVANCED_FACE ( 'NONE', ( #364550 ), #113040, .F. ) ;
#3264 = CARTESIAN_POINT ( 'NONE',  ( -24.02963294700000318, 18.11084662500000064, 5.120546205000001017 ) ) ;
#3265 = CARTESIAN_POINT ( 'NONE',  ( -33.70617350500000242, 42.02321263700000031, 7.859077122000001303 ) ) ;
#3266 = CARTESIAN_POINT ( 'NONE',  ( 32.74518397699999639, 42.78487071099999639, 6.852238675000000612 ) ) ;
#3267 = CARTESIAN_POINT ( 'NONE',  ( 24.18969795300000314, -0.3741564789999999863, 5.353288129000000062 ) ) ;
#3268 = CARTESIAN_POINT ( 'NONE',  ( 19.55676714099999813, 33.54886612399999990, 12.94045364900000017 ) ) ;
#3269 = CARTESIAN_POINT ( 'NONE',  ( -32.02092853699999608, -50.19878965700000606, 12.13978219699999883 ) ) ;
#3270 = CARTESIAN_POINT ( 'NONE',  ( 32.92942946922232750, -29.99104303142500072, -1.294359604804243169 ) ) ;
#3271 = ORIENTED_EDGE ( 'NONE', *, *, #507866, .F. ) ;
#3272 = CARTESIAN_POINT ( 'NONE',  ( 4.046861993000000268, 23.02881501300000266, 11.38250923800000081 ) ) ;
#3273 = CARTESIAN_POINT ( 'NONE',  ( 33.85465193599999623, 40.23088982899999877, 6.284023565000000033 ) ) ;
#3276 = SPHERICAL_SURFACE ( 'NONE', #272093, 0.5000000000000000000 ) ;
#3275 = CARTESIAN_POINT ( 'NONE',  ( -0.1284530510000000125, -27.70444625800000082, 17.23166187999999721 ) ) ;
#3274 = DIRECTION ( 'NONE',  ( 1.000000000000000000, -0.000000000000000000, -0.000000000000000000 ) ) ;
#3277 = CARTESIAN_POINT ( 'NONE',  ( 31.73544343054133421, 36.51394373802955329, 6.476530655281248272 ) ) ;
#3278 = CARTESIAN_POINT ( 'NONE',  ( 27.01379781211835152, -0.7140987998415119220, -1.589516589025385063 ) ) ;
#3279 = CARTESIAN_POINT ( 'NONE',  ( -36.06700086099999680, 35.80820031000000370, 2.840251095999999809 ) ) ;
#3282 = EDGE_CURVE ( 'NONE', #536875, #271536, #470887, .T. ) ;
#3281 = CARTESIAN_POINT ( 'NONE',  ( 2.993625087999999934, 34.94690580099999266, 11.34531604299999863 ) ) ;
#3280 = CARTESIAN_POINT ( 'NONE',  ( -9.501523459999999588, -0.4408719179999999738, 13.37893353099999949 ) ) ;
#3283 = EDGE_CURVE ( 'NONE', #487605, #368184, #70235, .T. ) ;
#3285 = EDGE_CURVE ( 'NONE', #50844, #447501, #333995, .T. ) ;
#3284 = CARTESIAN_POINT ( 'NONE',  ( -5.411924428342905102, -87.09999999999995168, -16.26567920363818232 ) ) ;
#3288 = CARTESIAN_POINT ( 'NONE',  ( -27.13383935699999938, 28.98331219899999667, 6.417695726999999906 ) ) ;
#3287 = CARTESIAN_POINT ( 'NONE',  ( 5.010436289999999460, 27.67687065099999799, 12.06446255400000034 ) ) ;
#3286 = CARTESIAN_POINT ( 'NONE',  ( -5.223733420564239616, 25.43607188735084890, 12.24248968807840043 ) ) ;
#3290 = CARTESIAN_POINT ( 'NONE',  ( -27.43691158441365019, -28.98945116439790226, -11.32348989069335943 ) ) ;
#3289 = PERSON_AND_ORGANIZATION_ROLE ( 'classification_officer' ) ;
#3291 = CARTESIAN_POINT ( 'NONE',  ( 6.849609210860979402, 18.13363833699400018, 13.56758918969522121 ) ) ;
#3292 = CARTESIAN_POINT ( 'NONE',  ( -32.07261664339280571, -84.00000000000000000, 10.23931840646140223 ) ) ;
#3293 = CONICAL_SURFACE ( 'NONE', #416824, 2.055000000000000160, 0.9599310885968765916 ) ;
#3294 = CARTESIAN_POINT ( 'NONE',  ( -3.538289562046330161, -0.2138930068195625256, -15.26294212127939964 ) ) ;
#3295 = CARTESIAN_POINT ( 'NONE',  ( -14.11766620855989984, 21.16838200502320078, 12.68551850071252041 ) ) ;
#3297 = DIRECTION ( 'NONE',  ( 0.000000000000000000, 1.000000000000000000, 0.000000000000000000 ) ) ;
#3296 = CARTESIAN_POINT ( 'NONE',  ( 13.93955585500000005, 34.73057714600000168, 12.63823643100000105 ) ) ;
#3298 = CARTESIAN_POINT ( 'NONE',  ( -23.08985208351010243, 14.22539907223536026, -7.507234440039519008 ) ) ;
#3299 = CARTESIAN_POINT ( 'NONE',  ( -22.63624749599999930, 30.22173596600000067, 11.39465869200000014 ) ) ;
#3300 = PLANE ( 'NONE',  #19350 ) ;
#3301 = CARTESIAN_POINT ( 'NONE',  ( 17.89954874462095091, 5.363806246430750768, -9.940798692162641004 ) ) ;
#3302 = CARTESIAN_POINT ( 'NONE',  ( 5.912489870314320051, -35.48111178384463926, 17.47276733709890806 ) ) ;
#3303 = EDGE_LOOP ( 'NONE', ( #39911, #515073, #14346, #165596 ) ) ;
#3304 = CARTESIAN_POINT ( 'NONE',  ( 33.00250819340675434, -33.82456232052165035, 12.88421065263710119 ) ) ;
#3305 = CARTESIAN_POINT ( 'NONE',  ( -35.21167270699999818, 46.97770907900000026, 4.245296169000000397 ) ) ;
#3306 = CARTESIAN_POINT ( 'NONE',  ( 0.1701886449999999995, 46.57688367899999804, 12.10961933200000118 ) ) ;
#3307 = CARTESIAN_POINT ( 'NONE',  ( 13.53683495299999962, 21.00055856400000209, 12.88863484799999881 ) ) ;
#3309 = CARTESIAN_POINT ( 'NONE',  ( 1.180170294000000064, 35.25243844100000246, 14.48412265200000171 ) ) ;
#3308 = CARTESIAN_POINT ( 'NONE',  ( 0.8586237919999999413, 18.81440152099999708, 13.87672867000000032 ) ) ;
#3311 = CARTESIAN_POINT ( 'NONE',  ( -33.55204395300000186, -36.17799792699999983, 2.106963592000000052 ) ) ;
#3310 = CARTESIAN_POINT ( 'NONE',  ( -3.393762381704695130, -5.549577989908140552, 17.20801486812134939 ) ) ;
#3312 = CARTESIAN_POINT ( 'NONE',  ( -14.46600342400000017, 44.79296820900000142, 11.82814327200000193 ) ) ;
#3313 = CARTESIAN_POINT ( 'NONE',  ( 26.26066104559319925, 14.40771347838091820, -2.285258085823745233 ) ) ;
#3314 = CARTESIAN_POINT ( 'NONE',  ( -0.4889688320000000199, 15.97085914500000214, 13.47763443500000058 ) ) ;
#3315 = CARTESIAN_POINT ( 'NONE',  ( 0.4033596538800000020, 34.91868934064000030, 13.25093512948000019 ) ) ;
#3316 = EDGE_CURVE ( 'NONE', #548303, #529404, #208817, .T. ) ;
#3318 = DIRECTION ( 'NONE',  ( 0.03489949670250103858, -4.273955692857153356E-18, 0.9993908270190956511 ) ) ;
#3317 = CARTESIAN_POINT ( 'NONE',  ( 6.825561699934361570, 1.655380010445654859, -13.48308586377826401 ) ) ;
#3319 = CARTESIAN_POINT ( 'NONE',  ( -37.52711490836637864, 41.11313953874984151, 0.009956679751537309345 ) ) ;
#3320 = CARTESIAN_POINT ( 'NONE',  ( -25.02094360580646182, -29.65973005936392681, -12.98615154546680728 ) ) ;
#3322 = DIRECTION ( 'NONE',  ( -0.008726232013428347409, -0.008726203241752298820, 0.9999238502265217488 ) ) ;
#3321 = CARTESIAN_POINT ( 'NONE',  ( -6.472852214000000437, -25.16217561099999855, 17.04080358599999911 ) ) ;
#3323 = CARTESIAN_POINT ( 'NONE',  ( 29.71628198199999815, 41.15755637499999864, 8.939975004999999086 ) ) ;
#3324 = CARTESIAN_POINT ( 'NONE',  ( 37.08796178643694930, 39.99996714525335051, 2.817461132935515256 ) ) ;
#3325 = CARTESIAN_POINT ( 'NONE',  ( -31.63281559600000037, 44.42875722100000502, 7.318175523000000737 ) ) ;
#3326 = CARTESIAN_POINT ( 'NONE',  ( 31.93479713927640518, 49.48865981667049851, -5.786288642918339775 ) ) ;
#3328 = LINE ( 'NONE', #481471, #525518 ) ;
#3327 = CARTESIAN_POINT ( 'NONE',  ( -14.93530590099999955, 25.60657633599999983, 10.99178761800000004 ) ) ;
#3329 = CARTESIAN_POINT ( 'NONE',  ( 1.312116474999999838, 17.85971610500000040, 13.24227903100000070 ) ) ;
#3330 = CARTESIAN_POINT ( 'NONE',  ( -4.068244867341955562, 36.71814980181245858, -13.11372077407883907 ) ) ;
#3331 = CARTESIAN_POINT ( 'NONE',  ( -15.83521905287214793, 38.25093933203675078, -13.64823183257971984 ) ) ;
#3332 = CARTESIAN_POINT ( 'NONE',  ( 29.03638091831929913, 49.88139231874710333, 9.406433322364899041 ) ) ;
#3334 = CARTESIAN_POINT ( 'NONE',  ( 0.09428703899999998916, 15.27240489800000134, 13.55172691600000157 ) ) ;
#3333 = CARTESIAN_POINT ( 'NONE',  ( 35.83267971800000140, 48.74712570199999817, 0.7607359209999999816 ) ) ;
#3335 = CARTESIAN_POINT ( 'NONE',  ( 33.01600835354545183, 44.36810435163999955, -7.880867223814600031 ) ) ;
#3336 = CARTESIAN_POINT ( 'NONE',  ( -33.03934032400000120, 37.16356154899999353, 6.678926252000000119 ) ) ;
#3337 = CARTESIAN_POINT ( 'NONE',  ( -27.50358936999999671, 26.82099241899999953, 4.095021112000000407 ) ) ;
#3338 = CARTESIAN_POINT ( 'NONE',  ( -4.499999999999997335, 15.25000000000000000, 29.74241377865071456 ) ) ;
#3340 = CARTESIAN_POINT ( 'NONE',  ( -25.85472841899999707, 32.29569704999999402, 10.63359238299999809 ) ) ;
#3339 = CARTESIAN_POINT ( 'NONE',  ( 0.000000000000000000, -25.10001044918070079, -18.63877077956755102 ) ) ;
#3341 = CARTESIAN_POINT ( 'NONE',  ( 3.155045898577195196, -0.1584179272456972543, -15.26876435279160127 ) ) ;
#3343 = CARTESIAN_POINT ( 'NONE',  ( -24.53206231548864835, 23.35525268545135091, -6.321310713838189876 ) ) ;
#3342 = CARTESIAN_POINT ( 'NONE',  ( -30.62246499800000166, 46.60737995600000261, 9.026392457000000036 ) ) ;
#3344 = CARTESIAN_POINT ( 'NONE',  ( -27.87215265417642840, -56.86378215574161743, -15.83733635188629840 ) ) ;
#3345 = B_SPLINE_SURFACE_WITH_KNOTS ( 'NONE', 3, 3, ( 
 ( #311079, #538448, #305410, #46182, #397500, #443547, #2979, #354304, #86557, #97828, #481107, #262224, #437915 ),
 ( #49005, #529994, #106334, #201270, #546960, #544079, #325194, #19928, #460523, #65951, #195560, #322341, #152351 ),
 ( #495230, #411626, #463379, #111989, #374123, #109155, #457681, #503734, #287708, #68825, #244465, #100636, #233092 ),
 ( #60268, #276331, #420171, #155192, #282019, #103458, #319540, #408791, #368403, #284847, #198433, #241599, #143850 ) ),
 .UNSPECIFIED., .F., .F., .F.,
 ( 4, 4 ),
 ( 4, 3, 1, 1, 1, 3, 4 ),
 ( 0.000000000000000000, 1.000000000000000000 ),
 ( -0.2774092176641320129, 0.000000000000000000, 0.1350586513459149929, 0.2705568752294584822, 0.8745760993538119754, 1.000000000000000000, 1.012774092176639940 ),
 .UNSPECIFIED. ) ;
#3346 = AXIS2_PLACEMENT_3D ( 'NONE', #335942, #365628, #27803 ) ;
#3347 = CARTESIAN_POINT ( 'NONE',  ( 29.36798569407689996, 36.78916200044945128, -10.55142389641517831 ) ) ;
#3348 = CARTESIAN_POINT ( 'NONE',  ( 22.02581426400000097, 37.63900881400000031, 12.76872603999999889 ) ) ;
#3350 = CARTESIAN_POINT ( 'NONE',  ( -10.76594629600000097, 25.92962965200000269, 12.47711259100000092 ) ) ;
#3349 = CARTESIAN_POINT ( 'NONE',  ( -31.28443238099999490, -31.45349410199999696, 9.293114387999999337 ) ) ;
#3352 = CARTESIAN_POINT ( 'NONE',  ( 36.20930764557144954, 34.18333228390719825, 4.314308299456349971 ) ) ;
#3351 = CARTESIAN_POINT ( 'NONE',  ( -2.159448196599734082, -0.1582291887809659237, -15.30529361325441684 ) ) ;
#3353 = CARTESIAN_POINT ( 'NONE',  ( -14.30056700200000108, 17.43329772999999960, 12.47932224699999892 ) ) ;
#3354 = ORIENTED_EDGE ( 'NONE', *, *, #566508, .F. ) ;
#3355 = DIRECTION ( 'NONE',  ( 0.9183987158895808856, -0.3956561621564476106, 0.000000000000000000 ) ) ;
#3357 = CARTESIAN_POINT ( 'NONE',  ( 5.669025231000000886, 33.55861046999999786, 11.13312221100000166 ) ) ;
#3356 = CARTESIAN_POINT ( 'NONE',  ( 6.360806365444470423, -25.24089753002985148, 15.79018859791685081 ) ) ;
#3358 = CARTESIAN_POINT ( 'NONE',  ( 23.62041210099999944, 17.88559853500000330, 5.607423056000000017 ) ) ;
#3359 = CARTESIAN_POINT ( 'NONE',  ( -99.00000000000000000, 79.99999999999998579, 1.000000000000000888 ) ) ;
#3361 = CARTESIAN_POINT ( 'NONE',  ( 31.99208782647290050, -55.72216457954879587, 13.16273056431080057 ) ) ;
#3360 = CARTESIAN_POINT ( 'NONE',  ( -24.47712839798721518, 20.74567760581568976, 0.7300000000000000933 ) ) ;
#3362 = ORIENTED_EDGE ( 'NONE', *, *, #550119, .F. ) ;
#3363 = CARTESIAN_POINT ( 'NONE',  ( -36.41663757699999593, 36.74282057500000320, 3.468578551999999871 ) ) ;
#3364 = EDGE_CURVE ( 'NONE', #467158, #398775, #116274, .T. ) ;
#3366 = CARTESIAN_POINT ( 'NONE',  ( -2.544631811133474919, 38.99215162268369994, -13.77846975678209773 ) ) ;
#3365 = CARTESIAN_POINT ( 'NONE',  ( -21.13103369415214061, 34.12423447822187228, 12.68406100007955928 ) ) ;
#3368 = CARTESIAN_POINT ( 'NONE',  ( -27.84052014099999539, 30.29205536299999935, 6.518293390000000187 ) ) ;
#3367 = CARTESIAN_POINT ( 'NONE',  ( -0.7638860731712300289, 31.04636348194999940, 12.03885545478970087 ) ) ;
#3370 = ORIENTED_EDGE ( 'NONE', *, *, #510718, .F. ) ;
#3369 = CARTESIAN_POINT ( 'NONE',  ( -23.99951193692589158, 22.99675847147056018, -8.507627941733684196 ) ) ;
#3371 = CARTESIAN_POINT ( 'NONE',  ( -4.470456521515991710, 47.69593269782757972, 10.32111415176324876 ) ) ;
#3372 = CARTESIAN_POINT ( 'NONE',  ( -5.779689424272819842, -8.929318963304099910, -14.35968106992464044 ) ) ;
#3373 = CARTESIAN_POINT ( 'NONE',  ( -35.23407102600000229, 51.05977022899999440, 0.3795183410000000368 ) ) ;
#3374 = CARTESIAN_POINT ( 'NONE',  ( -23.15464747132369894, -44.74396970428774978, 14.58558849029734006 ) ) ;
#3375 = CARTESIAN_POINT ( 'NONE',  ( -0.6713249249084021208, 33.37135812797674816, -14.54233592167353883 ) ) ;
#3378 = CARTESIAN_POINT ( 'NONE',  ( 6.968583520223120331, -14.05710543969719239, 14.92743225393216377 ) ) ;
#3377 = CARTESIAN_POINT ( 'NONE',  ( 11.52976196500000050, -0.4293952509999999778, 12.97369842900000059 ) ) ;
#3376 = COORDINATED_UNIVERSAL_TIME_OFFSET ( 0, 0, .AHEAD. ) ;
#3380 = CARTESIAN_POINT ( 'NONE',  ( 23.94509806000000296, 18.10795949499999935, 5.236945337000000755 ) ) ;
#3379 = CARTESIAN_POINT ( 'NONE',  ( 33.58871177193697122, -31.82280861900858326, 10.30630341803136574 ) ) ;
#3381 = CARTESIAN_POINT ( 'NONE',  ( -30.31853120799999957, 48.82733932299999680, 7.271635289000000668 ) ) ;
#3382 = CARTESIAN_POINT ( 'NONE',  ( -27.39665401799999955, 23.46794346499999762, 4.445387712000000491 ) ) ;
#3383 = CIRCLE ( 'NONE', #233119, 0.1000000000000016986 ) ;
#3384 = CARTESIAN_POINT ( 'NONE',  ( -25.33487489599999876, 35.91682801400000358, 11.88858378699999996 ) ) ;
#3385 = CARTESIAN_POINT ( 'NONE',  ( -30.36856875000000144, 28.46008355100000031, 2.786801045999999893 ) ) ;
#3386 = CARTESIAN_POINT ( 'NONE',  ( -30.32495505216770226, -51.21743477971639891, -10.28042759753532032 ) ) ;
#3388 = CARTESIAN_POINT ( 'NONE',  ( -25.78840047674120228, -0.3812077519896465150, -0.01000000000001000089 ) ) ;
#3387 = CARTESIAN_POINT ( 'NONE',  ( -2.689312948999999620, 18.56355523200000235, 12.58427945299999884 ) ) ;
#3389 = B_SPLINE_CURVE_WITH_KNOTS ( 'NONE', 3,
 ( #203680, #160465, #185443, #458908 ),
 .UNSPECIFIED., .F., .F.,
 ( 4, 4 ),
 ( 0.000000000000000000, 1.000000000000000000 ),
 .UNSPECIFIED. ) ;
#3390 = CARTESIAN_POINT ( 'NONE',  ( -33.43998555299999964, 51.88385930100000110, 5.150751268000000493 ) ) ;
#3391 = CARTESIAN_POINT ( 'NONE',  ( -22.04618162131495041, 15.02106213751179986, 8.490630900742660359 ) ) ;
#3393 = EDGE_CURVE ( 'NONE', #434315, #153359, #290999, .T. ) ;
#3392 = CARTESIAN_POINT ( 'NONE',  ( 0.2732667069999999976, 25.89492302400000057, 13.29366148999999986 ) ) ;
#3395 = CARTESIAN_POINT ( 'NONE',  ( -16.69573869299999913, 37.61917281100000565, 13.57792412200000065 ) ) ;
#3394 = CARTESIAN_POINT ( 'NONE',  ( -5.652064335999999578, 23.76553736400000005, 12.49864965100000092 ) ) ;
#3396 = CARTESIAN_POINT ( 'NONE',  ( -11.91156472299999969, 20.38279199700000177, 11.94036499100000093 ) ) ;
#3399 = CARTESIAN_POINT ( 'NONE',  ( 26.92978991069660211, 22.06181164841495246, -4.416752835407409705 ) ) ;
#3398 = CARTESIAN_POINT ( 'NONE',  ( 24.84936561199999971, 44.71859475499999803, 11.49025706800000002 ) ) ;
#3397 = CARTESIAN_POINT ( 'NONE',  ( 36.44082424499999462, 37.22878173699999849, 3.902277152999999998 ) ) ;
#3400 = CARTESIAN_POINT ( 'NONE',  ( 29.87640766981305163, 28.45820743636370054, 4.106725139466399277 ) ) ;
#3401 = CARTESIAN_POINT ( 'NONE',  ( 24.27580087200000136, 35.43884948199999485, 10.78661405800000139 ) ) ;
#3403 = DIRECTION ( 'NONE',  ( -1.000000000000000000, -2.039500374789179724E-16, 0.000000000000000000 ) ) ;
#3402 = CARTESIAN_POINT ( 'NONE',  ( 35.53019793365673706, -33.72942815759419233, 2.115277932320902554 ) ) ;
#3404 = CARTESIAN_POINT ( 'NONE',  ( -26.89853636100000145, 27.82214431599999926, 5.916399423999999740 ) ) ;
#3406 = CARTESIAN_POINT ( 'NONE',  ( 32.65269990605560224, -87.93094338048159386, 13.06947792695691923 ) ) ;
#3405 = AXIS2_PLACEMENT_3D ( 'NONE', #102427, #240581, #499864 ) ;
#3408 = FACE_OUTER_BOUND ( 'NONE', #148931, .T. ) ;
#3407 = CARTESIAN_POINT ( 'NONE',  ( -18.96555327000000091, -40.58757596099999887, 16.81764004200000073 ) ) ;
#3410 = CARTESIAN_POINT ( 'NONE',  ( 26.23910085441210072, 1.943371479452250083, 3.233324568222794682 ) ) ;
#3409 = CARTESIAN_POINT ( 'NONE',  ( 0.3699064043933514845, -41.94233737077374968, -17.41178676860534935 ) ) ;
#3413 = CARTESIAN_POINT ( 'NONE',  ( 25.86935271400000147, 17.23042750700000170, 4.237411262000000178 ) ) ;
#3412 = CARTESIAN_POINT ( 'NONE',  ( -30.81996338799999791, 35.67431829299999890, 7.661293087000000668 ) ) ;
#3411 = CARTESIAN_POINT ( 'NONE',  ( 15.05039865284179967, 28.83802131351994902, 12.14756686622358117 ) ) ;
#3414 = CARTESIAN_POINT ( 'NONE',  ( 25.90845930951554976, 21.55972839503060356, -3.192808671666734988 ) ) ;
#3417 = CARTESIAN_POINT ( 'NONE',  ( -6.744553768000000282, -26.44719081999999943, 10.71173687699999988 ) ) ;
#3416 = CARTESIAN_POINT ( 'NONE',  ( 32.80887481199999911, 42.78065628000000231, 6.800139142999999997 ) ) ;
#3415 = CARTESIAN_POINT ( 'NONE',  ( 7.500000000000000000, 2.055000000000000160, 2.516649172247810075E-16 ) ) ;
#3418 = CARTESIAN_POINT ( 'NONE',  ( -31.33611108199999862, 50.85166946100000018, 6.101636343000000906 ) ) ;
#3419 = CARTESIAN_POINT ( 'NONE',  ( 4.157313617000000683, 38.29052730000000082, 12.99408964399999888 ) ) ;
#3420 = CARTESIAN_POINT ( 'NONE',  ( 30.50394010246409948, 37.99463830282115140, -9.951865409416871699 ) ) ;
#3421 = CARTESIAN_POINT ( 'NONE',  ( -0.06481934300000000149, -25.53874948800000055, 15.90399303400000264 ) ) ;
#3422 = CARTESIAN_POINT ( 'NONE',  ( 27.55279598858847123, 49.48026987984379588, 8.787236075511717814 ) ) ;
#3424 = CARTESIAN_POINT ( 'NONE',  ( -7.425093545964930541, -51.13950307111530691, -15.74504354427715214 ) ) ;
#3423 = CARTESIAN_POINT ( 'NONE',  ( -22.49387996999999828, -34.62121975999999535, 14.46595820600000160 ) ) ;
#3425 = CARTESIAN_POINT ( 'NONE',  ( -1.105631705321810099, -0.3587095980653275396, -14.09439493130340004 ) ) ;
#3427 = CARTESIAN_POINT ( 'NONE',  ( -10.29583987366220121, -30.08866148149510167, -17.13867579556485055 ) ) ;
#3426 = CARTESIAN_POINT ( 'NONE',  ( 26.92420793150115799, -29.82252777656786691, -13.03683145871795901 ) ) ;
#3429 = CARTESIAN_POINT ( 'NONE',  ( 29.45302895763805040, 32.54091118783140502, 8.443005658866260532 ) ) ;
#3428 = VECTOR ( 'NONE', #443788, 1000.000000000000114 ) ;
#3430 = CARTESIAN_POINT ( 'NONE',  ( 34.81045986200000186, 52.53956751000000480, 0.5708597159999999615 ) ) ;
#3432 = CARTESIAN_POINT ( 'NONE',  ( 0.1086855539112066005, 8.189513755765130298, 14.72879481531234092 ) ) ;
#3431 = CARTESIAN_POINT ( 'NONE',  ( -29.89915482300000349, 31.24011866499999712, 4.460018831999999378 ) ) ;
#3433 = CARTESIAN_POINT ( 'NONE',  ( -23.41512839500000354, 15.58989834700000010, 5.411891545999999664 ) ) ;
#3434 = CARTESIAN_POINT ( 'NONE',  ( -23.50240122399999976, 16.75134662700000021, 7.406643297000000459 ) ) ;
#3435 = CARTESIAN_POINT ( 'NONE',  ( -23.76997726913040054, 34.02177338166580256, -10.59656199555868028 ) ) ;
#3436 = CC_DESIGN_PERSON_AND_ORGANIZATION_ASSIGNMENT ( #225125, #346281, ( #502907 ) ) ;
#3437 = ORIENTED_EDGE ( 'NONE', *, *, #55181, .T. ) ;
#3439 = CARTESIAN_POINT ( 'NONE',  ( -33.70146533299999447, 36.31625291400000322, 7.427014524999999701 ) ) ;
#3438 = CARTESIAN_POINT ( 'NONE',  ( -33.26300085921761962, 56.46688371770831338, 4.183435445605816483 ) ) ;
#3441 = CARTESIAN_POINT ( 'NONE',  ( -29.26100900700000196, 51.38958558300000590, 9.161568475000001044 ) ) ;
#3440 = CARTESIAN_POINT ( 'NONE',  ( -14.72039235200000107, 6.839653581999999510, 11.19822879500000035 ) ) ;
#3443 = CARTESIAN_POINT ( 'NONE',  ( -30.46331613679994632, 36.13810355421584575, -8.220668358914419827 ) ) ;
#3442 = CARTESIAN_POINT ( 'NONE',  ( -27.94893074799999866, 50.89425994300000156, 9.876887522000000530 ) ) ;
#3444 = CARTESIAN_POINT ( 'NONE',  ( 28.52518428700000186, -15.22940884800000028, 5.535384485999999882 ) ) ;
#3445 = CYLINDRICAL_SURFACE ( 'NONE', #347896, 0.5000000007528418999 ) ;
#3446 = CARTESIAN_POINT ( 'NONE',  ( -0.2351983480000000015, -24.98462107900000007, 17.13289580000000001 ) ) ;
#3447 = CARTESIAN_POINT ( 'NONE',  ( -3.567220872000000043, 52.25241768500000461, 12.54589738000000132 ) ) ;
#3448 = VECTOR ( 'NONE', #447042, 1000.000000000000000 ) ;
#3449 = CARTESIAN_POINT ( 'NONE',  ( 27.03501704586615162, 27.49262565315344986, -7.616194296370480288 ) ) ;
#3450 = VECTOR ( 'NONE', #169769, 1000.000000000000000 ) ;
#3451 = CARTESIAN_POINT ( 'NONE',  ( -10.75858857200000074, -0.6637297110000000000, 13.18160805700000004 ) ) ;
#3453 = CARTESIAN_POINT ( 'NONE',  ( 16.45110109939553666, -8.744777884393275968, -12.31510109864509772 ) ) ;
#3452 = CARTESIAN_POINT ( 'NONE',  ( -0.03248786531279984624, 16.90379330960695015, 14.55424209996998108 ) ) ;
#3454 = CARTESIAN_POINT ( 'NONE',  ( -20.77895727899999656, 34.94792560800000558, 12.88931177399999939 ) ) ;
#3455 = CARTESIAN_POINT ( 'NONE',  ( -4.886062157221771507, -3.066477387589055859, -14.14291595838717619 ) ) ;
#3456 = CARTESIAN_POINT ( 'NONE',  ( 10.41217886824549943, -4.751669766900299408, 14.87949021084188139 ) ) ;
#3457 = CARTESIAN_POINT ( 'NONE',  ( -24.36757824800000094, -84.00000000000000000, -14.45237249000000013 ) ) ;
#3459 = DIRECTION ( 'NONE',  ( -0.9999993675144024374, 0.000000000000000000, 0.001124709204664236725 ) ) ;
#3458 =( BOUNDED_CURVE ( )  B_SPLINE_CURVE ( 3, ( #472398, #555992, #293877, #299561 ),
 .UNSPECIFIED., .F., .F. ) 
 B_SPLINE_CURVE_WITH_KNOTS ( ( 4, 4 ),
 ( 5.513464555450499738, 5.598467023987370617 ),
 .UNSPECIFIED. ) 
 CURVE ( )  GEOMETRIC_REPRESENTATION_ITEM ( )  RATIONAL_B_SPLINE_CURVE ( ( 1.000000000000000000, 0.9993979723263760606, 0.9993979723263760606, 1.000000000000000000 ) ) 
 REPRESENTATION_ITEM ( '' )  );
#3460 = CARTESIAN_POINT ( 'NONE',  ( 7.553922209000000443, 17.09252283700000419, 12.39036692299999842 ) ) ;
#3461 = CARTESIAN_POINT ( 'NONE',  ( 1.387272344859990181, 1.141529493991350064, -13.90320763669822135 ) ) ;
#3462 = CARTESIAN_POINT ( 'NONE',  ( -38.30947485683994813, 45.01086227727590483, -0.5397121598655051367 ) ) ;
#3463 = CARTESIAN_POINT ( 'NONE',  ( -14.84261573326532968, -50.10001044900001688, 18.56691466568945614 ) ) ;
#3464 = CARTESIAN_POINT ( 'NONE',  ( -14.38689401000000068, -3.967888757000000322, 12.50922485900000147 ) ) ;
#3466 = DIRECTION ( 'NONE',  ( 0.000000000000000000, 0.9520902228320148319, -0.3058172781052179712 ) ) ;
#3465 = CARTESIAN_POINT ( 'NONE',  ( -32.05546369499998605, -82.29032725100002210, 11.14999999999999680 ) ) ;
#3467 = CARTESIAN_POINT ( 'NONE',  ( -23.73655422424362627, -23.59903398458345691, -13.50904929052860481 ) ) ;
#3468 = DIRECTION ( 'NONE',  ( -1.267432339635554683E-16, 1.000000000000000000, -1.387778780781445676E-17 ) ) ;
#3469 = CARTESIAN_POINT ( 'NONE',  ( 18.33114329400000386, 40.87135454599999917, 11.83861308200000018 ) ) ;
#3470 = APPROVAL_ROLE ( '' ) ;
#3472 = EDGE_CURVE ( 'NONE', #181583, #196922, #100319, .T. ) ;
#3471 = CARTESIAN_POINT ( 'NONE',  ( -27.11371250800000254, -0.08763046400000000513, 0.005911043999999999847 ) ) ;
#3473 = CARTESIAN_POINT ( 'NONE',  ( -21.86844189093034885, -47.36796397528399893, 14.41491638121879859 ) ) ;
#3474 = VERTEX_POINT ( 'NONE', #113825 ) ;
#3476 = CARTESIAN_POINT ( 'NONE',  ( -18.40357043158942218, -33.02594362351446478, 16.99290100642848600 ) ) ;
#3475 = VECTOR ( 'NONE', #249966, 999.9999999999998863 ) ;
#3479 = CARTESIAN_POINT ( 'NONE',  ( 34.00111807999999769, 38.24393624999999730, 6.021551667000000663 ) ) ;
#3478 = CARTESIAN_POINT ( 'NONE',  ( -11.38252650929445942, 35.31736054933895019, 14.12601447709019986 ) ) ;
#3477 = CARTESIAN_POINT ( 'NONE',  ( 35.30668612568692311, -34.29479052768976999, 5.892636837855329546 ) ) ;
#3480 = CARTESIAN_POINT ( 'NONE',  ( 33.24311676399999982, 35.30051763000000165, 7.052082420000000518 ) ) ;
#3481 = CARTESIAN_POINT ( 'NONE',  ( -23.11907842699999804, 6.782512785999999849, 7.525851933000000216 ) ) ;
#3482 = CARTESIAN_POINT ( 'NONE',  ( -47.49999999999999289, -35.61499999999999488, 9.500000000000007105 ) ) ;
#3484 = CARTESIAN_POINT ( 'NONE',  ( -30.25397469965477626, -32.94768546481331128, 14.86071181632523874 ) ) ;
#3483 = LINE ( 'NONE', #438429, #206079 ) ;
#3485 = CARTESIAN_POINT ( 'NONE',  ( -33.04469656899999563, 33.33983628200000027, 4.866358427000000653 ) ) ;
#3486 = CARTESIAN_POINT ( 'NONE',  ( -1.149176733000000006, -11.81716560699999974, 16.30123683299999726 ) ) ;
#3487 = CARTESIAN_POINT ( 'NONE',  ( -26.24468475899999831, 1.944985602000000036, 3.212262830000000235 ) ) ;
#3488 = CARTESIAN_POINT ( 'NONE',  ( -20.75976953300000005, 26.39319169399999865, 9.896925699000000520 ) ) ;
#3489 = DIRECTION ( 'NONE',  ( -0.000000000000000000, -1.000000000000000000, -0.000000000000000000 ) ) ;
#3490 = CARTESIAN_POINT ( 'NONE',  ( -3.972899443000000641, 20.05974275500000203, 12.08439663300000078 ) ) ;
#3492 = CARTESIAN_POINT ( 'NONE',  ( 28.80050662137240991, 61.55375373136453732, 7.652838950384356131 ) ) ;
#3491 = CIRCLE ( 'NONE', #279284, 2.499999999999999556 ) ;
#3493 = LINE ( 'NONE', #181915, #526261 ) ;
#3494 = CARTESIAN_POINT ( 'NONE',  ( -14.10374004024991912, 3.062871495564280178, 13.10967352485640092 ) ) ;
#3495 = CIRCLE ( 'NONE', #500448, 1.699999999999999512 ) ;
#3497 = CARTESIAN_POINT ( 'NONE',  ( -24.83915939346709933, -25.54277106179464951, -12.15371972585144000 ) ) ;
#3496 = CARTESIAN_POINT ( 'NONE',  ( -31.57432272999999867, 36.63519377400000110, 7.687462275000000567 ) ) ;
#3498 = CARTESIAN_POINT ( 'NONE',  ( 9.997879473999999433, 45.08034487900000187, 12.08865142299999995 ) ) ;
#3500 = CARTESIAN_POINT ( 'NONE',  ( 20.06658560599999674, 52.51278084999999862, 11.91918001300000007 ) ) ;
#3499 = CARTESIAN_POINT ( 'NONE',  ( 35.84532585499999868, 35.99243641000000338, 3.797082193999999689 ) ) ;
#3501 = CARTESIAN_POINT ( 'NONE',  ( 27.31170218138045414, -45.62922540553140038, -7.649999999999999467 ) ) ;
#3502 = CARTESIAN_POINT ( 'NONE',  ( 0.1706240340000000077, -0.1181743030000000083, 15.32827226899999928 ) ) ;
#3503 = CARTESIAN_POINT ( 'NONE',  ( -4.206144207385585254, 1.456254668354356241, -13.53144987343705985 ) ) ;
#3504 = CARTESIAN_POINT ( 'NONE',  ( 31.20267276692510094, 31.39706473640509898, 5.350775262260480503 ) ) ;
#3505 = CARTESIAN_POINT ( 'NONE',  ( 25.43964591599999991, 44.79416319500000299, 10.02072099900000168 ) ) ;
#3506 = CARTESIAN_POINT ( 'NONE',  ( 22.89793611699999687, 9.251298034000001280, 7.593867999000000424 ) ) ;
#3507 = CARTESIAN_POINT ( 'NONE',  ( -32.35503716307971445, -81.10521093340031484, -12.46888350669880019 ) ) ;
#3508 = CARTESIAN_POINT ( 'NONE',  ( -33.40758502999999990, 38.40616777599999665, 6.699409737999999948 ) ) ;
#3509 = CARTESIAN_POINT ( 'NONE',  ( 3.399034285292070301, -49.32221815197960524, -17.31843887452934894 ) ) ;
#3510 = CARTESIAN_POINT ( 'NONE',  ( 30.59004434841094877, -46.81739165647299927, -13.39349543128691877 ) ) ;
#3511 = CARTESIAN_POINT ( 'NONE',  ( 27.03923553700000326, 21.59573813900000161, 3.861051973999999998 ) ) ;
#3512 = ORIENTED_EDGE ( 'NONE', *, *, #496303, .T. ) ;
#3514 = CARTESIAN_POINT ( 'NONE',  ( 10.03951484699999952, 24.26339662300000199, 11.11804152400000056 ) ) ;
#3513 = CARTESIAN_POINT ( 'NONE',  ( 27.29510648977905163, -25.50259988399755073, -11.89999997190031955 ) ) ;
#3515 = CARTESIAN_POINT ( 'NONE',  ( 26.55297122900000062, 27.58662038299999963, 6.192002641000001084 ) ) ;
#3516 = CARTESIAN_POINT ( 'NONE',  ( -29.23104370300000099, 29.76643901799999981, 3.845907048999999578 ) ) ;
#3517 = CARTESIAN_POINT ( 'NONE',  ( 12.14999999999999858, 2.126407400337104736, 0.000000000000000000 ) ) ;
#3518 = CARTESIAN_POINT ( 'NONE',  ( -24.91983657170769817, 40.02614411340690026, -11.99708960843940098 ) ) ;
#3520 = CARTESIAN_POINT ( 'NONE',  ( 0.0001991827923521279791, -86.59999999999999432, 16.27129153335564737 ) ) ;
#3519 = AXIS2_PLACEMENT_3D ( 'NONE', #290294, #465972, #281749 ) ;
#3521 = CARTESIAN_POINT ( 'NONE',  ( 35.03820998019489252, -35.50405976126201324, -8.142931357043810436 ) ) ;
#3523 = CARTESIAN_POINT ( 'NONE',  ( -23.68380913400000054, 2.514633249000000070, 5.426919172999999930 ) ) ;
#3522 = CARTESIAN_POINT ( 'NONE',  ( 27.21872912382649901, -24.91522861496379804, -11.36646242105349991 ) ) ;
#3524 = CARTESIAN_POINT ( 'NONE',  ( -14.08804934956316046, -11.76184018946806020, -8.149999999999998579 ) ) ;
#3525 = CARTESIAN_POINT ( 'NONE',  ( 5.550842708000000236, -8.179954183000011980, 14.52928309200001245 ) ) ;
#3527 = CARTESIAN_POINT ( 'NONE',  ( 20.75046735900030015, -50.84710248465150073, -15.11741226723244935 ) ) ;
#3526 = CARTESIAN_POINT ( 'NONE',  ( 30.84878152611586799, -32.64823481954464057, -14.36931225415395019 ) ) ;
#3528 = LOCAL_TIME ( 14, 44, 18.00000000000000000, #398569 ) ;
#3529 = ADVANCED_FACE ( 'NONE', ( #24616 ), #421993, .F. ) ;
#3530 = CARTESIAN_POINT ( 'NONE',  ( -26.78728163699999953, 1.556086878000000118, 1.132135070999999993 ) ) ;
#3531 = CARTESIAN_POINT ( 'NONE',  ( 225.0000000000000000, 4.956902900612824557E-14, 0.000000000000000000 ) ) ;
#3532 = CARTESIAN_POINT ( 'NONE',  ( -27.89373303400000026, 28.32357985199999817, 7.180505485000000299 ) ) ;
#3533 = CARTESIAN_POINT ( 'NONE',  ( -20.69248782360855188, 45.30154339587770096, -11.01280199659135839 ) ) ;
#3534 = VERTEX_POINT ( 'NONE', #165551 ) ;
#3536 = ORIENTED_EDGE ( 'NONE', *, *, #26437, .T. ) ;
#3535 = CARTESIAN_POINT ( 'NONE',  ( -35.47641690084865473, -50.00001044918071358, 6.117975350887768116 ) ) ;
#3537 = CARTESIAN_POINT ( 'NONE',  ( 3.399999999999999911, -2.055000000000000160, 0.000000000000000000 ) ) ;
#3539 = CARTESIAN_POINT ( 'NONE',  ( -35.32448033500000406, 40.64832326500000192, 6.442862582000000060 ) ) ;
#3538 = FACE_OUTER_BOUND ( 'NONE', #323734, .T. ) ;
#3540 = CARTESIAN_POINT ( 'NONE',  ( -3.198156086999999648, 15.58660807100000056, 14.48782438699999986 ) ) ;
#3541 = CARTESIAN_POINT ( 'NONE',  ( -22.79747947799999963, 35.12376755799999728, 11.15022773699999981 ) ) ;
#3542 = CARTESIAN_POINT ( 'NONE',  ( 34.75393538646144265, 34.41526508744460244, -3.181513896968994892 ) ) ;
#3543 = EDGE_CURVE ( 'NONE', #321448, #394718, #511798, .T. ) ;
#3545 = DIRECTION ( 'NONE',  ( -0.000000000000000000, -0.000000000000000000, -1.000000000000000000 ) ) ;
#3544 = CARTESIAN_POINT ( 'NONE',  ( 33.67359744999999549, 36.23174799299999904, 5.030999135000000066 ) ) ;
#3547 = CARTESIAN_POINT ( 'NONE',  ( 21.69658390436433137, -27.43721069135427371, -15.29376513438691099 ) ) ;
#3546 = CARTESIAN_POINT ( 'NONE',  ( -27.59903101545030069, 55.15324025902670257, -6.388736695199770388 ) ) ;
#3548 = VERTEX_POINT ( 'NONE', #122358 ) ;
#3549 = CARTESIAN_POINT ( 'NONE',  ( 0.1304391649999999958, -25.33185060499999963, 17.14683949200000157 ) ) ;
#3550 = CARTESIAN_POINT ( 'NONE',  ( -5.041858613000000489, -0.2542402109999999937, 15.17315418900000168 ) ) ;
#3551 = CARTESIAN_POINT ( 'NONE',  ( -34.42657867500000179, 44.70832554000000414, 4.106819105999999664 ) ) ;
#3552 = CARTESIAN_POINT ( 'NONE',  ( -34.23527834864570707, -31.00339049416025716, -2.276639426917831166 ) ) ;
#3553 = CARTESIAN_POINT ( 'NONE',  ( 29.16499880900000008, 35.21121322500000161, 8.558986774000000963 ) ) ;
#3554 = CARTESIAN_POINT ( 'NONE',  ( -22.88393098399999914, -0.4154039239999999800, 7.090805965999999572 ) ) ;
#3555 = CARTESIAN_POINT ( 'NONE',  ( -14.87656879600000082, 31.01732817799999964, 12.22833223299999972 ) ) ;
#3557 = CARTESIAN_POINT ( 'NONE',  ( 34.95001452145233856, -50.00001044918070647, -8.979303766334442827 ) ) ;
#3556 = CARTESIAN_POINT ( 'NONE',  ( 1.741555811340459892, -29.66219809447915168, 17.28732058856889964 ) ) ;
#3558 = CARTESIAN_POINT ( 'NONE',  ( 3.102153985884414489, -22.57708822137799842, 15.74311557431572162 ) ) ;
#3559 = DIRECTION ( 'NONE',  ( -0.9998476951563912696, 0.000000000000000000, -0.01745240643728520474 ) ) ;
#3560 = CARTESIAN_POINT ( 'NONE',  ( -16.02642080479565578, 6.289679534195144583, 11.29200219474139999 ) ) ;
#3561 = CARTESIAN_POINT ( 'NONE',  ( -25.49551260386564877, 53.00261259689249727, -10.83108041439682090 ) ) ;
#3562 = CARTESIAN_POINT ( 'NONE',  ( 21.86133543303310134, 26.44967288033160102, 10.80790833744545765 ) ) ;
#3564 = CARTESIAN_POINT ( 'NONE',  ( 4.046389741000000484, -25.23449450099999680, 15.85442224599999861 ) ) ;
#3563 = CARTESIAN_POINT ( 'NONE',  ( 4.921112637185550476, 19.34752227752870013, -12.98127688749119990 ) ) ;
#3565 = CARTESIAN_POINT ( 'NONE',  ( 1.000204729976160056, 26.16501098405435144, -14.52562504906146046 ) ) ;
#3567 = CARTESIAN_POINT ( 'NONE',  ( -42.08358013099999795, -70.09798992700000042, 2.158505374999999837 ) ) ;
#3566 = CARTESIAN_POINT ( 'NONE',  ( 33.97998823162038917, 41.15714570434617059, 0.7300000000000000933 ) ) ;
#3569 = CARTESIAN_POINT ( 'NONE',  ( 36.43432119275385617, 36.10059652328064317, -2.342871595305575205 ) ) ;
#3568 = CARTESIAN_POINT ( 'NONE',  ( -20.86926267899999843, -0.1918953870000000006, 8.907671745000000030 ) ) ;
#3570 = CARTESIAN_POINT ( 'NONE',  ( 29.14869673200000122, -52.19554086200000143, 12.02345617600000161 ) ) ;
#3572 = CARTESIAN_POINT ( 'NONE',  ( -28.76780538700000278, -14.13615984100000134, 4.293967070999999969 ) ) ;
#3571 = PRODUCT_DEFINITION_FORMATION_WITH_SPECIFIED_SOURCE ( 'ANY', '', #1812, .NOT_KNOWN. ) ;
#3573 = CARTESIAN_POINT ( 'NONE',  ( 16.85623862599999612, 28.22006160899999827, 11.52255591299999793 ) ) ;
#3574 = CARTESIAN_POINT ( 'NONE',  ( -29.98903682999999987, 37.25248981899999734, 10.31161440700000043 ) ) ;
#3575 = ADVANCED_FACE ( 'NONE', ( #551625 ), #200261, .T. ) ;
#3576 = CARTESIAN_POINT ( 'NONE',  ( -35.62895655600000566, 36.88740475299999844, 5.286021143000001032 ) ) ;
#3577 = CARTESIAN_POINT ( 'NONE',  ( 3.101758376015828489, -25.63302230196152465, 15.88601328420065428 ) ) ;
#3579 = EDGE_CURVE ( 'NONE', #545986, #463440, #502691, .T. ) ;
#3578 = VERTEX_POINT ( 'NONE', #205969 ) ;
#3581 = CARTESIAN_POINT ( 'NONE',  ( -26.86724155099999933, 18.49996344099999845, 2.205494788999999844 ) ) ;
#3580 = DIRECTION ( 'NONE',  ( 1.000000000000000000, 0.000000000000000000, 0.000000000000000000 ) ) ;
#3582 = CARTESIAN_POINT ( 'NONE',  ( 23.81501879099999996, -84.25039999999999907, 14.78171569400000074 ) ) ;
#3583 = CARTESIAN_POINT ( 'NONE',  ( 34.07751340973045728, -79.08973038617280338, -5.153740682641140047 ) ) ;
#3585 = CARTESIAN_POINT ( 'NONE',  ( 22.95539710806054856, 7.602765538661669709, -7.598119200858399758 ) ) ;
#3584 = CARTESIAN_POINT ( 'NONE',  ( 25.55025455415272617, -45.05716979379850784, 15.71881328241883224 ) ) ;
#3587 = CARTESIAN_POINT ( 'NONE',  ( -30.27347114258016703, -29.51400023607478573, 9.828212052567785406 ) ) ;
#3586 = CARTESIAN_POINT ( 'NONE',  ( -32.94524987399999816, -84.00000000000000000, 6.560503933000000565 ) ) ;
#3588 = CARTESIAN_POINT ( 'NONE',  ( 3.396281143951020098, 23.40374500847079986, -10.53258670381192097 ) ) ;
#3589 = CARTESIAN_POINT ( 'NONE',  ( -31.73860801000000365, 50.32169586900000269, 7.538997283000000493 ) ) ;
#3590 = CARTESIAN_POINT ( 'NONE',  ( -25.78740082599999894, 7.878864877999999905, 3.172749680999999988 ) ) ;
#3591 = CARTESIAN_POINT ( 'NONE',  ( 12.73143153699999885, 16.47605999399999988, 13.32377128600000127 ) ) ;
#3592 = CARTESIAN_POINT ( 'NONE',  ( -4.864984541000000107, 20.36958932599999983, 11.96015239699999810 ) ) ;
#3593 = CARTESIAN_POINT ( 'NONE',  ( 9.411592354503319768, 8.065982847362650096E-16, 0.000000000000000000 ) ) ;
#3595 = CARTESIAN_POINT ( 'NONE',  ( -23.75149766110009963, -45.76323370102794996, -7.650000000000003908 ) ) ;
#3594 = CARTESIAN_POINT ( 'NONE',  ( 23.56710608599999901, 1.802389649999999843, 7.749109301999999921 ) ) ;
#3596 = CARTESIAN_POINT ( 'NONE',  ( 36.88761741500000113, 43.31795424600000644, 1.813185022999999951 ) ) ;
#3597 = CARTESIAN_POINT ( 'NONE',  ( -21.79568609137635349, 28.05699170996504677, 11.22955783748346015 ) ) ;
#3599 = CARTESIAN_POINT ( 'NONE',  ( 36.50882449600000257, 44.13789119299999442, 2.666175603000000116 ) ) ;
#3598 = FACE_OUTER_BOUND ( 'NONE', #78227, .T. ) ;
#3600 = CARTESIAN_POINT ( 'NONE',  ( -30.30073986882969805, 50.10632206909480146, -7.107803284005219879 ) ) ;
#3603 = CARTESIAN_POINT ( 'NONE',  ( -3.248682621538494963, -2.490353080597205171, -14.19963328027139937 ) ) ;
#3602 = CARTESIAN_POINT ( 'NONE',  ( 28.89955984699999902, 25.83658081300000120, 3.128381021000000040 ) ) ;
#3601 = CARTESIAN_POINT ( 'NONE',  ( -22.02556751599999885, 8.956629371000000006, 6.709684391999999775 ) ) ;
#3604 = CARTESIAN_POINT ( 'NONE',  ( 9.621948612247558817E-05, -90.06675974109160165, 13.77773053713944051 ) ) ;
#3605 = ORIENTED_EDGE ( 'NONE', *, *, #366655, .F. ) ;
#3607 = EDGE_LOOP ( 'NONE', ( #41808, #557685, #375793, #136017 ) ) ;
#3606 = AXIS2_PLACEMENT_3D ( 'NONE', #363380, #147271, #3623 ) ;
#3608 = CARTESIAN_POINT ( 'NONE',  ( -100.4687600635704428, 38.49334658017785671, -9.934689154909635889 ) ) ;
#3609 = CARTESIAN_POINT ( 'NONE',  ( 0.05017517099999999758, -0.5109308460000000496, 15.38422064399999911 ) ) ;
#3611 = FACE_BOUND ( 'NONE', #68224, .T. ) ;
#3610 = CARTESIAN_POINT ( 'NONE',  ( 0.4084596093054320143, 57.94323576997909697, 11.90493777414319965 ) ) ;
#3612 = CARTESIAN_POINT ( 'NONE',  ( -26.95961848099999969, 27.42252050400000130, 5.542448824000000052 ) ) ;
#3613 = CARTESIAN_POINT ( 'NONE',  ( 29.05443732330060058, -48.98973351483760297, -14.55203877066639784 ) ) ;
#3614 = CARTESIAN_POINT ( 'NONE',  ( 8.686352823000000001, 52.77883130000000023, 12.45572405500000102 ) ) ;
#3615 = ORIENTED_EDGE ( 'NONE', *, *, #413190, .F. ) ;
#3617 = CIRCLE ( 'NONE', #362410, 1.700000000000000178 ) ;
#3616 = CARTESIAN_POINT ( 'NONE',  ( 12.30113259699999873, 27.53037353199999870, 10.89143160799999954 ) ) ;
#3618 = CARTESIAN_POINT ( 'NONE',  ( -25.35075814099999647, 20.29929864400000383, 3.695752462999999821 ) ) ;
#3622 = ORIENTED_EDGE ( 'NONE', *, *, #256384, .T. ) ;
#3621 = CARTESIAN_POINT ( 'NONE',  ( -23.97757375600000174, 29.87385073100000099, 9.265675174000000069 ) ) ;
#3620 = DIRECTION ( 'NONE',  ( -0.000000000000000000, 1.000000000000000000, -0.000000000000000000 ) ) ;
#3619 = CARTESIAN_POINT ( 'NONE',  ( -27.30258270653370190, -8.751240845405549251, -0.1340000000000000080 ) ) ;
#3623 = DIRECTION ( 'NONE',  ( 0.000000000000000000, -0.8660254037844384856, 0.5000000000000003331 ) ) ;
#3624 = DIRECTION ( 'NONE',  ( 1.000000000000000000, 0.000000000000000000, 0.000000000000000000 ) ) ;
#3626 = CARTESIAN_POINT ( 'NONE',  ( 4.516321176812884808, -2.559477369885928777, 17.14320606642690947 ) ) ;
#3625 = CARTESIAN_POINT ( 'NONE',  ( -34.76086690599999685, 38.45691600900000395, 4.987207491000000381 ) ) ;
#3627 = CARTESIAN_POINT ( 'NONE',  ( -5.218533639427799464, 19.17177167679104954, -12.88319484560020101 ) ) ;
#3629 = CARTESIAN_POINT ( 'NONE',  ( -25.61032978410815275, -84.85872473490870505, 12.83417600408395920 ) ) ;
#3628 = CARTESIAN_POINT ( 'NONE',  ( 30.41066722619494556, -29.51459922914779455, -9.541426884184687651 ) ) ;
#3630 = ORIENTED_EDGE ( 'NONE', *, *, #178791, .T. ) ;
#3631 = VECTOR ( 'NONE', #337463, 1000.000000000000000 ) ;
#3632 = ORIENTED_EDGE ( 'NONE', *, *, #2088, .T. ) ;
#3634 = EDGE_LOOP ( 'NONE', ( #216253, #559662, #285332, #70718 ) ) ;
#3633 = ADVANCED_FACE ( 'NONE', ( #27462 ), #379512, .F. ) ;
#3635 = CARTESIAN_POINT ( 'NONE',  ( -13.11376354429681967, -34.58173906430214828, -17.18022228264370099 ) ) ;
#3636 = CARTESIAN_POINT ( 'NONE',  ( -30.24935688699999758, 52.09516149499999926, 8.486217540000000170 ) ) ;
#3637 = CARTESIAN_POINT ( 'NONE',  ( -4.747494270000000682, 22.63966343699999939, 12.72789550999999975 ) ) ;
#3638 = CARTESIAN_POINT ( 'NONE',  ( 24.77111246199999783, -0.3785096520000000297, 4.293804186000000023 ) ) ;
#3639 = CARTESIAN_POINT ( 'NONE',  ( -34.61717288300000206, -87.46386657200000059, 16.95246853200000103 ) ) ;
#3640 = CARTESIAN_POINT ( 'NONE',  ( -19.62685383476695122, 21.39941791023375117, -10.65396730625731969 ) ) ;
#3643 = ORIENTED_EDGE ( 'NONE', *, *, #112018, .F. ) ;
#3642 = CARTESIAN_POINT ( 'NONE',  ( 35.85248808007469989, -46.01608015633429716, 0.000000000000000000 ) ) ;
#3641 = CARTESIAN_POINT ( 'NONE',  ( -18.58729992700000366, 44.86041047599999843, 11.37432044800000064 ) ) ;
#3644 = CARTESIAN_POINT ( 'NONE',  ( 0.3123119564287064609, -29.56629978947909976, -17.28753506067355161 ) ) ;
#3645 = CARTESIAN_POINT ( 'NONE',  ( -24.88483653900000192, 18.56044462899999914, 3.854799752999999995 ) ) ;
#3646 = CARTESIAN_POINT ( 'NONE',  ( 30.88913429999999849, 37.19116942600000186, 8.380275763000000211 ) ) ;
#3647 = CARTESIAN_POINT ( 'NONE',  ( 10.68770766200000111, -22.98504443799999919, 14.98792522600000154 ) ) ;
#3648 = CARTESIAN_POINT ( 'NONE',  ( 7.905280558999999485, -43.07475239499999731, 15.85846770700000086 ) ) ;
#3649 = AXIS2_PLACEMENT_3D ( 'NONE', #44590, #393078, #263466 ) ;
#3650 = CARTESIAN_POINT ( 'NONE',  ( -23.80662948797840173, 13.92867700451635926, -4.632557475874549802 ) ) ;
#3651 = CARTESIAN_POINT ( 'NONE',  ( -32.70459295158095614, -33.57003556414159817, 12.97183490521912574 ) ) ;
#3652 = CARTESIAN_POINT ( 'NONE',  ( 30.56251525550410619, -49.91285904851479671, 13.64939168406878167 ) ) ;
#3653 = CARTESIAN_POINT ( 'NONE',  ( -32.58586413435817519, -33.21955596183084225, 13.19010214471966869 ) ) ;
#3654 = CARTESIAN_POINT ( 'NONE',  ( -26.87070245399344870, 25.21819096462629872, -6.494396980252079565 ) ) ;
#3655 = CARTESIAN_POINT ( 'NONE',  ( 19.95440886133345160, 35.44381961474435627, -13.10308554152782001 ) ) ;
#3656 = CARTESIAN_POINT ( 'NONE',  ( -20.17819568099999827, -25.21090849299999803, 13.81674313299999923 ) ) ;
#3657 = FACE_OUTER_BOUND ( 'NONE', #274364, .T. ) ;
#3658 = CARTESIAN_POINT ( 'NONE',  ( -35.13007610499304434, -51.87889018147689768, 17.18485644388539768 ) ) ;
#3659 = CARTESIAN_POINT ( 'NONE',  ( 35.04452943815205401, 51.32271681734840030, -1.547573696817620137 ) ) ;
#3660 = CARTESIAN_POINT ( 'NONE',  ( 0.09743540983999990357, -0.4550950410399999813, 14.11360245515999878 ) ) ;
#3661 = CARTESIAN_POINT ( 'NONE',  ( 34.40110551800000138, 45.64150382699999398, 6.072517018000000100 ) ) ;
#3662 = CARTESIAN_POINT ( 'NONE',  ( -31.33930365700000209, 48.41664781000000062, 8.168771709999999686 ) ) ;
#3663 = B_SPLINE_CURVE_WITH_KNOTS ( 'NONE', 3,
 ( #318718, #194727, #105502, #102618, #364757, #456859, #502910 ),
 .UNSPECIFIED., .F., .F.,
 ( 4, 3, 4 ),
 ( 0.000000000000000000, 0.7571618494468470573, 1.000000000000000000 ),
 .UNSPECIFIED. ) ;
#3665 = CARTESIAN_POINT ( 'NONE',  ( -18.46476740899999669, 23.06513892300000279, 10.24746471199999931 ) ) ;
#3664 = CARTESIAN_POINT ( 'NONE',  ( -25.89483083000000008, 1.045409944000000202, 4.405436621999999858 ) ) ;
#3666 = CARTESIAN_POINT ( 'NONE',  ( -33.62443479453163064, -33.72942819595019159, 11.90285441110144937 ) ) ;
#3667 = ORIENTED_EDGE ( 'NONE', *, *, #7284, .F. ) ;
#3669 = CARTESIAN_POINT ( 'NONE',  ( 37.88212999027274464, -36.53708193730669507, 46.56344534675099567 ) ) ;
#3668 = CARTESIAN_POINT ( 'NONE',  ( -21.53100949999999969, 25.49079665900000080, 9.313968452999999315 ) ) ;
#3670 = CARTESIAN_POINT ( 'NONE',  ( 24.11249026803159978, -0.2776512491543655092, -7.573187360669619395 ) ) ;
#3671 = CARTESIAN_POINT ( 'NONE',  ( -13.79575182863059979, 51.83115515734770185, -12.42580858788705989 ) ) ;
#3672 = CARTESIAN_POINT ( 'NONE',  ( 28.05490590500000181, -49.69354971500000318, 15.06048124500000007 ) ) ;
#3673 = CARTESIAN_POINT ( 'NONE',  ( -33.12106195401969444, 38.32606388368394335, 8.569281024809090042 ) ) ;
#3675 = CARTESIAN_POINT ( 'NONE',  ( 21.28714220999999895, 1.721405262000000214, 9.808176877999999377 ) ) ;
#3674 = CARTESIAN_POINT ( 'NONE',  ( -27.09481431309054855, 19.35430717498045183, 2.027209768300539672 ) ) ;
#3677 = CARTESIAN_POINT ( 'NONE',  ( 34.90112644453699886, -55.61625111629570029, -10.15584953462409956 ) ) ;
#3676 = CARTESIAN_POINT ( 'NONE',  ( 28.07219188099999840, 44.95704167099999182, 9.117021328999999952 ) ) ;
#3678 = VERTEX_POINT ( 'NONE', #179034 ) ;
#3679 = CARTESIAN_POINT ( 'NONE',  ( 27.93271035500000110, 28.32583018600000102, 7.136946072999999835 ) ) ;
#3680 = CARTESIAN_POINT ( 'NONE',  ( -23.72667974270004621, 21.09853071774299949, 0.1700000000000000122 ) ) ;
#3682 = CARTESIAN_POINT ( 'NONE',  ( 34.71293952299999575, 52.13894656999999455, 2.103366820999999831 ) ) ;
#3681 = CARTESIAN_POINT ( 'NONE',  ( 24.82453300606772117, -29.39821712243227481, 11.67303032723522627 ) ) ;
#3683 = CARTESIAN_POINT ( 'NONE',  ( -28.86763029300000127, -26.01070963300000116, 7.997594868000000190 ) ) ;
#3685 = CARTESIAN_POINT ( 'NONE',  ( 31.22651386800000139, 29.98403652999999736, 3.099973075999999939 ) ) ;
#3684 = CARTESIAN_POINT ( 'NONE',  ( -33.01421029799999474, 41.11120398099999562, 6.951515829999999951 ) ) ;
#3686 = CARTESIAN_POINT ( 'NONE',  ( -21.65557334206830120, -77.05447639633018753, -9.705077646175910289 ) ) ;
#3687 = EDGE_CURVE ( 'NONE', #537641, #549584, #61114, .T. ) ;
#3689 = ORIENTED_EDGE ( 'NONE', *, *, #134252, .F. ) ;
#3688 = CARTESIAN_POINT ( 'NONE',  ( 25.59967800000005056, -47.49983173306389972, -11.08068849522203969 ) ) ;
#3690 = CARTESIAN_POINT ( 'NONE',  ( -23.87105005100000099, -0.5170377779999999479, 5.867326771000000996 ) ) ;
#3691 = CARTESIAN_POINT ( 'NONE',  ( 16.47918383543875009, -16.13087229080275264, -14.79794277844649919 ) ) ;
#3692 = CARTESIAN_POINT ( 'NONE',  ( -35.01403449899999742, 42.37917303199999708, 4.021828143000000466 ) ) ;
#3693 = CARTESIAN_POINT ( 'NONE',  ( 25.48385170200000260, -0.5903300200000000109, 5.708559880000000142 ) ) ;
#3694 = CARTESIAN_POINT ( 'NONE',  ( -36.61244955499999776, 45.44729056500000297, 0.8987342779999999420 ) ) ;
#3696 = ORIENTED_EDGE ( 'NONE', *, *, #62563, .T. ) ;
#3695 = EDGE_LOOP ( 'NONE', ( #193355, #521557, #491568, #343678 ) ) ;
#3698 = AXIS2_PLACEMENT_3D ( 'NONE', #444597, #314926, #274557 ) ;
#3697 = CARTESIAN_POINT ( 'NONE',  ( -4.286155823000000531, 44.81194123399999540, 12.30599550500000028 ) ) ;
#3699 = CARTESIAN_POINT ( 'NONE',  ( -26.74171399048934816, 15.61994357583835047, -0.5524971684894109947 ) ) ;
#3701 = ORIENTED_EDGE ( 'NONE', *, *, #107124, .T. ) ;
#3700 = CARTESIAN_POINT ( 'NONE',  ( -25.45648901699999911, 49.00438020400000738, 9.602131512999999785 ) ) ;
#3702 = CARTESIAN_POINT ( 'NONE',  ( -20.91189567073594802, -32.88137903671675133, 16.20920469838105049 ) ) ;
#3703 = CARTESIAN_POINT ( 'NONE',  ( 33.44508653276023580, 55.58581917481692614, -4.402222309618952778 ) ) ;
#3705 = CARTESIAN_POINT ( 'NONE',  ( -25.51220918099999579, 0.5952549590000000279, 5.311367426000000336 ) ) ;
#3704 = CARTESIAN_POINT ( 'NONE',  ( 35.44641820911819963, 40.63562859667189997, -6.307683246153819034 ) ) ;
#3706 = CARTESIAN_POINT ( 'NONE',  ( -24.64369311599999790, 33.39916626499999808, 10.09390985600000157 ) ) ;
#3707 = CARTESIAN_POINT ( 'NONE',  ( 6.939543416113711949, -7.799755981847881436, 13.84096319000087227 ) ) ;
#3708 = CARTESIAN_POINT ( 'NONE',  ( -26.44534847951929990, -84.00000000000000000, -14.08826647608869997 ) ) ;
#3709 = CARTESIAN_POINT ( 'NONE',  ( 26.43172257600000208, 10.47652644699999946, 0.1156774150000000057 ) ) ;
#3710 = EDGE_LOOP ( 'NONE', ( #273562, #37626, #533435, #463975, #333535 ) ) ;
#3712 = CARTESIAN_POINT ( 'NONE',  ( -7.747515947999999320, 14.82115071299999975, 13.87904994999999886 ) ) ;
#3711 = CARTESIAN_POINT ( 'NONE',  ( -24.84154169500000009, 1.324617689000000098, 3.580872942000000059 ) ) ;
#3713 = CARTESIAN_POINT ( 'NONE',  ( 0.1077445900000000012, -31.99085452499999960, 17.34143487400000083 ) ) ;
#3715 = VERTEX_POINT ( 'NONE', #360322 ) ;
#3714 = EDGE_LOOP ( 'NONE', ( #228775, #119453, #87828, #442897 ) ) ;
#3716 = DIRECTION ( 'NONE',  ( 1.000000000000000000, 0.000000000000000000, 0.000000000000000000 ) ) ;
#3717 = CARTESIAN_POINT ( 'NONE',  ( 34.59002997300000004, 37.34899403100000370, 4.762304807999999667 ) ) ;
#3718 = CARTESIAN_POINT ( 'NONE',  ( -36.45578090281880179, 46.52794319903179598, -0.1121578902780825948 ) ) ;
#3720 = ORIENTED_EDGE ( 'NONE', *, *, #511336, .T. ) ;
#3719 = CARTESIAN_POINT ( 'NONE',  ( -19.50391667599999934, 34.08832808599999709, 11.74047262299999872 ) ) ;
#3721 = DIRECTION ( 'NONE',  ( 0.000000000000000000, 0.02617694830787320806, -0.9996573249755573709 ) ) ;
#3722 = CARTESIAN_POINT ( 'NONE',  ( 11.04864379699999866, -18.02613804099999939, 14.84411074600000013 ) ) ;
#3723 = CARTESIAN_POINT ( 'NONE',  ( -0.1739385270000000094, -0.2743984610000000379, 15.35033111900000158 ) ) ;
#3724 = VERTEX_POINT ( 'NONE', #492843 ) ;
#3725 = CARTESIAN_POINT ( 'NONE',  ( 22.52737868399999854, -25.27634309899999820, 13.10957026600000042 ) ) ;
#3727 = CARTESIAN_POINT ( 'NONE',  ( -28.07582036399999836, -25.62827603399999887, 11.22417676999999969 ) ) ;
#3726 = CARTESIAN_POINT ( 'NONE',  ( 29.01289041100000077, -28.21397376699999882, 9.129789098999999908 ) ) ;
#3728 = CARTESIAN_POINT ( 'NONE',  ( -30.12354313372629377, -29.38824025058771738, -5.493349637684116438 ) ) ;
#3729 = CARTESIAN_POINT ( 'NONE',  ( -26.84004020400000456, 41.17876636800000512, 10.03180248600000013 ) ) ;
#3732 = CARTESIAN_POINT ( 'NONE',  ( -34.79172306648682422, 52.47327527715222573, 1.091272100811552903 ) ) ;
#3731 = CARTESIAN_POINT ( 'NONE',  ( -26.20518956000000088, 24.22704312100000124, 4.434991783999999271 ) ) ;
#3730 = CARTESIAN_POINT ( 'NONE',  ( -0.1313310000000000033, 22.78591079899999627, 14.54836257800000077 ) ) ;
#3733 = CARTESIAN_POINT ( 'NONE',  ( -2.767407105707286430, 39.62957850383746461, 12.71632328754507668 ) ) ;
#3734 = CARTESIAN_POINT ( 'NONE',  ( 20.65668213938105069, 23.33109343753344689, -10.70597107365600209 ) ) ;
#3736 = CARTESIAN_POINT ( 'NONE',  ( -26.36693396600000128, -25.75395090499999995, 11.04722727999999954 ) ) ;
#3735 = CARTESIAN_POINT ( 'NONE',  ( -27.75002720999999895, 30.10947584200000193, 6.490200267999999717 ) ) ;
#3738 = CARTESIAN_POINT ( 'NONE',  ( -26.78163276999999809, 0.4166954310000000050, 1.961161482000000067 ) ) ;
#3737 = CARTESIAN_POINT ( 'NONE',  ( -27.09591318363662538, 59.03833201015856247, -9.067415162055050715 ) ) ;
#3739 = CARTESIAN_POINT ( 'NONE',  ( -36.77571888500000341, 44.57321126099999731, 1.063467417000000026 ) ) ;
#3740 = CARTESIAN_POINT ( 'NONE',  ( 24.11495046830755129, 16.38481163768629756, -4.568913704413609445 ) ) ;
#3741 = CARTESIAN_POINT ( 'NONE',  ( -6.085057813000000593, 16.48510361399999979, 12.65613771299999968 ) ) ;
#3743 = CARTESIAN_POINT ( 'NONE',  ( -1.521086109000000075, 29.29636528099999992, 13.28320423999999988 ) ) ;
#3742 = FACE_OUTER_BOUND ( 'NONE', #420148, .T. ) ;
#3744 = CARTESIAN_POINT ( 'NONE',  ( 17.57694073219475328, 44.51327872797094898, 12.80222776660415995 ) ) ;
#3746 = CARTESIAN_POINT ( 'NONE',  ( 5.502550678000000417, 18.21850622599999880, 13.70717224799999912 ) ) ;
#3745 = CARTESIAN_POINT ( 'NONE',  ( 35.11209661354695299, 51.08212638009389650, -1.526606745287464983 ) ) ;
#3747 = CARTESIAN_POINT ( 'NONE',  ( 2.736700717000000171, -16.63496578200000187, 16.63721263700000108 ) ) ;
#3748 = CARTESIAN_POINT ( 'NONE',  ( -33.47308385999999558, -84.25000139708072311, 3.694337674000000238 ) ) ;
#3750 = CARTESIAN_POINT ( 'NONE',  ( 1.848153243000000057, 20.09335002200000275, 13.45046327500000061 ) ) ;
#3749 = CARTESIAN_POINT ( 'NONE',  ( 30.54337632358210186, -39.11221074791755115, 12.47210375411953898 ) ) ;
#3751 = CARTESIAN_POINT ( 'NONE',  ( -36.13595690300000740, -66.99510643899999707, -0.001040879999999999887 ) ) ;
#3752 =( BOUNDED_SURFACE ( )  B_SPLINE_SURFACE ( 3, 2, ( 
 ( #162598, #113701, #456543 ),
 ( #156898, #416173, #329764 ),
 ( #551504, #151208, #505433 ),
 ( #61963, #240460, #459374 ),
 ( #502599, #64810, #205846 ),
 ( #292274, #326913, #381520 ),
 ( #21651, #73368, #372986 ),
 ( #548664, #70533, #237631 ),
 ( #424719, #30190, #194410 ),
 ( #378649, #338307, #370116 ) ),
 .UNSPECIFIED., .F., .F., .F. ) 
 B_SPLINE_SURFACE_WITH_KNOTS ( ( 4, 2, 2, 2, 4 ),
 ( 3, 3 ),
 ( 0.000000000000000000, 0.2500000000000000000, 0.5000000000000000000, 0.7500000000000000000, 1.000000000000000000 ),
 ( 0.000000000000000000, 1.000000000000000000 ),
 .UNSPECIFIED. ) 
 GEOMETRIC_REPRESENTATION_ITEM ( )  RATIONAL_B_SPLINE_SURFACE ( (
 ( 1.000000000000000000, 0.7101853758425390462, 1.000000000000000000),
 ( 1.000000000000000000, 0.7101857367206759752, 1.000000000000000000),
 ( 1.000000000000000000, 0.7101062918551730441, 1.000000000000000000),
 ( 1.000000000000000000, 0.7098016071134679583, 1.000000000000000000),
 ( 1.000000000000000000, 0.7095761169310680350, 1.000000000000000000),
 ( 1.000000000000000000, 0.7090121232884670777, 1.000000000000000000),
 ( 1.000000000000000000, 0.7086738273010679823, 1.000000000000000000),
 ( 1.000000000000000000, 0.7079347409898310017, 1.000000000000000000),
 ( 1.000000000000000000, 0.7075343080975489141, 1.000000000000000000),
 ( 1.000000000000000000, 0.7071325390334659566, 1.000000000000000000) ) ) 
 REPRESENTATION_ITEM ( '' )  SURFACE ( )  );
#3754 = CARTESIAN_POINT ( 'NONE',  ( -13.20114831200000083, 19.08673415499999848, 12.98212820300000025 ) ) ;
#3753 = CARTESIAN_POINT ( 'NONE',  ( -34.44111005699999595, 44.33876976800000591, 4.253382138000000090 ) ) ;
#3756 = CARTESIAN_POINT ( 'NONE',  ( 23.03643205999999921, 19.54283762599999719, 8.374226627999998840 ) ) ;
#3755 = CARTESIAN_POINT ( 'NONE',  ( 37.13615388400000228, 39.13576992200000149, 2.687339649999999747 ) ) ;
#3757 = CARTESIAN_POINT ( 'NONE',  ( -5.616394960580760376, 45.32616364597449632, -13.47453907592493927 ) ) ;
#3759 = ORIENTED_EDGE ( 'NONE', *, *, #535362, .T. ) ;
#3758 = CARTESIAN_POINT ( 'NONE',  ( -36.26859280886735348, 36.64927200447569078, -3.753741751543165250 ) ) ;
#3760 = CARTESIAN_POINT ( 'NONE',  ( 29.87557605099999947, -45.29201927500000124, 13.78000386699999957 ) ) ;
#3761 = CARTESIAN_POINT ( 'NONE',  ( -222.5000000000001421, 20.00000000000021672, -10.00000000000000000 ) ) ;
#3763 = CARTESIAN_POINT ( 'NONE',  ( 22.69240334400000236, 20.20444584400000210, 8.801118912000001515 ) ) ;
#3762 = CARTESIAN_POINT ( 'NONE',  ( -34.94698537007309369, 51.10204281480449851, 2.228557192523655139 ) ) ;
#3764 = CARTESIAN_POINT ( 'NONE',  ( 29.91501743900000321, 33.78153234199999844, 7.013868053000000380 ) ) ;
#3766 = CIRCLE ( 'NONE', #325558, 2.055000000000000160 ) ;
#3765 = CARTESIAN_POINT ( 'NONE',  ( -0.4758065280000000064, 42.94435073500000755, 13.81613922100000025 ) ) ;
#3767 = CARTESIAN_POINT ( 'NONE',  ( 30.35007685046299741, -33.87894297149889411, 0.1700000000000000122 ) ) ;
#3769 = CARTESIAN_POINT ( 'NONE',  ( -0.09972621900000000483, 33.93948262899999690, 13.28402140400000064 ) ) ;
#3768 = CARTESIAN_POINT ( 'NONE',  ( 26.07743054777273883, -29.96937576734010023, -13.55684046745216165 ) ) ;
#3770 = EDGE_LOOP ( 'NONE', ( #206915, #289820, #43990, #51078 ) ) ;
#3771 = CARTESIAN_POINT ( 'NONE',  ( 27.18873355599999897, 52.38366298600000448, 10.17848283400000042 ) ) ;
#3773 = CARTESIAN_POINT ( 'NONE',  ( 31.80166785100000482, 30.01350043700000114, 1.017381061999999892 ) ) ;
#3772 = CARTESIAN_POINT ( 'NONE',  ( 29.78247466943224353, -31.50037777100624936, 14.21032438808837739 ) ) ;
#3774 = CARTESIAN_POINT ( 'NONE',  ( -30.80695165399999880, -52.17988569500000295, 10.58548262299999898 ) ) ;
[truncated: 64,853,438 more chars]
