# Supplementary material for: Characterization of Ultrasound Probe-Dependent Interference in Electromagnetic Tracking for Image-Guided Procedures
Source: Sensors (Basel). 2026 Jun 27;26(13):4096. doi: 10.3390/s26134096 (PMC13363777; doi:10.3390/s26134096)
Supplement: Supplementary file 1 [file sensors-26-04096-s001.zip › Supplementary Material S2/S2_Study3_AcquisitionSetup.STEP]

ISO-10303-21;
HEADER;
FILE_DESCRIPTION (( 'STEP AP203' ),
    '1' );
FILE_NAME ('Study3_AcquisitionSetup.STEP',
    '2025-11-26T14:49:52',
    ( '' ),
    ( '' ),
    'SwSTEP 2.0',
    'SolidWorks 2025',
    '' );
FILE_SCHEMA (( 'CONFIG_CONTROL_DESIGN' ));
ENDSEC;

DATA;
#1 = CIRCLE ( 'NONE', #10498, 2.500000000000002220 ) ;
#2 = VECTOR ( 'NONE', #27009, 1000.000000000000000 ) ;
#3 = FACE_OUTER_BOUND ( 'NONE', #10016, .T. ) ;
#4 = ORIENTED_EDGE ( 'NONE', *, *, #10837, .T. ) ;
#5 = APPROVAL_PERSON_ORGANIZATION ( #22032, #17840, #4415 ) ;
#6 = EDGE_CURVE ( 'NONE', #23229, #40369, #2878, .T. ) ;
#7 = VERTEX_POINT ( 'NONE', #17191 ) ;
#8 = DIRECTION ( 'NONE',  ( 0.7071067811865439090, 0.000000000000000000, 0.7071067811865512365 ) ) ;
#9 = AXIS2_PLACEMENT_3D ( 'NONE', #33779, #29576, #30024 ) ;
#10 = CARTESIAN_POINT ( 'NONE',  ( -175.0000000000000284, -10.00000000000000000, -40.00000000000000711 ) ) ;
#11 = AXIS2_PLACEMENT_3D ( 'NONE', #16431, #34055, #23481 ) ;
#12 = CARTESIAN_POINT ( 'NONE',  ( 105.0000000000001137, 65.00000000000000000, -10.00000000000000000 ) ) ;
#13 = CARTESIAN_POINT ( 'NONE',  ( 174.9999999999999716, 0.000000000000000000, 57.50000000000002842 ) ) ;
#14 = ADVANCED_FACE ( 'NONE', ( #42067 ), #28440, .F. ) ;
#15 = ADVANCED_FACE ( 'NONE', ( #14150 ), #13676, .T. ) ;
#16 = CARTESIAN_POINT ( 'NONE',  ( 19.57766952966365537, -17.67766952966372074, 169.6259884629822068 ) ) ;
#17 = DIRECTION ( 'NONE',  ( 1.000000000000000000, 0.000000000000000000, 0.000000000000000000 ) ) ;
#18 = CARTESIAN_POINT ( 'NONE',  ( -26.15854378190462981, -48.81976605999812335, 67.99999999999998579 ) ) ;
#19 = DATE_AND_TIME ( #36840, #44201 ) ;
#21 = ORIENTED_EDGE ( 'NONE', *, *, #44821, .F. ) ;
#20 = DIRECTION ( 'NONE',  ( 0.000000000000000000, 1.000000000000000000, 0.000000000000000000 ) ) ;
#22 = ORIENTED_EDGE ( 'NONE', *, *, #2618, .T. ) ;
#23 = EDGE_LOOP ( 'NONE', ( #21830, #37881 ) ) ;
#24 = VERTEX_POINT ( 'NONE', #10158 ) ;
#25 = VERTEX_POINT ( 'NONE', #54 ) ;
#26 = DIRECTION ( 'NONE',  ( 1.047444401652940007E-14, 1.000000000000000000, 0.000000000000000000 ) ) ;
#27 = CARTESIAN_POINT ( 'NONE',  ( -5.000000000000272671, -199.9999999999998579, 0.000000000000000000 ) ) ;
#28 = CARTESIAN_POINT ( 'NONE',  ( -24.99999999999999289, -10.00000000000000000, 12.49999999999997691 ) ) ;
#29 = DIRECTION ( 'NONE',  ( 0.000000000000000000, 0.000000000000000000, 1.000000000000000000 ) ) ;
#30 = CIRCLE ( 'NONE', #21767, 2.500000000000002220 ) ;
#31 = FACE_OUTER_BOUND ( 'NONE', #43824, .T. ) ;
#32 = CARTESIAN_POINT ( 'NONE',  ( -2.833530638419085037E-14, -2.669328098979208086, 2.669328098979216968 ) ) ;
#33 = CARTESIAN_POINT ( 'NONE',  ( -48.81976605999803809, 26.15854378190480034, 1.000000000000000000 ) ) ;
#34 = DIRECTION ( 'NONE',  ( 0.000000000000000000, 1.000000000000000000, 0.000000000000000000 ) ) ;
#35 = ORIENTED_EDGE ( 'NONE', *, *, #28241, .F. ) ;
#36 = DIRECTION ( 'NONE',  ( -0.000000000000000000, 1.000000000000000000, -0.000000000000000000 ) ) ;
#37 = ORIENTED_EDGE ( 'NONE', *, *, #43230, .T. ) ;
#38 = ORIENTED_EDGE ( 'NONE', *, *, #19665, .F. ) ;
#39 = ORIENTED_EDGE ( 'NONE', *, *, #34896, .F. ) ;
#40 = EDGE_CURVE ( 'NONE', #43397, #10092, #3108, .T. ) ;
#41 = PERSON_AND_ORGANIZATION_ROLE ( 'classification_officer' ) ;
#42 = CARTESIAN_POINT ( 'NONE',  ( 253.7500000000001990, 10.00000000000008882, -10.00000000000000000 ) ) ;
#43 = CARTESIAN_POINT ( 'NONE',  ( 42.60000000000001563, -154.9999999999999147, 5.000000000000517808 ) ) ;
#44 = CARTESIAN_POINT ( 'NONE',  ( -253.7499999999999147, 155.0000000000001421, -5.000000000000000000 ) ) ;
#45 = CC_DESIGN_PERSON_AND_ORGANIZATION_ASSIGNMENT ( #1147, #19639, ( #27738 ) ) ;
#46 = CARTESIAN_POINT ( 'NONE',  ( 53.41871869555663466, -21.09122386236048285, 13.07106781186547728 ) ) ;
#47 = DIRECTION ( 'NONE',  ( 0.000000000000000000, 0.000000000000000000, 1.000000000000000000 ) ) ;
#48 = VERTEX_POINT ( 'NONE', #24689 ) ;
#49 = ORIENTED_EDGE ( 'NONE', *, *, #12542, .T. ) ;
#50 = ORIENTED_EDGE ( 'NONE', *, *, #8622, .F. ) ;
#51 = LOCAL_TIME ( 14, 49, 52.00000000000000000, #20842 ) ;
#52 = CARTESIAN_POINT ( 'NONE',  ( 253.7500000000001421, 0.000000000000000000, 0.000000000000000000 ) ) ;
#53 = CIRCLE ( 'NONE', #23992, 45.00000000000000711 ) ;
#54 = CARTESIAN_POINT ( 'NONE',  ( 38.30300120863743274, -32.13845202263357237, -1.299781226200091252E-16 ) ) ;
#55 = CIRCLE ( 'NONE', #15799, 2.099999999999990763 ) ;
#56 = AXIS2_PLACEMENT_3D ( 'NONE', #20447, #34769, #8953 ) ;
#57 = APPROVAL_PERSON_ORGANIZATION ( #402, #5754, #14472 ) ;
#58 = EDGE_CURVE ( 'NONE', #26215, #38048, #10718, .T. ) ;
#59 = CIRCLE ( 'NONE', #45767, 2.500000000000002220 ) ;
#60 = DIRECTION ( 'NONE',  ( -0.3826834323650968872, -0.9238795325112837409, 0.000000000000000000 ) ) ;
#61 = CARTESIAN_POINT ( 'NONE',  ( 124.9999999999999716, 0.000000000000000000, -137.5000000000000000 ) ) ;
#62 = PERSON ( 'UNSPECIFIED', 'UNSPECIFIED', 'UNSPECIFIED', ('UNSPECIFIED'), ('UNSPECIFIED'), ('UNSPECIFIED') ) ;
#63 = LINE ( 'NONE', #36199, #43003 ) ;
#64 = EDGE_CURVE ( 'NONE', #4382, #27209, #32200, .T. ) ;
#65 = DIRECTION ( 'NONE',  ( 0.000000000000000000, 0.000000000000000000, -1.000000000000000000 ) ) ;
#66 = FACE_OUTER_BOUND ( 'NONE', #22273, .T. ) ;
#67 = EDGE_LOOP ( 'NONE', ( #41686, #17286, #19705, #16017 ) ) ;
#68 = CARTESIAN_POINT ( 'NONE',  ( -175.0000000000000284, -10.00000000000000000, 35.00000000000000000 ) ) ;
#69 = AXIS2_PLACEMENT_3D ( 'NONE', #6439, #44918, #30847 ) ;
#70 = DIRECTION ( 'NONE',  ( 0.000000000000000000, 0.000000000000000000, 1.000000000000000000 ) ) ;
#71 = DIRECTION ( 'NONE',  ( -0.000000000000000000, -0.000000000000000000, 1.000000000000000000 ) ) ;
#72 = ADVANCED_FACE ( 'NONE', ( #10621 ), #39244, .F. ) ;
#73 = EDGE_CURVE ( 'NONE', #32766, #3583, #16690, .T. ) ;
#74 = DIRECTION ( 'NONE',  ( -1.000000000000000000, 0.000000000000000000, 0.000000000000000000 ) ) ;
#75 = DIRECTION ( 'NONE',  ( -0.000000000000000000, 1.000000000000000000, -0.000000000000000000 ) ) ;
#76 = DIRECTION ( 'NONE',  ( 0.5000000000000069944, 0.4999999999999947820, 0.7071067811865463515 ) ) ;
#77 = CYLINDRICAL_SURFACE ( 'NONE', #31697, 2.499999999999995115 ) ;
#78 = SECURITY_CLASSIFICATION ( '', '', #40770 ) ;
#79 = CARTESIAN_POINT ( 'NONE',  ( 2.669328098979208086, -3.755786496842891169E-16, 2.669328098979216968 ) ) ;
#80 = ORIENTED_EDGE ( 'NONE', *, *, #13693, .F. ) ;
#81 = ORIENTED_EDGE ( 'NONE', *, *, #27462, .F. ) ;
#82 = ORIENTED_EDGE ( 'NONE', *, *, #19730, .F. ) ;
#83 = CIRCLE ( 'NONE', #36800, 2.499999999999995115 ) ;
#84 = AXIS2_PLACEMENT_3D ( 'NONE', #12480, #43938, #8719 ) ;
#85 = AXIS2_PLACEMENT_3D ( 'NONE', #45978, #31908, #28601 ) ;
#86 = CARTESIAN_POINT ( 'NONE',  ( -175.0000000000000284, 0.000000000000000000, -37.50000000000001421 ) ) ;
#87 = PRODUCT_DEFINITION_FORMATION_WITH_SPECIFIED_SOURCE ( 'ANY', '', #7350, .NOT_KNOWN. ) ;
#88 = PLANE ( 'NONE',  #41783 ) ;
#89 = CARTESIAN_POINT ( 'NONE',  ( -4.185789451624787105, 170.0000000000000000, -1.305385914838858637E-15 ) ) ;
#90 = LINE ( 'NONE', #6877, #41952 ) ;
#91 = CYLINDRICAL_SURFACE ( 'NONE', #45876, 2.499999999999995115 ) ;
#92 = DIRECTION ( 'NONE',  ( -0.000000000000000000, 0.000000000000000000, -1.000000000000000000 ) ) ;
#93 = CYLINDRICAL_SURFACE ( 'NONE', #15475, 2.500000000000002220 ) ;
#94 = DIRECTION ( 'NONE',  ( 0.000000000000000000, 0.000000000000000000, 1.000000000000000000 ) ) ;
#95 = DIRECTION ( 'NONE',  ( 0.000000000000000000, 1.000000000000000000, 0.000000000000000000 ) ) ;
#96 = ORIENTED_EDGE ( 'NONE', *, *, #36875, .F. ) ;
#97 = ORIENTED_EDGE ( 'NONE', *, *, #23476, .T. ) ;
#98 = PERSON_AND_ORGANIZATION ( #62, #12696 ) ;
#99 = VERTEX_POINT ( 'NONE', #35029 ) ;
#100 = CARTESIAN_POINT ( 'NONE',  ( 14.75240671685876848, 16.19076126961075346, 44.95495835856459621 ) ) ;
#101 = DIRECTION ( 'NONE',  ( -0.000000000000000000, 1.000000000000000000, -0.000000000000000000 ) ) ;
#102 = CARTESIAN_POINT ( 'NONE',  ( -2.179497266191728677, -84.99999999999997158, -3.774999999999702371 ) ) ;
#103 = CARTESIAN_POINT ( 'NONE',  ( -3.269245899286270074, -1.334664049489572069, 1.334664049489611148 ) ) ;
#104 = DIRECTION ( 'NONE',  ( 0.000000000000000000, 0.000000000000000000, 1.000000000000000000 ) ) ;
#105 = AXIS2_PLACEMENT_3D ( 'NONE', #26923, #33544, #19219 ) ;
#106 = ORIENTED_EDGE ( 'NONE', *, *, #11207, .F. ) ;
#107 = ORIENTED_EDGE ( 'NONE', *, *, #18312, .F. ) ;
#108 = ORIENTED_EDGE ( 'NONE', *, *, #20471, .T. ) ;
#109 = ORIENTED_EDGE ( 'NONE', *, *, #11110, .F. ) ;
#111 = VERTEX_POINT ( 'NONE', #45814 ) ;
#110 = LINE ( 'NONE', #28737, #1264 ) ;
#112 = CARTESIAN_POINT ( 'NONE',  ( 25.25117733173246393, 28.33345192473434793, -32.55139851665619943 ) ) ;
#113 = LINE ( 'NONE', #588, #13744 ) ;
#114 = VERTEX_POINT ( 'NONE', #20936 ) ;
#115 = EDGE_CURVE ( 'NONE', #15343, #606, #45169, .T. ) ;
#116 = AXIS2_PLACEMENT_3D ( 'NONE', #14050, #30991, #6738 ) ;
#117 = AXIS2_PLACEMENT_3D ( 'NONE', #33534, #40799, #26230 ) ;
#118 = AXIS2_PLACEMENT_3D ( 'NONE', #23813, #31090, #34153 ) ;
#119 = CIRCLE ( 'NONE', #14372, 50.00000000000000000 ) ;
#120 = CC_DESIGN_SECURITY_CLASSIFICATION ( #45056, ( #46434 ) ) ;
#121 = CIRCLE ( 'NONE', #26336, 2.500000000000002220 ) ;
#122 = CARTESIAN_POINT ( 'NONE',  ( -100.0000000000000000, -10.00000000000000000, -117.5000000000000142 ) ) ;
#123 = CARTESIAN_POINT ( 'NONE',  ( 0.1767766952966398353, 2.243044805615794779, 145.2606402632171410 ) ) ;
#124 = APPLICATION_CONTEXT ( 'configuration controlled 3d designs of mechanical parts and assemblies' ) ;
#125 = EDGE_CURVE ( 'NONE', #12562, #14765, #28685, .T. ) ;
#126 = LINE ( 'NONE', #10222, #4290 ) ;
#127 = CIRCLE ( 'NONE', #28604, 49.85729008881249769 ) ;
#128 = CARTESIAN_POINT ( 'NONE',  ( -150.0000000000000284, -10.00000000000000000, -15.00000000000001421 ) ) ;
#129 = DIRECTION ( 'NONE',  ( 0.000000000000000000, 0.000000000000000000, 1.000000000000000000 ) ) ;
#130 = CARTESIAN_POINT ( 'NONE',  ( 199.9999999999999716, -10.00000000000000000, -117.5000000000000142 ) ) ;
#131 = EDGE_CURVE ( 'NONE', #44307, #24051, #17666, .T. ) ;
#132 = CARTESIAN_POINT ( 'NONE',  ( -150.0000000000000284, -10.00000000000000000, 60.00000000000002842 ) ) ;
#133 = ADVANCED_FACE ( 'NONE', ( #34462 ), #38219, .F. ) ;
#134 = CARTESIAN_POINT ( 'NONE',  ( -125.0000000000000000, 0.000000000000000000, -90.00000000000000000 ) ) ;
#135 = CARTESIAN_POINT ( 'NONE',  ( -200.0000000000000000, -10.00000000000000000, -212.5000000000000284 ) ) ;
#136 = DIRECTION ( 'NONE',  ( -0.000000000000000000, -0.000000000000000000, 1.000000000000000000 ) ) ;
#137 = CARTESIAN_POINT ( 'NONE',  ( 0.000000000000000000, 0.000000000000000000, -15.00000000000001421 ) ) ;
#138 = ORIENTED_EDGE ( 'NONE', *, *, #43926, .T. ) ;
#139 = ORIENTED_EDGE ( 'NONE', *, *, #22621, .T. ) ;
#140 = ORIENTED_EDGE ( 'NONE', *, *, #39879, .F. ) ;
#141 = FACE_OUTER_BOUND ( 'NONE', #40165, .T. ) ;
#142 = CARTESIAN_POINT ( 'NONE',  ( -39.41772540699752625, 45.58227459300201190, 60.10407640085684733 ) ) ;
#143 = DIRECTION ( 'NONE',  ( -0.4999999999999983347, 0.5000000000000001110, 0.7071067811865487940 ) ) ;
#144 = CARTESIAN_POINT ( 'NONE',  ( 0.000000000000000000, 0.000000000000000000, 163.0000000000000000 ) ) ;
#145 = FACE_BOUND ( 'NONE', #1196, .T. ) ;
#146 = AXIS2_PLACEMENT_3D ( 'NONE', #30295, #15987, #19727 ) ;
#147 = CARTESIAN_POINT ( 'NONE',  ( 42.49999999999972999, -49.99999999999985789, 10.00000000000000000 ) ) ;
#148 = EDGE_LOOP ( 'NONE', ( #14532, #37493, #21137 ) ) ;
#149 = CIRCLE ( 'NONE', #32376, 2.500000000000002220 ) ;
#150 = VERTEX_POINT ( 'NONE', #13132 ) ;
#151 = DATE_AND_TIME ( #40027, #20265 ) ;
#152 = VERTEX_POINT ( 'NONE', #9367 ) ;
#153 = ADVANCED_FACE ( 'NONE', ( #41745 ), #41515, .F. ) ;
#154 = ORIENTED_EDGE ( 'NONE', *, *, #21487, .T. ) ;
#156 = ORIENTED_EDGE ( 'NONE', *, *, #11201, .F. ) ;
#155 = FACE_OUTER_BOUND ( 'NONE', #14731, .T. ) ;
#157 = LINE ( 'NONE', #11182, #21797 ) ;
#158 = AXIS2_PLACEMENT_3D ( 'NONE', #35020, #2170, #41822 ) ;
#159 = FACE_BOUND ( 'NONE', #10944, .T. ) ;
#160 = CARTESIAN_POINT ( 'NONE',  ( 124.9999999999999716, 0.000000000000000000, -240.0000000000000284 ) ) ;
#162 = DIRECTION ( 'NONE',  ( 1.000000000000000000, -9.828987283425832098E-16, 2.458970527197087078E-16 ) ) ;
#161 = AXIS2_PLACEMENT_3D ( 'NONE', #1993, #12094, #8791 ) ;
#163 = ORIENTED_EDGE ( 'NONE', *, *, #13463, .F. ) ;
#164 = ORIENTED_EDGE ( 'NONE', *, *, #3475, .T. ) ;
#165 = AXIS2_PLACEMENT_3D ( 'NONE', #35586, #17511, #17046 ) ;
#166 = ORIENTED_EDGE ( 'NONE', *, *, #30663, .F. ) ;
#167 = ORIENTED_EDGE ( 'NONE', *, *, #45633, .T. ) ;
#168 = ORIENTED_EDGE ( 'NONE', *, *, #2937, .T. ) ;
#169 = ORIENTED_EDGE ( 'NONE', *, *, #43863, .T. ) ;
#171 = ORIENTED_EDGE ( 'NONE', *, *, #34105, .T. ) ;
#170 = DIRECTION ( 'NONE',  ( 1.047444401652940007E-14, 1.000000000000000000, -3.491481338843133355E-15 ) ) ;
#172 = DIRECTION ( 'NONE',  ( 0.000000000000000000, 1.000000000000000000, 0.000000000000000000 ) ) ;
#173 = DIRECTION ( 'NONE',  ( 1.000000000000000000, -0.000000000000000000, -0.000000000000000000 ) ) ;
#174 = VERTEX_POINT ( 'NONE', #45262 ) ;
#175 = ORIENTED_EDGE ( 'NONE', *, *, #43060, .F. ) ;
#176 = EDGE_CURVE ( 'NONE', #34332, #35991, #23441, .T. ) ;
#177 = CIRCLE ( 'NONE', #6154, 2.099999999999990763 ) ;
#178 = AXIS2_PLACEMENT_3D ( 'NONE', #15742, #8701, #4039 ) ;
#179 = VECTOR ( 'NONE', #40612, 1000.000000000000000 ) ;
#180 = CC_DESIGN_DATE_AND_TIME_ASSIGNMENT ( #16715, #12965, ( #29322 ) ) ;
#181 = CIRCLE ( 'NONE', #44372, 49.63869458396342793 ) ;
#182 = LINE ( 'NONE', #25292, #19275 ) ;
#183 = CIRCLE ( 'NONE', #8460, 2.500000000000002220 ) ;
#184 = CARTESIAN_POINT ( 'NONE',  ( -100.0000000000000000, -10.00000000000000000, -240.0000000000000284 ) ) ;
#185 = DIRECTION ( 'NONE',  ( 0.000000000000000000, 0.000000000000000000, 1.000000000000000000 ) ) ;
#186 = EDGE_CURVE ( 'NONE', #12800, #24977, #45718, .T. ) ;
#187 = LINE ( 'NONE', #3942, #9743 ) ;
#188 = EDGE_CURVE ( 'NONE', #24569, #27823, #8466, .T. ) ;
#189 = CARTESIAN_POINT ( 'NONE',  ( -204.9999999999999716, -75.00000000000000000, 5.000000000000000000 ) ) ;
#190 = CIRCLE ( 'NONE', #13664, 2.499999999999995115 ) ;
#191 = CARTESIAN_POINT ( 'NONE',  ( 24.99999999999999289, 0.000000000000000000, -87.50000000000000000 ) ) ;
#192 = DIRECTION ( 'NONE',  ( 0.000000000000000000, 0.000000000000000000, 1.000000000000000000 ) ) ;
#193 = EDGE_CURVE ( 'NONE', #41751, #24186, #14471, .T. ) ;
#194 = DIRECTION ( 'NONE',  ( 1.000000000000000000, 0.000000000000000000, 0.000000000000000000 ) ) ;
#195 = VECTOR ( 'NONE', #25628, 1000.000000000000000 ) ;
#196 = ORIENTED_EDGE ( 'NONE', *, *, #5969, .T. ) ;
#197 = APPROVAL_DATE_TIME ( #22016, #44047 ) ;
#198 = SHAPE_REPRESENTATION_RELATIONSHIP ( 'NONE' , 'NONE' ,  #9803, #10724 ) ;
#199 = ORIENTED_EDGE ( 'NONE', *, *, #44997, .F. ) ;
#200 = CARTESIAN_POINT ( 'NONE',  ( 74.99999999999998579, -10.00000000000000000, 57.50000000000002842 ) ) ;
#201 = DIRECTION ( 'NONE',  ( -0.000000000000000000, 1.000000000000000000, -0.000000000000000000 ) ) ;
#202 = DIRECTION ( 'NONE',  ( 0.000000000000000000, 1.000000000000000000, 0.000000000000000000 ) ) ;
#203 = CARTESIAN_POINT ( 'NONE',  ( -175.0000000000000284, -10.00000000000000000, 12.49999999999997691 ) ) ;
#204 = DIRECTION ( 'NONE',  ( 0.000000000000000000, 0.000000000000000000, 1.000000000000000000 ) ) ;
#205 = DIRECTION ( 'NONE',  ( 1.000000000000000000, 0.000000000000000000, -0.000000000000000000 ) ) ;
#206 = DIRECTION ( 'NONE',  ( -0.7933533402912343879, -0.6087614290087216551, 0.000000000000000000 ) ) ;
#207 = LINE ( 'NONE', #39619, #25804 ) ;
#208 = CYLINDRICAL_SURFACE ( 'NONE', #45877, 2.500000000000002220 ) ;
#209 = CALENDAR_DATE ( 2025, 26, 11 ) ;
#211 = EDGE_LOOP ( 'NONE', ( #26018, #14669, #29298, #30114 ) ) ;
#210 = DIRECTION ( 'NONE',  ( 0.3826834323650969982, 0.9238795325112839629, -0.000000000000000000 ) ) ;
#212 = AXIS2_PLACEMENT_3D ( 'NONE', #11479, #8173, #18972 ) ;
#213 = ORIENTED_EDGE ( 'NONE', *, *, #19337, .F. ) ;
#214 = EDGE_CURVE ( 'NONE', #2520, #42522, #1740, .T. ) ;
#215 = VERTEX_POINT ( 'NONE', #13589 ) ;
#217 = ORIENTED_EDGE ( 'NONE', *, *, #30681, .F. ) ;
#216 = DIRECTION ( 'NONE',  ( -3.491481338843133355E-15, -9.949103302895098506E-17, 1.000000000000000000 ) ) ;
#218 = CARTESIAN_POINT ( 'NONE',  ( -5.000000000000021316, -2.886751345948124214, 49.66554808583778424 ) ) ;
#219 = CYLINDRICAL_SURFACE ( 'NONE', #11263, 2.500000000000002220 ) ;
#220 = FACE_OUTER_BOUND ( 'NONE', #4434, .T. ) ;
#221 = DIRECTION ( 'NONE',  ( 0.000000000000000000, 1.000000000000000000, 0.000000000000000000 ) ) ;
#222 = CARTESIAN_POINT ( 'NONE',  ( 174.9999999999999716, -10.00000000000000000, -167.5000000000000000 ) ) ;
#223 = FACE_BOUND ( 'NONE', #17742, .T. ) ;
#224 = CARTESIAN_POINT ( 'NONE',  ( 107.7499999999999858, 0.000000000000000000, 10.00000000000000000 ) ) ;
#225 = VECTOR ( 'NONE', #37696, 1000.000000000000000 ) ;
#226 = FACE_OUTER_BOUND ( 'NONE', #35078, .T. ) ;
#227 = VERTEX_POINT ( 'NONE', #8892 ) ;
#228 = ORIENTED_EDGE ( 'NONE', *, *, #34295, .T. ) ;
#229 = ORIENTED_EDGE ( 'NONE', *, *, #32837, .F. ) ;
#230 = ORIENTED_EDGE ( 'NONE', *, *, #35741, .F. ) ;
#231 = ORIENTED_EDGE ( 'NONE', *, *, #35383, .T. ) ;
#232 = VERTEX_POINT ( 'NONE', #5366 ) ;
#233 = AXIS2_PLACEMENT_3D ( 'NONE', #43702, #1244, #22354 ) ;
#234 = CIRCLE ( 'NONE', #36931, 2.100000000000000977 ) ;
#235 = AXIS2_PLACEMENT_3D ( 'NONE', #27581, #27806, #27106 ) ;
#236 = AXIS2_PLACEMENT_3D ( 'NONE', #9933, #3129, #24708 ) ;
#237 = SHAPE_REPRESENTATION ( 'PerforedSphere', ( #25343 ), #14932 ) ;
#238 = CIRCLE ( 'NONE', #19711, 2.750000000000002665 ) ;
#239 = EDGE_CURVE ( 'NONE', #5191, #14825, #9855, .T. ) ;
#240 = AXIS2_PLACEMENT_3D ( 'NONE', #6151, #41362, #31047 ) ;
#241 = ADVANCED_FACE ( 'NONE', ( #23906 ), #34704, .F. ) ;
#242 = VECTOR ( 'NONE', #23583, 1000.000000000000000 ) ;
#243 = ADVANCED_FACE ( 'NONE', ( #16877 ), #45495, .F. ) ;
#244 = VECTOR ( 'NONE', #16024, 1000.000000000000000 ) ;
#245 = PRODUCT_DEFINITION_SHAPE ( 'NONE', 'NONE',  #40335 ) ;
#246 = VECTOR ( 'NONE', #42325, 1000.000000000000000 ) ;
#247 = EDGE_CURVE ( 'NONE', #31787, #10070, #7737, .T. ) ;
#248 = DIRECTION ( 'NONE',  ( -0.7071067811865487940, 0.000000000000000000, 0.7071067811865463515 ) ) ;
#249 = EDGE_CURVE ( 'NONE', #20046, #907, #31616, .T. ) ;
#250 = VECTOR ( 'NONE', #8160, 1000.000000000000227 ) ;
#251 = EDGE_CURVE ( 'NONE', #19910, #14416, #13739, .T. ) ;
#252 = AXIS2_PLACEMENT_3D ( 'NONE', #42816, #24985, #21928 ) ;
#253 = AXIS2_PLACEMENT_3D ( 'NONE', #10628, #31750, #35747 ) ;
#254 = CARTESIAN_POINT ( 'NONE',  ( -70.00000000000008527, -230.0000000000000853, 0.000000000000000000 ) ) ;
#255 = ORIENTED_EDGE ( 'NONE', *, *, #5781, .F. ) ;
#256 = ORIENTED_EDGE ( 'NONE', *, *, #44402, .F. ) ;
#257 = DIRECTION ( 'NONE',  ( 0.000000000000000000, 0.000000000000000000, 1.000000000000000000 ) ) ;
#258 = DIRECTION ( 'NONE',  ( 0.7071067811865561215, 0.7071067811865389130, -3.491481338843133355E-15 ) ) ;
#259 = CIRCLE ( 'NONE', #308, 3.000000000000002665 ) ;
#260 = LINE ( 'NONE', #10823, #44140 ) ;
#261 = DIRECTION ( 'NONE',  ( 0.000000000000000000, 1.000000000000000000, 0.000000000000000000 ) ) ;
#262 = DIRECTION ( 'NONE',  ( 0.000000000000000000, 1.000000000000000000, 0.000000000000000000 ) ) ;
#263 = DIRECTION ( 'NONE',  ( -0.000000000000000000, 1.000000000000000000, -0.000000000000000000 ) ) ;
#264 = CARTESIAN_POINT ( 'NONE',  ( -200.0000000000000000, -10.00000000000000000, -237.5000000000000284 ) ) ;
#265 = COORDINATED_UNIVERSAL_TIME_OFFSET ( 0, 0, .AHEAD. ) ;
#267 = VERTEX_POINT ( 'NONE', #19920 ) ;
#266 = DIRECTION ( 'NONE',  ( -0.000000000000000000, 1.000000000000000000, -0.000000000000000000 ) ) ;
#268 = ORIENTED_EDGE ( 'NONE', *, *, #4570, .F. ) ;
#269 = ORIENTED_EDGE ( 'NONE', *, *, #16789, .F. ) ;
#270 = EDGE_CURVE ( 'NONE', #22263, #16880, #39935, .T. ) ;
#271 = EDGE_LOOP ( 'NONE', ( #13324, #1014, #31614, #26048 ) ) ;
#272 = ORIENTED_EDGE ( 'NONE', *, *, #5068, .T. ) ;
#273 = CIRCLE ( 'NONE', #25742, 2.500000000000002220 ) ;
#274 = FACE_BOUND ( 'NONE', #20275, .T. ) ;
#275 = FACE_OUTER_BOUND ( 'NONE', #11225, .T. ) ;
#276 = CARTESIAN_POINT ( 'NONE',  ( 0.000000000000000000, -9.285655870941786461, 0.6350000000000000089 ) ) ;
#277 = EDGE_CURVE ( 'NONE', #35662, #9760, #9121, .T. ) ;
#278 = CIRCLE ( 'NONE', #31746, 2.499999999999995115 ) ;
#279 = DIRECTION ( 'NONE',  ( 0.000000000000000000, 1.000000000000000000, 0.000000000000000000 ) ) ;
#280 = CARTESIAN_POINT ( 'NONE',  ( -5.031977463637811177, 4.116293154639901530, 26.89676630584484585 ) ) ;
#281 = CARTESIAN_POINT ( 'NONE',  ( -100.0000000000000000, 0.000000000000000000, 60.00000000000002842 ) ) ;
#282 = LINE ( 'NONE', #33356, #34223 ) ;
#283 = DIRECTION ( 'NONE',  ( -0.3826834323650873393, -0.9238795325112877377, 0.000000000000000000 ) ) ;
#284 = EDGE_LOOP ( 'NONE', ( #5276, #38264 ) ) ;
#286 = ORIENTED_EDGE ( 'NONE', *, *, #1622, .T. ) ;
#285 = DIRECTION ( 'NONE',  ( 0.000000000000000000, 0.000000000000000000, 1.000000000000000000 ) ) ;
#287 = AXIS2_PLACEMENT_3D ( 'NONE', #43491, #39977, #43274 ) ;
#288 = VERTEX_POINT ( 'NONE', #12888 ) ;
#289 = ORIENTED_EDGE ( 'NONE', *, *, #16072, .T. ) ;
#290 = ORIENTED_EDGE ( 'NONE', *, *, #31003, .T. ) ;
#291 = PERSON_AND_ORGANIZATION ( #44836, #12847 ) ;
#292 = CARTESIAN_POINT ( 'NONE',  ( 241.3500000000001364, 65.00000000000008527, -5.000000000000000000 ) ) ;
#293 = AXIS2_PLACEMENT_3D ( 'NONE', #8271, #22835, #19077 ) ;
#294 = CARTESIAN_POINT ( 'NONE',  ( -49.99999999999998579, 0.000000000000000000, -242.5000000000000284 ) ) ;
#295 = CARTESIAN_POINT ( 'NONE',  ( 6.884601008849802639, -7.253876110393205678, 26.98718127854863624 ) ) ;
#296 = DIRECTION ( 'NONE',  ( 0.000000000000000000, 0.000000000000000000, 1.000000000000000000 ) ) ;
#297 = CARTESIAN_POINT ( 'NONE',  ( -44.78838205011056317, 4.358994532381593956, 2.967723034435191360E-13 ) ) ;
#298 = DIRECTION ( 'NONE',  ( 0.000000000000000000, 0.000000000000000000, 1.000000000000000000 ) ) ;
#299 = ORIENTED_EDGE ( 'NONE', *, *, #31572, .T. ) ;
#300 = ORIENTED_EDGE ( 'NONE', *, *, #20393, .F. ) ;
#301 = ORIENTED_EDGE ( 'NONE', *, *, #2030, .T. ) ;
#302 = AXIS2_PLACEMENT_3D ( 'NONE', #14651, #43261, #36907 ) ;
#303 = DIRECTION ( 'NONE',  ( 0.000000000000000000, 0.000000000000000000, 1.000000000000000000 ) ) ;
#304 = AXIS2_PLACEMENT_3D ( 'NONE', #9633, #37573, #38039 ) ;
#305 = AXIS2_PLACEMENT_3D ( 'NONE', #21709, #39075, #7632 ) ;
#306 = ADVANCED_FACE ( 'NONE', ( #27185 ), #6998, .F. ) ;
#307 = EDGE_CURVE ( 'NONE', #21552, #11990, #32349, .T. ) ;
#308 = AXIS2_PLACEMENT_3D ( 'NONE', #33154, #35975, #11109 ) ;
#309 = EDGE_CURVE ( 'NONE', #36058, #2588, #3123, .T. ) ;
#310 = EDGE_CURVE ( 'NONE', #32917, #43121, #43146, .T. ) ;
#311 = AXIS2_PLACEMENT_3D ( 'NONE', #1893, #37099, #23461 ) ;
#312 = AXIS2_PLACEMENT_3D ( 'NONE', #14271, #35392, #3242 ) ;
#313 = CARTESIAN_POINT ( 'NONE',  ( 100.0000000000000142, -245.0000000000000000, 4.999999999999938716 ) ) ;
#314 = EDGE_CURVE ( 'NONE', #16921, #40197, #36097, .T. ) ;
#315 = CARTESIAN_POINT ( 'NONE',  ( -99.99999999999998579, 255.0000000000000000, 10.00000000000000000 ) ) ;
#316 = AXIS2_PLACEMENT_3D ( 'NONE', #29594, #36852, #19469 ) ;
#317 = CC_DESIGN_DATE_AND_TIME_ASSIGNMENT ( #36046, #4365, ( #43496 ) ) ;
#318 = EDGE_CURVE ( 'NONE', #22264, #36184, #42217, .T. ) ;
#319 = CARTESIAN_POINT ( 'NONE',  ( 253.7500000000001421, 155.0000000000001421, -5.000000000000000000 ) ) ;
#320 = DIRECTION ( 'NONE',  ( 0.7071067811865561215, 0.7071067811865389130, -3.491481338843133355E-15 ) ) ;
#321 = CARTESIAN_POINT ( 'NONE',  ( -99.99999999999998579, -255.0000000000000000, 10.00000000000000000 ) ) ;
#322 = EDGE_LOOP ( 'NONE', ( #34233, #6647, #37335, #38520 ) ) ;
#323 = DIRECTION ( 'NONE',  ( -1.047444401652940164E-14, -1.000000000000000000, 3.491391057429552282E-15 ) ) ;
#324 = CARTESIAN_POINT ( 'NONE',  ( -7.500000000000269118, -49.99999999999986500, 0.000000000000000000 ) ) ;
#325 = CARTESIAN_POINT ( 'NONE',  ( 6.861204994531268753, 4.518941671581393926, 44.21231682007714880 ) ) ;
#326 = CARTESIAN_POINT ( 'NONE',  ( 18.59122386235994995, 50.91871869555685493, 13.07106781186547728 ) ) ;
#327 = CARTESIAN_POINT ( 'NONE',  ( -0.6536680706073594305, 7.471460235688098805, 175.0000000000000000 ) ) ;
#328 = CIRCLE ( 'NONE', #36257, 7.500000000000000000 ) ;
#329 = CARTESIAN_POINT ( 'NONE',  ( 47.49999999999973710, -49.99999999999985789, 10.00000000000000000 ) ) ;
#330 = CONICAL_SURFACE ( 'NONE', #28047, 2.099999999999990763, 1.029744258676645874 ) ;
#331 = FACE_OUTER_BOUND ( 'NONE', #36534, .T. ) ;
#332 = DIRECTION ( 'NONE',  ( 0.4999999999999956701, 0.5000000000000059952, 0.7071067811865463515 ) ) ;
#333 = AXIS2_PLACEMENT_3D ( 'NONE', #5826, #15932, #31180 ) ;
#334 = VERTEX_POINT ( 'NONE', #28590 ) ;
#335 = ORIENTED_EDGE ( 'NONE', *, *, #12180, .F. ) ;
#336 = EDGE_LOOP ( 'NONE', ( #42842, #31428 ) ) ;
#337 = ORIENTED_EDGE ( 'NONE', *, *, #36957, .F. ) ;
#338 = CARTESIAN_POINT ( 'NONE',  ( -105.0000000000000284, 6.162975822039154730E-30, 0.000000000000000000 ) ) ;
#339 = CARTESIAN_POINT ( 'NONE',  ( 100.0000000000000000, -10.00000000000000000, 157.5000000000000000 ) ) ;
#340 = CARTESIAN_POINT ( 'NONE',  ( 49.99999999999998579, -10.00000000000000000, 32.50000000000000711 ) ) ;
#341 = DIRECTION ( 'NONE',  ( -0.3826834323650969982, -0.9238795325112837409, 0.000000000000000000 ) ) ;
#342 = CARTESIAN_POINT ( 'NONE',  ( -23.99999999999974420, -41.56921938165319830, 6.000000000000000000 ) ) ;
#343 = CARTESIAN_POINT ( 'NONE',  ( 174.9999999999999716, -10.00000000000000000, -187.5000000000000000 ) ) ;
#344 = CIRCLE ( 'NONE', #42300, 2.500000000000002220 ) ;
#345 = DIRECTION ( 'NONE',  ( 0.000000000000000000, 1.000000000000000000, 0.000000000000000000 ) ) ;
#346 = VECTOR ( 'NONE', #43890, 1000.000000000000000 ) ;
#347 = DIRECTION ( 'NONE',  ( 0.000000000000000000, 0.000000000000000000, 1.000000000000000000 ) ) ;
#348 = DIRECTION ( 'NONE',  ( 1.000000000000000000, 0.000000000000000000, 0.000000000000000000 ) ) ;
#349 = ORIENTED_EDGE ( 'NONE', *, *, #38115, .T. ) ;
#350 = VERTEX_POINT ( 'NONE', #6751 ) ;
#351 = APPLICATION_PROTOCOL_DEFINITION ( 'international standard', 'config_control_design', 1994, #40282 ) ;
#352 = ORIENTED_EDGE ( 'NONE', *, *, #4690, .T. ) ;
#353 = FACE_OUTER_BOUND ( 'NONE', #2831, .T. ) ;
#354 = DIRECTION ( 'NONE',  ( 1.000000000000000000, -0.000000000000000000, -0.000000000000000000 ) ) ;
#355 = AXIS2_PLACEMENT_3D ( 'NONE', #7956, #36117, #21578 ) ;
#356 = LINE ( 'NONE', #43047, #24941 ) ;
#357 = DIRECTION ( 'NONE',  ( -0.000000000000000000, 1.000000000000000000, -0.000000000000000000 ) ) ;
#358 = ADVANCED_FACE ( 'NONE', ( #10067 ), #21118, .F. ) ;
#359 = CARTESIAN_POINT ( 'NONE',  ( -125.0000000000000000, -10.00000000000000000, -65.00000000000000000 ) ) ;
#360 = ORIENTED_EDGE ( 'NONE', *, *, #8862, .T. ) ;
#361 = VERTEX_POINT ( 'NONE', #17332 ) ;
#362 = ORIENTED_EDGE ( 'NONE', *, *, #15179, .F. ) ;
#363 = ORIENTED_EDGE ( 'NONE', *, *, #32571, .F. ) ;
#364 = AXIS2_PLACEMENT_3D ( 'NONE', #17431, #14839, #20948 ) ;
#365 = EDGE_LOOP ( 'NONE', ( #37548, #32864 ) ) ;
#366 = DIRECTION ( 'NONE',  ( 0.000000000000000000, 0.000000000000000000, -1.000000000000000000 ) ) ;
#367 = DIRECTION ( 'NONE',  ( -0.8660254037844350439, 0.3535533905932823906, -0.3535533905932745635 ) ) ;
#368 = ORIENTED_EDGE ( 'NONE', *, *, #5450, .T. ) ;
#369 = EDGE_CURVE ( 'NONE', #19070, #32990, #27854, .T. ) ;
#370 = EDGE_CURVE ( 'NONE', #23787, #40091, #46202, .T. ) ;
#371 = EDGE_CURVE ( 'NONE', #33053, #9660, #33131, .T. ) ;
#372 = CIRCLE ( 'NONE', #33324, 49.85729008881249058 ) ;
#373 = VECTOR ( 'NONE', #25769, 1000.000000000000000 ) ;
#374 = CARTESIAN_POINT ( 'NONE',  ( 3.269245899286254087, -4.083370417540858982E-14, -1.887499999999999067 ) ) ;
#375 = CARTESIAN_POINT ( 'NONE',  ( 1.496518774594741030, 1.685615903798291182, 145.5149490737314864 ) ) ;
#376 = CC_DESIGN_DATE_AND_TIME_ASSIGNMENT ( #26627, #40940, ( #14227 ) ) ;
#377 = VECTOR ( 'NONE', #10116, 1000.000000000000114 ) ;
#378 = DIRECTION ( 'NONE',  ( 0.000000000000000000, 0.000000000000000000, 1.000000000000000000 ) ) ;
#379 = DIRECTION ( 'NONE',  ( -0.8623724356957940262, 0.3623724356957975790, 0.3535533905932720655 ) ) ;
#380 = CARTESIAN_POINT ( 'NONE',  ( -90.00000000000015632, 254.9999999999999432, 10.00000000000000000 ) ) ;
#381 = DIRECTION ( 'NONE',  ( -0.000000000000000000, 1.000000000000000000, -0.000000000000000000 ) ) ;
#382 = AXIS2_PLACEMENT_3D ( 'NONE', #25746, #13625, #14740 ) ;
#383 = DIRECTION ( 'NONE',  ( 0.000000000000000000, 1.000000000000000000, 0.000000000000000000 ) ) ;
#384 = LINE ( 'NONE', #42836, #29541 ) ;
#385 = LINE ( 'NONE', #18437, #9209 ) ;
#386 = CARTESIAN_POINT ( 'NONE',  ( -75.00000000000001421, -10.00000000000000000, 132.4999999999999716 ) ) ;
#387 = CARTESIAN_POINT ( 'NONE',  ( -49.99999999999998579, -10.00000000000000000, -142.5000000000000284 ) ) ;
#388 = EDGE_LOOP ( 'NONE', ( #42532, #45919, #18730, #26399 ) ) ;
#389 = ORIENTED_EDGE ( 'NONE', *, *, #2149, .F. ) ;
#390 = ORIENTED_EDGE ( 'NONE', *, *, #14124, .T. ) ;
#391 = CALENDAR_DATE ( 2025, 26, 11 ) ;
#392 = CARTESIAN_POINT ( 'NONE',  ( -150.0000000000000284, -10.00000000000000000, 82.49999999999998579 ) ) ;
#393 = CARTESIAN_POINT ( 'NONE',  ( -75.00000000000001421, 0.000000000000000000, -115.0000000000000142 ) ) ;
#394 = CARTESIAN_POINT ( 'NONE',  ( 124.9999999999999716, -10.00000000000000000, 162.5000000000000000 ) ) ;
#395 = DIRECTION ( 'NONE',  ( 0.000000000000000000, 0.000000000000000000, 1.000000000000000000 ) ) ;
#396 = EDGE_CURVE ( 'NONE', #40879, #23787, #18277, .T. ) ;
#397 = FACE_BOUND ( 'NONE', #2074, .T. ) ;
#398 = DIRECTION ( 'NONE',  ( 0.000000000000000000, 0.000000000000000000, -1.000000000000000000 ) ) ;
#399 = AXIS2_PLACEMENT_3D ( 'NONE', #10477, #32296, #3912 ) ;
#400 = VERTEX_POINT ( 'NONE', #25082 ) ;
#401 = VERTEX_POINT ( 'NONE', #11011 ) ;
#402 = PERSON_AND_ORGANIZATION ( #62, #12696 ) ;
#403 = ORIENTED_EDGE ( 'NONE', *, *, #15186, .F. ) ;
#404 = ORIENTED_EDGE ( 'NONE', *, *, #20126, .F. ) ;
#406 = VERTEX_POINT ( 'NONE', #18033 ) ;
#405 = CARTESIAN_POINT ( 'NONE',  ( 4.345361248170291013, 9.014344924487669886, 19.30875114230422085 ) ) ;
#407 = CIRCLE ( 'NONE', #9349, 2.500000000000002220 ) ;
#408 = CARTESIAN_POINT ( 'NONE',  ( 199.9999999999999716, 0.000000000000000000, 60.00000000000002842 ) ) ;
#409 = EDGE_CURVE ( 'NONE', #2818, #9113, #28621, .T. ) ;
#410 = FACE_BOUND ( 'NONE', #8401, .T. ) ;
#411 = DIRECTION ( 'NONE',  ( 0.000000000000000000, 1.000000000000000000, 0.000000000000000000 ) ) ;
#412 = DIRECTION ( 'NONE',  ( 0.000000000000000000, 0.000000000000000000, 1.000000000000000000 ) ) ;
#413 = ORIENTED_EDGE ( 'NONE', *, *, #4478, .T. ) ;
#414 = VECTOR ( 'NONE', #27552, 1000.000000000000114 ) ;
#415 = ORIENTED_EDGE ( 'NONE', *, *, #39959, .T. ) ;
#416 = ORIENTED_EDGE ( 'NONE', *, *, #9094, .F. ) ;
#417 = ORIENTED_EDGE ( 'NONE', *, *, #16232, .F. ) ;
#418 = ORIENTED_EDGE ( 'NONE', *, *, #763, .F. ) ;
#420 = ORIENTED_EDGE ( 'NONE', *, *, #33796, .T. ) ;
#419 = PLANE ( 'NONE',  #35690 ) ;
#421 = CARTESIAN_POINT ( 'NONE',  ( 0.000000000000000000, 170.0000000000000000, -2.500000000000000000 ) ) ;
#422 = DIRECTION ( 'NONE',  ( -2.398499346960269990E-15, -2.539200915204262275E-15, -1.000000000000000000 ) ) ;
#423 = EDGE_LOOP ( 'NONE', ( #4749, #41074, #24570, #42927 ) ) ;
#424 = ADVANCED_FACE ( 'NONE', ( #10525 ), #208, .F. ) ;
#425 = EDGE_LOOP ( 'NONE', ( #755, #45354, #27403, #29815 ) ) ;
#426 = ADVANCED_FACE ( 'NONE', ( #38910, #25312 ), #6531, .T. ) ;
#428 = EDGE_CURVE ( 'NONE', #33827, #36754, #28411, .T. ) ;
#427 = AXIS2_PLACEMENT_3D ( 'NONE', #41438, #19617, #20084 ) ;
#429 = CIRCLE ( 'NONE', #1170, 2.500000000000002220 ) ;
#430 = AXIS2_PLACEMENT_3D ( 'NONE', #44974, #6656, #9330 ) ;
#431 = EDGE_CURVE ( 'NONE', #41653, #22853, #13658, .T. ) ;
#432 = CARTESIAN_POINT ( 'NONE',  ( -54.25767015720600739, 25.44263012586664274, 1.000000000000000000 ) ) ;
#433 = VECTOR ( 'NONE', #29120, 1000.000000000000000 ) ;
#434 = CARTESIAN_POINT ( 'NONE',  ( 150.0000000000000000, -10.00000000000000000, 9.999999999999980460 ) ) ;
#435 = DIRECTION ( 'NONE',  ( 1.000000000000000000, 0.000000000000000000, 0.000000000000000000 ) ) ;
#436 = CARTESIAN_POINT ( 'NONE',  ( 253.7499999999999716, -70.00000000000001421, -5.000000000000000000 ) ) ;
#437 = CARTESIAN_POINT ( 'NONE',  ( -75.00000000000001421, 0.000000000000000000, 157.5000000000000000 ) ) ;
#438 = CARTESIAN_POINT ( 'NONE',  ( -125.0000000000000000, -10.00000000000000000, -92.50000000000000000 ) ) ;
#439 = CARTESIAN_POINT ( 'NONE',  ( -243.7499999999999716, 79.99999999999994316, -5.000000000000000000 ) ) ;
#440 = DIRECTION ( 'NONE',  ( -0.000000000000000000, 1.000000000000000000, -0.000000000000000000 ) ) ;
#441 = VERTEX_POINT ( 'NONE', #21562 ) ;
#442 = SECURITY_CLASSIFICATION_LEVEL ( 'unclassified' ) ;
#443 = AXIS2_PLACEMENT_3D ( 'NONE', #24606, #9824, #21083 ) ;
#444 =( LENGTH_UNIT ( ) NAMED_UNIT ( * ) SI_UNIT ( .MILLI., .METRE. ) );
#445 = ORIENTED_EDGE ( 'NONE', *, *, #31121, .T. ) ;
#446 = DIRECTION ( 'NONE',  ( -0.3826834323650877279, -0.9238795325112876267, 0.000000000000000000 ) ) ;
#447 = CARTESIAN_POINT ( 'NONE',  ( -8.305895845474577044, 5.568912569504706589, 24.47867214469921393 ) ) ;
#448 = CYLINDRICAL_SURFACE ( 'NONE', #42763, 2.500000000000002220 ) ;
#449 = CARTESIAN_POINT ( 'NONE',  ( 14.83489915019548988, 53.12401428763742928, -5.999999999999999112 ) ) ;
#450 = CARTESIAN_POINT ( 'NONE',  ( -9.585483454896121098E-15, 9.054335034774986526E-15, 3.774999999999999911 ) ) ;
#451 = AXIS2_PLACEMENT_3D ( 'NONE', #43760, #3888, #14449 ) ;
#452 = VECTOR ( 'NONE', #41205, 1000.000000000000000 ) ;
#453 = CARTESIAN_POINT ( 'NONE',  ( -24.99999999999999289, 0.000000000000000000, 60.00000000000002842 ) ) ;
#454 = DIRECTION ( 'NONE',  ( -1.000000000000000000, 0.000000000000000000, 0.000000000000000000 ) ) ;
#455 = DIRECTION ( 'NONE',  ( 1.000000000000000000, 0.000000000000000000, 0.000000000000000000 ) ) ;
#456 = DIRECTION ( 'NONE',  ( -0.5000000000000051070, -0.5000000000000001110, 0.7071067811865437980 ) ) ;
#457 = PERSON_AND_ORGANIZATION ( #62, #12696 ) ;
#459 = VERTEX_POINT ( 'NONE', #3184 ) ;
#458 = DIRECTION ( 'NONE',  ( 0.000000000000000000, 0.000000000000000000, -1.000000000000000000 ) ) ;
#460 = EDGE_LOOP ( 'NONE', ( #43132, #10803, #23974, #13611 ) ) ;
#461 = ORIENTED_EDGE ( 'NONE', *, *, #22769, .T. ) ;
#463 = VERTEX_POINT ( 'NONE', #42383 ) ;
#462 = FACE_BOUND ( 'NONE', #17766, .T. ) ;
#464 = DIRECTION ( 'NONE',  ( -0.000000000000000000, -0.000000000000000000, 1.000000000000000000 ) ) ;
#465 = CARTESIAN_POINT ( 'NONE',  ( 3.255455944751613373, -1.367955944751658048, 1.334664049489602045 ) ) ;
#466 = EDGE_CURVE ( 'NONE', #41594, #4479, #21891, .T. ) ;
#467 = CARTESIAN_POINT ( 'NONE',  ( -29.03831589265162094, -3.556168061056560768E-15, -34.37697209060996784 ) ) ;
#468 = FACE_BOUND ( 'NONE', #16509, .T. ) ;
#469 = DIRECTION ( 'NONE',  ( 0.000000000000000000, 0.000000000000000000, 1.000000000000000000 ) ) ;
#470 = LINE ( 'NONE', #14774, #11432 ) ;
#471 = VERTEX_POINT ( 'NONE', #45432 ) ;
#472 = EDGE_LOOP ( 'NONE', ( #11086, #25960, #21124, #26739 ) ) ;
#473 = ORIENTED_EDGE ( 'NONE', *, *, #4224, .F. ) ;
#474 = ORIENTED_EDGE ( 'NONE', *, *, #3418, .F. ) ;
#475 = VERTEX_POINT ( 'NONE', #17738 ) ;
#476 = VERTEX_POINT ( 'NONE', #17268 ) ;
#477 = VECTOR ( 'NONE', #2865, 1000.000000000000000 ) ;
#478 = EDGE_CURVE ( 'NONE', #12087, #28913, #10685, .T. ) ;
#479 = EDGE_CURVE ( 'NONE', #15972, #20683, #18914, .T. ) ;
#480 = VECTOR ( 'NONE', #27696, 1000.000000000000000 ) ;
#481 = AXIS2_PLACEMENT_3D ( 'NONE', #16064, #30368, #9696 ) ;
#482 = EDGE_CURVE ( 'NONE', #15403, #32029, #34629, .T. ) ;
#483 = AXIS2_PLACEMENT_3D ( 'NONE', #16207, #40853, #9392 ) ;
#484 = DIRECTION ( 'NONE',  ( 0.000000000000000000, 1.000000000000000000, 0.000000000000000000 ) ) ;
#485 =( NAMED_UNIT ( * ) SI_UNIT ( $, .STERADIAN. ) SOLID_ANGLE_UNIT ( ) );
#486 = ORIENTED_EDGE ( 'NONE', *, *, #17358, .F. ) ;
#487 = ORIENTED_EDGE ( 'NONE', *, *, #39381, .F. ) ;
#488 = CARTESIAN_POINT ( 'NONE',  ( 74.99999999999998579, 0.000000000000000000, -237.5000000000000284 ) ) ;
#489 = CARTESIAN_POINT ( 'NONE',  ( -241.3499999999999375, 110.0000000000001137, -2.899999999999995470 ) ) ;
#490 = DIRECTION ( 'NONE',  ( -0.000000000000000000, -0.000000000000000000, -1.000000000000000000 ) ) ;
#491 = FACE_OUTER_BOUND ( 'NONE', #44527, .T. ) ;
#492 = DIRECTION ( 'NONE',  ( 0.000000000000000000, 0.000000000000000000, 1.000000000000000000 ) ) ;
#493 = DIRECTION ( 'NONE',  ( 0.000000000000000000, 0.000000000000000000, 1.000000000000000000 ) ) ;
#494 = PERSON_AND_ORGANIZATION ( #62, #12696 ) ;
#496 = ORIENTED_EDGE ( 'NONE', *, *, #40554, .T. ) ;
#495 = DIRECTION ( 'NONE',  ( -1.000000000000000000, -0.000000000000000000, 8.326672684688686379E-17 ) ) ;
#497 = ORIENTED_EDGE ( 'NONE', *, *, #15622, .T. ) ;
#498 = ORIENTED_EDGE ( 'NONE', *, *, #32720, .F. ) ;
#499 = ORIENTED_EDGE ( 'NONE', *, *, #35264, .F. ) ;
#500 = ORIENTED_EDGE ( 'NONE', *, *, #7498, .T. ) ;
#501 = CARTESIAN_POINT ( 'NONE',  ( 16.19328593573510489, 55.46595664073846876, 6.000000000000000000 ) ) ;
#502 = CIRCLE ( 'NONE', #26715, 2.500000000000002220 ) ;
#503 = EDGE_CURVE ( 'NONE', #6871, #27969, #6464, .T. ) ;
#504 = CARTESIAN_POINT ( 'NONE',  ( -1.375782076437909216E-14, 5.773502691896261751, 75.50000000000000000 ) ) ;
#505 = CARTESIAN_POINT ( 'NONE',  ( 100.0000000000000000, 0.000000000000000000, 9.999999999999980460 ) ) ;
#506 = LINE ( 'NONE', #31954, #16739 ) ;
#507 = EDGE_CURVE ( 'NONE', #33620, #37915, #11423, .T. ) ;
#508 = LINE ( 'NONE', #15279, #45295 ) ;
#509 = DIRECTION ( 'NONE',  ( 0.000000000000000000, 1.000000000000000000, 0.000000000000000000 ) ) ;
#510 = DIRECTION ( 'NONE',  ( 0.000000000000000000, 1.000000000000000000, 0.000000000000000000 ) ) ;
#511 = CARTESIAN_POINT ( 'NONE',  ( -22.20637540734672299, 2.622382746279919186, 0.000000000000000000 ) ) ;
#512 = ORIENTED_EDGE ( 'NONE', *, *, #40755, .F. ) ;
#514 = ORIENTED_EDGE ( 'NONE', *, *, #33432, .T. ) ;
#513 = LINE ( 'NONE', #40600, #46240 ) ;
#515 = ADVANCED_FACE ( 'NONE', ( #24075, #31347, #38386, #13519 ), #31581, .F. ) ;
#516 = VERTEX_POINT ( 'NONE', #13763 ) ;
#517 = VERTEX_POINT ( 'NONE', #21257 ) ;
#518 = EDGE_LOOP ( 'NONE', ( #38877, #10020, #25374, #4930 ) ) ;
#519 = DIRECTION ( 'NONE',  ( -0.000000000000000000, 1.000000000000000000, -0.000000000000000000 ) ) ;
#520 = PLANE ( 'NONE',  #44646 ) ;
#521 = DIRECTION ( 'NONE',  ( 0.000000000000000000, 1.000000000000000000, 0.000000000000000000 ) ) ;
#522 = DIRECTION ( 'NONE',  ( 1.000000000000000000, 0.000000000000000000, -0.000000000000000000 ) ) ;
#523 = DIRECTION ( 'NONE',  ( -1.000000000000000000, 0.000000000000000000, 0.000000000000000000 ) ) ;
#524 = VERTEX_POINT ( 'NONE', #38845 ) ;
#525 = ORIENTED_EDGE ( 'NONE', *, *, #7559, .F. ) ;
#526 = EDGE_CURVE ( 'NONE', #7232, #41010, #34880, .T. ) ;
#527 = CIRCLE ( 'NONE', #4989, 44.84138016386204129 ) ;
#528 = ADVANCED_FACE ( 'NONE', ( #2949 ), #43948, .T. ) ;
#529 = ADVANCED_FACE ( 'NONE', ( #9996 ), #39323, .F. ) ;
#530 = EDGE_CURVE ( 'NONE', #46094, #37467, #12155, .T. ) ;
#531 = EDGE_CURVE ( 'NONE', #30533, #39590, #24126, .T. ) ;
#532 = CIRCLE ( 'NONE', #10277, 2.500000000000002220 ) ;
#533 = ADVANCED_FACE ( 'NONE', ( #42838 ), #10702, .F. ) ;
#534 = VECTOR ( 'NONE', #30718, 999.9999999999998863 ) ;
#535 = AXIS2_PLACEMENT_3D ( 'NONE', #23056, #37374, #39967 ) ;
#536 = AXIS2_PLACEMENT_3D ( 'NONE', #450, #21081, #43140 ) ;
#537 = CIRCLE ( 'NONE', #14786, 44.84138016386204129 ) ;
#538 = FACE_OUTER_BOUND ( 'NONE', #33906, .T. ) ;
#539 = CARTESIAN_POINT ( 'NONE',  ( 4.358994532380783937, -85.00000000000002842, 2.989439948162306293E-13 ) ) ;
#540 = LINE ( 'NONE', #28927, #195 ) ;
#541 = CARTESIAN_POINT ( 'NONE',  ( 124.9999999999999716, 0.000000000000000000, 84.99999999999998579 ) ) ;
#542 = FACE_OUTER_BOUND ( 'NONE', #40478, .T. ) ;
#543 = ORIENTED_EDGE ( 'NONE', *, *, #17135, .F. ) ;
#544 = DIRECTION ( 'NONE',  ( 0.000000000000000000, 0.000000000000000000, 1.000000000000000000 ) ) ;
#545 = FACE_OUTER_BOUND ( 'NONE', #15674, .T. ) ;
#546 = CARTESIAN_POINT ( 'NONE',  ( 150.0000000000000000, -10.00000000000000000, -165.0000000000000000 ) ) ;
#547 = AXIS2_PLACEMENT_3D ( 'NONE', #36489, #4342, #15369 ) ;
#548 = DIRECTION ( 'NONE',  ( 0.000000000000000000, 0.000000000000000000, 1.000000000000000000 ) ) ;
#549 = CARTESIAN_POINT ( 'NONE',  ( -175.0000000000000284, -10.00000000000000000, 160.0000000000000000 ) ) ;
#550 = CARTESIAN_POINT ( 'NONE',  ( 4.814652392069976194, 11.13465011998738596, 48.53845177029329960 ) ) ;
#551 = CARTESIAN_POINT ( 'NONE',  ( -75.00000000000001421, -10.00000000000000000, 160.0000000000000000 ) ) ;
#552 = CARTESIAN_POINT ( 'NONE',  ( 174.9999999999999716, 0.000000000000000000, -90.00000000000000000 ) ) ;
#553 = ORIENTED_EDGE ( 'NONE', *, *, #15186, .T. ) ;
#554 = VERTEX_POINT ( 'NONE', #36031 ) ;
#555 = ORIENTED_EDGE ( 'NONE', *, *, #34925, .F. ) ;
#556 = ORIENTED_EDGE ( 'NONE', *, *, #44045, .F. ) ;
#557 = FACE_OUTER_BOUND ( 'NONE', #19200, .T. ) ;
#558 = EDGE_CURVE ( 'NONE', #18104, #34577, #29385, .T. ) ;
#559 = DIRECTION ( 'NONE',  ( -0.000000000000000000, 1.000000000000000000, -0.000000000000000000 ) ) ;
#560 = DIRECTION ( 'NONE',  ( 0.000000000000000000, 1.000000000000000000, 0.000000000000000000 ) ) ;
#561 = DIRECTION ( 'NONE',  ( 0.000000000000000000, 1.000000000000000000, 0.000000000000000000 ) ) ;
#562 = EDGE_CURVE ( 'NONE', #39662, #26571, #25464, .T. ) ;
#563 = CYLINDRICAL_SURFACE ( 'NONE', #39971, 2.499999999999995115 ) ;
#564 = DIRECTION ( 'NONE',  ( -0.000000000000000000, 1.000000000000000000, -0.000000000000000000 ) ) ;
#565 = DIRECTION ( 'NONE',  ( 1.000000000000000000, 0.000000000000000000, 0.000000000000000000 ) ) ;
#566 = DIRECTION ( 'NONE',  ( 0.000000000000000000, -0.000000000000000000, -1.000000000000000000 ) ) ;
#567 = ADVANCED_FACE ( 'NONE', ( #26146 ), #20414, .F. ) ;
#568 = ORIENTED_EDGE ( 'NONE', *, *, #18072, .T. ) ;
#569 = EDGE_LOOP ( 'NONE', ( #16419, #8006, #20749, #3923 ) ) ;
#570 = PERSON_AND_ORGANIZATION ( #62, #12696 ) ;
#571 = DIRECTION ( 'NONE',  ( 0.000000000000000000, 0.000000000000000000, 1.000000000000000000 ) ) ;
#572 = ORIENTED_EDGE ( 'NONE', *, *, #36981, .T. ) ;
#573 = CARTESIAN_POINT ( 'NONE',  ( 2.179497266190234317, -57.43474830187700064, 62.77340449983605453 ) ) ;
#574 = DIRECTION ( 'NONE',  ( 0.000000000000000000, 1.000000000000000000, 0.000000000000000000 ) ) ;
#575 = DIRECTION ( 'NONE',  ( 0.000000000000000000, 0.000000000000000000, 1.000000000000000000 ) ) ;
#576 = DIRECTION ( 'NONE',  ( 0.000000000000000000, 0.000000000000000000, -1.000000000000000000 ) ) ;
#577 = AXIS2_PLACEMENT_3D ( 'NONE', #2286, #38870, #2753 ) ;
#578 = AXIS2_PLACEMENT_3D ( 'NONE', #20777, #9984, #6677 ) ;
#579 = DIRECTION ( 'NONE',  ( 0.8623724356957946924, 0.3623724356957934156, -0.3535533905932745080 ) ) ;
#580 = ORIENTED_EDGE ( 'NONE', *, *, #30196, .T. ) ;
#581 = ORIENTED_EDGE ( 'NONE', *, *, #31883, .T. ) ;
#582 = ORIENTED_EDGE ( 'NONE', *, *, #15813, .T. ) ;
#583 = AXIS2_PLACEMENT_3D ( 'NONE', #12204, #7001, #46204 ) ;
#584 = ORIENTED_EDGE ( 'NONE', *, *, #5822, .T. ) ;
#585 = CARTESIAN_POINT ( 'NONE',  ( 174.9999999999999716, -10.00000000000000000, -87.50000000000000000 ) ) ;
#586 = EDGE_CURVE ( 'NONE', #24977, #4978, #44377, .T. ) ;
#587 = ADVANCED_FACE ( 'NONE', ( #7875 ), #44001, .F. ) ;
#588 = CARTESIAN_POINT ( 'NONE',  ( -58.37487358452195707, 17.39819878566733991, -6.000000000000000000 ) ) ;
#589 = ORIENTED_EDGE ( 'NONE', *, *, #12490, .T. ) ;
#590 = EDGE_CURVE ( 'NONE', #44247, #5749, #29429, .T. ) ;
#591 = CARTESIAN_POINT ( 'NONE',  ( -217.5000000000001137, 155.0000000000002558, -10.00000000000000000 ) ) ;
#592 = FACE_OUTER_BOUND ( 'NONE', #31378, .T. ) ;
#593 = ADVANCED_FACE ( 'NONE', ( #21950 ), #15923, .T. ) ;
#594 = AXIS2_PLACEMENT_3D ( 'NONE', #26374, #33205, #5019 ) ;
#595 = AXIS2_PLACEMENT_3D ( 'NONE', #7101, #10395, #24700 ) ;
#596 = CARTESIAN_POINT ( 'NONE',  ( -200.0000000000000000, -10.00000000000000000, 37.50000000000000000 ) ) ;
#597 = CARTESIAN_POINT ( 'NONE',  ( 107.5000000000001137, 65.00000000000000000, -10.00000000000000000 ) ) ;
#598 = DIRECTION ( 'NONE',  ( 0.000000000000000000, 1.000000000000000000, 0.000000000000000000 ) ) ;
#599 = CARTESIAN_POINT ( 'NONE',  ( 174.9999999999999716, 0.000000000000000000, -17.50000000000000711 ) ) ;
#600 = DIRECTION ( 'NONE',  ( -0.2672612419124253402, -0.2672612419124243410, 0.9258200997725511971 ) ) ;
#601 = CARTESIAN_POINT ( 'NONE',  ( -24.99999999999999289, -10.00000000000000000, 60.00000000000002842 ) ) ;
#602 = CARTESIAN_POINT ( 'NONE',  ( -24.55845192473427119, 21.47617733173218468, 37.89005471461486962 ) ) ;
#603 = CARTESIAN_POINT ( 'NONE',  ( -6.590171027066411053E-15, -3.269245899286254087, -1.887499999999999067 ) ) ;
#604 = CARTESIAN_POINT ( 'NONE',  ( -150.0000000000000284, -10.00000000000000000, -115.0000000000000142 ) ) ;
#605 = ORIENTED_EDGE ( 'NONE', *, *, #29475, .T. ) ;
#606 = VERTEX_POINT ( 'NONE', #22189 ) ;
#607 = EDGE_LOOP ( 'NONE', ( #14833, #43056, #10460, #41332 ) ) ;
#608 = COORDINATED_UNIVERSAL_TIME_OFFSET ( 0, 0, .AHEAD. ) ;
#609 = ADVANCED_FACE ( 'NONE', ( #35816 ), #18438, .F. ) ;
#610 = FACE_OUTER_BOUND ( 'NONE', #2371, .T. ) ;
#611 = EDGE_CURVE ( 'NONE', #4934, #34602, #7398, .T. ) ;
#612 = CARTESIAN_POINT ( 'NONE',  ( 22.74055372855423585, 25.82282832155613761, 29.00084056702799629 ) ) ;
#613 = LINE ( 'NONE', #29919, #21059 ) ;
#614 = CARTESIAN_POINT ( 'NONE',  ( -215.0000000000000284, -75.00000000000000000, -5.000000000000000000 ) ) ;
#615 = FACE_BOUND ( 'NONE', #4142, .T. ) ;
#616 = EDGE_CURVE ( 'NONE', #22951, #33907, #7634, .T. ) ;
#617 = CARTESIAN_POINT ( 'NONE',  ( 0.000000000000000000, 0.000000000000000000, 175.0000000000000000 ) ) ;
#618 = ADVANCED_FACE ( 'NONE', ( #3892 ), #39777, .F. ) ;
#619 = ORIENTED_EDGE ( 'NONE', *, *, #11314, .F. ) ;
#620 = ORIENTED_EDGE ( 'NONE', *, *, #1400, .F. ) ;
#621 = PERSON_AND_ORGANIZATION ( #62, #12696 ) ;
#622 = ORIENTED_EDGE ( 'NONE', *, *, #29561, .F. ) ;
#623 = ORIENTED_EDGE ( 'NONE', *, *, #13440, .T. ) ;
#625 = EDGE_LOOP ( 'NONE', ( #33806, #16886, #25603, #44686 ) ) ;
#624 = CARTESIAN_POINT ( 'NONE',  ( 0.8371937921450475217, 9.965524804814533510, 24.04449606052552113 ) ) ;
#626 = CARTESIAN_POINT ( 'NONE',  ( -125.0000000000000000, 0.000000000000000000, 35.00000000000000000 ) ) ;
#627 = FACE_BOUND ( 'NONE', #31271, .T. ) ;
#628 = DIRECTION ( 'NONE',  ( 1.000000000000000000, 1.423362852083534146E-16, 0.000000000000000000 ) ) ;
#629 = DIRECTION ( 'NONE',  ( 1.047444401652940007E-14, 1.000000000000000000, -3.491481338843133355E-15 ) ) ;
#630 = VERTEX_POINT ( 'NONE', #14693 ) ;
#631 = ORIENTED_EDGE ( 'NONE', *, *, #4010, .F. ) ;
#632 = ORIENTED_EDGE ( 'NONE', *, *, #24180, .F. ) ;
#633 = ORIENTED_EDGE ( 'NONE', *, *, #9152, .F. ) ;
#634 = ORIENTED_EDGE ( 'NONE', *, *, #25451, .F. ) ;
#635 = ORIENTED_EDGE ( 'NONE', *, *, #29430, .F. ) ;
#637 = ORIENTED_EDGE ( 'NONE', *, *, #18263, .F. ) ;
#636 = FACE_OUTER_BOUND ( 'NONE', #33410, .T. ) ;
#638 = FACE_OUTER_BOUND ( 'NONE', #33069, .T. ) ;
#639 = EDGE_CURVE ( 'NONE', #39192, #9028, #25680, .T. ) ;
#640 = CC_DESIGN_PERSON_AND_ORGANIZATION_ASSIGNMENT ( #26000, #5095, ( #44992 ) ) ;
#641 = DIRECTION ( 'NONE',  ( -0.9238795325112877377, 0.3826834323650873948, 0.000000000000000000 ) ) ;
#642 = ORIENTED_EDGE ( 'NONE', *, *, #27541, .T. ) ;
#643 = ORIENTED_EDGE ( 'NONE', *, *, #45046, .T. ) ;
#644 = AXIS2_PLACEMENT_3D ( 'NONE', #42545, #39257, #35266 ) ;
#645 = VECTOR ( 'NONE', #46009, 1000.000000000000000 ) ;
#646 = VECTOR ( 'NONE', #30492, 1000.000000000000000 ) ;
#647 = LINE ( 'NONE', #33495, #2806 ) ;
#648 = CARTESIAN_POINT ( 'NONE',  ( 0.000000000000000000, 0.000000000000000000, 87.50000000000000000 ) ) ;
#649 = CARTESIAN_POINT ( 'NONE',  ( 6.500000000000000000, -1.746947163420499161, 41.28467190444690971 ) ) ;
#650 = DIRECTION ( 'NONE',  ( -0.000000000000000000, 1.000000000000000000, -0.000000000000000000 ) ) ;
#651 = LINE ( 'NONE', #14960, #6933 ) ;
#652 = DIRECTION ( 'NONE',  ( 1.000000000000000000, 0.000000000000000000, 0.000000000000000000 ) ) ;
#653 = CARTESIAN_POINT ( 'NONE',  ( -21.47617733173227705, 24.55845192473452343, -37.89005471461464936 ) ) ;
#654 = FACE_BOUND ( 'NONE', #15854, .T. ) ;
#655 = PERSON ( 'NAUO-PER6', 'UNSPECIFIED', 'UNSPECIFIED', ('UNSPECIFIED'), ('UNSPECIFIED'), ('UNSPECIFIED') ) ;
#656 = ORIENTED_EDGE ( 'NONE', *, *, #20241, .T. ) ;
#657 = EDGE_LOOP ( 'NONE', ( #22619, #4019, #8010, #28317 ) ) ;
#658 = DATE_TIME_ROLE ( 'classification_date' ) ;
#659 = EDGE_CURVE ( 'NONE', #10942, #39344, #24928, .T. ) ;
#660 = CIRCLE ( 'NONE', #17131, 2.500000000000002220 ) ;
#661 = VERTEX_POINT ( 'NONE', #29450 ) ;
#662 = CARTESIAN_POINT ( 'NONE',  ( 74.99999999999998579, 0.000000000000000000, 37.50000000000000000 ) ) ;
#663 = DIRECTION ( 'NONE',  ( 0.000000000000000000, 0.000000000000000000, 1.000000000000000000 ) ) ;
#664 = DIRECTION ( 'NONE',  ( 1.000000000000000000, 0.000000000000000000, 0.000000000000000000 ) ) ;
#665 = DIRECTION ( 'NONE',  ( 0.5000000000000017764, 0.4999999999999965028, 0.7071067811865487940 ) ) ;
#666 = DIRECTION ( 'NONE',  ( -7.406550393246809047E-15, -0.7071067811865487940, -0.7071067811865463515 ) ) ;
#667 = ADVANCED_FACE ( 'NONE', ( #4574 ), #36274, .F. ) ;
#668 = CARTESIAN_POINT ( 'NONE',  ( -150.0000000000000284, 0.000000000000000000, 12.49999999999997691 ) ) ;
#669 = DIRECTION ( 'NONE',  ( -0.000000000000000000, 1.000000000000000000, -0.000000000000000000 ) ) ;
#670 = DIRECTION ( 'NONE',  ( 0.000000000000000000, 0.000000000000000000, 1.000000000000000000 ) ) ;
#671 = ORIENTED_EDGE ( 'NONE', *, *, #16856, .F. ) ;
#672 = PERSON_AND_ORGANIZATION_ROLE ( 'creator' ) ;
#674 = ORIENTED_EDGE ( 'NONE', *, *, #503, .T. ) ;
#673 = DIRECTION ( 'NONE',  ( 0.000000000000000000, 0.000000000000000000, 1.000000000000000000 ) ) ;
#675 = VERTEX_POINT ( 'NONE', #36713 ) ;
#676 = ORIENTED_EDGE ( 'NONE', *, *, #5136, .T. ) ;
#678 = ORIENTED_EDGE ( 'NONE', *, *, #17558, .F. ) ;
#677 = CARTESIAN_POINT ( 'NONE',  ( 124.9999999999999716, -10.00000000000000000, -165.0000000000000000 ) ) ;
#679 = CARTESIAN_POINT ( 'NONE',  ( 0.000000000000000000, 0.000000000000000000, 175.0000000000000000 ) ) ;
#680 = DIRECTION ( 'NONE',  ( 0.000000000000000000, 1.000000000000000000, 0.000000000000000000 ) ) ;
#681 = DIRECTION ( 'NONE',  ( -0.000000000000000000, 1.000000000000000000, -0.000000000000000000 ) ) ;
#682 = FACE_BOUND ( 'NONE', #10262, .T. ) ;
#683 = FACE_OUTER_BOUND ( 'NONE', #780, .T. ) ;
#684 = PLANE ( 'NONE',  #16669 ) ;
#685 = EDGE_LOOP ( 'NONE', ( #12362, #28018 ) ) ;
#686 = ORIENTED_EDGE ( 'NONE', *, *, #30411, .T. ) ;
#687 = EDGE_LOOP ( 'NONE', ( #34425, #27152, #44090, #23200 ) ) ;
#688 = ORIENTED_EDGE ( 'NONE', *, *, #37295, .T. ) ;
#689 = ORIENTED_EDGE ( 'NONE', *, *, #3759, .T. ) ;
#690 = ORIENTED_EDGE ( 'NONE', *, *, #36767, .F. ) ;
#691 = EDGE_CURVE ( 'NONE', #6030, #45342, #1067, .T. ) ;
#692 = CIRCLE ( 'NONE', #39643, 49.85729008881249058 ) ;
#693 = VECTOR ( 'NONE', #34745, 1000.000000000000000 ) ;
#694 = AXIS2_PLACEMENT_3D ( 'NONE', #4008, #18320, #22525 ) ;
#695 = AXIS2_PLACEMENT_3D ( 'NONE', #9864, #10107, #34983 ) ;
#696 = DIRECTION ( 'NONE',  ( -0.000000000000000000, 1.000000000000000000, -0.000000000000000000 ) ) ;
#697 = LINE ( 'NONE', #3537, #8859 ) ;
#698 = VERTEX_POINT ( 'NONE', #14454 ) ;
#699 = EDGE_CURVE ( 'NONE', #972, #31541, #183, .T. ) ;
#700 = EDGE_LOOP ( 'NONE', ( #43724, #678 ) ) ;
#701 = DIRECTION ( 'NONE',  ( -0.000000000000000000, 1.000000000000000000, -0.000000000000000000 ) ) ;
#702 = CARTESIAN_POINT ( 'NONE',  ( -100.0000000000000000, -10.00000000000000000, 35.00000000000000000 ) ) ;
#703 = DIRECTION ( 'NONE',  ( -0.000000000000000000, -0.000000000000000000, -1.000000000000000000 ) ) ;
#704 = FACE_OUTER_BOUND ( 'NONE', #42530, .T. ) ;
#705 = EDGE_CURVE ( 'NONE', #28300, #31045, #27912, .T. ) ;
#706 = EDGE_CURVE ( 'NONE', #5608, #3376, #34679, .T. ) ;
#707 = DIRECTION ( 'NONE',  ( -1.000000000000000000, 0.000000000000000000, 0.000000000000000000 ) ) ;
#708 = DIRECTION ( 'NONE',  ( -0.000000000000000000, 1.000000000000000000, -0.000000000000000000 ) ) ;
#709 = VECTOR ( 'NONE', #2493, 1000.000000000000000 ) ;
#710 = PERSON_AND_ORGANIZATION ( #62, #12696 ) ;
#712 = EDGE_LOOP ( 'NONE', ( #39413, #6900 ) ) ;
#711 = DIRECTION ( 'NONE',  ( 1.000000000000000000, 0.000000000000000000, 0.000000000000000000 ) ) ;
#713 = ORIENTED_EDGE ( 'NONE', *, *, #24356, .F. ) ;
#714 = ORIENTED_EDGE ( 'NONE', *, *, #7613, .T. ) ;
#715 = ORIENTED_EDGE ( 'NONE', *, *, #23892, .F. ) ;
#716 = EDGE_LOOP ( 'NONE', ( #21349, #29406, #29395, #20373 ) ) ;
#717 = CARTESIAN_POINT ( 'NONE',  ( 0.000000000000000000, 0.000000000000000000, 0.000000000000000000 ) ) ;
#718 = VECTOR ( 'NONE', #15146, 1000.000000000000114 ) ;
#719 = DIRECTION ( 'NONE',  ( -0.000000000000000000, 1.000000000000000000, -0.000000000000000000 ) ) ;
#720 = DIRECTION ( 'NONE',  ( -1.745740669421567072E-15, 0.8660254037844388186, 0.5000000000000001110 ) ) ;
#721 = AXIS2_PLACEMENT_3D ( 'NONE', #34135, #34357, #13013 ) ;
#722 = APPROVAL_PERSON_ORGANIZATION ( #9200, #41775, #41597 ) ;
#723 = CARTESIAN_POINT ( 'NONE',  ( 49.99999999999998579, 0.000000000000000000, 9.999999999999980460 ) ) ;
#724 = VECTOR ( 'NONE', #35640, 1000.000000000000000 ) ;
#725 = DIRECTION ( 'NONE',  ( 1.000000000000000000, 0.000000000000000000, 0.000000000000000000 ) ) ;
#726 = DIRECTION ( 'NONE',  ( 0.000000000000000000, -1.000000000000000000, 0.000000000000000000 ) ) ;
#727 = CARTESIAN_POINT ( 'NONE',  ( 17.39819878566713385, 58.37487358452202102, 0.000000000000000000 ) ) ;
#728 = CARTESIAN_POINT ( 'NONE',  ( -0.2119458369894045013, 2.226000665359932018, 13.00000000000000000 ) ) ;
#729 = VERTEX_POINT ( 'NONE', #5024 ) ;
#731 = EDGE_LOOP ( 'NONE', ( #24385, #6798, #19269, #6537 ) ) ;
#730 = DIRECTION ( 'NONE',  ( -0.5000000000000035527, -0.4999999999999982792, 0.7071067811865463515 ) ) ;
#732 = ORIENTED_EDGE ( 'NONE', *, *, #20598, .T. ) ;
#733 = ORIENTED_EDGE ( 'NONE', *, *, #22866, .T. ) ;
#734 = ORIENTED_EDGE ( 'NONE', *, *, #9744, .T. ) ;
#735 = LINE ( 'NONE', #15523, #23951 ) ;
#736 = DIRECTION ( 'NONE',  ( -0.9258200997725506420, -0.3779644730092290295, 0.000000000000000000 ) ) ;
#737 = CARTESIAN_POINT ( 'NONE',  ( 3.435170755220192440, 9.391464309827519230, 42.87464315970097317 ) ) ;
#738 = EDGE_CURVE ( 'NONE', #25318, #14118, #30925, .T. ) ;
#739 = DIRECTION ( 'NONE',  ( -0.000000000000000000, 1.000000000000000000, -0.000000000000000000 ) ) ;
#740 = ORIENTED_EDGE ( 'NONE', *, *, #12637, .T. ) ;
#741 = ORIENTED_EDGE ( 'NONE', *, *, #16435, .T. ) ;
#742 = CIRCLE ( 'NONE', #31443, 2.500000000000002220 ) ;
#743 = VECTOR ( 'NONE', #35769, 1000.000000000000000 ) ;
#744 = AXIS2_PLACEMENT_3D ( 'NONE', #39543, #39071, #32515 ) ;
#745 = AXIS2_PLACEMENT_3D ( 'NONE', #12270, #5432, #23739 ) ;
#746 = LOCAL_TIME ( 14, 49, 52.00000000000000000, #42909 ) ;
#747 = ADVANCED_FACE ( 'NONE', ( #1520 ), #17428, .F. ) ;
#748 = VECTOR ( 'NONE', #13350, 1000.000000000000000 ) ;
#749 = DIRECTION ( 'NONE',  ( 0.000000000000000000, 0.000000000000000000, 1.000000000000000000 ) ) ;
#750 = CARTESIAN_POINT ( 'NONE',  ( 6.500000000000000888, 7.960204194457796463E-16, 15.00000000000000000 ) ) ;
#751 = FACE_OUTER_BOUND ( 'NONE', #9199, .T. ) ;
#752 = CC_DESIGN_PERSON_AND_ORGANIZATION_ASSIGNMENT ( #3860, #43485, ( #30006 ) ) ;
#753 = CARTESIAN_POINT ( 'NONE',  ( 48.81976605999785335, -26.15854378190514140, 67.99999999999998579 ) ) ;
#754 = FACE_OUTER_BOUND ( 'NONE', #18328, .T. ) ;
#755 = ORIENTED_EDGE ( 'NONE', *, *, #34947, .F. ) ;
#756 = CIRCLE ( 'NONE', #27740, 2.500000000000002220 ) ;
#757 = DIRECTION ( 'NONE',  ( -0.000000000000000000, 0.000000000000000000, -1.000000000000000000 ) ) ;
#758 = CARTESIAN_POINT ( 'NONE',  ( 150.0000000000000000, -10.00000000000000000, -215.0000000000000284 ) ) ;
#759 = CARTESIAN_POINT ( 'NONE',  ( 8.157110279451266877, 3.760299384329730543, 43.64469518752629540 ) ) ;
#760 = EDGE_CURVE ( 'NONE', #17094, #44583, #39912, .T. ) ;
#761 = DIRECTION ( 'NONE',  ( -0.000000000000000000, -0.000000000000000000, -1.000000000000000000 ) ) ;
#762 = DIRECTION ( 'NONE',  ( 0.000000000000000000, 0.000000000000000000, 1.000000000000000000 ) ) ;
#763 = EDGE_CURVE ( 'NONE', #26796, #36058, #10715, .T. ) ;
#764 = CARTESIAN_POINT ( 'NONE',  ( 16.28711112020486595, 9.877855189652244405, 40.72442027455148406 ) ) ;
#765 = CYLINDRICAL_SURFACE ( 'NONE', #26483, 2.500000000000002220 ) ;
#766 = ADVANCED_FACE ( 'NONE', ( #1298 ), #33892, .F. ) ;
#767 = CARTESIAN_POINT ( 'NONE',  ( -100.0000000000000000, 0.000000000000000000, 32.50000000000000711 ) ) ;
#768 = ORIENTED_EDGE ( 'NONE', *, *, #38145, .F. ) ;
#769 = ORIENTED_EDGE ( 'NONE', *, *, #21172, .F. ) ;
#770 = VERTEX_POINT ( 'NONE', #8994 ) ;
#771 = ORIENTED_EDGE ( 'NONE', *, *, #44931, .T. ) ;
#772 = DIRECTION ( 'NONE',  ( 0.000000000000000000, 1.000000000000000000, 0.000000000000000000 ) ) ;
#773 = CARTESIAN_POINT ( 'NONE',  ( 34.33949676498629344, 2.179497266190836946, -29.00084056702776181 ) ) ;
#774 = CYLINDRICAL_SURFACE ( 'NONE', #20784, 2.500000000000000000 ) ;
#775 = CARTESIAN_POINT ( 'NONE',  ( -85.00000000000000000, -2.179497266190836058, -3.774999999999702371 ) ) ;
#776 = CARTESIAN_POINT ( 'NONE',  ( 55.00000000000000711, -154.9999999999999147, 5.000000000000517808 ) ) ;
#777 = DIRECTION ( 'NONE',  ( -0.000000000000000000, -0.000000000000000000, -1.000000000000000000 ) ) ;
#778 = CARTESIAN_POINT ( 'NONE',  ( -52.00000000000027001, -155.0000000000001990, 0.000000000000000000 ) ) ;
#779 = CARTESIAN_POINT ( 'NONE',  ( 105.0000000000000995, 20.00000000000001776, -10.00000000000000000 ) ) ;
#780 = EDGE_LOOP ( 'NONE', ( #41663, #8445, #3814, #34300 ) ) ;
#781 = ORIENTED_EDGE ( 'NONE', *, *, #15596, .T. ) ;
#782 = PERSON_AND_ORGANIZATION ( #62, #12696 ) ;
#783 = CARTESIAN_POINT ( 'NONE',  ( 199.9999999999999716, -10.00000000000000000, 134.9999999999999716 ) ) ;
#784 = EDGE_LOOP ( 'NONE', ( #35375, #27703 ) ) ;
#785 = CARTESIAN_POINT ( 'NONE',  ( 9.054335034775021235E-15, 9.585483454896091122E-15, 3.774999999999999911 ) ) ;
#786 = ORGANIZATION ( 'NAUO-ORG9', 'UNSPECIFIED', 'UNSPECIFIED' ) ;
#787 = DIRECTION ( 'NONE',  ( 0.000000000000000000, 0.000000000000000000, 1.000000000000000000 ) ) ;
#788 = EDGE_CURVE ( 'NONE', #39584, #3801, #6940, .T. ) ;
#789 = CARTESIAN_POINT ( 'NONE',  ( -200.0000000000000000, -10.00000000000000000, -115.0000000000000142 ) ) ;
#790 = CIRCLE ( 'NONE', #38230, 2.500000000000002220 ) ;
#791 = PLANE ( 'NONE',  #11415 ) ;
#792 = VECTOR ( 'NONE', #45123, 1000.000000000000000 ) ;
#793 = AXIS2_PLACEMENT_3D ( 'NONE', #38523, #45557, #13412 ) ;
#794 = APPROVAL_PERSON_ORGANIZATION ( #10250, #5475, #20104 ) ;
#795 = CARTESIAN_POINT ( 'NONE',  ( 2.614672282429646444, -29.88584094275237746, 175.0000000000000000 ) ) ;
#796 = AXIS2_PLACEMENT_3D ( 'NONE', #43600, #3253, #17576 ) ;
#797 = ORIENTED_EDGE ( 'NONE', *, *, #1964, .F. ) ;
#798 = ORIENTED_EDGE ( 'NONE', *, *, #1119, .F. ) ;
#799 = EDGE_LOOP ( 'NONE', ( #15029, #27283 ) ) ;
#800 = ORIENTED_EDGE ( 'NONE', *, *, #42193, .F. ) ;
#801 = CARTESIAN_POINT ( 'NONE',  ( -3.755786496841519044E-16, 1.318034205413283315E-14, 3.774999999999999911 ) ) ;
#802 = DIRECTION ( 'NONE',  ( 0.000000000000000000, 1.000000000000000000, 0.000000000000000000 ) ) ;
#803 = ORIENTED_EDGE ( 'NONE', *, *, #1670, .F. ) ;
#804 = VECTOR ( 'NONE', #8873, 1000.000000000000000 ) ;
#805 = EDGE_CURVE ( 'NONE', #16322, #13022, #20482, .T. ) ;
#806 = EDGE_CURVE ( 'NONE', #8018, #8036, #41145, .T. ) ;
#807 = EDGE_CURVE ( 'NONE', #7708, #8013, #2200, .T. ) ;
#808 = DIRECTION ( 'NONE',  ( -0.000000000000000000, 1.000000000000000000, -0.000000000000000000 ) ) ;
#809 = DIRECTION ( 'NONE',  ( -0.000000000000000000, 1.000000000000000000, -0.000000000000000000 ) ) ;
#810 = CC_DESIGN_SECURITY_CLASSIFICATION ( #35272, ( #46446 ) ) ;
#811 = AXIS2_PLACEMENT_3D ( 'NONE', #43848, #26224, #36799 ) ;
#812 = AXIS2_PLACEMENT_3D ( 'NONE', #17439, #12751, #38322 ) ;
#813 = AXIS2_PLACEMENT_3D ( 'NONE', #20154, #1424, #12666 ) ;
#814 = LOCAL_TIME ( 14, 49, 52.00000000000000000, #24036 ) ;
#815 = LINE ( 'NONE', #33203, #32786 ) ;
#816 = CIRCLE ( 'NONE', #35286, 2.500000000000002220 ) ;
#817 = CARTESIAN_POINT ( 'NONE',  ( 0.1767766952966398353, 2.243044805615794779, 145.2606402632171410 ) ) ;
#818 = CARTESIAN_POINT ( 'NONE',  ( -105.0000000000002558, 19.99999999999996092, 0.000000000000000000 ) ) ;
#819 = DIRECTION ( 'NONE',  ( 0.3623724356957946369, 0.8623724356957952475, -0.3535533905932719545 ) ) ;
#820 = DIRECTION ( 'NONE',  ( 0.000000000000000000, 0.000000000000000000, 1.000000000000000000 ) ) ;
#821 = CARTESIAN_POINT ( 'NONE',  ( 46.42766473279418449, -26.99269181640666915, 6.000000000000000888 ) ) ;
#822 = EDGE_CURVE ( 'NONE', #27501, #40834, #23320, .T. ) ;
#823 = LINE ( 'NONE', #43763, #28714 ) ;
#824 = DIRECTION ( 'NONE',  ( 0.000000000000000000, 0.000000000000000000, -1.000000000000000000 ) ) ;
#825 = EDGE_CURVE ( 'NONE', #32877, #39526, #5486, .T. ) ;
#826 = DIRECTION ( 'NONE',  ( 0.000000000000000000, 1.000000000000000000, 0.000000000000000000 ) ) ;
#827 = ORIENTED_EDGE ( 'NONE', *, *, #27525, .F. ) ;
#828 = ORIENTED_EDGE ( 'NONE', *, *, #7269, .T. ) ;
#829 = ORIENTED_EDGE ( 'NONE', *, *, #9101, .F. ) ;
#830 = APPROVAL_ROLE ( '' ) ;
#831 = CARTESIAN_POINT ( 'NONE',  ( -253.7499999999999147, 200.0000000000001137, -7.099999999999990763 ) ) ;
#832 = FACE_OUTER_BOUND ( 'NONE', #28718, .T. ) ;
#833 = CARTESIAN_POINT ( 'NONE',  ( 0.000000000000000000, 0.000000000000000000, 175.0000000000000000 ) ) ;
#834 = AXIS2_PLACEMENT_3D ( 'NONE', #45935, #41948, #13804 ) ;
#835 = DIRECTION ( 'NONE',  ( -0.000000000000000000, -0.000000000000000000, -1.000000000000000000 ) ) ;
#836 = FACE_BOUND ( 'NONE', #4954, .T. ) ;
#837 = DIRECTION ( 'NONE',  ( -0.000000000000000000, 1.000000000000000000, -0.000000000000000000 ) ) ;
#838 = ORIENTED_EDGE ( 'NONE', *, *, #6673, .F. ) ;
#839 = ORIENTED_EDGE ( 'NONE', *, *, #38096, .F. ) ;
#840 = PERSON_AND_ORGANIZATION ( #62, #12696 ) ;
#841 = ORIENTED_EDGE ( 'NONE', *, *, #23237, .T. ) ;
#842 = EDGE_LOOP ( 'NONE', ( #38928, #22682, #3830, #26124 ) ) ;
#843 = CARTESIAN_POINT ( 'NONE',  ( 9.944277968824062341, 1.060144965697277231, 23.19962236354428953 ) ) ;
#844 = DIRECTION ( 'NONE',  ( -0.000000000000000000, 0.000000000000000000, -1.000000000000000000 ) ) ;
#845 = EDGE_CURVE ( 'NONE', #38792, #27798, #29464, .T. ) ;
#846 = DIRECTION ( 'NONE',  ( -0.7071067811865439090, 0.000000000000000000, -0.7071067811865512365 ) ) ;
#847 = EDGE_CURVE ( 'NONE', #37142, #45541, #37878, .T. ) ;
#848 = FACE_BOUND ( 'NONE', #21993, .T. ) ;
#849 = CARTESIAN_POINT ( 'NONE',  ( 62.77340449983584136, -2.179497266190837390, -57.43474830187722091 ) ) ;
#850 = CARTESIAN_POINT ( 'NONE',  ( -80.00000000000009948, -80.00000000000001421, 0.000000000000000000 ) ) ;
#851 = ORIENTED_EDGE ( 'NONE', *, *, #37183, .F. ) ;
#852 = AXIS2_PLACEMENT_3D ( 'NONE', #3487, #14274, #17793 ) ;
#853 = ORIENTED_EDGE ( 'NONE', *, *, #37505, .T. ) ;
#854 = VERTEX_POINT ( 'NONE', #16288 ) ;
#855 = EDGE_LOOP ( 'NONE', ( #36760, #36120 ) ) ;
#856 = VERTEX_POINT ( 'NONE', #40704 ) ;
#857 = VERTEX_POINT ( 'NONE', #30585 ) ;
#859 = EDGE_LOOP ( 'NONE', ( #29719, #44980 ) ) ;
#858 = CARTESIAN_POINT ( 'NONE',  ( -1.334664049489615811, -3.269245899286256307, 1.334664049489601823 ) ) ;
#860 = CARTESIAN_POINT ( 'NONE',  ( -150.0000000000000284, 0.000000000000000000, -215.0000000000000284 ) ) ;
#861 = LOCAL_TIME ( 14, 49, 52.00000000000000000, #44954 ) ;
#862 = CARTESIAN_POINT ( 'NONE',  ( 18.59122386235994995, 50.91871869555685493, 0.000000000000000000 ) ) ;
#863 = AXIS2_PLACEMENT_3D ( 'NONE', #30158, #44688, #40484 ) ;
#864 = ADVANCED_FACE ( 'NONE', ( #44215 ), #12757, .T. ) ;
#865 = ORIENTED_EDGE ( 'NONE', *, *, #17419, .T. ) ;
#866 = AXIS2_PLACEMENT_3D ( 'NONE', #40796, #35300, #8644 ) ;
#867 = AXIS2_PLACEMENT_3D ( 'NONE', #10398, #36205, #24702 ) ;
#868 = ORGANIZATION ( 'NAUO-ORG1', 'UNSPECIFIED', 'UNSPECIFIED' ) ;
#869 = VERTEX_POINT ( 'NONE', #5714 ) ;
#870 = CIRCLE ( 'NONE', #45810, 50.00000000000000000 ) ;
#871 = EDGE_CURVE ( 'NONE', #39048, #1387, #34350, .T. ) ;
#872 = EDGE_CURVE ( 'NONE', #12761, #43793, #30970, .T. ) ;
#873 = EDGE_CURVE ( 'NONE', #32482, #43339, #41633, .T. ) ;
#874 = EDGE_CURVE ( 'NONE', #13798, #16263, #10751, .T. ) ;
#875 = CARTESIAN_POINT ( 'NONE',  ( 0.000000000000000000, 0.000000000000000000, 49.43429983321297527 ) ) ;
#876 = AXIS2_PLACEMENT_3D ( 'NONE', #32802, #40296, #29745 ) ;
#877 = DIRECTION ( 'NONE',  ( 0.000000000000000000, 0.000000000000000000, 1.000000000000000000 ) ) ;
#878 = FACE_OUTER_BOUND ( 'NONE', #42167, .T. ) ;
#879 = CYLINDRICAL_SURFACE ( 'NONE', #6666, 2.099999999999990763 ) ;
#881 = CIRCLE ( 'NONE', #14387, 2.500000000000002220 ) ;
#880 = DIRECTION ( 'NONE',  ( -0.000000000000000000, 1.000000000000000000, -0.000000000000000000 ) ) ;
#882 = EDGE_CURVE ( 'NONE', #26584, #29213, #17685, .T. ) ;
#883 = CYLINDRICAL_SURFACE ( 'NONE', #19615, 2.500000000000002220 ) ;
#884 = DIRECTION ( 'NONE',  ( 0.000000000000000000, 0.000000000000000000, -1.000000000000000000 ) ) ;
#885 = CC_DESIGN_PERSON_AND_ORGANIZATION_ASSIGNMENT ( #570, #14658, ( #32317 ) ) ;
#886 = LINE ( 'NONE', #12596, #17946 ) ;
#887 = AXIS2_PLACEMENT_3D ( 'NONE', #37163, #30106, #25896 ) ;
#888 = EDGE_LOOP ( 'NONE', ( #14316, #11142, #5609, #41024 ) ) ;
#889 = ORIENTED_EDGE ( 'NONE', *, *, #26761, .T. ) ;
#890 = DATE_AND_TIME ( #36778, #15793 ) ;
#891 = AXIS2_PLACEMENT_3D ( 'NONE', #20982, #9084, #23401 ) ;
#892 = AXIS2_PLACEMENT_3D ( 'NONE', #5361, #27640, #19677 ) ;
#893 = APPROVAL_PERSON_ORGANIZATION ( #27302, #31434, #30575 ) ;
#894 = ORIENTED_EDGE ( 'NONE', *, *, #44075, .F. ) ;
#895 = LINE ( 'NONE', #15207, #27301 ) ;
#896 = CARTESIAN_POINT ( 'NONE',  ( 34.37697209060986125, -2.407412430484044816E-32, 29.03831589265175239 ) ) ;
#897 = CYLINDRICAL_SURFACE ( 'NONE', #7557, 2.500000000000002220 ) ;
#898 = CARTESIAN_POINT ( 'NONE',  ( 24.99999999999999289, 0.000000000000000000, 84.99999999999998579 ) ) ;
#899 = DIRECTION ( 'NONE',  ( -0.9238795325112877377, 0.3826834323650873393, 0.000000000000000000 ) ) ;
#900 = AXIS2_PLACEMENT_3D ( 'NONE', #9826, #2569, #34943 ) ;
#901 = CARTESIAN_POINT ( 'NONE',  ( 87.60000000000002274, 0.000000000000000000, 5.000000000000000000 ) ) ;
#902 = FACE_OUTER_BOUND ( 'NONE', #44919, .T. ) ;
#903 = DIRECTION ( 'NONE',  ( 0.000000000000000000, 0.000000000000000000, 1.000000000000000000 ) ) ;
#904 = ORIENTED_EDGE ( 'NONE', *, *, #34112, .T. ) ;
#905 = MECHANICAL_CONTEXT ( 'NONE', #27400, 'mechanical' ) ;
#907 = VERTEX_POINT ( 'NONE', #20498 ) ;
#906 = DIRECTION ( 'NONE',  ( 0.000000000000000000, 0.000000000000000000, 1.000000000000000000 ) ) ;
#908 = ORIENTED_EDGE ( 'NONE', *, *, #42486, .F. ) ;
#909 = VERTEX_POINT ( 'NONE', #38330 ) ;
#911 = EDGE_LOOP ( 'NONE', ( #41815, #19073 ) ) ;
#910 = DIRECTION ( 'NONE',  ( -3.491481338843133355E-15, -1.000000000000000000, 0.000000000000000000 ) ) ;
#912 = DIRECTION ( 'NONE',  ( 0.000000000000000000, 1.000000000000000000, 0.000000000000000000 ) ) ;
#913 = CARTESIAN_POINT ( 'NONE',  ( -200.0000000000000000, 0.000000000000000000, 110.0000000000000142 ) ) ;
#914 = CIRCLE ( 'NONE', #27105, 2.500000000000002220 ) ;
#915 = DIRECTION ( 'NONE',  ( 0.000000000000000000, 0.000000000000000000, 1.000000000000000000 ) ) ;
#916 = FACE_BOUND ( 'NONE', #36536, .T. ) ;
#917 = DIRECTION ( 'NONE',  ( -0.000000000000000000, 1.000000000000000000, -0.000000000000000000 ) ) ;
#918 = DIRECTION ( 'NONE',  ( 0.000000000000000000, 0.000000000000000000, 1.000000000000000000 ) ) ;
#919 = ORIENTED_EDGE ( 'NONE', *, *, #31824, .F. ) ;
#920 = ORIENTED_EDGE ( 'NONE', *, *, #26298, .F. ) ;
#921 = ORIENTED_EDGE ( 'NONE', *, *, #2187, .F. ) ;
#922 = ORIENTED_EDGE ( 'NONE', *, *, #5180, .F. ) ;
#923 = VERTEX_POINT ( 'NONE', #42089 ) ;
#924 = ORIENTED_EDGE ( 'NONE', *, *, #24605, .T. ) ;
#925 = EDGE_CURVE ( 'NONE', #17717, #4676, #42326, .T. ) ;
#926 = EDGE_CURVE ( 'NONE', #14925, #4977, #31995, .T. ) ;
#927 = AXIS2_PLACEMENT_3D ( 'NONE', #9408, #45307, #13390 ) ;
#928 = AXIS2_PLACEMENT_3D ( 'NONE', #13430, #31035, #42054 ) ;
#929 = VECTOR ( 'NONE', #18855, 1000.000000000000000 ) ;
#930 = ADVANCED_FACE ( 'NONE', ( #17447 ), #27536, .F. ) ;
#931 = CIRCLE ( 'NONE', #9153, 49.85729008881249769 ) ;
#932 = EDGE_CURVE ( 'NONE', #24793, #14857, #12986, .T. ) ;
#933 = FACE_OUTER_BOUND ( 'NONE', #5356, .T. ) ;
#934 = AXIS2_PLACEMENT_3D ( 'NONE', #4094, #46155, #35611 ) ;
#935 = CC_DESIGN_PERSON_AND_ORGANIZATION_ASSIGNMENT ( #5139, #19012, ( #28485 ) ) ;
#936 = ORIENTED_EDGE ( 'NONE', *, *, #12683, .F. ) ;
#937 = VERTEX_POINT ( 'NONE', #35271 ) ;
#939 = ORIENTED_EDGE ( 'NONE', *, *, #31057, .T. ) ;
#938 = CARTESIAN_POINT ( 'NONE',  ( 49.99999999999998579, -10.00000000000000000, 134.9999999999999716 ) ) ;
#940 = CARTESIAN_POINT ( 'NONE',  ( -100.0000000000000000, 0.000000000000000000, -212.5000000000000284 ) ) ;
#941 = CARTESIAN_POINT ( 'NONE',  ( 24.99999999999999289, 0.000000000000000000, -92.50000000000000000 ) ) ;
#942 = CIRCLE ( 'NONE', #20420, 2.500000000000002220 ) ;
#943 = CARTESIAN_POINT ( 'NONE',  ( -45.92863729650137827, -42.84636270349813714, 57.43474830187764724 ) ) ;
#944 = DIRECTION ( 'NONE',  ( 0.000000000000000000, 0.000000000000000000, 1.000000000000000000 ) ) ;
#945 = CARTESIAN_POINT ( 'NONE',  ( -34.75244325900954578, -28.58789407300444196, 0.000000000000000000 ) ) ;
#946 = CARTESIAN_POINT ( 'NONE',  ( 124.9999999999999716, 0.000000000000000000, -165.0000000000000000 ) ) ;
#947 = AXIS2_PLACEMENT_3D ( 'NONE', #14636, #42548, #31993 ) ;
#948 = SHAPE_DEFINITION_REPRESENTATION ( #19043, #237 ) ;
#950 = ORIENTED_EDGE ( 'NONE', *, *, #36098, .T. ) ;
#949 = DIRECTION ( 'NONE',  ( -1.000000000000000000, -3.552713678800500929E-15, 0.000000000000000000 ) ) ;
#951 = ORIENTED_EDGE ( 'NONE', *, *, #24951, .F. ) ;
#952 = ORIENTED_EDGE ( 'NONE', *, *, #39390, .T. ) ;
#953 = ORIENTED_EDGE ( 'NONE', *, *, #26809, .T. ) ;
#954 = ORIENTED_EDGE ( 'NONE', *, *, #44465, .T. ) ;
#955 = AXIS2_PLACEMENT_3D ( 'NONE', #33007, #10977, #17996 ) ;
#956 = CARTESIAN_POINT ( 'NONE',  ( -200.0000000000000000, -10.00000000000000000, -192.5000000000000000 ) ) ;
#957 = DIRECTION ( 'NONE',  ( 0.000000000000000000, 0.000000000000000000, 1.000000000000000000 ) ) ;
#958 = AXIS2_PLACEMENT_3D ( 'NONE', #18259, #24820, #43128 ) ;
#959 = DIRECTION ( 'NONE',  ( 0.3623724356957903070, -0.8623724356957960246, -0.3535533905932743970 ) ) ;
#960 = CARTESIAN_POINT ( 'NONE',  ( 124.9999999999999716, -10.00000000000000000, -15.00000000000001421 ) ) ;
#961 = CARTESIAN_POINT ( 'NONE',  ( -75.00000000000001421, -10.00000000000000000, -87.50000000000000000 ) ) ;
#962 = DIRECTION ( 'NONE',  ( -0.000000000000000000, -0.000000000000000000, 1.000000000000000000 ) ) ;
#963 = CARTESIAN_POINT ( 'NONE',  ( 241.3500000000001364, 200.0000000000001137, -7.099999999999990763 ) ) ;
#964 = DIRECTION ( 'NONE',  ( 0.000000000000000000, 1.000000000000000000, 0.000000000000000000 ) ) ;
#965 = CARTESIAN_POINT ( 'NONE',  ( 5.490228179981312628, 8.358073613682705627, 0.000000000000000000 ) ) ;
#966 = VERTEX_POINT ( 'NONE', #24256 ) ;
#967 = AXIS2_PLACEMENT_3D ( 'NONE', #8097, #22412, #17958 ) ;
#969 = EDGE_LOOP ( 'NONE', ( #45551, #37979 ) ) ;
#968 = LINE ( 'NONE', #29830, #7280 ) ;
#970 = VERTEX_POINT ( 'NONE', #38570 ) ;
#971 = EDGE_LOOP ( 'NONE', ( #34075, #3908 ) ) ;
#972 = VERTEX_POINT ( 'NONE', #31518 ) ;
#973 = VECTOR ( 'NONE', #42759, 1000.000000000000114 ) ;
#974 = DIRECTION ( 'NONE',  ( 0.000000000000000000, 0.000000000000000000, 1.000000000000000000 ) ) ;
#975 = CARTESIAN_POINT ( 'NONE',  ( 57.43474830187697933, 2.179497266190835614, 62.77340449983605453 ) ) ;
#976 = CARTESIAN_POINT ( 'NONE',  ( -125.0000000000000000, 0.000000000000000000, -162.5000000000000000 ) ) ;
#977 = LINE ( 'NONE', #44139, #9917 ) ;
#978 = EDGE_CURVE ( 'NONE', #5097, #15359, #28000, .T. ) ;
#979 = ADVANCED_FACE ( 'NONE', ( #42550 ), #45834, .F. ) ;
#980 = VERTEX_POINT ( 'NONE', #3372 ) ;
#981 = ORIENTED_EDGE ( 'NONE', *, *, #18308, .T. ) ;
#982 = AXIS2_PLACEMENT_3D ( 'NONE', #45400, #27561, #41878 ) ;
#983 = CIRCLE ( 'NONE', #41425, 2.000000000000003109 ) ;
#984 = EDGE_CURVE ( 'NONE', #37196, #26938, #11498, .T. ) ;
#985 = CIRCLE ( 'NONE', #30941, 2.500000000000002220 ) ;
#986 = EDGE_CURVE ( 'NONE', #34485, #39192, #13698, .T. ) ;
#987 = ADVANCED_FACE ( 'NONE', ( #6868 ), #21196, .T. ) ;
#988 = VECTOR ( 'NONE', #22856, 1000.000000000000000 ) ;
#989 = CIRCLE ( 'NONE', #44424, 49.85729008881248348 ) ;
#990 = AXIS2_PLACEMENT_3D ( 'NONE', #41923, #41001, #12828 ) ;
#991 = VECTOR ( 'NONE', #9237, 1000.000000000000000 ) ;
#992 = CARTESIAN_POINT ( 'NONE',  ( 199.9999999999999716, -10.00000000000000000, -162.5000000000000000 ) ) ;
#993 = CARTESIAN_POINT ( 'NONE',  ( -125.0000000000000000, -10.00000000000000000, -215.0000000000000284 ) ) ;
#994 = EDGE_CURVE ( 'NONE', #44307, #31179, #24979, .T. ) ;
#995 = AXIS2_PLACEMENT_3D ( 'NONE', #39563, #21727, #18449 ) ;
#996 = CARTESIAN_POINT ( 'NONE',  ( -175.0000000000000284, -10.00000000000000000, -115.0000000000000142 ) ) ;
#997 = DIRECTION ( 'NONE',  ( -0.5000000000000087708, -0.4999999999999965028, -0.7071067811865437980 ) ) ;
#998 = LINE ( 'NONE', #22813, #44142 ) ;
#999 = VECTOR ( 'NONE', #36475, 1000.000000000000000 ) ;
#1000 = ORIENTED_EDGE ( 'NONE', *, *, #17129, .F. ) ;
#1001 = LINE ( 'NONE', #15315, #25572 ) ;
#1002 = CARTESIAN_POINT ( 'NONE',  ( 49.99999999999998579, -10.00000000000000000, -137.5000000000000000 ) ) ;
#1003 = DIRECTION ( 'NONE',  ( 0.000000000000000000, 1.000000000000000000, 0.000000000000000000 ) ) ;
#1004 = CIRCLE ( 'NONE', #10759, 2.500000000000002220 ) ;
#1005 = CARTESIAN_POINT ( 'NONE',  ( -3.269245899286255863, 4.083370417540861507E-14, 1.887500000000000400 ) ) ;
#1006 = LINE ( 'NONE', #11575, #15940 ) ;
#1007 = CARTESIAN_POINT ( 'NONE',  ( 61.64521369735791012, 58.56293910435511663, 3.775000000000296563 ) ) ;
#1008 = CARTESIAN_POINT ( 'NONE',  ( -1.887500000000006839, 1.887500000000013944, -2.669328098979203201 ) ) ;
#1009 = VECTOR ( 'NONE', #19993, 1000.000000000000000 ) ;
#1010 = CARTESIAN_POINT ( 'NONE',  ( -36.76186391213651206, 33.67958931913447174, -3.774999999999824940 ) ) ;
#1011 = ORIENTED_EDGE ( 'NONE', *, *, #30296, .T. ) ;
#1012 = EDGE_LOOP ( 'NONE', ( #21953, #25876, #20933, #689 ) ) ;
#1013 = ORIENTED_EDGE ( 'NONE', *, *, #18715, .F. ) ;
#1014 = ORIENTED_EDGE ( 'NONE', *, *, #31811, .F. ) ;
#1015 = DIRECTION ( 'NONE',  ( 0.000000000000000000, 0.000000000000000000, 1.000000000000000000 ) ) ;
#1016 = CARTESIAN_POINT ( 'NONE',  ( -17.50000000000018829, -5.276074381825233469E-14, 0.000000000000000000 ) ) ;
#1017 = DIRECTION ( 'NONE',  ( 0.000000000000000000, 1.000000000000000000, 0.000000000000000000 ) ) ;
#1018 = DIRECTION ( 'NONE',  ( -0.8660254037844349329, 0.3535533905932822241, -0.3535533905932743970 ) ) ;
#1019 = DIRECTION ( 'NONE',  ( 0.000000000000000000, 1.000000000000000000, 0.000000000000000000 ) ) ;
#1020 = CARTESIAN_POINT ( 'NONE',  ( 2.250000000000006217, 0.05880481027171954866, 145.2953711392498235 ) ) ;
#1021 = DIRECTION ( 'NONE',  ( 0.000000000000000000, 0.000000000000000000, 1.000000000000000000 ) ) ;
#1022 = ORIENTED_EDGE ( 'NONE', *, *, #13060, .T. ) ;
#1023 = ORIENTED_EDGE ( 'NONE', *, *, #25674, .T. ) ;
#1024 = DATE_AND_TIME ( #44406, #24828 ) ;
#1025 = CIRCLE ( 'NONE', #27223, 2.500000000000002220 ) ;
#1026 = CYLINDRICAL_SURFACE ( 'NONE', #10691, 2.500000000000002220 ) ;
#1027 = EDGE_LOOP ( 'NONE', ( #10205, #13191, #6360 ) ) ;
#1028 = DIRECTION ( 'NONE',  ( 0.000000000000000000, 0.000000000000000000, 1.000000000000000000 ) ) ;
#1029 = CARTESIAN_POINT ( 'NONE',  ( -200.0000000000000000, -10.00000000000000000, 162.5000000000000000 ) ) ;
#1030 = APPLICATION_CONTEXT ( 'configuration controlled 3d designs of mechanical parts and assemblies' ) ;
#1031 = VECTOR ( 'NONE', #16684, 1000.000000000000000 ) ;
#1032 = DIRECTION ( 'NONE',  ( 1.000000000000000000, 0.000000000000000000, 0.000000000000000000 ) ) ;
#1033 = CYLINDRICAL_SURFACE ( 'NONE', #18868, 2.499999999999995115 ) ;
#1034 = DIRECTION ( 'NONE',  ( -1.000000000000000000, -0.000000000000000000, -0.000000000000000000 ) ) ;
#1035 = EDGE_CURVE ( 'NONE', #29163, #40504, #45378, .T. ) ;
#1036 = ORIENTED_EDGE ( 'NONE', *, *, #1203, .T. ) ;
#1037 = ORIENTED_EDGE ( 'NONE', *, *, #6225, .T. ) ;
#1038 = EDGE_LOOP ( 'NONE', ( #33098, #21609, #6241, #21611 ) ) ;
#1039 = EDGE_LOOP ( 'NONE', ( #14241, #6691, #32564, #33247, #32103, #17482 ) ) ;
#1040 = DIRECTION ( 'NONE',  ( -0.9238795325112877377, 0.3826834323650873393, 0.000000000000000000 ) ) ;
#1041 = DIRECTION ( 'NONE',  ( -1.000000000000000000, 1.441848083928774518E-15, 0.000000000000000000 ) ) ;
#1042 = AXIS2_PLACEMENT_3D ( 'NONE', #36403, #40148, #4027 ) ;
#1043 = ORIENTED_EDGE ( 'NONE', *, *, #872, .F. ) ;
#1044 = CC_DESIGN_DATE_AND_TIME_ASSIGNMENT ( #1747, #5476, ( #14293 ) ) ;
#1045 = AXIS2_PLACEMENT_3D ( 'NONE', #12377, #40515, #37460 ) ;
#1047 = ADVANCED_FACE ( 'NONE', ( #45604 ), #16733, .F. ) ;
#1046 = CIRCLE ( 'NONE', #10807, 2.500000000000002220 ) ;
#1048 = ADVANCED_FACE ( 'NONE', ( #31068 ), #43468, .F. ) ;
#1049 = AXIS2_PLACEMENT_3D ( 'NONE', #6127, #19981, #5666 ) ;
#1050 = PRODUCT ( 'PerforedSphereCima', 'PerforedSphereCima', '', ( #4579 ) ) ;
#1051 = CIRCLE ( 'NONE', #40780, 2.500000000000002220 ) ;
#1052 = DIRECTION ( 'NONE',  ( 0.5150380749100614830, 0.000000000000000000, -0.8571673007021077817 ) ) ;
#1053 =( BOUNDED_SURFACE ( )  B_SPLINE_SURFACE ( 3, 1, ( 
 ( #5929, #9226 ),
 ( #6159, #20722 ),
 ( #19787, #5471 ),
 ( #45366, #45590 ),
 ( #45118, #27042 ),
 ( #34115, #20242 ),
 ( #24002, #30570 ) ),
 .UNSPECIFIED., .T., .F., .F. ) 
 B_SPLINE_SURFACE_WITH_KNOTS ( ( 4, 3, 4 ),
 ( 2, 2 ),
 ( 0.000000000000000000, 0.5000000000000000000, 1.000000000000000000 ),
 ( 0.000000000000000000, 1.000000000000000000 ),
 .UNSPECIFIED. ) 
 GEOMETRIC_REPRESENTATION_ITEM ( )  RATIONAL_B_SPLINE_SURFACE ( (
 ( 1.000000000000000000, 1.000000000000000000),
 ( 0.3333333333333333703, 0.3333333333333335369),
 ( 0.3333333333333333703, 0.3333333333333335369),
 ( 1.000000000000000000, 1.000000000000000000),
 ( 0.3333333333333330373, 0.3333333333333333703),
 ( 0.3333333333333330373, 0.3333333333333333703),
 ( 1.000000000000000000, 1.000000000000000000) ) ) 
 REPRESENTATION_ITEM ( '' )  SURFACE ( )  );
#1054 = DIRECTION ( 'NONE',  ( -0.000000000000000000, 1.000000000000000000, -0.000000000000000000 ) ) ;
#1055 = ADVANCED_FACE ( 'NONE', ( #21433 ), #4074, .F. ) ;
#1056 = VECTOR ( 'NONE', #45253, 1000.000000000000000 ) ;
#1057 = AXIS2_PLACEMENT_3D ( 'NONE', #33890, #18881, #8554 ) ;
#1058 = APPROVAL_DATE_TIME ( #18875, #32280 ) ;
#1059 = CARTESIAN_POINT ( 'NONE',  ( -75.00000000000001421, 0.000000000000000000, -65.00000000000000000 ) ) ;
#1060 = CARTESIAN_POINT ( 'NONE',  ( 2.397610140111054111, 5.788342917539350374, 0.000000000000000000 ) ) ;
#1061 = AXIS2_PLACEMENT_3D ( 'NONE', #946, #40828, #15265 ) ;
#1062 = DIRECTION ( 'NONE',  ( -0.000000000000000000, -0.000000000000000000, -1.000000000000000000 ) ) ;
#1063 = DIRECTION ( 'NONE',  ( -0.000000000000000000, -1.000000000000000000, -0.000000000000000000 ) ) ;
#1064 = FACE_OUTER_BOUND ( 'NONE', #22842, .T. ) ;
#1065 = DIRECTION ( 'NONE',  ( -0.3779644730092279747, 1.319655904257398863E-15, -0.9258200997725511971 ) ) ;
#1066 = DIRECTION ( 'NONE',  ( 0.000000000000000000, 0.000000000000000000, 1.000000000000000000 ) ) ;
#1067 = LINE ( 'NONE', #15376, #3200 ) ;
#1068 = DIRECTION ( 'NONE',  ( 0.000000000000000000, 0.000000000000000000, 1.000000000000000000 ) ) ;
#1069 = VECTOR ( 'NONE', #34596, 999.9999999999998863 ) ;
#1070 = EDGE_LOOP ( 'NONE', ( #33241, #2072 ) ) ;
#1071 = VERTEX_POINT ( 'NONE', #18383 ) ;
#1072 = VERTEX_POINT ( 'NONE', #3604 ) ;
#1073 = PERSON_AND_ORGANIZATION_ROLE ( 'creator' ) ;
#1074 = CYLINDRICAL_SURFACE ( 'NONE', #8933, 2.500000000000002220 ) ;
#1075 = LINE ( 'NONE', #15383, #8618 ) ;
#1076 = DIRECTION ( 'NONE',  ( 0.000000000000000000, 0.000000000000000000, 1.000000000000000000 ) ) ;
#1077 = DIRECTION ( 'NONE',  ( -0.000000000000000000, -0.000000000000000000, 1.000000000000000000 ) ) ;
#1078 = FACE_BOUND ( 'NONE', #35955, .T. ) ;
#1079 = AXIS2_PLACEMENT_3D ( 'NONE', #11624, #23082, #8544 ) ;
#1080 = CARTESIAN_POINT ( 'NONE',  ( -75.00000000000009948, -230.0000000000000853, 0.000000000000000000 ) ) ;
#1081 = ORIENTED_EDGE ( 'NONE', *, *, #4842, .F. ) ;
#1082 = ORIENTED_EDGE ( 'NONE', *, *, #30053, .F. ) ;
#1083 = MECHANICAL_CONTEXT ( 'NONE', #19316, 'mechanical' ) ;
#1084 = VERTEX_POINT ( 'NONE', #17906 ) ;
#1085 = VECTOR ( 'NONE', #28147, 1000.000000000000000 ) ;
#1086 = DESIGN_CONTEXT ( 'detailed design', #4316, 'design' ) ;
#1087 = EDGE_LOOP ( 'NONE', ( #43252, #30400 ) ) ;
#1088 = CARTESIAN_POINT ( 'NONE',  ( -175.0000000000000284, -10.00000000000000000, 35.00000000000000000 ) ) ;
#1089 = DIRECTION ( 'NONE',  ( -0.000000000000000000, 1.000000000000000000, -0.000000000000000000 ) ) ;
#1090 = DIRECTION ( 'NONE',  ( 1.000000000000000000, -0.000000000000000000, 0.000000000000000000 ) ) ;
#1091 = EDGE_CURVE ( 'NONE', #9613, #27153, #13733, .T. ) ;
#1092 = FACE_BOUND ( 'NONE', #19895, .T. ) ;
#1093 = ADVANCED_FACE ( 'NONE', ( #11335 ), #77, .F. ) ;
#1094 = DIRECTION ( 'NONE',  ( -0.000000000000000000, -0.000000000000000000, 1.000000000000000000 ) ) ;
#1095 = DIRECTION ( 'NONE',  ( 0.000000000000000000, 1.000000000000000000, 0.000000000000000000 ) ) ;
#1096 = ORIENTED_EDGE ( 'NONE', *, *, #25453, .F. ) ;
#1097 = VERTEX_POINT ( 'NONE', #14402 ) ;
#1098 = ORIENTED_EDGE ( 'NONE', *, *, #11414, .F. ) ;
#1099 = VERTEX_POINT ( 'NONE', #29392 ) ;
#1100 = ORIENTED_EDGE ( 'NONE', *, *, #13566, .T. ) ;
#1101 = VERTEX_POINT ( 'NONE', #14853 ) ;
#1102 = ADVANCED_FACE ( 'NONE', ( #331 ), #36213, .F. ) ;
#1104 = VERTEX_POINT ( 'NONE', #24945 ) ;
#1103 = DIRECTION ( 'NONE',  ( -1.000000000000000000, 0.000000000000000000, 1.982541115402065110E-16 ) ) ;
#1105 = CARTESIAN_POINT ( 'NONE',  ( -49.99999999999998579, -10.00000000000000000, -137.5000000000000000 ) ) ;
#1106 = CIRCLE ( 'NONE', #13080, 49.74937185533099893 ) ;
#1107 = VECTOR ( 'NONE', #40838, 1000.000000000000000 ) ;
#1108 = CIRCLE ( 'NONE', #41548, 2.499999999999995115 ) ;
#1109 = DIRECTION ( 'NONE',  ( -0.8623724356957964687, -0.3623724356957916948, -0.3535533905932719545 ) ) ;
#1110 = ORIENTED_EDGE ( 'NONE', *, *, #24557, .F. ) ;
#1111 = ORIENTED_EDGE ( 'NONE', *, *, #2239, .F. ) ;
#1112 = VECTOR ( 'NONE', #20138, 1000.000000000000000 ) ;
#1113 = AXIS2_PLACEMENT_3D ( 'NONE', #14527, #42670, #35407 ) ;
#1114 = ADVANCED_FACE ( 'NONE', ( #36658 ), #7824, .T. ) ;
#1115 = EDGE_CURVE ( 'NONE', #34553, #23265, #36444, .T. ) ;
#1116 = EDGE_CURVE ( 'NONE', #18980, #1690, #7343, .T. ) ;
#1117 = VECTOR ( 'NONE', #2145, 999.9999999999998863 ) ;
#1118 = AXIS2_PLACEMENT_3D ( 'NONE', #26082, #4730, #12012 ) ;
#1119 = EDGE_CURVE ( 'NONE', #41703, #25714, #259, .T. ) ;
#1120 = EDGE_CURVE ( 'NONE', #24083, #26158, #42999, .T. ) ;
#1121 = CARTESIAN_POINT ( 'NONE',  ( 49.80962925646674222, 2.179497266190835614, -3.774999999999824940 ) ) ;
#1122 = DIRECTION ( 'NONE',  ( 0.000000000000000000, 1.000000000000000000, 0.000000000000000000 ) ) ;
#1123 = CARTESIAN_POINT ( 'NONE',  ( 0.000000000000000000, -10.00000000000000000, 35.00000000000000000 ) ) ;
#1124 = AXIS2_PLACEMENT_3D ( 'NONE', #8115, #11657, #36516 ) ;
#1125 = CARTESIAN_POINT ( 'NONE',  ( -200.0000000000000000, -10.00000000000000000, 12.49999999999997691 ) ) ;
#1126 = FACE_OUTER_BOUND ( 'NONE', #35053, .T. ) ;
#1127 = AXIS2_PLACEMENT_3D ( 'NONE', #9136, #15957, #16414 ) ;
#1128 = CARTESIAN_POINT ( 'NONE',  ( -150.0000000000000284, -10.00000000000000000, -17.50000000000000711 ) ) ;
#1129 = FACE_OUTER_BOUND ( 'NONE', #38901, .T. ) ;
#1130 = VECTOR ( 'NONE', #4135, 1000.000000000000114 ) ;
#1131 = CYLINDRICAL_SURFACE ( 'NONE', #15421, 2.500000000000002220 ) ;
#1132 = ORIENTED_EDGE ( 'NONE', *, *, #25450, .F. ) ;
#1133 = ORIENTED_EDGE ( 'NONE', *, *, #22111, .T. ) ;
#1134 = COORDINATED_UNIVERSAL_TIME_OFFSET ( 0, 0, .AHEAD. ) ;
#1135 =( NAMED_UNIT ( * ) SI_UNIT ( $, .STERADIAN. ) SOLID_ANGLE_UNIT ( ) );
#1136 = EDGE_LOOP ( 'NONE', ( #31300, #12252, #16018, #8464 ) ) ;
#1137 = LINE ( 'NONE', #18268, #32581 ) ;
#1138 = CARTESIAN_POINT ( 'NONE',  ( -150.0000000000000284, 0.000000000000000000, -62.50000000000000000 ) ) ;
#1139 = LINE ( 'NONE', #25991, #18050 ) ;
#1140 = DIRECTION ( 'NONE',  ( 1.000000000000000000, -0.000000000000000000, -0.000000000000000000 ) ) ;
#1141 = FACE_BOUND ( 'NONE', #36526, .T. ) ;
#1142 = AXIS2_PLACEMENT_3D ( 'NONE', #11595, #35773, #11125 ) ;
#1143 = CARTESIAN_POINT ( 'NONE',  ( 124.9999999999999716, 0.000000000000000000, -90.00000000000000000 ) ) ;
#1144 = DIRECTION ( 'NONE',  ( -1.000000000000000000, 0.000000000000000000, 0.000000000000000000 ) ) ;
#1145 = DIRECTION ( 'NONE',  ( 0.000000000000000000, 0.000000000000000000, 1.000000000000000000 ) ) ;
#1146 = VERTEX_POINT ( 'NONE', #18600 ) ;
#1147 = PERSON_AND_ORGANIZATION ( #62, #12696 ) ;
#1149 = ORIENTED_EDGE ( 'NONE', *, *, #19111, .T. ) ;
#1148 = LINE ( 'NONE', #14979, #3589 ) ;
#1150 = ORIENTED_EDGE ( 'NONE', *, *, #2851, .T. ) ;
#1151 = VERTEX_POINT ( 'NONE', #14638 ) ;
#1153 = ORIENTED_EDGE ( 'NONE', *, *, #11896, .T. ) ;
#1152 = FACE_OUTER_BOUND ( 'NONE', #37280, .T. ) ;
#1154 = DIRECTION ( 'NONE',  ( 0.000000000000000000, 1.000000000000000000, 0.000000000000000000 ) ) ;
#1155 = AXIS2_PLACEMENT_3D ( 'NONE', #37083, #15938, #44785 ) ;
#1157 = ADVANCED_FACE ( 'NONE', ( #32912 ), #765, .F. ) ;
#1156 = CARTESIAN_POINT ( 'NONE',  ( 3.061616997868369829E-16, -10.00000000000000000, -217.5000000000000284 ) ) ;
#1158 = CC_DESIGN_DATE_AND_TIME_ASSIGNMENT ( #1527, #37198, ( #14952 ) ) ;
#1159 = DIRECTION ( 'NONE',  ( 0.000000000000000000, 0.000000000000000000, 1.000000000000000000 ) ) ;
#1160 = FACE_BOUND ( 'NONE', #26785, .T. ) ;
#1161 = CYLINDRICAL_SURFACE ( 'NONE', #37288, 2.099999999999990763 ) ;
#1162 = CARTESIAN_POINT ( 'NONE',  ( 100.0000000000000000, -10.00000000000000000, 84.99999999999998579 ) ) ;
#1163 = ORIENTED_EDGE ( 'NONE', *, *, #33018, .F. ) ;
#1164 = VERTEX_POINT ( 'NONE', #25411 ) ;
#1165 = ORIENTED_EDGE ( 'NONE', *, *, #13382, .F. ) ;
#1166 = ORIENTED_EDGE ( 'NONE', *, *, #33876, .T. ) ;
#1167 = ORIENTED_EDGE ( 'NONE', *, *, #25870, .T. ) ;
#1168 = ADVANCED_FACE ( 'NONE', ( #14164 ), #28460, .F. ) ;
#1169 = ORIENTED_EDGE ( 'NONE', *, *, #18516, .T. ) ;
#1170 = AXIS2_PLACEMENT_3D ( 'NONE', #4096, #43488, #33176 ) ;
#1171 = ADVANCED_FACE ( 'NONE', ( #11579 ), #25874, .F. ) ;
#1172 = VECTOR ( 'NONE', #20157, 1000.000000000000000 ) ;
#1173 = EDGE_CURVE ( 'NONE', #18302, #25953, #4007, .T. ) ;
#1174 = ADVANCED_FACE ( 'NONE', ( #12706 ), #30309, .F. ) ;
#1175 = CIRCLE ( 'NONE', #28115, 2.500000000000002220 ) ;
#1176 = AXIS2_PLACEMENT_3D ( 'NONE', #8204, #22527, #492 ) ;
#1177 = AXIS2_PLACEMENT_3D ( 'NONE', #23780, #20729, #16744 ) ;
#1178 = AXIS2_PLACEMENT_3D ( 'NONE', #137, #28996, #14694 ) ;
#1179 = EDGE_CURVE ( 'NONE', #42899, #33607, #21999, .T. ) ;
#1180 = ORIENTED_EDGE ( 'NONE', *, *, #44728, .T. ) ;
#1181 = ORIENTED_EDGE ( 'NONE', *, *, #44591, .F. ) ;
#1183 = ORIENTED_EDGE ( 'NONE', *, *, #44022, .F. ) ;
#1182 = DIRECTION ( 'NONE',  ( 0.000000000000000000, 0.000000000000000000, 1.000000000000000000 ) ) ;
#1184 = DIRECTION ( 'NONE',  ( -0.000000000000000000, -0.000000000000000000, 1.000000000000000000 ) ) ;
#1185 = CARTESIAN_POINT ( 'NONE',  ( -200.0000000000000000, -10.00000000000000000, -92.50000000000000000 ) ) ;
#1186 = DIRECTION ( 'NONE',  ( 0.000000000000000000, 0.000000000000000000, 1.000000000000000000 ) ) ;
#1187 = DIRECTION ( 'NONE',  ( 0.000000000000000000, 0.000000000000000000, 1.000000000000000000 ) ) ;
#1188 = CIRCLE ( 'NONE', #7166, 2.500000000000002220 ) ;
#1189 = CARTESIAN_POINT ( 'NONE',  ( 1.367955944751602093, -3.255455944751636910, 1.334664049489601823 ) ) ;
#1190 = CIRCLE ( 'NONE', #19901, 2.500000000000002220 ) ;
#1191 = FACE_BOUND ( 'NONE', #33086, .T. ) ;
#1192 = DATE_AND_TIME ( #33340, #45701 ) ;
#1194 = ORIENTED_EDGE ( 'NONE', *, *, #11319, .F. ) ;
#1193 = DIRECTION ( 'NONE',  ( 0.000000000000000000, 0.000000000000000000, 1.000000000000000000 ) ) ;
#1195 = EDGE_LOOP ( 'NONE', ( #35941, #40141 ) ) ;
#1196 = EDGE_LOOP ( 'NONE', ( #1646, #28901 ) ) ;
#1197 = VERTEX_POINT ( 'NONE', #15999 ) ;
#1199 = ORIENTED_EDGE ( 'NONE', *, *, #36957, .T. ) ;
#1198 = DIRECTION ( 'NONE',  ( -0.000000000000000000, -0.000000000000000000, -1.000000000000000000 ) ) ;
#1200 = CARTESIAN_POINT ( 'NONE',  ( -253.7499999999999716, -80.00000000000001421, -5.000000000000000000 ) ) ;
#1201 = CARTESIAN_POINT ( 'NONE',  ( -175.0000000000000284, -10.00000000000000000, -165.0000000000000000 ) ) ;
#1203 = EDGE_CURVE ( 'NONE', #26125, #36676, #37741, .T. ) ;
#1202 = CARTESIAN_POINT ( 'NONE',  ( -125.0000000000000000, 0.000000000000000000, -42.50000000000000000 ) ) ;
#1204 = DIRECTION ( 'NONE',  ( 0.000000000000000000, 0.000000000000000000, 1.000000000000000000 ) ) ;
#1205 = ADVANCED_FACE ( 'NONE', ( #26781 ), #23498, .F. ) ;
#1206 = DIRECTION ( 'NONE',  ( 0.000000000000000000, 0.000000000000000000, 1.000000000000000000 ) ) ;
#1207 = CARTESIAN_POINT ( 'NONE',  ( 124.9999999999999716, -10.00000000000000000, 35.00000000000000000 ) ) ;
#1208 = DIRECTION ( 'NONE',  ( 0.000000000000000000, 1.000000000000000000, 0.000000000000000000 ) ) ;
#1209 = DIRECTION ( 'NONE',  ( 0.000000000000000000, 0.000000000000000000, 1.000000000000000000 ) ) ;
#1210 = AXIS2_PLACEMENT_3D ( 'NONE', #11539, #34, #32413 ) ;
#1211 = PLANE ( 'NONE',  #33431 ) ;
#1212 = ORIENTED_EDGE ( 'NONE', *, *, #5983, .F. ) ;
#1213 = EDGE_CURVE ( 'NONE', #43937, #6714, #34744, .T. ) ;
#1215 = EDGE_LOOP ( 'NONE', ( #4480, #43392 ) ) ;
#1214 = DIRECTION ( 'NONE',  ( 0.000000000000000000, 0.000000000000000000, 1.000000000000000000 ) ) ;
#1216 = EDGE_LOOP ( 'NONE', ( #29040, #10615, #14106, #1839, #2797, #34406, #6378, #41637, #9519, #11585 ) ) ;
#1217 = VERTEX_POINT ( 'NONE', #8499 ) ;
#1218 = ORIENTED_EDGE ( 'NONE', *, *, #8658, .T. ) ;
#1219 = DIRECTION ( 'NONE',  ( 0.000000000000000000, 0.000000000000000000, -1.000000000000000000 ) ) ;
#1220 = CARTESIAN_POINT ( 'NONE',  ( 100.0000000000000000, 0.000000000000000000, -212.5000000000000284 ) ) ;
#1221 = DIRECTION ( 'NONE',  ( 0.000000000000000000, -0.000000000000000000, 1.000000000000000000 ) ) ;
#1222 = DIRECTION ( 'NONE',  ( -1.000000000000000000, 0.000000000000000000, 0.000000000000000000 ) ) ;
#1223 = ORIENTED_EDGE ( 'NONE', *, *, #32126, .F. ) ;
#1224 = CIRCLE ( 'NONE', #39422, 1.000000000000000888 ) ;
#1225 = AXIS2_PLACEMENT_3D ( 'NONE', #13459, #37638, #5487 ) ;
#1226 = EDGE_CURVE ( 'NONE', #35605, #27887, #4195, .T. ) ;
#1227 = CC_DESIGN_PERSON_AND_ORGANIZATION_ASSIGNMENT ( #44522, #19874, ( #45646 ) ) ;
#1228 = CIRCLE ( 'NONE', #42425, 2.499999999999995115 ) ;
#1229 = EDGE_CURVE ( 'NONE', #9518, #20773, #31744, .T. ) ;
#1230 = LINE ( 'NONE', #19052, #19047 ) ;
#1231 = LINE ( 'NONE', #37346, #43857 ) ;
#1232 = CARTESIAN_POINT ( 'NONE',  ( -2.092894725812393553, 0.4700579686351679110, -3.625000000000001332 ) ) ;
#1233 = AXIS2_PLACEMENT_3D ( 'NONE', #40417, #36227, #22152 ) ;
#1234 = FACE_OUTER_BOUND ( 'NONE', #15233, .T. ) ;
#1235 = DIRECTION ( 'NONE',  ( 0.000000000000000000, 0.000000000000000000, 1.000000000000000000 ) ) ;
#1236 = VECTOR ( 'NONE', #45146, 1000.000000000000000 ) ;
#1237 = ORIENTED_EDGE ( 'NONE', *, *, #12714, .T. ) ;
#1238 = DIRECTION ( 'NONE',  ( 0.000000000000000000, 0.000000000000000000, 1.000000000000000000 ) ) ;
#1239 = DIRECTION ( 'NONE',  ( -1.000000000000000000, 0.000000000000000000, 0.000000000000000000 ) ) ;
#1240 = PLANE ( 'NONE',  #34924 ) ;
#1241 = AXIS2_PLACEMENT_3D ( 'NONE', #18081, #17626, #46016 ) ;
#1242 = CIRCLE ( 'NONE', #24467, 49.85729008881249058 ) ;
#1243 = DIRECTION ( 'NONE',  ( -1.000000000000000000, -0.000000000000000000, 8.326672684688686379E-17 ) ) ;
#1244 = DIRECTION ( 'NONE',  ( 0.3623724356957945258, 0.8623724356957953585, -0.3535533905932720655 ) ) ;
#1245 = DIRECTION ( 'NONE',  ( 0.000000000000000000, 1.000000000000000000, 0.000000000000000000 ) ) ;
#1246 = CARTESIAN_POINT ( 'NONE',  ( -200.0000000000000000, -10.00000000000000000, -40.00000000000000711 ) ) ;
#1247 = DIRECTION ( 'NONE',  ( 0.000000000000000000, 0.000000000000000000, 1.000000000000000000 ) ) ;
#1248 = EDGE_LOOP ( 'NONE', ( #11341, #16627, #30314, #42620 ) ) ;
#1250 = ORIENTED_EDGE ( 'NONE', *, *, #7861, .F. ) ;
#1249 = PERSON ( 'NAUO-PER19', 'UNSPECIFIED', 'UNSPECIFIED', ('UNSPECIFIED'), ('UNSPECIFIED'), ('UNSPECIFIED') ) ;
#1251 = ORIENTED_EDGE ( 'NONE', *, *, #13387, .F. ) ;
#1252 = ORIENTED_EDGE ( 'NONE', *, *, #19483, .T. ) ;
#1253 = DIRECTION ( 'NONE',  ( 0.000000000000000000, 1.000000000000000000, 0.000000000000000000 ) ) ;
#1255 = EDGE_CURVE ( 'NONE', #15915, #9334, #4744, .T. ) ;
#1254 = CYLINDRICAL_SURFACE ( 'NONE', #44223, 2.500000000000002220 ) ;
#1256 = CARTESIAN_POINT ( 'NONE',  ( 44.78838205011057738, 4.358994532381753828, 2.980658301764573724E-13 ) ) ;
#1257 = DIRECTION ( 'NONE',  ( -0.000000000000000000, 1.000000000000000000, -0.000000000000000000 ) ) ;
#1258 = CARTESIAN_POINT ( 'NONE',  ( 4.999999999999988454, 2.886751345948123770, 75.50000000000000000 ) ) ;
#1259 = CARTESIAN_POINT ( 'NONE',  ( 22.74055372855400847, -25.82282832155660302, -29.00084056702776181 ) ) ;
#1260 = EDGE_CURVE ( 'NONE', #5318, #7402, #16764, .T. ) ;
#1261 = CARTESIAN_POINT ( 'NONE',  ( 222.5000000000000568, 65.00000000000009948, -6.123233995736772199E-17 ) ) ;
#1262 = EDGE_CURVE ( 'NONE', #13593, #40142, #19722, .T. ) ;
#1263 = FACE_OUTER_BOUND ( 'NONE', #37319, .T. ) ;
#1264 = VECTOR ( 'NONE', #13494, 1000.000000000000000 ) ;
#1265 = ORIENTED_EDGE ( 'NONE', *, *, #43399, .F. ) ;
#1266 = ORIENTED_EDGE ( 'NONE', *, *, #19357, .F. ) ;
#1267 = SHAPE_DEFINITION_REPRESENTATION ( #245, #36421 ) ;
#1268 = DIRECTION ( 'NONE',  ( 0.000000000000000000, 1.000000000000000000, 0.000000000000000000 ) ) ;
#1269 = ORIENTED_EDGE ( 'NONE', *, *, #38257, .F. ) ;
#1270 = CARTESIAN_POINT ( 'NONE',  ( 27.98708922123520537, -21.82254003523130947, 35.22072661563566953 ) ) ;
#1271 = CYLINDRICAL_SURFACE ( 'NONE', #887, 2.500000000000002220 ) ;
#1272 = DIRECTION ( 'NONE',  ( 0.000000000000000000, 0.000000000000000000, 1.000000000000000000 ) ) ;
#1273 = CARTESIAN_POINT ( 'NONE',  ( 1.223348129789367621E-15, 5.773502691896260863, 75.50000000000001421 ) ) ;
#1274 = CARTESIAN_POINT ( 'NONE',  ( -25.47646561805730059, 19.31191643205304587, 31.67016866600720704 ) ) ;
#1275 = ORIENTED_EDGE ( 'NONE', *, *, #27813, .F. ) ;
#1276 = ORIENTED_EDGE ( 'NONE', *, *, #35488, .F. ) ;
#1277 = ORIENTED_EDGE ( 'NONE', *, *, #24128, .F. ) ;
#1278 = ORIENTED_EDGE ( 'NONE', *, *, #31061, .F. ) ;
#1279 = DIRECTION ( 'NONE',  ( 0.000000000000000000, 0.000000000000000000, 1.000000000000000000 ) ) ;
#1280 = EDGE_CURVE ( 'NONE', #26178, #26597, #27978, .T. ) ;
#1281 = CARTESIAN_POINT ( 'NONE',  ( 263.7500000000000000, 80.00000000000000000, 5.000000000000000000 ) ) ;
#1282 = ORIENTED_EDGE ( 'NONE', *, *, #20126, .T. ) ;
#1283 = VECTOR ( 'NONE', #7305, 1000.000000000000000 ) ;
#1284 = CIRCLE ( 'NONE', #24529, 2.500000000000002220 ) ;
#1285 = VECTOR ( 'NONE', #39656, 1000.000000000000000 ) ;
#1286 = CIRCLE ( 'NONE', #34266, 2.500000000000002220 ) ;
#1287 = CARTESIAN_POINT ( 'NONE',  ( 74.99999999999998579, 0.000000000000000000, -92.50000000000000000 ) ) ;
#1288 = CARTESIAN_POINT ( 'NONE',  ( 3.269245899286270518, 1.334664049489571847, -1.334664049489610926 ) ) ;
#1289 = APPROVAL_ROLE ( '' ) ;
#1290 = CYLINDRICAL_SURFACE ( 'NONE', #7270, 2.500000000000002220 ) ;
#1291 = EDGE_CURVE ( 'NONE', #33804, #42961, #30236, .T. ) ;
#1292 = DIRECTION ( 'NONE',  ( 0.000000000000000000, 0.000000000000000000, 1.000000000000000000 ) ) ;
#1293 = CARTESIAN_POINT ( 'NONE',  ( 100.0000000000000000, 0.000000000000000000, 60.00000000000002842 ) ) ;
#1294 = CARTESIAN_POINT ( 'NONE',  ( 100.0000000000000000, -10.00000000000000000, -67.50000000000000000 ) ) ;
#1295 = CARTESIAN_POINT ( 'NONE',  ( -16.73981759885344900, -47.57976723390760299, 1.000000000000000000 ) ) ;
#1296 = CARTESIAN_POINT ( 'NONE',  ( 27.18023761050951848, 44.82605700004126703, -6.000000000000000000 ) ) ;
#1297 = DIRECTION ( 'NONE',  ( 0.000000000000000000, 0.000000000000000000, 1.000000000000000000 ) ) ;
#1298 = FACE_OUTER_BOUND ( 'NONE', #10437, .T. ) ;
#1299 = DIRECTION ( 'NONE',  ( 0.000000000000000000, 0.000000000000000000, 1.000000000000000000 ) ) ;
#1300 = ORIENTED_EDGE ( 'NONE', *, *, #40338, .T. ) ;
#1301 = VERTEX_POINT ( 'NONE', #15552 ) ;
#1302 = EDGE_LOOP ( 'NONE', ( #41540, #22097, #40277, #13967 ) ) ;
#1303 = AXIS2_PLACEMENT_3D ( 'NONE', #9332, #1607, #4892 ) ;
#1304 = CALENDAR_DATE ( 2025, 26, 11 ) ;
#1306 = EDGE_CURVE ( 'NONE', #11918, #35379, #33834, .T. ) ;
#1305 = DIRECTION ( 'NONE',  ( -1.000000000000000000, 0.000000000000000000, 0.000000000000000000 ) ) ;
#1307 = CIRCLE ( 'NONE', #8069, 44.84138016386204839 ) ;
#1308 = CARTESIAN_POINT ( 'NONE',  ( -45.48081459834880036, 21.80713751839827452, 67.99999999999998579 ) ) ;
#1309 = VECTOR ( 'NONE', #42886, 1000.000000000000227 ) ;
#1310 = DIRECTION ( 'NONE',  ( -0.000000000000000000, -0.000000000000000000, 1.000000000000000000 ) ) ;
#1311 = LINE ( 'NONE', #41393, #25616 ) ;
#1312 = FACE_BOUND ( 'NONE', #33803, .T. ) ;
#1313 = AXIS2_PLACEMENT_3D ( 'NONE', #13584, #37523, #5363 ) ;
#1314 = AXIS2_PLACEMENT_3D ( 'NONE', #43379, #673, #40313 ) ;
#1315 = EDGE_CURVE ( 'NONE', #1987, #30439, #15983, .T. ) ;
#1316 = CARTESIAN_POINT ( 'NONE',  ( -125.0000000000000000, 0.000000000000000000, 160.0000000000000000 ) ) ;
#1317 = ORIENTED_EDGE ( 'NONE', *, *, #7501, .T. ) ;
#1318 = ADVANCED_FACE ( 'NONE', ( #19740 ), #33615, .F. ) ;
#1319 = ORIENTED_EDGE ( 'NONE', *, *, #44393, .F. ) ;
#1320 = DATE_AND_TIME ( #1775, #16555 ) ;
#1321 = ORIENTED_EDGE ( 'NONE', *, *, #34348, .F. ) ;
#1322 = EDGE_LOOP ( 'NONE', ( #14010, #45522, #17371, #42691 ) ) ;
#1323 = CARTESIAN_POINT ( 'NONE',  ( 6.760943359372681982, 7.371395284931118397, 18.43439728873440941 ) ) ;
#1324 = LINE ( 'NONE', #16088, #3843 ) ;
#1325 = CARTESIAN_POINT ( 'NONE',  ( 100.0000000000000000, 0.000000000000000000, -92.50000000000000000 ) ) ;
#1326 = PLANE ( 'NONE',  #10076 ) ;
#1327 = CARTESIAN_POINT ( 'NONE',  ( -3.362580520404780504, -1.010448300522839737, -1.425839694117524648 ) ) ;
#1328 = CARTESIAN_POINT ( 'NONE',  ( -24.99999999999999289, -10.00000000000000000, 57.50000000000002842 ) ) ;
#1329 = ORIENTED_EDGE ( 'NONE', *, *, #19360, .T. ) ;
#1330 = VERTEX_POINT ( 'NONE', #34297 ) ;
#1331 = VERTEX_POINT ( 'NONE', #2839 ) ;
#1332 = VERTEX_POINT ( 'NONE', #27483 ) ;
#1333 = ORIENTED_EDGE ( 'NONE', *, *, #21941, .T. ) ;
#1334 = EDGE_LOOP ( 'NONE', ( #12018, #22917, #7960, #23767 ) ) ;
#1336 = VERTEX_POINT ( 'NONE', #16691 ) ;
#1335 = DIRECTION ( 'NONE',  ( -0.6123724356957900294, 0.6123724356957989112, -0.5000000000000001110 ) ) ;
#1337 = CARTESIAN_POINT ( 'NONE',  ( -29.93847837416480928, -39.60914977152558691, 5.999999999999999112 ) ) ;
#1338 = EDGE_CURVE ( 'NONE', #23848, #40442, #43735, .T. ) ;
#1339 = CARTESIAN_POINT ( 'NONE',  ( 74.99999999999998579, -10.00000000000000000, -242.5000000000000284 ) ) ;
#1340 = ORIENTED_EDGE ( 'NONE', *, *, #18072, .F. ) ;
#1341 = VERTEX_POINT ( 'NONE', #23730 ) ;
#1342 = VECTOR ( 'NONE', #28788, 1000.000000000000000 ) ;
#1343 = AXIS2_PLACEMENT_3D ( 'NONE', #1293, #11386, #25919 ) ;
#1344 = AXIS2_PLACEMENT_3D ( 'NONE', #14391, #21649, #40178 ) ;
#1345 = CIRCLE ( 'NONE', #23802, 2.500000000000002220 ) ;
#1346 = CARTESIAN_POINT ( 'NONE',  ( 19.27347755862579604, 46.53029091612823009, 6.000000000000000000 ) ) ;
#1347 = EDGE_CURVE ( 'NONE', #43150, #5805, #24651, .T. ) ;
#1348 = CARTESIAN_POINT ( 'NONE',  ( -100.0000000000000000, 0.000000000000000000, 84.99999999999998579 ) ) ;
#1349 = CARTESIAN_POINT ( 'NONE',  ( 100.0000000000000000, -10.00000000000000000, 162.5000000000000000 ) ) ;
#1350 = CARTESIAN_POINT ( 'NONE',  ( 1.334937335951904114, 9.910984310941563180, 40.27575130523420199 ) ) ;
#1351 = CARTESIAN_POINT ( 'NONE',  ( 124.9999999999999716, -10.00000000000000000, -65.00000000000000000 ) ) ;
#1352 = CARTESIAN_POINT ( 'NONE',  ( 87.60000000000002274, 5.000000000000000000, -22.90000000000001634 ) ) ;
#1353 = FACE_OUTER_BOUND ( 'NONE', #23253, .T. ) ;
#1354 = LINE ( 'NONE', #29968, #10441 ) ;
#1355 = CIRCLE ( 'NONE', #22394, 2.499999999999995115 ) ;
#1356 = ORIENTED_EDGE ( 'NONE', *, *, #12277, .F. ) ;
#1357 = ORIENTED_EDGE ( 'NONE', *, *, #24662, .T. ) ;
#1358 = SECURITY_CLASSIFICATION_LEVEL ( 'unclassified' ) ;
#1359 = CC_DESIGN_DATE_AND_TIME_ASSIGNMENT ( #3337, #27960, ( #45056 ) ) ;
#1360 = ORIENTED_EDGE ( 'NONE', *, *, #38940, .T. ) ;
#1361 = DIRECTION ( 'NONE',  ( -1.000000000000000000, 0.000000000000000000, 0.000000000000000000 ) ) ;
#1362 = DIRECTION ( 'NONE',  ( -0.000000000000000000, 1.000000000000000000, -0.000000000000000000 ) ) ;
#1363 = CARTESIAN_POINT ( 'NONE',  ( -175.0000000000000284, 0.000000000000000000, 37.50000000000000000 ) ) ;
#1364 = DIRECTION ( 'NONE',  ( 0.000000000000000000, 0.000000000000000000, 1.000000000000000000 ) ) ;
#1365 = PLANE ( 'NONE',  #13751 ) ;
#1366 = FACE_OUTER_BOUND ( 'NONE', #43098, .T. ) ;
#1367 = EDGE_CURVE ( 'NONE', #4608, #41649, #34795, .T. ) ;
#1368 = CARTESIAN_POINT ( 'NONE',  ( 124.9999999999999716, -10.00000000000000000, -87.50000000000000000 ) ) ;
#1369 = EDGE_CURVE ( 'NONE', #26396, #2552, #2622, .T. ) ;
#1370 = DIRECTION ( 'NONE',  ( 1.000000000000000000, 0.000000000000000000, 0.000000000000000000 ) ) ;
#1371 = VERTEX_POINT ( 'NONE', #3066 ) ;
#1372 = COORDINATED_UNIVERSAL_TIME_OFFSET ( 0, 0, .AHEAD. ) ;
#1374 = EDGE_LOOP ( 'NONE', ( #20468, #25891 ) ) ;
#1373 = CYLINDRICAL_SURFACE ( 'NONE', #23705, 5.000000000000000888 ) ;
#1375 = ADVANCED_FACE ( 'NONE', ( #16930, #9421 ), #16451, .T. ) ;
#1376 = ORIENTED_EDGE ( 'NONE', *, *, #38310, .T. ) ;
#1377 = ORIENTED_EDGE ( 'NONE', *, *, #21514, .T. ) ;
#1379 = ORIENTED_EDGE ( 'NONE', *, *, #13576, .F. ) ;
#1378 = CARTESIAN_POINT ( 'NONE',  ( -57.43474830187742697, -2.179497266190836058, -62.77340449983566373 ) ) ;
#1380 = SPHERICAL_SURFACE ( 'NONE', #3024, 50.00000000000000000 ) ;
#1381 = CARTESIAN_POINT ( 'NONE',  ( -100.0000000000000000, -10.00000000000000000, -40.00000000000000711 ) ) ;
#1382 = CIRCLE ( 'NONE', #14863, 2.500000000000002220 ) ;
#1383 = LINE ( 'NONE', #44083, #1913 ) ;
#1384 = FACE_BOUND ( 'NONE', #16866, .T. ) ;
#1385 = CARTESIAN_POINT ( 'NONE',  ( -26.99251033662852350, -46.43287764638287030, -5.999999999999998224 ) ) ;
#1386 = CARTESIAN_POINT ( 'NONE',  ( -125.0000000000000000, -10.00000000000000000, -117.5000000000000142 ) ) ;
#1387 = VERTEX_POINT ( 'NONE', #38512 ) ;
#1388 = VECTOR ( 'NONE', #35931, 1000.000000000000000 ) ;
#1389 = ORIENTED_EDGE ( 'NONE', *, *, #35575, .F. ) ;
#1390 = ORIENTED_EDGE ( 'NONE', *, *, #15242, .F. ) ;
#1391 = ORIENTED_EDGE ( 'NONE', *, *, #14153, .F. ) ;
#1392 = ORIENTED_EDGE ( 'NONE', *, *, #34556, .T. ) ;
#1393 = ORIENTED_EDGE ( 'NONE', *, *, #13813, .T. ) ;
#1394 = EDGE_CURVE ( 'NONE', #20069, #2150, #17151, .T. ) ;
#1395 = DIRECTION ( 'NONE',  ( 0.000000000000000000, 0.000000000000000000, -1.000000000000000000 ) ) ;
#1396 = ADVANCED_FACE ( 'NONE', ( #31008 ), #10041, .F. ) ;
#1397 = CIRCLE ( 'NONE', #4403, 2.500000000000002220 ) ;
#1398 = EDGE_CURVE ( 'NONE', #34522, #24511, #36266, .T. ) ;
#1399 = VECTOR ( 'NONE', #35515, 1000.000000000000000 ) ;
#1400 = EDGE_CURVE ( 'NONE', #43135, #35662, #4051, .T. ) ;
#1401 = CARTESIAN_POINT ( 'NONE',  ( 70.00000000000049738, 0.000000000000000000, 4.999999999999776179 ) ) ;
#1402 = SHAPE_REPRESENTATION_RELATIONSHIP ( 'NONE' , 'NONE' ,  #26800, #17432 ) ;
#1403 = EDGE_LOOP ( 'NONE', ( #18161, #5111, #9614, #28272 ) ) ;
#1404 = ORIENTED_EDGE ( 'NONE', *, *, #36665, .T. ) ;
#1406 = ORIENTED_EDGE ( 'NONE', *, *, #41776, .F. ) ;
#1405 = CARTESIAN_POINT ( 'NONE',  ( -69.99999999999975842, 0.000000000000000000, 4.999999999999797495 ) ) ;
#1407 = CARTESIAN_POINT ( 'NONE',  ( 74.99999999999998579, -10.00000000000000000, 32.50000000000000711 ) ) ;
#1408 = LINE ( 'NONE', #1185, #12746 ) ;
#1409 = CARTESIAN_POINT ( 'NONE',  ( -1.688623340860529787, -7.307683319873805594, 148.4222990152756552 ) ) ;
#1410 = EDGE_CURVE ( 'NONE', #39227, #31602, #8549, .T. ) ;
#1411 = CARTESIAN_POINT ( 'NONE',  ( -49.99999999999998579, 0.000000000000000000, -37.50000000000001421 ) ) ;
#1412 = CYLINDRICAL_SURFACE ( 'NONE', #42302, 2.750000000000002665 ) ;
#1413 = DATE_AND_TIME ( #16401, #29958 ) ;
#1415 = ORIENTED_EDGE ( 'NONE', *, *, #22343, .F. ) ;
#1414 = CARTESIAN_POINT ( 'NONE',  ( -49.99999999999998579, -10.00000000000000000, -92.50000000000000000 ) ) ;
#1416 = EDGE_CURVE ( 'NONE', #26866, #16546, #17555, .T. ) ;
#1417 = ORIENTED_EDGE ( 'NONE', *, *, #1952, .F. ) ;
#1418 = EDGE_LOOP ( 'NONE', ( #37263, #6202, #5745, #39293 ) ) ;
#1419 = EDGE_LOOP ( 'NONE', ( #26179, #31041 ) ) ;
#1421 = VERTEX_POINT ( 'NONE', #6115 ) ;
#1420 = FACE_OUTER_BOUND ( 'NONE', #24109, .T. ) ;
#1422 = DIRECTION ( 'NONE',  ( 0.000000000000000000, 1.000000000000000000, 0.000000000000000000 ) ) ;
#1423 = CARTESIAN_POINT ( 'NONE',  ( -44.78838205011059159, -2.179497266190835614, -3.774999999999842260 ) ) ;
#1424 = DIRECTION ( 'NONE',  ( 0.000000000000000000, 1.000000000000000000, 0.000000000000000000 ) ) ;
#1425 = CARTESIAN_POINT ( 'NONE',  ( 222.5000000000000568, 155.0000000000001421, -6.123233995736772199E-17 ) ) ;
#1426 = DIRECTION ( 'NONE',  ( -1.000000000000000000, -1.224646799147353207E-16, 0.000000000000000000 ) ) ;
#1427 = DIRECTION ( 'NONE',  ( 1.000000000000000000, -0.000000000000000000, -0.000000000000000000 ) ) ;
#1428 = CARTESIAN_POINT ( 'NONE',  ( 2.243044805615795667, 0.1767766952966332572, 145.2606402632171410 ) ) ;
#1429 = DIRECTION ( 'NONE',  ( 0.000000000000000000, 1.000000000000000000, 0.000000000000000000 ) ) ;
#1430 = DIRECTION ( 'NONE',  ( 0.000000000000000000, 0.000000000000000000, -1.000000000000000000 ) ) ;
#1431 = VERTEX_POINT ( 'NONE', #20437 ) ;
#1432 = VERTEX_POINT ( 'NONE', #9875 ) ;
#1433 = ORIENTED_EDGE ( 'NONE', *, *, #44591, .T. ) ;
#1434 = ORIENTED_EDGE ( 'NONE', *, *, #9407, .F. ) ;
#1435 = EDGE_LOOP ( 'NONE', ( #713, #29944 ) ) ;
#1436 = AXIS2_PLACEMENT_3D ( 'NONE', #28362, #14298, #24846 ) ;
#1437 = DIRECTION ( 'NONE',  ( -1.000000000000000000, 0.000000000000000000, 0.000000000000000000 ) ) ;
#1438 = CYLINDRICAL_SURFACE ( 'NONE', #7656, 2.499999999999995115 ) ;
#1439 = ADVANCED_FACE ( 'NONE', ( #35214 ), #20678, .F. ) ;
#1440 = CIRCLE ( 'NONE', #42648, 2.499999999999995115 ) ;
#1441 = APPROVAL_PERSON_ORGANIZATION ( #2329, #8926, #27648 ) ;
#1442 = EDGE_CURVE ( 'NONE', #10429, #11430, #13640, .T. ) ;
#1443 = AXIS2_PLACEMENT_3D ( 'NONE', #21774, #36083, #18493 ) ;
#1444 = ADVANCED_FACE ( 'NONE', ( #42268 ), #10118, .F. ) ;
#1445 = ORIENTED_EDGE ( 'NONE', *, *, #6258, .T. ) ;
#1446 = EDGE_CURVE ( 'NONE', #15833, #32503, #13886, .T. ) ;
#1447 = B_SPLINE_CURVE_WITH_KNOTS ( 'NONE', 3,
 ( #8673, #37307, #26730, #41046, #23201, #37522, #5362, #19678, #13581, #34934, #10059, #27423, #17097, #12882, #45712, #2784, #2321, #30697, #23670, #23896 ),
 .UNSPECIFIED., .F., .F.,
 ( 4, 2, 2, 2, 2, 2, 2, 2, 2, 4 ),
 ( 0.000000000000000000, 0.003235620815991909708, 0.004853431223987856105, 0.006471241631983803803, 0.007280146835981777219, 0.008089052039979749767, 0.009706862447975694863, 0.01051576765197366481, 0.01132467285597163476, 0.01294248326396757291 ),
 .UNSPECIFIED. ) ;
#1448 = EDGE_CURVE ( 'NONE', #37377, #7664, #23531, .T. ) ;
#1449 = EDGE_CURVE ( 'NONE', #1217, #12229, #14341, .T. ) ;
#1450 = EDGE_CURVE ( 'NONE', #13155, #16443, #32639, .T. ) ;
#1451 = EDGE_CURVE ( 'NONE', #16343, #1715, #22080, .T. ) ;
#1452 = CARTESIAN_POINT ( 'NONE',  ( -87.59999999999999432, -3.129859991055021729E-15, 7.099999999999987210 ) ) ;
#1453 = CIRCLE ( 'NONE', #31433, 2.500000000000002220 ) ;
#1454 = CARTESIAN_POINT ( 'NONE',  ( 39.41772540699720651, -45.58227459300227480, 60.10407640085684733 ) ) ;
#1455 = DIRECTION ( 'NONE',  ( 0.000000000000000000, 0.000000000000000000, -1.000000000000000000 ) ) ;
#1456 = CIRCLE ( 'NONE', #38886, 2.500000000000002220 ) ;
#1457 = AXIS2_PLACEMENT_3D ( 'NONE', #35533, #28947, #32222 ) ;
#1458 = CARTESIAN_POINT ( 'NONE',  ( -125.0000000000000000, -10.00000000000000000, -15.00000000000001421 ) ) ;
#1459 = CC_DESIGN_SECURITY_CLASSIFICATION ( #34444, ( #8221 ) ) ;
#1460 = CARTESIAN_POINT ( 'NONE',  ( 24.99999999999999289, -10.00000000000000000, -112.5000000000000142 ) ) ;
#1461 = ORIENTED_EDGE ( 'NONE', *, *, #11846, .F. ) ;
#1462 = CYLINDRICAL_SURFACE ( 'NONE', #38299, 2.499999999999995115 ) ;
#1463 = CARTESIAN_POINT ( 'NONE',  ( 3.255455944751613373, -1.367955944751658048, 1.334664049489602045 ) ) ;
#1464 = DIRECTION ( 'NONE',  ( 0.000000000000000000, 1.000000000000000000, 0.000000000000000000 ) ) ;
#1465 = CARTESIAN_POINT ( 'NONE',  ( -90.00000000000015632, 109.9999999999999716, 4.999999999999992895 ) ) ;
#1466 = CARTESIAN_POINT ( 'NONE',  ( -3.269245899286254531, 4.824340022380982397E-15, 1.887499999999999956 ) ) ;
#1467 = EDGE_CURVE ( 'NONE', #11474, #25586, #9287, .T. ) ;
#1468 = DIRECTION ( 'NONE',  ( 0.000000000000000000, 0.000000000000000000, 1.000000000000000000 ) ) ;
#1469 = CARTESIAN_POINT ( 'NONE',  ( 150.0000000000000000, -10.00000000000000000, -65.00000000000000000 ) ) ;
#1471 = ORIENTED_EDGE ( 'NONE', *, *, #42013, .F. ) ;
#1470 = DIRECTION ( 'NONE',  ( -0.000000000000000000, -0.000000000000000000, 1.000000000000000000 ) ) ;
#1472 = CC_DESIGN_PERSON_AND_ORGANIZATION_ASSIGNMENT ( #45450, #41931, ( #29259 ) ) ;
#1473 = ORIENTED_EDGE ( 'NONE', *, *, #15199, .F. ) ;
#1474 = ORIENTED_EDGE ( 'NONE', *, *, #43804, .T. ) ;
#1475 = ORIENTED_EDGE ( 'NONE', *, *, #2603, .F. ) ;
#1476 = ORIENTED_EDGE ( 'NONE', *, *, #33606, .F. ) ;
#1477 = FACE_OUTER_BOUND ( 'NONE', #27251, .T. ) ;
#1478 = FACE_BOUND ( 'NONE', #35830, .T. ) ;
#1479 = DIRECTION ( 'NONE',  ( 0.000000000000000000, 0.000000000000000000, 1.000000000000000000 ) ) ;
#1480 = CARTESIAN_POINT ( 'NONE',  ( -150.0000000000000284, 0.000000000000000000, -162.5000000000000000 ) ) ;
#1481 = DIRECTION ( 'NONE',  ( 0.9258200997725506420, 0.3779644730092290295, 0.000000000000000000 ) ) ;
#1482 = CARTESIAN_POINT ( 'NONE',  ( -33.21130596250805667, 30.12903136950600214, 3.775000000000156231 ) ) ;
#1483 = DIRECTION ( 'NONE',  ( -0.000000000000000000, 1.000000000000000000, -0.000000000000000000 ) ) ;
#1484 = CARTESIAN_POINT ( 'NONE',  ( -2.978737672752441945, -2.669666997384760876, -15.00000000000000000 ) ) ;
#1485 = ORIENTED_EDGE ( 'NONE', *, *, #978, .T. ) ;
#1486 = ORIENTED_EDGE ( 'NONE', *, *, #9152, .T. ) ;
#1487 = VERTEX_POINT ( 'NONE', #21379 ) ;
#1488 = PERSON_AND_ORGANIZATION ( #62, #12696 ) ;
#1489 = CARTESIAN_POINT ( 'NONE',  ( 0.000000000000000000, -10.00000000000000000, -165.0000000000000000 ) ) ;
#1490 = ORIENTED_EDGE ( 'NONE', *, *, #13788, .F. ) ;
#1491 = DIRECTION ( 'NONE',  ( 0.000000000000000000, 0.000000000000000000, 1.000000000000000000 ) ) ;
#1492 = LINE ( 'NONE', #39975, #24123 ) ;
#1493 = CARTESIAN_POINT ( 'NONE',  ( 0.000000000000000000, 0.000000000000000000, 47.00000000000000000 ) ) ;
#1494 = FACE_OUTER_BOUND ( 'NONE', #33255, .T. ) ;
#1495 = CARTESIAN_POINT ( 'NONE',  ( -1.334664049489606263, 3.269245899286256751, -1.334664049489610926 ) ) ;
#1496 = ORIENTED_EDGE ( 'NONE', *, *, #24299, .T. ) ;
#1497 = VERTEX_POINT ( 'NONE', #4237 ) ;
#1498 = ORIENTED_EDGE ( 'NONE', *, *, #16380, .T. ) ;
#1499 = CARTESIAN_POINT ( 'NONE',  ( 44.78838205011056317, 2.179497266190835614, 3.775000000000156231 ) ) ;
#1500 = CIRCLE ( 'NONE', #27043, 2.500000000000002220 ) ;
#1501 = CIRCLE ( 'NONE', #28442, 44.84138016386204129 ) ;
#1502 = DIRECTION ( 'NONE',  ( 1.000000000000000000, 0.000000000000000000, 0.000000000000000000 ) ) ;
#1503 = AXIS2_PLACEMENT_3D ( 'NONE', #3615, #42793, #42335 ) ;
#1504 = ADVANCED_FACE ( 'NONE', ( #10828 ), #40134, .F. ) ;
#1505 = VERTEX_POINT ( 'NONE', #35702 ) ;
#1506 = LOCAL_TIME ( 14, 49, 52.00000000000000000, #27885 ) ;
#1507 = CIRCLE ( 'NONE', #26931, 2.500000000000002220 ) ;
#1508 = EDGE_CURVE ( 'NONE', #3457, #3583, #39202, .T. ) ;
#1509 = EDGE_CURVE ( 'NONE', #28208, #44534, #43648, .T. ) ;
#1510 = CARTESIAN_POINT ( 'NONE',  ( -225.2499999999999716, 69.99999999999998579, -5.000000000000000000 ) ) ;
#1511 = PLANE ( 'NONE',  #22077 ) ;
#1512 = SECURITY_CLASSIFICATION_LEVEL ( 'unclassified' ) ;
#1513 = CARTESIAN_POINT ( 'NONE',  ( 44.78838205011057738, 4.358994532381754716, 2.989439948162306293E-13 ) ) ;
#1514 = DIRECTION ( 'NONE',  ( -0.000000000000000000, -0.000000000000000000, 1.000000000000000000 ) ) ;
#1515 = FACE_OUTER_BOUND ( 'NONE', #41399, .T. ) ;
#1516 = CARTESIAN_POINT ( 'NONE',  ( 3.061616997868369829E-16, 0.000000000000000000, -167.5000000000000000 ) ) ;
#1517 = DIRECTION ( 'NONE',  ( 0.000000000000000000, 0.000000000000000000, 1.000000000000000000 ) ) ;
#1518 = DIRECTION ( 'NONE',  ( 0.000000000000000000, 1.000000000000000000, 0.000000000000000000 ) ) ;
#1519 = DIRECTION ( 'NONE',  ( 0.000000000000000000, 1.000000000000000000, 0.000000000000000000 ) ) ;
#1520 = FACE_OUTER_BOUND ( 'NONE', #32600, .T. ) ;
#1521 = CARTESIAN_POINT ( 'NONE',  ( 74.99999999999998579, 0.000000000000000000, 137.4999999999999716 ) ) ;
#1522 = ORIENTED_EDGE ( 'NONE', *, *, #17725, .T. ) ;
#1523 = VERTEX_POINT ( 'NONE', #3313 ) ;
#1524 = ORIENTED_EDGE ( 'NONE', *, *, #5427, .F. ) ;
#1525 = VECTOR ( 'NONE', #24153, 1000.000000000000000 ) ;
#1526 = AXIS2_PLACEMENT_3D ( 'NONE', #30958, #9376, #27656 ) ;
#1527 = DATE_AND_TIME ( #44007, #23935 ) ;
#1528 = AXIS2_PLACEMENT_3D ( 'NONE', #15559, #11587, #32702 ) ;
#1529 = DIRECTION ( 'NONE',  ( 0.000000000000000000, 0.000000000000000000, 1.000000000000000000 ) ) ;
#1530 = APPROVAL_PERSON_ORGANIZATION ( #8634, #7502, #34202 ) ;
#1531 = DIRECTION ( 'NONE',  ( 1.000000000000000000, 0.000000000000000000, 0.000000000000000000 ) ) ;
#1532 = FACE_OUTER_BOUND ( 'NONE', #2983, .T. ) ;
#1533 = AXIS2_PLACEMENT_3D ( 'NONE', #15935, #1872, #44559 ) ;
#1534 = DIRECTION ( 'NONE',  ( 0.8660254037844349329, -0.3535533905932848331, -0.3535533905932720100 ) ) ;
#1535 = FACE_BOUND ( 'NONE', #11827, .T. ) ;
#1536 = DIRECTION ( 'NONE',  ( 0.000000000000000000, 0.000000000000000000, 1.000000000000000000 ) ) ;
#1537 = ORIENTED_EDGE ( 'NONE', *, *, #22658, .T. ) ;
#1538 = ORIENTED_EDGE ( 'NONE', *, *, #30995, .F. ) ;
#1539 = DATE_TIME_ROLE ( 'classification_date' ) ;
#1540 = ORIENTED_EDGE ( 'NONE', *, *, #17935, .F. ) ;
#1541 = VERTEX_POINT ( 'NONE', #29105 ) ;
#1542 = DIRECTION ( 'NONE',  ( 0.3623724356957844783, -0.8623724356957986892, 0.3535533905932744525 ) ) ;
#1543 = DIRECTION ( 'NONE',  ( -0.5150380749100614830, 0.000000000000000000, 0.8571673007021077817 ) ) ;
#1544 = CARTESIAN_POINT ( 'NONE',  ( 174.9999999999999716, -10.00000000000000000, -67.50000000000000000 ) ) ;
#1545 = FACE_BOUND ( 'NONE', #33002, .T. ) ;
#1546 = AXIS2_PLACEMENT_3D ( 'NONE', #13963, #28259, #6894 ) ;
#1547 = DIRECTION ( 'NONE',  ( 0.000000000000000000, 0.000000000000000000, 1.000000000000000000 ) ) ;
#1548 = DIRECTION ( 'NONE',  ( 0.000000000000000000, 1.000000000000000000, 0.000000000000000000 ) ) ;
#1549 = VERTEX_POINT ( 'NONE', #7290 ) ;
#1550 = ORIENTED_EDGE ( 'NONE', *, *, #32926, .T. ) ;
#1551 = VERTEX_POINT ( 'NONE', #28878 ) ;
#1552 = ORIENTED_EDGE ( 'NONE', *, *, #40559, .T. ) ;
#1553 = VERTEX_POINT ( 'NONE', #25357 ) ;
#1555 = ORIENTED_EDGE ( 'NONE', *, *, #12395, .T. ) ;
#1554 = CARTESIAN_POINT ( 'NONE',  ( 55.00000000000000711, -154.9999999999999147, 5.000000000000517808 ) ) ;
#1556 = FACE_OUTER_BOUND ( 'NONE', #18399, .T. ) ;
#1557 = CARTESIAN_POINT ( 'NONE',  ( -100.0000000000000000, -10.00000000000000000, -240.0000000000000284 ) ) ;
#1558 = ORIENTED_EDGE ( 'NONE', *, *, #12964, .F. ) ;
#1559 = VERTEX_POINT ( 'NONE', #3551 ) ;
#1560 = AXIS2_PLACEMENT_3D ( 'NONE', #8584, #27565, #45403 ) ;
#1561 = LOCAL_TIME ( 14, 49, 52.00000000000000000, #45484 ) ;
#1562 = CONICAL_SURFACE ( 'NONE', #30786, 30.00000000000000355, 0.1773073388868066924 ) ;
#1563 = CIRCLE ( 'NONE', #45755, 49.85729008881248348 ) ;
#1564 = CIRCLE ( 'NONE', #13509, 1.000000000000000000 ) ;
#1565 = EDGE_CURVE ( 'NONE', #41398, #27673, #28015, .T. ) ;
#1566 = CC_DESIGN_APPROVAL ( #6213, ( #87 ) ) ;
#1567 = CIRCLE ( 'NONE', #8293, 2.500000000000002220 ) ;
#1568 = EDGE_CURVE ( 'NONE', #8590, #5946, #18297, .T. ) ;
#1569 = ADVANCED_FACE ( 'NONE', ( #32160 ), #36150, .F. ) ;
#1570 = DIRECTION ( 'NONE',  ( 0.000000000000000000, -0.5000000000000000000, 0.8660254037844385966 ) ) ;
#1571 = AXIS2_PLACEMENT_3D ( 'NONE', #32193, #46051, #6609 ) ;
#1572 = DIRECTION ( 'NONE',  ( -0.9238795325112877377, 0.3826834323650873393, 0.000000000000000000 ) ) ;
#1573 = DIRECTION ( 'NONE',  ( 0.000000000000000000, 0.000000000000000000, -1.000000000000000000 ) ) ;
#1574 = CARTESIAN_POINT ( 'NONE',  ( 0.7773522373387037332, 9.969740392763721815, 38.41676299441138553 ) ) ;
#1575 = DIRECTION ( 'NONE',  ( -1.000000000000000000, 0.000000000000000000, 0.000000000000000000 ) ) ;
#1576 = DIRECTION ( 'NONE',  ( 1.000000000000000000, -0.000000000000000000, -0.000000000000000000 ) ) ;
#1577 = CARTESIAN_POINT ( 'NONE',  ( 0.2236096036681595456, -1.056258225747538138, 3.624999999999999556 ) ) ;
#1578 = ADVANCED_FACE ( 'NONE', ( #25583 ), #10578, .F. ) ;
#1579 = CARTESIAN_POINT ( 'NONE',  ( -17.50000000000020606, -245.0000000000000568, 10.00000000000000000 ) ) ;
#1580 = EDGE_LOOP ( 'NONE', ( #11283, #4660, #25787, #20118 ) ) ;
#1581 = EDGE_LOOP ( 'NONE', ( #37841, #9670 ) ) ;
#1582 = ITEM_DEFINED_TRANSFORMATION ( 'NONE', 'NONE', #20879,  #25343 ) ;
#1583 = EDGE_LOOP ( 'NONE', ( #9881, #40783 ) ) ;
#1584 = CARTESIAN_POINT ( 'NONE',  ( -84.99999999999998579, 52.00000000000000000, 0.000000000000000000 ) ) ;
#1585 = DIRECTION ( 'NONE',  ( 1.000000000000000000, 0.000000000000000000, 0.000000000000000000 ) ) ;
#1586 = CARTESIAN_POINT ( 'NONE',  ( -100.0000000000000000, -10.00000000000000000, 62.50000000000002842 ) ) ;
#1587 = CARTESIAN_POINT ( 'NONE',  ( -15.98395723591947082, -54.96059245464959986, -6.000000000000000000 ) ) ;
#1588 = DIRECTION ( 'NONE',  ( -0.000000000000000000, 1.000000000000000000, -0.000000000000000000 ) ) ;
#1589 = AXIS2_PLACEMENT_3D ( 'NONE', #18354, #17239, #28336 ) ;
#1590 = DIRECTION ( 'NONE',  ( -0.000000000000000000, -0.000000000000000000, -1.000000000000000000 ) ) ;
#1591 = EDGE_LOOP ( 'NONE', ( #45008, #12416, #6960, #17175 ) ) ;
#1592 = COORDINATED_UNIVERSAL_TIME_OFFSET ( 0, 0, .AHEAD. ) ;
#1593 = ORIENTED_EDGE ( 'NONE', *, *, #12635, .F. ) ;
#1594 = LOCAL_TIME ( 14, 49, 52.00000000000000000, #30426 ) ;
#1595 = VERTEX_POINT ( 'NONE', #3780 ) ;
#1596 = EDGE_LOOP ( 'NONE', ( #40898, #36796 ) ) ;
#1598 = VERTEX_POINT ( 'NONE', #46252 ) ;
#1597 = CARTESIAN_POINT ( 'NONE',  ( 217.5000000000000284, 20.00000000000010303, -6.123233995736772199E-17 ) ) ;
#1599 = DIRECTION ( 'NONE',  ( 0.000000000000000000, 0.000000000000000000, 1.000000000000000000 ) ) ;
#1600 = AXIS2_PLACEMENT_3D ( 'NONE', #33913, #844, #44472 ) ;
#1601 = FACE_OUTER_BOUND ( 'NONE', #46159, .T. ) ;
#1602 = CIRCLE ( 'NONE', #6789, 2.500000000000002220 ) ;
#1603 = AXIS2_PLACEMENT_3D ( 'NONE', #11717, #4655, #36801 ) ;
#1604 = CC_DESIGN_SECURITY_CLASSIFICATION ( #18838, ( #46432 ) ) ;
#1605 = CYLINDRICAL_SURFACE ( 'NONE', #24124, 2.499999999999995115 ) ;
#1606 = FACE_BOUND ( 'NONE', #23888, .T. ) ;
#1607 = DIRECTION ( 'NONE',  ( 0.4999999999999947264, -0.5000000000000036637, 0.7071067811865487940 ) ) ;
#1609 = CARTESIAN_POINT ( 'NONE',  ( 74.99999999999998579, -10.00000000000000000, 157.5000000000000000 ) ) ;
#1608 = VECTOR ( 'NONE', #35114, 1000.000000000000000 ) ;
#1610 = VERTEX_POINT ( 'NONE', #18086 ) ;
#1611 = ORIENTED_EDGE ( 'NONE', *, *, #36638, .F. ) ;
#1612 = ORIENTED_EDGE ( 'NONE', *, *, #40862, .T. ) ;
#1613 = VERTEX_POINT ( 'NONE', #264 ) ;
#1614 = ORIENTED_EDGE ( 'NONE', *, *, #270, .F. ) ;
#1615 = ORIENTED_EDGE ( 'NONE', *, *, #8603, .T. ) ;
#1616 = DIRECTION ( 'NONE',  ( 0.000000000000000000, 0.000000000000000000, 1.000000000000000000 ) ) ;
#1617 = EDGE_CURVE ( 'NONE', #32306, #13153, #32394, .T. ) ;
#1618 = CIRCLE ( 'NONE', #15838, 2.500000000000002220 ) ;
#1619 = APPROVAL ( #20018, 'UNKNOWN' ) ;
#1620 = TOROIDAL_SURFACE ( 'NONE', #4621, 57.75328048997533870, 10.00000000000000000 ) ;
#1621 = EDGE_CURVE ( 'NONE', #48, #5043, #46003, .T. ) ;
#1622 = EDGE_CURVE ( 'NONE', #43348, #39666, #7763, .T. ) ;
#1623 = EDGE_CURVE ( 'NONE', #38104, #42285, #30027, .T. ) ;
#1624 = AXIS2_PLACEMENT_3D ( 'NONE', #30784, #19765, #19996 ) ;
#1625 = LOCAL_TIME ( 14, 49, 52.00000000000000000, #23552 ) ;
#1626 = VECTOR ( 'NONE', #44961, 1000.000000000000000 ) ;
#1627 = AXIS2_PLACEMENT_3D ( 'NONE', #35881, #3013, #3261 ) ;
#1628 = DIRECTION ( 'NONE',  ( 0.000000000000000000, 0.000000000000000000, 1.000000000000000000 ) ) ;
#1629 = EDGE_CURVE ( 'NONE', #26272, #17701, #37526, .T. ) ;
#1630 = APPLICATION_CONTEXT ( 'configuration controlled 3d designs of mechanical parts and assemblies' ) ;
#1631 = DIRECTION ( 'NONE',  ( 1.000000000000000000, 2.076529829722726457E-16, -1.108822308567171988E-16 ) ) ;
#1632 = ORIENTED_EDGE ( 'NONE', *, *, #10870, .T. ) ;
#1633 = VERTEX_POINT ( 'NONE', #22528 ) ;
#1635 = ORIENTED_EDGE ( 'NONE', *, *, #22923, .T. ) ;
#1634 = LINE ( 'NONE', #43880, #17550 ) ;
#1636 = CIRCLE ( 'NONE', #27863, 19.00000000000000355 ) ;
#1637 = DIRECTION ( 'NONE',  ( -0.000000000000000000, 1.000000000000000000, -0.000000000000000000 ) ) ;
#1638 = LINE ( 'NONE', #33334, #6731 ) ;
#1639 = CARTESIAN_POINT ( 'NONE',  ( -175.0000000000000284, 0.000000000000000000, -240.0000000000000284 ) ) ;
#1640 = CARTESIAN_POINT ( 'NONE',  ( -24.99999999999999289, 0.000000000000000000, -240.0000000000000284 ) ) ;
#1641 = DIRECTION ( 'NONE',  ( 0.000000000000000000, 1.000000000000000000, 0.000000000000000000 ) ) ;
#1642 = APPLICATION_PROTOCOL_DEFINITION ( 'international standard', 'config_control_design', 1994, #9697 ) ;
#1644 = ORIENTED_EDGE ( 'NONE', *, *, #5164, .T. ) ;
#1643 = DIRECTION ( 'NONE',  ( -0.000000000000000000, 1.000000000000000000, -0.000000000000000000 ) ) ;
#1645 = ORIENTED_EDGE ( 'NONE', *, *, #3485, .F. ) ;
#1646 = ORIENTED_EDGE ( 'NONE', *, *, #6502, .T. ) ;
#1647 = ORIENTED_EDGE ( 'NONE', *, *, #7802, .F. ) ;
#1649 = EDGE_LOOP ( 'NONE', ( #14580, #15296 ) ) ;
#1648 = CARTESIAN_POINT ( 'NONE',  ( -84.99999999999998579, -255.0000000000000568, 10.00000000000000000 ) ) ;
#1650 = CARTESIAN_POINT ( 'NONE',  ( 5.751385240702498791, 49.30437676122708979, 6.000000000000000000 ) ) ;
#1651 = DIRECTION ( 'NONE',  ( -0.000000000000000000, 1.000000000000000000, -0.000000000000000000 ) ) ;
#1652 = DIRECTION ( 'NONE',  ( -1.000000000000000000, 0.000000000000000000, -0.000000000000000000 ) ) ;
#1653 = DIRECTION ( 'NONE',  ( -0.6123724356957985782, -0.6123724356957904735, -0.4999999999999999445 ) ) ;
#1654 = CARTESIAN_POINT ( 'NONE',  ( -2.459598232608628724E-14, -5.773502691896261751, 75.50000000000000000 ) ) ;
#1655 = CARTESIAN_POINT ( 'NONE',  ( -253.7499999999999147, 200.0000000000001137, -5.000000000000000000 ) ) ;
#1656 = DIRECTION ( 'NONE',  ( 1.000000000000000000, 0.000000000000000000, -0.000000000000000000 ) ) ;
#1657 = CARTESIAN_POINT ( 'NONE',  ( 9.958462790144064769, 0.9128571375814027444, 39.10404649029639756 ) ) ;
#1658 = AXIS2_PLACEMENT_3D ( 'NONE', #3713, #8144, #18709 ) ;
#1659 = CARTESIAN_POINT ( 'NONE',  ( 3.061616997868377718E-16, -10.00000000000000000, 7.499999999999985789 ) ) ;
#1660 = ORIENTED_EDGE ( 'NONE', *, *, #18853, .T. ) ;
#1661 = EDGE_LOOP ( 'NONE', ( #25494, #16664 ) ) ;
#1662 = ORIENTED_EDGE ( 'NONE', *, *, #34674, .F. ) ;
#1663 = ORIENTED_EDGE ( 'NONE', *, *, #2302, .T. ) ;
#1664 = EDGE_LOOP ( 'NONE', ( #45727, #35708, #15620, #31972 ) ) ;
#1665 = CIRCLE ( 'NONE', #26361, 2.500000000000002220 ) ;
#1666 = LINE ( 'NONE', #22794, #40169 ) ;
#1667 = DIRECTION ( 'NONE',  ( 0.5000000000000000000, -1.745740669421566678E-15, -0.8660254037844385966 ) ) ;
#1668 = VECTOR ( 'NONE', #35732, 1000.000000000000000 ) ;
#1669 = CIRCLE ( 'NONE', #7657, 49.85729008881249058 ) ;
#1670 = EDGE_CURVE ( 'NONE', #2059, #13156, #16796, .T. ) ;
#1671 = EDGE_CURVE ( 'NONE', #32182, #21635, #6276, .T. ) ;
#1672 = CIRCLE ( 'NONE', #4641, 2.500000000000002220 ) ;
#1673 = ORIENTED_EDGE ( 'NONE', *, *, #16081, .F. ) ;
#1674 = EDGE_CURVE ( 'NONE', #18358, #33699, #40801, .T. ) ;
#1675 = CIRCLE ( 'NONE', #9155, 2.500000000000002220 ) ;
#1676 = ADVANCED_FACE ( 'NONE', ( #33339 ), #12653, .F. ) ;
#1677 = EDGE_CURVE ( 'NONE', #36960, #14131, #11560, .T. ) ;
#1678 = EDGE_CURVE ( 'NONE', #13477, #4286, #25054, .T. ) ;
#1679 = B_SPLINE_CURVE_WITH_KNOTS ( 'NONE', 3,
 ( #18498, #40525, #15440, #19187, #8386, #22709, #22019, #7934, #36337, #12149, #29057, #43829, #40304, #33279, #39843, #19403, #43599, #11461, #36782, #40774, #18954, #8627, #25760, #4637, #447, #22941, #43369, #11227 ),
 .UNSPECIFIED., .F., .F.,
 ( 4, 2, 2, 2, 2, 2, 2, 2, 2, 2, 2, 2, 2, 4 ),
 ( 0.006268722646901786488, 0.007052109741747868837, 0.007443803289170910012, 0.007835496836593951187, 0.008227190384016992361, 0.008618883931440033536, 0.009402271026286117619, 0.009793964573709160529, 0.01018565812113220344, 0.01057735166855524635, 0.01096904521597828926, 0.01175243231082437508, 0.01214412585824741625, 0.01253581940567045916 ),
 .UNSPECIFIED. ) ;
#1680 = AXIS2_PLACEMENT_3D ( 'NONE', #43309, #3891, #32746 ) ;
#1681 = CARTESIAN_POINT ( 'NONE',  ( 220.0000000000000568, 155.0000000000001421, -10.00000000000000000 ) ) ;
#1682 = LINE ( 'NONE', #29375, #10869 ) ;
#1683 = EDGE_CURVE ( 'NONE', #24575, #8867, #22803, .T. ) ;
#1684 = AXIS2_PLACEMENT_3D ( 'NONE', #16787, #38362, #31328 ) ;
#1685 = CARTESIAN_POINT ( 'NONE',  ( -225.0000000000000000, 0.000000000000000000, -265.0000000000000000 ) ) ;
#1686 = AXIS2_PLACEMENT_3D ( 'NONE', #16959, #5683, #27029 ) ;
#1687 = LINE ( 'NONE', #44154, #37343 ) ;
#1688 = CARTESIAN_POINT ( 'NONE',  ( -224.9999999999996874, 220.0000000000000284, -10.00000000000000000 ) ) ;
#1689 = ADVANCED_FACE ( 'NONE', ( #30477, #36839, #4452, #8676, #30256, #41050, #18771, #22991, #33782, #1191, #15494 ), #37311, .F. ) ;
#1690 = VERTEX_POINT ( 'NONE', #5365 ) ;
#1691 = DIRECTION ( 'NONE',  ( 0.000000000000000000, 1.000000000000000000, 0.000000000000000000 ) ) ;
#1692 = AXIS2_PLACEMENT_3D ( 'NONE', #39031, #13709, #9488 ) ;
#1693 = AXIS2_PLACEMENT_3D ( 'NONE', #14906, #29209, #25927 ) ;
#1694 = FACE_OUTER_BOUND ( 'NONE', #12674, .T. ) ;
#1695 = CARTESIAN_POINT ( 'NONE',  ( -5.338538345518760941, -5.267827667400085012, 145.0000000000000284 ) ) ;
#1696 = CARTESIAN_POINT ( 'NONE',  ( -58.00000000000026290, -230.0000000000001990, 10.00000000000000000 ) ) ;
#1697 = DIRECTION ( 'NONE',  ( -0.000000000000000000, 1.000000000000000000, -0.000000000000000000 ) ) ;
#1698 = DIRECTION ( 'NONE',  ( 0.000000000000000000, 1.000000000000000000, 0.000000000000000000 ) ) ;
#1700 = ORIENTED_EDGE ( 'NONE', *, *, #16209, .T. ) ;
#1699 = CARTESIAN_POINT ( 'NONE',  ( 150.0000000000000000, -10.00000000000000000, 62.50000000000002842 ) ) ;
#1701 = VERTEX_POINT ( 'NONE', #44565 ) ;
#1702 = ORIENTED_EDGE ( 'NONE', *, *, #42668, .F. ) ;
#1703 = VERTEX_POINT ( 'NONE', #33095 ) ;
#1704 = ORIENTED_EDGE ( 'NONE', *, *, #1367, .T. ) ;
#1705 = CIRCLE ( 'NONE', #33930, 2.499999999999995115 ) ;
#1706 = CARTESIAN_POINT ( 'NONE',  ( 1.887500000000027045, 1.887499999999981304, -2.669328098979231623 ) ) ;
#1707 = DIRECTION ( 'NONE',  ( -0.000000000000000000, 1.000000000000000000, -0.000000000000000000 ) ) ;
#1708 = LINE ( 'NONE', #26575, #14799 ) ;
#1709 = CARTESIAN_POINT ( 'NONE',  ( -1.318034205413282842E-14, -3.755786496842899550E-16, 3.774999999999999911 ) ) ;
#1710 = DIRECTION ( 'NONE',  ( 0.000000000000000000, 1.000000000000000000, 0.000000000000000000 ) ) ;
#1711 = CYLINDRICAL_SURFACE ( 'NONE', #25171, 2.500000000000002220 ) ;
#1712 = DIRECTION ( 'NONE',  ( -1.000000000000000000, 0.000000000000000000, -0.000000000000000000 ) ) ;
#1713 = LINE ( 'NONE', #22840, #32732 ) ;
#1714 = VERTEX_POINT ( 'NONE', #26264 ) ;
#1715 = VERTEX_POINT ( 'NONE', #34014 ) ;
#1716 = ORIENTED_EDGE ( 'NONE', *, *, #24557, .T. ) ;
#1717 = PERSON_AND_ORGANIZATION ( #62, #12696 ) ;
#1718 = LINE ( 'NONE', #41598, #2479 ) ;
#1719 = CIRCLE ( 'NONE', #25684, 2.500000000000002220 ) ;
#1720 = CARTESIAN_POINT ( 'NONE',  ( -49.99999999999998579, -10.00000000000000000, 32.50000000000000711 ) ) ;
#1721 = CARTESIAN_POINT ( 'NONE',  ( -24.99999999999999289, -10.00000000000000000, 134.9999999999999716 ) ) ;
#1722 = CARTESIAN_POINT ( 'NONE',  ( -100.0000000000000000, 0.000000000000000000, -215.0000000000000284 ) ) ;
#1723 = DIRECTION ( 'NONE',  ( -0.6123724356957856996, 0.6123724356958032411, 0.5000000000000000000 ) ) ;
#1724 = EDGE_CURVE ( 'NONE', #20589, #45025, #40579, .T. ) ;
#1725 = EDGE_CURVE ( 'NONE', #38104, #30852, #39310, .T. ) ;
#1726 = DIRECTION ( 'NONE',  ( 0.000000000000000000, -0.3779644730092276972, -0.9258200997725513082 ) ) ;
#1727 = VERTEX_POINT ( 'NONE', #37084 ) ;
#1728 = AXIS2_PLACEMENT_3D ( 'NONE', #40702, #7633, #36273 ) ;
#1729 = ORIENTED_EDGE ( 'NONE', *, *, #41126, .T. ) ;
#1730 = ADVANCED_FACE ( 'NONE', ( #23205 ), #1412, .F. ) ;
#1731 = VERTEX_POINT ( 'NONE', #1876 ) ;
#1732 = FACE_OUTER_BOUND ( 'NONE', #26653, .T. ) ;
#1733 = EDGE_CURVE ( 'NONE', #23407, #38638, #38685, .T. ) ;
#1734 = CIRCLE ( 'NONE', #9164, 2.500000000000002220 ) ;
#1735 = CARTESIAN_POINT ( 'NONE',  ( 24.99999999999999289, -10.00000000000000000, -162.5000000000000000 ) ) ;
#1736 = VECTOR ( 'NONE', #5218, 1000.000000000000000 ) ;
#1737 = ORIENTED_EDGE ( 'NONE', *, *, #7217, .F. ) ;
#1738 = CIRCLE ( 'NONE', #39932, 2.500000000000002220 ) ;
#1739 = EDGE_CURVE ( 'NONE', #1727, #38992, #37071, .T. ) ;
#1740 = CIRCLE ( 'NONE', #12872, 2.499999999999995115 ) ;
#1741 = SHAPE_REPRESENTATION ( 'PerforedSphereCima', ( #25343 ), #28416 ) ;
#1742 = EDGE_CURVE ( 'NONE', #25102, #24980, #33326, .T. ) ;
#1743 = EDGE_CURVE ( 'NONE', #13889, #17337, #31029, .T. ) ;
#1744 = DIRECTION ( 'NONE',  ( 0.000000000000000000, 0.000000000000000000, 1.000000000000000000 ) ) ;
#1745 = LINE ( 'NONE', #22867, #31004 ) ;
#1746 = AXIS2_PLACEMENT_3D ( 'NONE', #28904, #28200, #3339 ) ;
#1747 = DATE_AND_TIME ( #40925, #13553 ) ;
#1748 = CARTESIAN_POINT ( 'NONE',  ( 199.9999999999999716, -10.00000000000000000, -215.0000000000000284 ) ) ;
#1749 = DIRECTION ( 'NONE',  ( -0.3826834323650905589, -0.9238795325112865164, 0.000000000000000000 ) ) ;
#1750 = CIRCLE ( 'NONE', #45938, 2.500000000000002220 ) ;
#1751 = LINE ( 'NONE', #24248, #7353 ) ;
#1752 = DIRECTION ( 'NONE',  ( -0.000000000000000000, 1.000000000000000000, -0.000000000000000000 ) ) ;
#1753 = DIRECTION ( 'NONE',  ( 0.000000000000000000, 1.000000000000000000, 0.000000000000000000 ) ) ;
#1754 = CARTESIAN_POINT ( 'NONE',  ( 49.30437676122703294, -5.751385240703018376, 6.000000000000000000 ) ) ;
#1755 = DIRECTION ( 'NONE',  ( 0.000000000000000000, 0.000000000000000000, 1.000000000000000000 ) ) ;
#1756 = AXIS2_PLACEMENT_3D ( 'NONE', #5555, #33515, #33961 ) ;
#1757 = DIRECTION ( 'NONE',  ( 0.000000000000000000, 0.000000000000000000, 1.000000000000000000 ) ) ;
#1758 = CARTESIAN_POINT ( 'NONE',  ( 0.000000000000000000, -10.00000000000000000, 84.99999999999998579 ) ) ;
#1759 = AXIS2_PLACEMENT_3D ( 'NONE', #20229, #2178, #31046 ) ;
#1760 = ORIENTED_EDGE ( 'NONE', *, *, #11104, .F. ) ;
#1761 = ORIENTED_EDGE ( 'NONE', *, *, #20415, .F. ) ;
#1762 = ORIENTED_EDGE ( 'NONE', *, *, #19457, .F. ) ;
#1763 = ADVANCED_FACE ( 'NONE', ( #38454 ), #45019, .F. ) ;
#1764 = CIRCLE ( 'NONE', #7750, 45.00000000000000711 ) ;
#1765 = DATE_AND_TIME ( #8102, #45665 ) ;
#1766 = DIRECTION ( 'NONE',  ( 0.000000000000000000, 0.000000000000000000, -1.000000000000000000 ) ) ;
#1767 = DIRECTION ( 'NONE',  ( -0.000000000000000000, -1.000000000000000000, -0.000000000000000000 ) ) ;
#1768 = DIRECTION ( 'NONE',  ( 0.000000000000000000, 1.000000000000000000, 0.000000000000000000 ) ) ;
#1769 = DIRECTION ( 'NONE',  ( 0.000000000000000000, 0.000000000000000000, 1.000000000000000000 ) ) ;
#1770 = FACE_BOUND ( 'NONE', #13535, .T. ) ;
#1771 = CARTESIAN_POINT ( 'NONE',  ( 0.000000000000000000, 0.000000000000000000, 175.0000000000000000 ) ) ;
#1772 = DIRECTION ( 'NONE',  ( 0.000000000000000000, 0.000000000000000000, 1.000000000000000000 ) ) ;
#1773 = EDGE_LOOP ( 'NONE', ( #39731, #30049, #38531, #30707 ) ) ;
#1774 = EDGE_LOOP ( 'NONE', ( #13270, #24950, #21167, #7150 ) ) ;
#1775 = CALENDAR_DATE ( 2025, 26, 11 ) ;
#1776 = ORIENTED_EDGE ( 'NONE', *, *, #20884, .T. ) ;
#1777 = VERTEX_POINT ( 'NONE', #2789 ) ;
#1778 = CARTESIAN_POINT ( 'NONE',  ( -87.60000000000003695, 5.000000000000000000, -25.00000000000001421 ) ) ;
#1779 = DIRECTION ( 'NONE',  ( -0.3779644730092278082, 1.319655904257398271E-15, 0.9258200997725511971 ) ) ;
#1780 = AXIS2_PLACEMENT_3D ( 'NONE', #617, #21273, #28299 ) ;
#1781 = DIRECTION ( 'NONE',  ( 0.000000000000000000, 0.000000000000000000, 1.000000000000000000 ) ) ;
#1782 = EDGE_CURVE ( 'NONE', #27329, #42330, #34942, .T. ) ;
#1783 = ADVANCED_FACE ( 'NONE', ( #34461 ), #3012, .F. ) ;
#1784 = AXIS2_PLACEMENT_3D ( 'NONE', #34799, #24232, #38554 ) ;
#1785 = FACE_BOUND ( 'NONE', #19580, .T. ) ;
#1786 = CARTESIAN_POINT ( 'NONE',  ( -3.025336868144740343, -1.055501955257696967, -2.009962834362005513 ) ) ;
#1787 = DIRECTION ( 'NONE',  ( -1.000000000000000000, 0.000000000000000000, 0.000000000000000000 ) ) ;
#1788 = VERTEX_POINT ( 'NONE', #9825 ) ;
#1789 = ORIENTED_EDGE ( 'NONE', *, *, #29848, .T. ) ;
#1790 = ORIENTED_EDGE ( 'NONE', *, *, #28974, .T. ) ;
#1791 = ADVANCED_FACE ( 'NONE', ( #23676 ), #41975, .T. ) ;
#1792 = ORIENTED_EDGE ( 'NONE', *, *, #42935, .T. ) ;
#1793 = CIRCLE ( 'NONE', #10012, 2.500000000000002220 ) ;
#1794 = ORIENTED_EDGE ( 'NONE', *, *, #36200, .T. ) ;
#1796 = ORIENTED_EDGE ( 'NONE', *, *, #10156, .F. ) ;
#1795 = DIRECTION ( 'NONE',  ( -0.000000000000000000, -0.000000000000000000, -1.000000000000000000 ) ) ;
#1797 = CARTESIAN_POINT ( 'NONE',  ( 124.9999999999999716, 0.000000000000000000, -242.5000000000000284 ) ) ;
#1798 = AXIS2_PLACEMENT_3D ( 'NONE', #40415, #1257, #15561 ) ;
#1799 = DIRECTION ( 'NONE',  ( -0.000000000000000000, 1.000000000000000000, -0.000000000000000000 ) ) ;
#1800 = EDGE_LOOP ( 'NONE', ( #44244, #25436, #41753, #38246 ) ) ;
#1801 = ORIENTED_EDGE ( 'NONE', *, *, #36422, .T. ) ;
#1802 = CIRCLE ( 'NONE', #39993, 48.12773374164611084 ) ;
#1803 = CIRCLE ( 'NONE', #11555, 7.500000000000000000 ) ;
#1804 = AXIS2_PLACEMENT_3D ( 'NONE', #2854, #45336, #27494 ) ;
#1805 = APPROVAL ( #33452, 'UNSPECIFIED' ) ;
#1806 = VECTOR ( 'NONE', #6391, 1000.000000000000000 ) ;
#1807 = VECTOR ( 'NONE', #5996, 1000.000000000000000 ) ;
#1808 = AXIS2_PLACEMENT_3D ( 'NONE', #11519, #43413, #17630 ) ;
#1809 = VECTOR ( 'NONE', #39908, 1000.000000000000000 ) ;
#1810 = PLANE ( 'NONE',  #41731 ) ;
#1811 = DIRECTION ( 'NONE',  ( -1.000000000000000000, 0.000000000000000000, 0.000000000000000000 ) ) ;
#1812 = CARTESIAN_POINT ( 'NONE',  ( 0.1767766952966444982, 5.833630944789019779, 175.0000000000000000 ) ) ;
#1813 = CARTESIAN_POINT ( 'NONE',  ( 253.7500000000001421, 65.00000000000008527, -5.000000000000000000 ) ) ;
#1814 = DIRECTION ( 'NONE',  ( 0.000000000000000000, 0.000000000000000000, 1.000000000000000000 ) ) ;
#1815 = CARTESIAN_POINT ( 'NONE',  ( 150.0000000000000000, -10.00000000000000000, -17.50000000000000711 ) ) ;
#1816 = EDGE_CURVE ( 'NONE', #18413, #12032, #23440, .T. ) ;
#1817 = CARTESIAN_POINT ( 'NONE',  ( 2.311705944751638597, 2.311705944751607955, 1.887499999999999956 ) ) ;
#1818 = DIRECTION ( 'NONE',  ( 0.000000000000000000, 0.000000000000000000, 1.000000000000000000 ) ) ;
#1819 = VECTOR ( 'NONE', #3030, 1000.000000000000000 ) ;
#1820 = DIRECTION ( 'NONE',  ( 0.000000000000000000, 1.000000000000000000, 0.000000000000000000 ) ) ;
#1821 = EDGE_LOOP ( 'NONE', ( #27839, #24115, #20858, #34575 ) ) ;
#1822 = EDGE_LOOP ( 'NONE', ( #8123, #8294 ) ) ;
#1823 = DATE_AND_TIME ( #5082, #21070 ) ;
#1824 = SHAPE_REPRESENTATION_RELATIONSHIP ( 'NONE' , 'NONE' ,  #41889, #3489 ) ;
#1825 = ORIENTED_EDGE ( 'NONE', *, *, #14558, .F. ) ;
#1826 = DIRECTION ( 'NONE',  ( 0.000000000000000000, 0.000000000000000000, 1.000000000000000000 ) ) ;
#1827 = DIRECTION ( 'NONE',  ( -0.000000000000000000, 1.000000000000000000, -0.000000000000000000 ) ) ;
#1828 = DIRECTION ( 'NONE',  ( -0.000000000000000000, -1.000000000000000000, -0.000000000000000000 ) ) ;
#1829 = CARTESIAN_POINT ( 'NONE',  ( 49.99999999999998579, 0.000000000000000000, -90.00000000000000000 ) ) ;
#1830 = FACE_BOUND ( 'NONE', #39968, .T. ) ;
#1831 = CARTESIAN_POINT ( 'NONE',  ( -200.0000000000000000, 0.000000000000000000, -12.50000000000001776 ) ) ;
#1832 = CIRCLE ( 'NONE', #10050, 44.84138016386204129 ) ;
#1833 = AXIS2_PLACEMENT_3D ( 'NONE', #3560, #6815, #32168 ) ;
#1834 = ORIENTED_EDGE ( 'NONE', *, *, #4113, .T. ) ;
#1835 = CIRCLE ( 'NONE', #11578, 2.499999999999995115 ) ;
#1836 = APPROVAL_DATE_TIME ( #41008, #7502 ) ;
#1837 = VERTEX_POINT ( 'NONE', #20142 ) ;
#1838 = VERTEX_POINT ( 'NONE', #20853 ) ;
#1839 = ORIENTED_EDGE ( 'NONE', *, *, #32962, .F. ) ;
#1841 = ORIENTED_EDGE ( 'NONE', *, *, #28866, .T. ) ;
#1840 = CARTESIAN_POINT ( 'NONE',  ( -75.00000000000001421, 0.000000000000000000, 87.50000000000000000 ) ) ;
#1842 = AXIS2_PLACEMENT_3D ( 'NONE', #38675, #24597, #32107 ) ;
#1843 = CARTESIAN_POINT ( 'NONE',  ( -24.99999999999999289, -10.00000000000000000, -15.00000000000001421 ) ) ;
#1844 = DIRECTION ( 'NONE',  ( 0.000000000000000000, -1.000000000000000000, 0.000000000000000000 ) ) ;
#1845 = ADVANCED_FACE ( 'NONE', ( #9593 ), #5603, .F. ) ;
#1846 = DIRECTION ( 'NONE',  ( 0.000000000000000000, 1.000000000000000000, 0.000000000000000000 ) ) ;
#1847 = FACE_BOUND ( 'NONE', #17322, .T. ) ;
#1848 = DIRECTION ( 'NONE',  ( 1.000000000000000000, 1.307373450458985556E-16, -0.000000000000000000 ) ) ;
#1849 = FACE_OUTER_BOUND ( 'NONE', #19072, .T. ) ;
#1850 = ORIENTED_EDGE ( 'NONE', *, *, #40386, .F. ) ;
#1851 = VECTOR ( 'NONE', #35163, 1000.000000000000114 ) ;
#1852 = EDGE_CURVE ( 'NONE', #27371, #32400, #2326, .T. ) ;
#1853 = ORIENTED_EDGE ( 'NONE', *, *, #3418, .T. ) ;
#1854 = EDGE_CURVE ( 'NONE', #26953, #3696, #28048, .T. ) ;
#1855 = VERTEX_POINT ( 'NONE', #16876 ) ;
#1856 = ORIENTED_EDGE ( 'NONE', *, *, #40429, .F. ) ;
#1857 = ORIENTED_EDGE ( 'NONE', *, *, #33314, .F. ) ;
#1858 = ORIENTED_EDGE ( 'NONE', *, *, #44098, .T. ) ;
#1859 = CIRCLE ( 'NONE', #34800, 49.85729008881249769 ) ;
#1860 = DIRECTION ( 'NONE',  ( 1.000000000000000000, 0.000000000000000000, 0.000000000000000000 ) ) ;
#1861 = ORIENTED_EDGE ( 'NONE', *, *, #6426, .F. ) ;
#1862 = EDGE_CURVE ( 'NONE', #12492, #35829, #3502, .T. ) ;
#1863 = AXIS2_PLACEMENT_3D ( 'NONE', #1778, #26641, #16774 ) ;
#1864 = LINE ( 'NONE', #30467, #9271 ) ;
#1865 = AXIS2_PLACEMENT_3D ( 'NONE', #11807, #39949, #29862 ) ;
#1866 = ORIENTED_EDGE ( 'NONE', *, *, #1226, .F. ) ;
#1867 = ORIENTED_EDGE ( 'NONE', *, *, #26340, .F. ) ;
#1868 = EDGE_CURVE ( 'NONE', #46166, #10765, #36345, .T. ) ;
#1870 = VERTEX_POINT ( 'NONE', #39147 ) ;
#1869 = DIRECTION ( 'NONE',  ( -1.000000000000000000, 0.000000000000000000, 0.000000000000000000 ) ) ;
#1871 = DIRECTION ( 'NONE',  ( 0.000000000000000000, 1.000000000000000000, 0.000000000000000000 ) ) ;
#1872 = DIRECTION ( 'NONE',  ( -0.8623724356957922499, 0.3623724356957995774, -0.3535533905932743415 ) ) ;
#1873 = CARTESIAN_POINT ( 'NONE',  ( -125.0000000000000000, 0.000000000000000000, 84.99999999999998579 ) ) ;
#1874 = AXIS2_PLACEMENT_3D ( 'NONE', #5407, #16217, #30520 ) ;
#1875 = CARTESIAN_POINT ( 'NONE',  ( 4.333085265883636463E-16, 4.358994532381674780, -84.99999999999998579 ) ) ;
#1876 = CARTESIAN_POINT ( 'NONE',  ( 124.9999999999999716, -10.00000000000000000, 32.50000000000000711 ) ) ;
#1877 = DIRECTION ( 'NONE',  ( -0.000000000000000000, 1.000000000000000000, -0.000000000000000000 ) ) ;
#1878 = APPLICATION_PROTOCOL_DEFINITION ( 'international standard', 'config_control_design', 1994, #45692 ) ;
#1880 = ORIENTED_EDGE ( 'NONE', *, *, #5372, .T. ) ;
#1879 = DIRECTION ( 'NONE',  ( -0.9258200997725506420, 0.3779644730092290295, 0.000000000000000000 ) ) ;
#1881 = ORIENTED_EDGE ( 'NONE', *, *, #27132, .F. ) ;
#1882 = ORIENTED_EDGE ( 'NONE', *, *, #6780, .F. ) ;
#1883 = VERTEX_POINT ( 'NONE', #11010 ) ;
#1885 = EDGE_LOOP ( 'NONE', ( #21461, #33982, #10359, #44479 ) ) ;
#1884 = DIRECTION ( 'NONE',  ( 0.8660254037844374864, -0.3535533905932761733, -0.3535533905932744525 ) ) ;
#1886 = LINE ( 'NONE', #9835, #25509 ) ;
#1887 = CARTESIAN_POINT ( 'NONE',  ( -150.0000000000000284, 0.000000000000000000, 60.00000000000002842 ) ) ;
#1888 = APPROVAL ( #17273, 'UNKNOWN' ) ;
#1889 = DIRECTION ( 'NONE',  ( 0.000000000000000000, 0.000000000000000000, 1.000000000000000000 ) ) ;
#1890 = DIRECTION ( 'NONE',  ( -0.9219149126204043698, -0.3873924287955461399, 0.000000000000000000 ) ) ;
#1891 = DIRECTION ( 'NONE',  ( -1.000000000000000000, -0.000000000000000000, 3.965082230804130220E-16 ) ) ;
#1892 = DIRECTION ( 'NONE',  ( -0.3826834323650873393, -0.9238795325112877377, 0.000000000000000000 ) ) ;
#1893 = CARTESIAN_POINT ( 'NONE',  ( 8.485281374238525132, -8.485281374238617502, 25.00000000000000000 ) ) ;
#1894 = CARTESIAN_POINT ( 'NONE',  ( 100.0000000000000000, 79.99999999999998579, 1.000000000000000888 ) ) ;
#1895 = DIRECTION ( 'NONE',  ( 0.000000000000000000, 0.000000000000000000, 1.000000000000000000 ) ) ;
#1896 = ORIENTED_EDGE ( 'NONE', *, *, #39119, .T. ) ;
#1897 = VERTEX_POINT ( 'NONE', #10524 ) ;
#1898 = ADVANCED_FACE ( 'NONE', ( #24837 ), #25081, .F. ) ;
#1899 = ORIENTED_EDGE ( 'NONE', *, *, #14679, .F. ) ;
#1900 = ORIENTED_EDGE ( 'NONE', *, *, #36482, .T. ) ;
#1901 = EDGE_LOOP ( 'NONE', ( #43168, #19747, #8684, #18774 ) ) ;
#1902 = AXIS2_PLACEMENT_3D ( 'NONE', #573, #11603, #22379 ) ;
#1903 = ADVANCED_FACE ( 'NONE', ( #18505 ), #39394, .F. ) ;
#1904 = DIRECTION ( 'NONE',  ( -0.000000000000000000, 1.000000000000000000, -0.000000000000000000 ) ) ;
#1905 = DIRECTION ( 'NONE',  ( 0.000000000000000000, 0.000000000000000000, 1.000000000000000000 ) ) ;
#1906 = AXIS2_PLACEMENT_3D ( 'NONE', #30374, #19353, #16517 ) ;
#1907 = AXIS2_PLACEMENT_3D ( 'NONE', #33630, #40655, #16247 ) ;
#1908 = EDGE_CURVE ( 'NONE', #40411, #12412, #14062, .T. ) ;
#1909 = AXIS2_PLACEMENT_3D ( 'NONE', #32857, #43188, #17 ) ;
#1910 = CIRCLE ( 'NONE', #29618, 2.100000000000004530 ) ;
#1911 = AXIS2_PLACEMENT_3D ( 'NONE', #12046, #1491, #15792 ) ;
#1912 = CYLINDRICAL_SURFACE ( 'NONE', #12010, 2.500000000000002220 ) ;
#1913 = VECTOR ( 'NONE', #4425, 1000.000000000000000 ) ;
#1914 = CARTESIAN_POINT ( 'NONE',  ( 150.0000000000000000, -10.00000000000000000, 107.5000000000000142 ) ) ;
#1915 = DIRECTION ( 'NONE',  ( 0.000000000000000000, 1.000000000000000000, 0.000000000000000000 ) ) ;
#1916 = DIRECTION ( 'NONE',  ( -0.7071067811865487940, 0.000000000000000000, -0.7071067811865463515 ) ) ;
#1917 = CARTESIAN_POINT ( 'NONE',  ( -58.37487358452195707, 17.39819878566733991, -6.000000000000000000 ) ) ;
#1918 = ORIENTED_EDGE ( 'NONE', *, *, #41464, .T. ) ;
#1919 = EDGE_CURVE ( 'NONE', #29351, #40884, #3350, .T. ) ;
#1920 = DIRECTION ( 'NONE',  ( -0.6123724356957924719, 0.6123724356957964687, 0.5000000000000002220 ) ) ;
#1921 = CARTESIAN_POINT ( 'NONE',  ( 0.000000000000000000, -10.00000000000000000, -65.00000000000000000 ) ) ;
#1922 = CARTESIAN_POINT ( 'NONE',  ( 24.99999999999999289, 0.000000000000000000, 62.50000000000002842 ) ) ;
#1923 = LINE ( 'NONE', #16687, #11733 ) ;
#1924 = EDGE_CURVE ( 'NONE', #26938, #37196, #38564, .T. ) ;
#1925 = CARTESIAN_POINT ( 'NONE',  ( 1.318034205413282842E-14, 3.755786496842899550E-16, 3.774999999999999911 ) ) ;
#1926 = CARTESIAN_POINT ( 'NONE',  ( -17.39819878566713740, -58.37487358452202102, -6.000000000000000000 ) ) ;
#1927 = DIRECTION ( 'NONE',  ( -0.5000000000000002220, -0.8660254037844387076, -0.000000000000000000 ) ) ;
#1929 = ORIENTED_EDGE ( 'NONE', *, *, #38665, .T. ) ;
#1928 = CARTESIAN_POINT ( 'NONE',  ( 39.27719109692449706, -30.94030154241675845, 0.000000000000000000 ) ) ;
#1930 = EDGE_LOOP ( 'NONE', ( #572, #42928 ) ) ;
#1931 = ORIENTED_EDGE ( 'NONE', *, *, #20810, .T. ) ;
#1932 = EDGE_LOOP ( 'NONE', ( #3869, #8561 ) ) ;
#1933 = EDGE_LOOP ( 'NONE', ( #6660, #38745, #10091, #11610 ) ) ;
#1934 = DIRECTION ( 'NONE',  ( 0.000000000000000000, 0.000000000000000000, 1.000000000000000000 ) ) ;
#1935 = AXIS2_PLACEMENT_3D ( 'NONE', #32594, #37036, #1370 ) ;
#1936 = DIRECTION ( 'NONE',  ( 0.000000000000000000, 1.000000000000000000, 0.000000000000000000 ) ) ;
#1937 = CARTESIAN_POINT ( 'NONE',  ( 222.5000000000000568, 155.0000000000001421, 0.000000000000000000 ) ) ;
#1938 = CARTESIAN_POINT ( 'NONE',  ( -17.39819878566713740, -58.37487358452202102, -6.000000000000000000 ) ) ;
#1939 = DIRECTION ( 'NONE',  ( -1.000000000000000000, 0.000000000000000000, 0.000000000000000000 ) ) ;
#1940 = CARTESIAN_POINT ( 'NONE',  ( 253.7500000000001421, 200.0000000000001137, -7.099999999999990763 ) ) ;
#1941 = CARTESIAN_POINT ( 'NONE',  ( -24.99999999999999289, 0.000000000000000000, -67.50000000000000000 ) ) ;
#1942 = VECTOR ( 'NONE', #381, 1000.000000000000000 ) ;
#1943 = VECTOR ( 'NONE', #2728, 1000.000000000000000 ) ;
#1944 = DIRECTION ( 'NONE',  ( 0.000000000000000000, 1.000000000000000000, 0.000000000000000000 ) ) ;
#1945 = EDGE_CURVE ( 'NONE', #31861, #8212, #35658, .T. ) ;
#1946 = ORIENTED_EDGE ( 'NONE', *, *, #15245, .F. ) ;
#1947 = ORIENTED_EDGE ( 'NONE', *, *, #5372, .F. ) ;
#1948 = ORIENTED_EDGE ( 'NONE', *, *, #17507, .F. ) ;
#1949 = EDGE_CURVE ( 'NONE', #6472, #45630, #8601, .T. ) ;
#1950 = PERSON_AND_ORGANIZATION_ROLE ( 'design_supplier' ) ;
#1951 = CARTESIAN_POINT ( 'NONE',  ( 3.269245899286239432, -1.334664049489648896, -1.334664049489600490 ) ) ;
#1952 = EDGE_CURVE ( 'NONE', #41858, #40156, #207, .T. ) ;
#1953 = CARTESIAN_POINT ( 'NONE',  ( 0.000000000000000000, 0.000000000000000000, -10.00000000000000000 ) ) ;
#1954 = CARTESIAN_POINT ( 'NONE',  ( -243.7499999999999716, -70.00000000000002842, 5.000000000000000000 ) ) ;
#1955 = DIRECTION ( 'NONE',  ( 0.000000000000000000, 1.000000000000000000, 0.000000000000000000 ) ) ;
#1956 = FACE_BOUND ( 'NONE', #20649, .T. ) ;
#1957 = DIRECTION ( 'NONE',  ( 1.000000000000000000, 2.081668171172168119E-15, 0.000000000000000000 ) ) ;
#1958 = ORIENTED_EDGE ( 'NONE', *, *, #26910, .T. ) ;
#1959 = ORIENTED_EDGE ( 'NONE', *, *, #45242, .F. ) ;
#1960 = ORIENTED_EDGE ( 'NONE', *, *, #18692, .F. ) ;
#1961 = DIRECTION ( 'NONE',  ( 1.000000000000000000, 0.000000000000000000, 0.000000000000000000 ) ) ;
#1962 = CIRCLE ( 'NONE', #28165, 1.000000000000000000 ) ;
#1963 = EDGE_CURVE ( 'NONE', #22194, #41649, #31813, .T. ) ;
#1964 = EDGE_CURVE ( 'NONE', #11755, #16901, #35571, .T. ) ;
#1965 = LINE ( 'NONE', #30801, #10727 ) ;
#1966 = EDGE_LOOP ( 'NONE', ( #13522, #37331, #16682, #23296 ) ) ;
#1967 = ADVANCED_FACE ( 'NONE', ( #3962, #32817, #7469, #21561 ), #32595, .F. ) ;
#1968 = AXIS2_PLACEMENT_3D ( 'NONE', #17697, #28715, #32006 ) ;
#1969 = AXIS2_PLACEMENT_3D ( 'NONE', #17902, #7816, #35755 ) ;
#1970 = CYLINDRICAL_SURFACE ( 'NONE', #23479, 3.000000000000002665 ) ;
#1971 = DIRECTION ( 'NONE',  ( -0.1305261922200539049, 0.9914448613738101601, 0.000000000000000000 ) ) ;
#1972 = ADVANCED_FACE ( 'NONE', ( #39850 ), #7707, .F. ) ;
#1973 = DATE_TIME_ROLE ( 'classification_date' ) ;
#1974 = DIRECTION ( 'NONE',  ( -0.000000000000000000, 1.000000000000000000, -0.000000000000000000 ) ) ;
#1975 = ADVANCED_FACE ( 'NONE', ( #6750 ), #28133, .F. ) ;
#1976 = CARTESIAN_POINT ( 'NONE',  ( 30.00000000000000355, 0.000000000000000000, 175.0000000000000000 ) ) ;
#1977 = LINE ( 'NONE', #2430, #34322 ) ;
#1978 = CARTESIAN_POINT ( 'NONE',  ( 100.0000000000000142, 10.00000000000000000, 34.99999999999999289 ) ) ;
#1979 = EDGE_CURVE ( 'NONE', #25201, #14940, #32591, .T. ) ;
#1980 = CIRCLE ( 'NONE', #16249, 2.500000000000002220 ) ;
#1981 = DIRECTION ( 'NONE',  ( -0.000000000000000000, 1.000000000000000000, -0.000000000000000000 ) ) ;
#1982 = LINE ( 'NONE', #2198, #20422 ) ;
#1983 = CARTESIAN_POINT ( 'NONE',  ( -75.00000000000001421, -10.00000000000000000, -165.0000000000000000 ) ) ;
#1984 = CARTESIAN_POINT ( 'NONE',  ( -75.00000000000001421, 0.000000000000000000, -90.00000000000000000 ) ) ;
#1985 = DIRECTION ( 'NONE',  ( 1.000000000000000000, -2.664535259100376091E-15, 0.000000000000000000 ) ) ;
#1986 = ORIENTED_EDGE ( 'NONE', *, *, #1979, .T. ) ;
#1987 = VERTEX_POINT ( 'NONE', #9012 ) ;
#1988 = VERTEX_POINT ( 'NONE', #20273 ) ;
#1989 = COORDINATED_UNIVERSAL_TIME_OFFSET ( 0, 0, .AHEAD. ) ;
#1990 = CARTESIAN_POINT ( 'NONE',  ( 100.0000000000000000, 0.000000000000000000, 82.49999999999998579 ) ) ;
#1991 = FACE_OUTER_BOUND ( 'NONE', #16083, .T. ) ;
#1992 = CARTESIAN_POINT ( 'NONE',  ( 24.99999999999999289, -10.00000000000000000, -242.5000000000000284 ) ) ;
#1993 = CARTESIAN_POINT ( 'NONE',  ( 100.0000000000000000, -10.00000000000000000, -90.00000000000000000 ) ) ;
#1994 = FACE_BOUND ( 'NONE', #33684, .T. ) ;
#1995 = DIRECTION ( 'NONE',  ( 0.000000000000000000, 1.000000000000000000, 0.000000000000000000 ) ) ;
#1996 = LINE ( 'NONE', #19816, #9221 ) ;
#1997 = VERTEX_POINT ( 'NONE', #41157 ) ;
#1998 = EDGE_CURVE ( 'NONE', #20991, #16525, #4413, .T. ) ;
#1999 = VERTEX_POINT ( 'NONE', #5498 ) ;
#2000 = PERSON_AND_ORGANIZATION_ROLE ( 'design_supplier' ) ;
#2001 = EDGE_LOOP ( 'NONE', ( #22704, #45226 ) ) ;
#2002 = EDGE_CURVE ( 'NONE', #39530, #18411, #14613, .T. ) ;
#2003 = EDGE_LOOP ( 'NONE', ( #23212, #8356 ) ) ;
#2004 = CARTESIAN_POINT ( 'NONE',  ( -8.306238089053426421, 5.568400630420053510, 25.51881488041393098 ) ) ;
#2005 = LINE ( 'NONE', #27082, #26326 ) ;
#2006 = DIRECTION ( 'NONE',  ( 0.9238795325112865164, -0.3826834323650905589, 0.000000000000000000 ) ) ;
#2007 = AXIS2_PLACEMENT_3D ( 'NONE', #7532, #964, #22095 ) ;
#2008 = AXIS2_PLACEMENT_3D ( 'NONE', #43211, #25375, #42520 ) ;
#2009 = DIRECTION ( 'NONE',  ( 0.000000000000000000, 0.000000000000000000, 1.000000000000000000 ) ) ;
#2010 = CARTESIAN_POINT ( 'NONE',  ( -105.0000000000002132, 200.0000000000000284, 0.000000000000000000 ) ) ;
#2011 = VERTEX_POINT ( 'NONE', #43606 ) ;
#2012 = ORIENTED_EDGE ( 'NONE', *, *, #37365, .T. ) ;
#2013 = ORIENTED_EDGE ( 'NONE', *, *, #32745, .T. ) ;
#2014 = AXIS2_PLACEMENT_3D ( 'NONE', #22076, #15263, #15710 ) ;
#2015 = CIRCLE ( 'NONE', #38714, 49.85729008881249058 ) ;
#2016 = ORIENTED_EDGE ( 'NONE', *, *, #36639, .F. ) ;
#2018 = ORIENTED_EDGE ( 'NONE', *, *, #2722, .F. ) ;
#2017 = LINE ( 'NONE', #5977, #32736 ) ;
#2019 = DIRECTION ( 'NONE',  ( 0.000000000000000000, 1.000000000000000000, 0.000000000000000000 ) ) ;
#2020 = EDGE_CURVE ( 'NONE', #11404, #9113, #41397, .T. ) ;
#2021 = DIRECTION ( 'NONE',  ( 0.000000000000000000, 0.000000000000000000, 1.000000000000000000 ) ) ;
#2022 = ORIENTED_EDGE ( 'NONE', *, *, #29499, .T. ) ;
#2023 = ORIENTED_EDGE ( 'NONE', *, *, #31267, .F. ) ;
#2024 = EDGE_CURVE ( 'NONE', #7403, #6599, #43068, .T. ) ;
#2025 = CIRCLE ( 'NONE', #24524, 2.500000000000002220 ) ;
#2026 = EDGE_CURVE ( 'NONE', #4367, #31886, #28830, .T. ) ;
#2027 = CIRCLE ( 'NONE', #34254, 44.84138016386204129 ) ;
#2028 = EDGE_CURVE ( 'NONE', #13593, #2689, #18725, .T. ) ;
#2030 = EDGE_CURVE ( 'NONE', #35376, #14428, #7942, .T. ) ;
#2029 = VECTOR ( 'NONE', #38697, 1000.000000000000000 ) ;
#2031 = AXIS2_PLACEMENT_3D ( 'NONE', #28564, #42650, #3239 ) ;
#2032 = LINE ( 'NONE', #13055, #13982 ) ;
#2033 = DIRECTION ( 'NONE',  ( 0.000000000000000000, 1.000000000000000000, 0.000000000000000000 ) ) ;
#2035 = EDGE_CURVE ( 'NONE', #1072, #40879, #12318, .T. ) ;
#2034 = CIRCLE ( 'NONE', #28263, 2.500000000000002220 ) ;
#2036 = DIRECTION ( 'NONE',  ( 0.000000000000000000, 1.000000000000000000, 0.000000000000000000 ) ) ;
#2037 = CIRCLE ( 'NONE', #22284, 2.500000000000002220 ) ;
#2038 = CARTESIAN_POINT ( 'NONE',  ( -3.255455944751606268, 1.367955944751665376, 1.334664049489611148 ) ) ;
#2039 = EDGE_CURVE ( 'NONE', #31269, #32163, #24302, .T. ) ;
#2040 = CARTESIAN_POINT ( 'NONE',  ( 222.5000000000000284, 20.00000000000010303, 0.000000000000000000 ) ) ;
#2041 = DIRECTION ( 'NONE',  ( 0.000000000000000000, 0.000000000000000000, 1.000000000000000000 ) ) ;
#2042 = DIRECTION ( 'NONE',  ( 0.3535533905932769505, 0.3535533905932707888, -0.8660254037844384856 ) ) ;
#2043 = CARTESIAN_POINT ( 'NONE',  ( -24.99999999999999289, -10.00000000000000000, -217.5000000000000284 ) ) ;
#2044 = DIRECTION ( 'NONE',  ( 1.000000000000000000, 0.000000000000000000, 0.000000000000000000 ) ) ;
#2045 = ORIENTED_EDGE ( 'NONE', *, *, #20305, .T. ) ;
#2046 = ORIENTED_EDGE ( 'NONE', *, *, #38939, .T. ) ;
#2047 = DIRECTION ( 'NONE',  ( -2.825407780979412918E-17, 1.000000000000000000, 1.151856388048599911E-15 ) ) ;
#2048 = DIRECTION ( 'NONE',  ( 0.000000000000000000, 1.000000000000000000, 0.000000000000000000 ) ) ;
#2049 = VERTEX_POINT ( 'NONE', #37891 ) ;
#2050 = CARTESIAN_POINT ( 'NONE',  ( -75.00000000000001421, -10.00000000000000000, 107.5000000000000142 ) ) ;
#2051 = PLANE ( 'NONE',  #990 ) ;
#2052 = DIRECTION ( 'NONE',  ( -0.000000000000000000, 1.000000000000000000, -0.000000000000000000 ) ) ;
#2053 = CARTESIAN_POINT ( 'NONE',  ( -204.9999999999999716, 75.00000000000000000, -5.000000000000000000 ) ) ;
#2054 = CARTESIAN_POINT ( 'NONE',  ( 74.99999999999998579, 0.000000000000000000, 134.9999999999999716 ) ) ;
#2055 = LINE ( 'NONE', #9317, #6211 ) ;
#2056 = EDGE_CURVE ( 'NONE', #15775, #26696, #10061, .T. ) ;
#2057 = ORIENTED_EDGE ( 'NONE', *, *, #37061, .T. ) ;
#2058 = APPROVAL_ROLE ( '' ) ;
#2059 = VERTEX_POINT ( 'NONE', #11706 ) ;
#2060 = ORIENTED_EDGE ( 'NONE', *, *, #35706, .T. ) ;
#2061 = PRODUCT_RELATED_PRODUCT_CATEGORY ( 'detail', '', ( #14097 ) ) ;
#2062 = VERTEX_POINT ( 'NONE', #40946 ) ;
#2064 = ORIENTED_EDGE ( 'NONE', *, *, #12490, .F. ) ;
#2063 = CARTESIAN_POINT ( 'NONE',  ( -49.99999999999998579, 0.000000000000000000, -115.0000000000000142 ) ) ;
#2065 = DIRECTION ( 'NONE',  ( 0.000000000000000000, 1.000000000000000000, 0.000000000000000000 ) ) ;
#2066 = PLANE ( 'NONE',  #21173 ) ;
#2067 = CARTESIAN_POINT ( 'NONE',  ( 0.000000000000000000, 0.000000000000000000, 15.00000000000000000 ) ) ;
#2068 = FACE_BOUND ( 'NONE', #2293, .T. ) ;
#2069 = CYLINDRICAL_SURFACE ( 'NONE', #25285, 2.500000000000002220 ) ;
#2070 = DIRECTION ( 'NONE',  ( 0.000000000000000000, 1.000000000000000000, 0.000000000000000000 ) ) ;
#2071 = EDGE_LOOP ( 'NONE', ( #33969, #25378, #39652, #9974 ) ) ;
#2072 = ORIENTED_EDGE ( 'NONE', *, *, #25176, .F. ) ;
#2073 = ORIENTED_EDGE ( 'NONE', *, *, #10270, .F. ) ;
#2074 = EDGE_LOOP ( 'NONE', ( #5259, #38402 ) ) ;
#2075 = ORIENTED_EDGE ( 'NONE', *, *, #32398, .T. ) ;
#2076 = VERTEX_POINT ( 'NONE', #8793 ) ;
#2077 = CARTESIAN_POINT ( 'NONE',  ( 74.99999999999998579, -10.00000000000000000, -140.0000000000000000 ) ) ;
#2078 = AXIS2_PLACEMENT_3D ( 'NONE', #32775, #11419, #21739 ) ;
#2079 = EDGE_LOOP ( 'NONE', ( #16066, #18603, #13424, #30588, #26859, #45265 ) ) ;
#2080 = AXIS2_PLACEMENT_3D ( 'NONE', #45186, #30416, #23608 ) ;
#2081 = CONICAL_SURFACE ( 'NONE', #34277, 2.099999999999990763, 1.029744258676655644 ) ;
#2082 = AXIS2_PLACEMENT_3D ( 'NONE', #40414, #40651, #22594 ) ;
#2083 = VECTOR ( 'NONE', #24610, 1000.000000000000000 ) ;
#2084 = EDGE_CURVE ( 'NONE', #31946, #6902, #16110, .T. ) ;
#2085 = CONTEXT_DEPENDENT_SHAPE_REPRESENTATION ( #11508, #37786 ) ;
#2086 = EDGE_CURVE ( 'NONE', #6812, #6472, #19108, .T. ) ;
#2087 = DIRECTION ( 'NONE',  ( -0.000000000000000000, 1.000000000000000000, -0.000000000000000000 ) ) ;
#2088 = ORIENTED_EDGE ( 'NONE', *, *, #42994, .T. ) ;
#2089 = AXIS2_PLACEMENT_3D ( 'NONE', #25458, #32960, #29906 ) ;
#2090 = CIRCLE ( 'NONE', #46290, 6.500000000000000888 ) ;
#2091 = VERTEX_POINT ( 'NONE', #5729 ) ;
#2093 = ORIENTED_EDGE ( 'NONE', *, *, #44725, .T. ) ;
#2092 = CARTESIAN_POINT ( 'NONE',  ( 49.99999999999998579, -10.00000000000000000, 107.5000000000000142 ) ) ;
#2094 = DIRECTION ( 'NONE',  ( -0.2672612419124235084, 0.2672612419124261729, 0.9258200997725513082 ) ) ;
#2095 = CARTESIAN_POINT ( 'NONE',  ( 100.0000000000000142, -255.0000000000000000, 10.00000000000000000 ) ) ;
#2096 = DIRECTION ( 'NONE',  ( 0.000000000000000000, 0.000000000000000000, 1.000000000000000000 ) ) ;
#2097 = AXIS2_PLACEMENT_3D ( 'NONE', #35714, #7061, #39669 ) ;
#2098 = DIRECTION ( 'NONE',  ( -0.7071067811865439090, 0.000000000000000000, -0.7071067811865512365 ) ) ;
#2099 = CARTESIAN_POINT ( 'NONE',  ( 3.356631268729413975, -5.567328546961375579, 23.73755869775215643 ) ) ;
#2100 = CARTESIAN_POINT ( 'NONE',  ( -200.0000000000000000, -10.00000000000000000, 132.4999999999999716 ) ) ;
#2101 = APPROVAL_DATE_TIME ( #34244, #5809 ) ;
#2103 = ORIENTED_EDGE ( 'NONE', *, *, #4281, .F. ) ;
#2102 = FACE_OUTER_BOUND ( 'NONE', #12780, .T. ) ;
#2104 = ORIENTED_EDGE ( 'NONE', *, *, #36136, .F. ) ;
#2105 = EDGE_LOOP ( 'NONE', ( #37842, #28491 ) ) ;
#2106 = ORIENTED_EDGE ( 'NONE', *, *, #38081, .F. ) ;
#2108 = ORIENTED_EDGE ( 'NONE', *, *, #4349, .T. ) ;
#2107 = CARTESIAN_POINT ( 'NONE',  ( 16.29661715751604234, 9.888001163098815383, 40.76331318992495767 ) ) ;
#2109 = LINE ( 'NONE', #41985, #7074 ) ;
#2110 = DIRECTION ( 'NONE',  ( -0.9238795325112877377, 0.3826834323650873393, -0.000000000000000000 ) ) ;
#2111 = DIRECTION ( 'NONE',  ( -0.000000000000000000, 1.000000000000000000, -0.000000000000000000 ) ) ;
#2112 = CARTESIAN_POINT ( 'NONE',  ( -99.00000000000000000, 79.99999999999998579, 69.00000000000000000 ) ) ;
#2113 = CARTESIAN_POINT ( 'NONE',  ( 74.99999999999998579, -10.00000000000000000, 32.50000000000000711 ) ) ;
#2114 = FACE_OUTER_BOUND ( 'NONE', #28168, .T. ) ;
#2115 = CARTESIAN_POINT ( 'NONE',  ( -100.0000000000000000, -10.00000000000000000, -15.00000000000001421 ) ) ;
#2116 = CARTESIAN_POINT ( 'NONE',  ( 150.0000000000000000, 0.000000000000000000, -40.00000000000000711 ) ) ;
#2117 = CARTESIAN_POINT ( 'NONE',  ( 100.0000000000000000, -10.00000000000000000, -192.5000000000000000 ) ) ;
#2118 = ORIENTED_EDGE ( 'NONE', *, *, #32150, .T. ) ;
#2119 = ORIENTED_EDGE ( 'NONE', *, *, #21697, .F. ) ;
#2120 = EDGE_LOOP ( 'NONE', ( #33535, #44603 ) ) ;
#2121 = ORIENTED_EDGE ( 'NONE', *, *, #21589, .T. ) ;
#2122 = ORIENTED_EDGE ( 'NONE', *, *, #42701, .T. ) ;
#2123 = CARTESIAN_POINT ( 'NONE',  ( 100.0000000000000000, 0.000000000000000000, -87.50000000000000000 ) ) ;
#2124 = DIRECTION ( 'NONE',  ( 0.000000000000000000, 0.000000000000000000, 1.000000000000000000 ) ) ;
#2125 = EDGE_CURVE ( 'NONE', #38244, #45659, #31107, .T. ) ;
#2126 = B_SPLINE_CURVE_WITH_KNOTS ( 'NONE', 3,
 ( #15134, #15374, #40240, #11634, #12081, #5238, #37405, #29687, #8095, #5022, #23091, #821, #43999, #14904, #8322, #12323, #19564, #25925, #32964, #33445 ),
 .UNSPECIFIED., .F., .F.,
 ( 4, 2, 2, 2, 2, 2, 2, 2, 2, 4 ),
 ( 0.000000000000000000, 0.003235666215697103297, 0.004853499323545644104, 0.006471332431394184043, 0.007280248985318462686, 0.008089165539242741329, 0.009706998647091298615, 0.01051591520101556772, 0.01132483175493983509, 0.01294266486278835074 ),
 .UNSPECIFIED. ) ;
#2127 = VECTOR ( 'NONE', #27925, 1000.000000000000000 ) ;
#2128 = B_SPLINE_CURVE_WITH_KNOTS ( 'NONE', 3,
 ( #26108, #1020, #22598, #29647 ),
 .UNSPECIFIED., .F., .F.,
 ( 4, 4 ),
 ( 0.005340962118634847919, 0.005523336772801054270 ),
 .UNSPECIFIED. ) ;
#2129 = CIRCLE ( 'NONE', #18617, 2.500000000000002220 ) ;
#2130 = ADVANCED_FACE ( 'NONE', ( #2213 ), #16523, .F. ) ;
#2131 = EDGE_CURVE ( 'NONE', #22671, #40194, #39354, .T. ) ;
#2132 = LINE ( 'NONE', #30987, #18678 ) ;
#2133 = EDGE_CURVE ( 'NONE', #14706, #38061, #13112, .T. ) ;
#2134 = CARTESIAN_POINT ( 'NONE',  ( -49.80962925646674222, -2.179497266190835614, -3.774999999999824940 ) ) ;
#2135 = LINE ( 'NONE', #23032, #9098 ) ;
#2136 = DIRECTION ( 'NONE',  ( 0.000000000000000000, 0.000000000000000000, 1.000000000000000000 ) ) ;
#2137 = CARTESIAN_POINT ( 'NONE',  ( 124.9999999999999716, 0.000000000000000000, 9.999999999999980460 ) ) ;
#2138 = FACE_BOUND ( 'NONE', #5194, .T. ) ;
#2139 = ORIENTED_EDGE ( 'NONE', *, *, #1617, .T. ) ;
#2140 = CARTESIAN_POINT ( 'NONE',  ( 174.9999999999999716, 0.000000000000000000, -142.5000000000000284 ) ) ;
#2141 = FACE_BOUND ( 'NONE', #12936, .T. ) ;
#2142 = CARTESIAN_POINT ( 'NONE',  ( 87.60000000000002274, 0.000000000000000000, 2.900000000000012790 ) ) ;
#2143 = DIRECTION ( 'NONE',  ( -0.000000000000000000, 1.000000000000000000, -0.000000000000000000 ) ) ;
#2144 = DIRECTION ( 'NONE',  ( 0.3535533905932756737, 0.8660254037844385966, -0.3535533905932719545 ) ) ;
#2145 = DIRECTION ( 'NONE',  ( 7.406550393246758560E-15, 0.7071067811865439090, -0.7071067811865512365 ) ) ;
#2146 = CARTESIAN_POINT ( 'NONE',  ( -49.99999999999998579, -10.00000000000000000, 35.00000000000000000 ) ) ;
#2148 = VERTEX_POINT ( 'NONE', #9491 ) ;
#2147 = CARTESIAN_POINT ( 'NONE',  ( 0.000000000000000000, 0.000000000000000000, 13.00000000000000000 ) ) ;
#2149 = EDGE_CURVE ( 'NONE', #45483, #19484, #34865, .T. ) ;
#2150 = VERTEX_POINT ( 'NONE', #14177 ) ;
#2151 = ORIENTED_EDGE ( 'NONE', *, *, #9412, .T. ) ;
#2152 = ORIENTED_EDGE ( 'NONE', *, *, #3761, .F. ) ;
#2153 = ORIENTED_EDGE ( 'NONE', *, *, #14777, .F. ) ;
#2154 = DIRECTION ( 'NONE',  ( 0.3826834323650973868, 0.9238795325112836299, 0.000000000000000000 ) ) ;
#2155 = LINE ( 'NONE', #44394, #20984 ) ;
#2156 = DIRECTION ( 'NONE',  ( 0.000000000000000000, 1.000000000000000000, 0.000000000000000000 ) ) ;
#2157 = CIRCLE ( 'NONE', #14154, 2.500000000000002220 ) ;
#2158 = DIRECTION ( 'NONE',  ( 0.000000000000000000, 0.000000000000000000, 1.000000000000000000 ) ) ;
#2159 = CIRCLE ( 'NONE', #32888, 2.500000000000002220 ) ;
#2160 = CARTESIAN_POINT ( 'NONE',  ( 124.9999999999999716, 0.000000000000000000, -190.0000000000000000 ) ) ;
#2161 = DIRECTION ( 'NONE',  ( 0.000000000000000000, 1.000000000000000000, 0.000000000000000000 ) ) ;
#2162 = CYLINDRICAL_SURFACE ( 'NONE', #41619, 2.499999999999995115 ) ;
#2163 = CARTESIAN_POINT ( 'NONE',  ( 74.99999999999998579, -10.00000000000000000, 60.00000000000002842 ) ) ;
#2164 = ORIENTED_EDGE ( 'NONE', *, *, #21641, .F. ) ;
#2165 = ORIENTED_EDGE ( 'NONE', *, *, #18307, .F. ) ;
#2166 = ORIENTED_EDGE ( 'NONE', *, *, #44973, .T. ) ;
#2167 = PERSON_AND_ORGANIZATION_ROLE ( 'creator' ) ;
#2168 = LINE ( 'NONE', #34535, #1009 ) ;
#2169 = CARTESIAN_POINT ( 'NONE',  ( 24.99999999999999289, -10.00000000000000000, 110.0000000000000142 ) ) ;
#2170 = DIRECTION ( 'NONE',  ( 0.8623724356957914727, -0.3623724356958036297, 0.3535533905932720655 ) ) ;
#2171 = CARTESIAN_POINT ( 'NONE',  ( -49.99999999999998579, -10.00000000000000000, 37.50000000000000000 ) ) ;
#2172 = DIRECTION ( 'NONE',  ( -1.000000000000000000, 0.000000000000000000, 0.000000000000000000 ) ) ;
#2173 = LINE ( 'NONE', #23758, #35304 ) ;
#2174 = ORIENTED_EDGE ( 'NONE', *, *, #22434, .F. ) ;
#2175 = ORIENTED_EDGE ( 'NONE', *, *, #41900, .F. ) ;
#2176 = EDGE_LOOP ( 'NONE', ( #8296, #45464, #46222, #41943, #33981 ) ) ;
#2177 = ORIENTED_EDGE ( 'NONE', *, *, #44860, .T. ) ;
#2178 = DIRECTION ( 'NONE',  ( 0.000000000000000000, 1.000000000000000000, 0.000000000000000000 ) ) ;
#2179 = DIRECTION ( 'NONE',  ( 0.000000000000000000, 0.000000000000000000, 1.000000000000000000 ) ) ;
#2180 = ORIENTED_EDGE ( 'NONE', *, *, #4622, .F. ) ;
#2181 = EDGE_CURVE ( 'NONE', #19836, #20998, #40856, .T. ) ;
#2182 = AXIS2_PLACEMENT_3D ( 'NONE', #21254, #23842, #6923 ) ;
#2183 = APPROVAL ( #21916, 'UNSPECIFIED' ) ;
#2184 = VECTOR ( 'NONE', #11506, 1000.000000000000000 ) ;
#2185 = AXIS2_PLACEMENT_3D ( 'NONE', #43410, #21833, #32634 ) ;
#2186 = CIRCLE ( 'NONE', #31392, 1.899999999999999023 ) ;
#2187 = EDGE_CURVE ( 'NONE', #22549, #4202, #9708, .T. ) ;
#2188 = DIRECTION ( 'NONE',  ( 0.000000000000000000, 0.000000000000000000, 1.000000000000000000 ) ) ;
#2189 = ADVANCED_FACE ( 'NONE', ( #24493 ), #45391, .F. ) ;
#2190 = CARTESIAN_POINT ( 'NONE',  ( 100.0000000000000000, -10.00000000000000000, -217.5000000000000284 ) ) ;
#2191 = ADVANCED_FACE ( 'NONE', ( #35290 ), #21212, .T. ) ;
#2192 = COORDINATED_UNIVERSAL_TIME_OFFSET ( 0, 0, .AHEAD. ) ;
#2193 = DIRECTION ( 'NONE',  ( -0.000000000000000000, 1.000000000000000000, -0.000000000000000000 ) ) ;
#2194 = DIRECTION ( 'NONE',  ( -0.000000000000000000, 1.000000000000000000, -0.000000000000000000 ) ) ;
#2195 = CARTESIAN_POINT ( 'NONE',  ( 124.9999999999999716, -10.00000000000000000, 110.0000000000000142 ) ) ;
#2196 = CARTESIAN_POINT ( 'NONE',  ( 4.027376205402948273, 7.748622661198452555, 43.87990852942860442 ) ) ;
#2197 = CARTESIAN_POINT ( 'NONE',  ( -44.81879112655023789, 27.19295202245591625, 6.000000000000001776 ) ) ;
#2198 = CARTESIAN_POINT ( 'NONE',  ( 253.7500000000001421, 200.0000000000001137, -2.900000000000009237 ) ) ;
#2199 = DIRECTION ( 'NONE',  ( 0.000000000000000000, 0.000000000000000000, 1.000000000000000000 ) ) ;
#2200 = LINE ( 'NONE', #41384, #2490 ) ;
#2201 = FACE_OUTER_BOUND ( 'NONE', #37224, .T. ) ;
#2202 = EDGE_CURVE ( 'NONE', #43963, #25134, #43834, .T. ) ;
#2203 = ORIENTED_EDGE ( 'NONE', *, *, #39810, .T. ) ;
#2204 = ORIENTED_EDGE ( 'NONE', *, *, #22065, .F. ) ;
#2205 = ORIENTED_EDGE ( 'NONE', *, *, #42462, .F. ) ;
#2206 = FACE_OUTER_BOUND ( 'NONE', #41245, .T. ) ;
#2207 = DIRECTION ( 'NONE',  ( 0.000000000000000000, 1.000000000000000000, 0.000000000000000000 ) ) ;
#2208 = CARTESIAN_POINT ( 'NONE',  ( 0.000000000000000000, 0.000000000000000000, 47.00000000000000000 ) ) ;
#2209 = LINE ( 'NONE', #9943, #10562 ) ;
#2210 = DIRECTION ( 'NONE',  ( 0.000000000000000000, 0.000000000000000000, -1.000000000000000000 ) ) ;
#2211 = FACE_BOUND ( 'NONE', #17109, .T. ) ;
#2212 = LINE ( 'NONE', #41867, #25910 ) ;
#2213 = FACE_OUTER_BOUND ( 'NONE', #37042, .T. ) ;
#2214 = FACE_BOUND ( 'NONE', #16372, .T. ) ;
#2215 = EDGE_LOOP ( 'NONE', ( #26345, #29055, #11030, #33243 ) ) ;
#2216 = ORIENTED_EDGE ( 'NONE', *, *, #40979, .T. ) ;
#2217 = AXIS2_PLACEMENT_3D ( 'NONE', #45375, #16984, #17205 ) ;
#2218 = APPROVAL_ROLE ( '' ) ;
#2219 = EDGE_LOOP ( 'NONE', ( #5388, #42237, #10370 ) ) ;
#2220 = ORIENTED_EDGE ( 'NONE', *, *, #37235, .F. ) ;
#2221 = DIRECTION ( 'NONE',  ( 0.000000000000000000, 0.000000000000000000, 1.000000000000000000 ) ) ;
#2222 = CARTESIAN_POINT ( 'NONE',  ( -125.0000000000000000, 0.000000000000000000, -65.00000000000000000 ) ) ;
#2223 = CARTESIAN_POINT ( 'NONE',  ( -75.00000000000001421, -10.00000000000000000, -142.5000000000000284 ) ) ;
#2224 = CIRCLE ( 'NONE', #42794, 2.500000000000002220 ) ;
#2225 = CIRCLE ( 'NONE', #41170, 2.500000000000002220 ) ;
#2226 = CC_DESIGN_SECURITY_CLASSIFICATION ( #14952, ( #24694 ) ) ;
#2227 = DIRECTION ( 'NONE',  ( 0.000000000000000000, 0.000000000000000000, 1.000000000000000000 ) ) ;
#2228 = CIRCLE ( 'NONE', #27678, 2.500000000000002220 ) ;
#2229 = CARTESIAN_POINT ( 'NONE',  ( 124.9999999999999716, -10.00000000000000000, -165.0000000000000000 ) ) ;
#2230 = VERTEX_POINT ( 'NONE', #20970 ) ;
#2231 = ORIENTED_EDGE ( 'NONE', *, *, #21056, .F. ) ;
#2232 = ORIENTED_EDGE ( 'NONE', *, *, #43298, .T. ) ;
#2233 = EDGE_LOOP ( 'NONE', ( #38037, #31638, #18106, #24035 ) ) ;
#2235 = ORIENTED_EDGE ( 'NONE', *, *, #30346, .T. ) ;
#2234 = FACE_OUTER_BOUND ( 'NONE', #271, .T. ) ;
#2236 = CARTESIAN_POINT ( 'NONE',  ( 80.00000000000000000, -80.00000000000000000, 70.00000000000000000 ) ) ;
#2237 = DIRECTION ( 'NONE',  ( 0.000000000000000000, 1.000000000000000000, 0.000000000000000000 ) ) ;
#2238 = VERTEX_POINT ( 'NONE', #45846 ) ;
#2239 = EDGE_CURVE ( 'NONE', #22855, #27329, #2636, .T. ) ;
#2240 = ORIENTED_EDGE ( 'NONE', *, *, #7329, .T. ) ;
#2241 = EDGE_CURVE ( 'NONE', #9714, #923, #43109, .T. ) ;
#2242 = EDGE_CURVE ( 'NONE', #20004, #15913, #11622, .T. ) ;
#2243 = CARTESIAN_POINT ( 'NONE',  ( 0.000000000000000000, -10.00000000000000000, -237.5000000000000284 ) ) ;
#2244 = EDGE_CURVE ( 'NONE', #44731, #24686, #6372, .T. ) ;
#2245 = CARTESIAN_POINT ( 'NONE',  ( -200.0000000000000000, 0.000000000000000000, 112.5000000000000142 ) ) ;
#2246 = EDGE_CURVE ( 'NONE', #41912, #10765, #42339, .T. ) ;
#2247 = AXIS2_PLACEMENT_3D ( 'NONE', #11979, #2110, #44121 ) ;
#2248 = AXIS2_PLACEMENT_3D ( 'NONE', #33941, #27110, #15252 ) ;
#2249 = SECURITY_CLASSIFICATION ( '', '', #28355 ) ;
#2250 = CARTESIAN_POINT ( 'NONE',  ( 0.000000000000000000, 0.000000000000000000, 162.5000000000000000 ) ) ;
#2251 = AXIS2_PLACEMENT_3D ( 'NONE', #9360, #24137, #38448 ) ;
#2252 = CARTESIAN_POINT ( 'NONE',  ( 3.061616997868383141E-16, 170.0000000000000000, 2.500000000000000000 ) ) ;
#2253 = CARTESIAN_POINT ( 'NONE',  ( 199.9999999999999716, 0.000000000000000000, -12.50000000000001776 ) ) ;
#2254 = DIRECTION ( 'NONE',  ( -0.8660254037844388186, 1.277970866855890514E-15, 0.5000000000000001110 ) ) ;
#2255 = CARTESIAN_POINT ( 'NONE',  ( -87.60000000000000853, 5.000000000000000000, 24.99999999999998579 ) ) ;
#2256 = LINE ( 'NONE', #23612, #39990 ) ;
#2257 = CARTESIAN_POINT ( 'NONE',  ( -90.00000000000015632, 245.0000000000000568, 4.999999999999975131 ) ) ;
#2258 = CARTESIAN_POINT ( 'NONE',  ( -24.99999999999999289, -10.00000000000000000, 107.5000000000000142 ) ) ;
#2259 = CARTESIAN_POINT ( 'NONE',  ( 63.18635099385899423, 57.02180180785403252, 2.967723034435191360E-13 ) ) ;
#2260 = ADVANCED_FACE ( 'NONE', ( #6187 ), #31538, .F. ) ;
#2261 = EDGE_LOOP ( 'NONE', ( #44415, #620, #18861, #44838 ) ) ;
#2262 = VERTEX_POINT ( 'NONE', #38344 ) ;
#2263 = DATE_TIME_ROLE ( 'classification_date' ) ;
#2264 = CARTESIAN_POINT ( 'NONE',  ( 44.21487585686350741, 567.9781794426033912, 137.9523960873973181 ) ) ;
#2265 = DIRECTION ( 'NONE',  ( 0.000000000000000000, 0.000000000000000000, 1.000000000000000000 ) ) ;
#2266 = ADVANCED_FACE ( 'NONE', ( #9947 ), #17698, .F. ) ;
#2267 = VERTEX_POINT ( 'NONE', #7125 ) ;
#2268 = CARTESIAN_POINT ( 'NONE',  ( -18.59122386235994995, -50.91871869555685493, -6.000000000000000000 ) ) ;
#2269 = CARTESIAN_POINT ( 'NONE',  ( 2.450103473468535853, -0.3839617227298621205, 3.006296300151513723 ) ) ;
#2270 = DIRECTION ( 'NONE',  ( 0.000000000000000000, 1.000000000000000000, 0.000000000000000000 ) ) ;
#2271 = CARTESIAN_POINT ( 'NONE',  ( -16.19328593573510489, -55.46595664073846876, -6.000000000000000000 ) ) ;
#2272 = FACE_BOUND ( 'NONE', #36301, .T. ) ;
#2273 = DIRECTION ( 'NONE',  ( -0.1763797699542903885, 0.000000000000000000, 0.9843221915363238317 ) ) ;
#2274 = ORIENTED_EDGE ( 'NONE', *, *, #8138, .T. ) ;
#2275 =( BOUNDED_SURFACE ( )  B_SPLINE_SURFACE ( 3, 1, ( 
 ( #7533, #18341 ),
 ( #32655, #511 ),
 ( #728, #7066 ),
 ( #15039, #965 ),
 ( #35720, #14818 ),
 ( #29350, #25832 ),
 ( #40150, #22321 ) ),
 .UNSPECIFIED., .T., .F., .F. ) 
 B_SPLINE_SURFACE_WITH_KNOTS ( ( 4, 3, 4 ),
 ( 2, 2 ),
 ( 0.000000000000000000, 0.5000000000000000000, 1.000000000000000000 ),
 ( 0.000000000000000000, 1.000000000000000000 ),
 .UNSPECIFIED. ) 
 GEOMETRIC_REPRESENTATION_ITEM ( )  RATIONAL_B_SPLINE_SURFACE ( (
 ( 1.000000000000000000, 1.000000000000000000),
 ( 0.3333333333333333703, 0.3333333333333333703),
 ( 0.3333333333333333703, 0.3333333333333333703),
 ( 1.000000000000000000, 1.000000000000000000),
 ( 0.3333333333333332038, 0.3333333333333333703),
 ( 0.3333333333333332038, 0.3333333333333333703),
 ( 1.000000000000000000, 1.000000000000000000) ) ) 
 REPRESENTATION_ITEM ( '' )  SURFACE ( )  );
#2276 = APPROVAL_STATUS ( 'not_yet_approved' ) ;
#2277 = VERTEX_POINT ( 'NONE', #32007 ) ;
#2278 = ORIENTED_EDGE ( 'NONE', *, *, #558, .F. ) ;
#2280 = ORIENTED_EDGE ( 'NONE', *, *, #45529, .F. ) ;
#2279 = DIRECTION ( 'NONE',  ( 0.000000000000000000, 1.000000000000000000, 0.000000000000000000 ) ) ;
#2281 = DIRECTION ( 'NONE',  ( -0.000000000000000000, 1.000000000000000000, -0.000000000000000000 ) ) ;
#2282 = EDGE_CURVE ( 'NONE', #30452, #41566, #39280, .T. ) ;
#2283 = PLANE ( 'NONE',  #30179 ) ;
#2284 = CARTESIAN_POINT ( 'NONE',  ( 174.9999999999999716, -10.00000000000000000, -217.5000000000000284 ) ) ;
#2285 = FACE_BOUND ( 'NONE', #17991, .T. ) ;
#2286 = CARTESIAN_POINT ( 'NONE',  ( -100.0000000000000000, -10.00000000000000000, -40.00000000000000711 ) ) ;
#2287 = DIRECTION ( 'NONE',  ( 0.000000000000000000, 0.000000000000000000, 1.000000000000000000 ) ) ;
#2288 = EDGE_LOOP ( 'NONE', ( #13025, #9373 ) ) ;
#2289 = VERTEX_POINT ( 'NONE', #41868 ) ;
#2290 = ORIENTED_EDGE ( 'NONE', *, *, #16911, .T. ) ;
#2291 = ORIENTED_EDGE ( 'NONE', *, *, #38436, .T. ) ;
#2292 = ORIENTED_EDGE ( 'NONE', *, *, #19457, .T. ) ;
#2293 = EDGE_LOOP ( 'NONE', ( #12909, #35764 ) ) ;
#2294 = AXIS2_PLACEMENT_3D ( 'NONE', #44677, #12552, #38801 ) ;
#2295 = AXIS2_PLACEMENT_3D ( 'NONE', #41755, #35417, #9604 ) ;
#2296 = ORIENTED_EDGE ( 'NONE', *, *, #43404, .T. ) ;
#2297 = ADVANCED_FACE ( 'NONE', ( #2687 ), #31310, .T. ) ;
#2298 = VECTOR ( 'NONE', #11762, 1000.000000000000000 ) ;
#2299 = APPROVAL_PERSON_ORGANIZATION ( #19582, #18944, #33462 ) ;
#2300 = ADVANCED_FACE ( 'NONE', ( #24271 ), #35063, .F. ) ;
#2301 = AXIS2_PLACEMENT_3D ( 'NONE', #8843, #23156, #33959 ) ;
#2302 = EDGE_CURVE ( 'NONE', #26869, #30931, #18159, .T. ) ;
#2303 = ADVANCED_FACE ( 'NONE', ( #28955 ), #37837, .F. ) ;
#2304 = EDGE_CURVE ( 'NONE', #2589, #40038, #28865, .T. ) ;
#2305 = APPROVAL ( #29926, 'UNSPECIFIED' ) ;
#2306 = ADVANCED_BREP_SHAPE_REPRESENTATION ( '', ( #34274, #25343 ), #44874 ) ;
#2307 = EDGE_CURVE ( 'NONE', #4604, #41649, #14868, .T. ) ;
#2308 = PERSON_AND_ORGANIZATION ( #655, #17365 ) ;
#2309 = CARTESIAN_POINT ( 'NONE',  ( -50.91871869555678387, 21.09122386236012758, 0.9999999999999991118 ) ) ;
#2310 = CC_DESIGN_SECURITY_CLASSIFICATION ( #33074, ( #46456 ) ) ;
#2311 = CIRCLE ( 'NONE', #12804, 2.500000000000002220 ) ;
#2312 = ORIENTED_EDGE ( 'NONE', *, *, #6145, .F. ) ;
#2313 = AXIS2_PLACEMENT_3D ( 'NONE', #27694, #41319, #9416 ) ;
#2314 = AXIS2_PLACEMENT_3D ( 'NONE', #9837, #14074, #13850 ) ;
#2315 = DIRECTION ( 'NONE',  ( 1.000000000000000000, 1.526556658859589504E-16, -2.231813948919604750E-17 ) ) ;
#2316 = ORIENTED_EDGE ( 'NONE', *, *, #17740, .T. ) ;
#2317 = SECURITY_CLASSIFICATION ( '', '', #17703 ) ;
#2318 = ORIENTED_EDGE ( 'NONE', *, *, #41777, .F. ) ;
#2319 = DIRECTION ( 'NONE',  ( 0.000000000000000000, 1.000000000000000000, 0.000000000000000000 ) ) ;
#2320 = DIRECTION ( 'NONE',  ( 0.000000000000000000, 0.000000000000000000, 1.000000000000000000 ) ) ;
#2321 = CARTESIAN_POINT ( 'NONE',  ( -7.649111566893293634, -49.26155735847827799, 6.000000000000001776 ) ) ;
#2322 = CYLINDRICAL_SURFACE ( 'NONE', #26544, 2.500000000000002220 ) ;
#2323 = DIRECTION ( 'NONE',  ( 0.5000000000000018874, -0.5000000000000034417, 0.7071067811865437980 ) ) ;
#2324 = CARTESIAN_POINT ( 'NONE',  ( -3.186539356082577878, 6.005848799342504485, 24.79286753065536075 ) ) ;
#2325 = CARTESIAN_POINT ( 'NONE',  ( 21.09122386235994995, 50.91871869555685493, -6.000000000000000000 ) ) ;
#2326 = LINE ( 'NONE', #19919, #1851 ) ;
#2327 = EDGE_CURVE ( 'NONE', #1870, #41415, #14632, .T. ) ;
#2328 = DIRECTION ( 'NONE',  ( 0.000000000000000000, -0.5000000000000000000, -0.8660254037844387076 ) ) ;
#2329 = PERSON_AND_ORGANIZATION ( #62, #12696 ) ;
#2331 = ORIENTED_EDGE ( 'NONE', *, *, #44205, .F. ) ;
#2330 = LINE ( 'NONE', #26949, #25255 ) ;
#2332 = ORIENTED_EDGE ( 'NONE', *, *, #32021, .F. ) ;
#2333 = VERTEX_POINT ( 'NONE', #26109 ) ;
#2334 = ORIENTED_EDGE ( 'NONE', *, *, #35372, .T. ) ;
#2336 = ORIENTED_EDGE ( 'NONE', *, *, #14095, .F. ) ;
#2335 = CARTESIAN_POINT ( 'NONE',  ( 100.0000000000000000, 0.000000000000000000, 7.499999999999985789 ) ) ;
#2337 = DIRECTION ( 'NONE',  ( 1.000000000000000000, 1.224646799147353207E-16, 0.000000000000000000 ) ) ;
#2338 = DIRECTION ( 'NONE',  ( 0.000000000000000000, 1.000000000000000000, 0.000000000000000000 ) ) ;
#2339 = EDGE_CURVE ( 'NONE', #37734, #23122, #24345, .T. ) ;
#2340 = DIRECTION ( 'NONE',  ( 0.000000000000000000, 1.000000000000000000, 0.000000000000000000 ) ) ;
#2341 = DIRECTION ( 'NONE',  ( 0.000000000000000000, 0.000000000000000000, 1.000000000000000000 ) ) ;
#2342 = DIRECTION ( 'NONE',  ( -0.000000000000000000, 1.000000000000000000, -0.000000000000000000 ) ) ;
#2343 = DIRECTION ( 'NONE',  ( -0.000000000000000000, -0.000000000000000000, 1.000000000000000000 ) ) ;
#2344 = CARTESIAN_POINT ( 'NONE',  ( 42.15363729650136548, 39.07136270349876384, -62.77340449983566373 ) ) ;
#2345 = CARTESIAN_POINT ( 'NONE',  ( -1.771086484993444086E-14, -5.773502691896261751, 47.49999999999998579 ) ) ;
#2346 = DIRECTION ( 'NONE',  ( 0.000000000000000000, 0.000000000000000000, -1.000000000000000000 ) ) ;
#2347 = EDGE_LOOP ( 'NONE', ( #11962, #32841, #34930, #6035 ) ) ;
#2348 = EDGE_LOOP ( 'NONE', ( #24890, #27006, #13612, #1251 ) ) ;
#2349 = ORIENTED_EDGE ( 'NONE', *, *, #45609, .F. ) ;
#2350 = ORIENTED_EDGE ( 'NONE', *, *, #40637, .F. ) ;
#2351 = ORIENTED_EDGE ( 'NONE', *, *, #27285, .T. ) ;
#2352 = ORIENTED_EDGE ( 'NONE', *, *, #34659, .F. ) ;
#2353 = CARTESIAN_POINT ( 'NONE',  ( 2.311705944751607067, -2.311705944751641262, 1.887500000000000400 ) ) ;
#2354 = ADVANCED_FACE ( 'NONE', ( #18616 ), #7359, .T. ) ;
#2355 = EDGE_CURVE ( 'NONE', #37550, #3538, #14653, .T. ) ;
#2356 = ADVANCED_FACE ( 'NONE', ( #28716 ), #35988, .F. ) ;
#2357 = AXIS2_PLACEMENT_3D ( 'NONE', #36581, #43854, #4659 ) ;
#2358 = CIRCLE ( 'NONE', #42861, 2.500000000000002220 ) ;
#2359 = AXIS2_PLACEMENT_3D ( 'NONE', #18079, #3305, #42953 ) ;
#2360 = CC_DESIGN_APPROVAL ( #27706, ( #29322 ) ) ;
#2361 = VECTOR ( 'NONE', #37711, 1000.000000000000000 ) ;
#2362 = PRODUCT_RELATED_PRODUCT_CATEGORY ( 'detail', '', ( #33282 ) ) ;
#2363 = AXIS2_PLACEMENT_3D ( 'NONE', #1557, #34166, #36758 ) ;
#2364 = FACE_BOUND ( 'NONE', #8838, .T. ) ;
#2365 = DIRECTION ( 'NONE',  ( 0.000000000000000000, 0.000000000000000000, 1.000000000000000000 ) ) ;
#2366 = CARTESIAN_POINT ( 'NONE',  ( 100.0000000000000142, 5.000000000000000000, 24.99999999999999289 ) ) ;
#2367 = DIRECTION ( 'NONE',  ( 1.224646799147353207E-16, -1.000000000000000000, 2.249639673992787507E-31 ) ) ;
#2368 = FACE_OUTER_BOUND ( 'NONE', #13549, .T. ) ;
#2369 = DIRECTION ( 'NONE',  ( 0.9238795325112885148, -0.3826834323650858960, 0.000000000000000000 ) ) ;
#2370 = EDGE_LOOP ( 'NONE', ( #13099, #33474, #19805, #32550 ) ) ;
#2371 = EDGE_LOOP ( 'NONE', ( #7907, #6468, #16418, #43858 ) ) ;
#2372 = CARTESIAN_POINT ( 'NONE',  ( 199.9999999999999716, 0.000000000000000000, 84.99999999999998579 ) ) ;
#2373 = CARTESIAN_POINT ( 'NONE',  ( -24.99999999999999289, 0.000000000000000000, -215.0000000000000284 ) ) ;
#2374 = AXIS2_PLACEMENT_3D ( 'NONE', #23374, #40765, #1818 ) ;
#2375 = DIRECTION ( 'NONE',  ( -0.000000000000000000, 1.000000000000000000, -0.000000000000000000 ) ) ;
#2376 = CARTESIAN_POINT ( 'NONE',  ( -100.0000000000000000, 0.000000000000000000, -90.00000000000000000 ) ) ;
#2377 = CARTESIAN_POINT ( 'NONE',  ( -17.39819878566713740, -58.37487358452202102, 6.000000000000000000 ) ) ;
#2378 = CIRCLE ( 'NONE', #8375, 2.500000000000002220 ) ;
#2379 = LINE ( 'NONE', #19739, #41554 ) ;
#2380 = CARTESIAN_POINT ( 'NONE',  ( -100.0000000000000000, -10.00000000000000000, 134.9999999999999716 ) ) ;
#2382 = ORIENTED_EDGE ( 'NONE', *, *, #8752, .F. ) ;
#2381 = DIRECTION ( 'NONE',  ( 0.000000000000000000, 1.000000000000000000, 0.000000000000000000 ) ) ;
#2383 = EDGE_LOOP ( 'NONE', ( #17296, #33838 ) ) ;
#2384 = ORIENTED_EDGE ( 'NONE', *, *, #25031, .T. ) ;
#2385 = ORIENTED_EDGE ( 'NONE', *, *, #43217, .F. ) ;
#2386 = ORIENTED_EDGE ( 'NONE', *, *, #42666, .T. ) ;
#2387 = VECTOR ( 'NONE', #43045, 1000.000000000000000 ) ;
#2388 = CYLINDRICAL_SURFACE ( 'NONE', #13801, 2.499999999999995115 ) ;
#2389 = EDGE_CURVE ( 'NONE', #42492, #35465, #11351, .T. ) ;
#2390 = DIRECTION ( 'NONE',  ( 0.000000000000000000, 0.000000000000000000, 1.000000000000000000 ) ) ;
#2391 = LINE ( 'NONE', #19980, #22338 ) ;
#2392 = CARTESIAN_POINT ( 'NONE',  ( 100.0000000000000142, -245.0000000000000000, 7.099999999999929479 ) ) ;
#2393 = FACE_OUTER_BOUND ( 'NONE', #33671, .T. ) ;
#2394 = AXIS2_PLACEMENT_3D ( 'NONE', #9250, #40944, #1769 ) ;
#2395 = CARTESIAN_POINT ( 'NONE',  ( 0.000000000000000000, -10.00000000000000000, -240.0000000000000284 ) ) ;
#2396 = CYLINDRICAL_SURFACE ( 'NONE', #20656, 2.500000000000002220 ) ;
#2397 = CARTESIAN_POINT ( 'NONE',  ( -19.57766952966371932, -17.67766952966365679, 175.0000000000000000 ) ) ;
#2398 = ORIENTED_EDGE ( 'NONE', *, *, #42173, .T. ) ;
#2399 = ORIENTED_EDGE ( 'NONE', *, *, #46418, .T. ) ;
#2400 = ORIENTED_EDGE ( 'NONE', *, *, #21113, .F. ) ;
#2401 = APPLICATION_PROTOCOL_DEFINITION ( 'international standard', 'config_control_design', 1994, #37001 ) ;
#2402 = DIRECTION ( 'NONE',  ( -0.7071067811865463515, -0.000000000000000000, 0.7071067811865487940 ) ) ;
#2403 = UNCERTAINTY_MEASURE_WITH_UNIT (LENGTH_MEASURE( 1.000000000000000082E-05 ), #444, 'distance_accuracy_value', 'NONE');
#2404 = FACE_BOUND ( 'NONE', #31944, .T. ) ;
#2405 = CARTESIAN_POINT ( 'NONE',  ( -64.99999999999975842, 10.00000000000000000, 4.999999999999786837 ) ) ;
#2406 = FACE_OUTER_BOUND ( 'NONE', #36470, .T. ) ;
#2407 = CARTESIAN_POINT ( 'NONE',  ( -6.993433409441716542, -2.716445789276739298, 146.3385036716751983 ) ) ;
#2408 = EDGE_CURVE ( 'NONE', #31787, #13907, #30324, .T. ) ;
#2409 = LINE ( 'NONE', #27032, #9802 ) ;
#2410 = VERTEX_POINT ( 'NONE', #29172 ) ;
#2411 = EDGE_LOOP ( 'NONE', ( #19875, #3444 ) ) ;
#2412 = ORIENTED_EDGE ( 'NONE', *, *, #30110, .F. ) ;
#2413 = ADVANCED_FACE ( 'NONE', ( #15337 ), #17919, .F. ) ;
#2414 = ORIENTED_EDGE ( 'NONE', *, *, #15719, .T. ) ;
#2415 = DIRECTION ( 'NONE',  ( -0.000000000000000000, -0.000000000000000000, 1.000000000000000000 ) ) ;
#2416 = EDGE_CURVE ( 'NONE', #39118, #1549, #11821, .T. ) ;
#2417 = DIRECTION ( 'NONE',  ( 1.000000000000000000, -0.000000000000000000, -0.000000000000000000 ) ) ;
#2418 = ORIENTED_EDGE ( 'NONE', *, *, #6839, .T. ) ;
#2419 = EDGE_CURVE ( 'NONE', #28628, #24544, #15093, .T. ) ;
#2420 = CIRCLE ( 'NONE', #21883, 2.500000000000002220 ) ;
#2421 = VECTOR ( 'NONE', #6833, 1000.000000000000000 ) ;
#2422 = AXIS2_PLACEMENT_3D ( 'NONE', #17575, #38676, #17799 ) ;
#2423 = DIRECTION ( 'NONE',  ( 0.000000000000000000, 1.000000000000000000, 0.000000000000000000 ) ) ;
#2424 = VECTOR ( 'NONE', #12905, 1000.000000000000000 ) ;
#2425 = DIRECTION ( 'NONE',  ( 0.000000000000000000, 0.000000000000000000, -1.000000000000000000 ) ) ;
#2426 = AXIS2_PLACEMENT_3D ( 'NONE', #21647, #4060, #14390 ) ;
#2427 = CARTESIAN_POINT ( 'NONE',  ( 0.000000000000000000, 0.000000000000000000, 7.703719777548943412E-31 ) ) ;
#2428 = DIRECTION ( 'NONE',  ( -0.000000000000000000, 1.000000000000000000, -0.000000000000000000 ) ) ;
#2429 = DIRECTION ( 'NONE',  ( 1.000000000000000000, 0.000000000000000000, -0.000000000000000000 ) ) ;
#2430 = CARTESIAN_POINT ( 'NONE',  ( 2.179497266190179694, -62.77340449983588400, -57.43474830187722091 ) ) ;
#2431 = FACE_OUTER_BOUND ( 'NONE', #42634, .T. ) ;
#2432 = CARTESIAN_POINT ( 'NONE',  ( -39.60914977152550165, 29.93847837416494428, 5.999999999999999112 ) ) ;
#2433 = CARTESIAN_POINT ( 'NONE',  ( 49.57289788915451823, -9.526906455536240159, 6.000000000000000000 ) ) ;
#2434 = DIRECTION ( 'NONE',  ( 0.000000000000000000, 0.000000000000000000, -1.000000000000000000 ) ) ;
#2435 = CARTESIAN_POINT ( 'NONE',  ( -63.18635099385938503, -57.02180180785359198, 2.967723034435191360E-13 ) ) ;
#2436 = DIRECTION ( 'NONE',  ( 0.000000000000000000, 0.000000000000000000, -1.000000000000000000 ) ) ;
#2437 = VERTEX_POINT ( 'NONE', #7593 ) ;
#2438 = VERTEX_POINT ( 'NONE', #40418 ) ;
#2439 = EDGE_LOOP ( 'NONE', ( #34665, #27671, #9029, #9834 ) ) ;
#2440 = CARTESIAN_POINT ( 'NONE',  ( 45.58227459300159268, -39.41772540699800231, 60.10407640085684733 ) ) ;
#2441 = DIRECTION ( 'NONE',  ( 0.000000000000000000, 1.000000000000000000, 0.000000000000000000 ) ) ;
#2442 = DIRECTION ( 'NONE',  ( 0.000000000000000000, 0.000000000000000000, 1.000000000000000000 ) ) ;
#2443 = EDGE_CURVE ( 'NONE', #40493, #13491, #27351, .T. ) ;
#2444 = CARTESIAN_POINT ( 'NONE',  ( -100.0000000000000000, 0.000000000000000000, 82.49999999999998579 ) ) ;
#2445 = FACE_BOUND ( 'NONE', #27239, .T. ) ;
#2446 = AXIS2_PLACEMENT_3D ( 'NONE', #42601, #42146, #24314 ) ;
#2447 = DIRECTION ( 'NONE',  ( 0.9238795325112871826, -0.3826834323650890046, 0.000000000000000000 ) ) ;
#2448 = CARTESIAN_POINT ( 'NONE',  ( 29.88584094275236680, 2.614672282429750805, 175.0000000000000000 ) ) ;
#2449 = CARTESIAN_POINT ( 'NONE',  ( 1.367955944751647168, 3.255455944751617814, 1.334664049489602045 ) ) ;
#2450 = EDGE_LOOP ( 'NONE', ( #13796, #13779 ) ) ;
#2451 = ORIENTED_EDGE ( 'NONE', *, *, #7675, .F. ) ;
#2452 = PERSON_AND_ORGANIZATION ( #62, #12696 ) ;
#2453 = AXIS2_PLACEMENT_3D ( 'NONE', #4069, #8041, #18381 ) ;
#2454 = ORIENTED_EDGE ( 'NONE', *, *, #35516, .F. ) ;
#2455 = ORIENTED_EDGE ( 'NONE', *, *, #26356, .T. ) ;
#2456 = CARTESIAN_POINT ( 'NONE',  ( -6.150083195341105480, 7.887441475942514657, 26.59997224599134569 ) ) ;
#2457 = VECTOR ( 'NONE', #36065, 1000.000000000000000 ) ;
#2458 = DIRECTION ( 'NONE',  ( -0.000000000000000000, 1.000000000000000000, -0.000000000000000000 ) ) ;
#2459 = CIRCLE ( 'NONE', #9218, 2.500000000000002220 ) ;
#2460 = APPROVAL ( #15203, 'UNKNOWN' ) ;
#2461 = CARTESIAN_POINT ( 'NONE',  ( 124.9999999999999716, -10.00000000000000000, 132.4999999999999716 ) ) ;
#2462 = CYLINDRICAL_SURFACE ( 'NONE', #30774, 2.500000000000002220 ) ;
#2463 = ORIENTED_EDGE ( 'NONE', *, *, #27628, .T. ) ;
#2464 = ORIENTED_EDGE ( 'NONE', *, *, #23180, .T. ) ;
#2465 = EDGE_LOOP ( 'NONE', ( #19164, #29251 ) ) ;
#2466 = EDGE_LOOP ( 'NONE', ( #39589, #11016, #29817, #29915 ) ) ;
#2467 = EDGE_CURVE ( 'NONE', #2150, #43326, #7862, .T. ) ;
#2469 = EDGE_LOOP ( 'NONE', ( #24215, #7580, #30247, #14275 ) ) ;
#2468 = CARTESIAN_POINT ( 'NONE',  ( 25.47646561805759546, 19.31191643205302100, -31.67016866600698322 ) ) ;
#2470 = DIRECTION ( 'NONE',  ( -0.9219149126204070344, -0.3873924287955397561, 0.000000000000000000 ) ) ;
#2471 = EDGE_CURVE ( 'NONE', #15632, #1855, #4174, .T. ) ;
#2472 = AXIS2_PLACEMENT_3D ( 'NONE', #31500, #38995, #3354 ) ;
#2473 = DIRECTION ( 'NONE',  ( 0.000000000000000000, 1.000000000000000000, 0.000000000000000000 ) ) ;
#2474 = CIRCLE ( 'NONE', #12951, 2.099999999999990763 ) ;
#2475 = VERTEX_POINT ( 'NONE', #12039 ) ;
#2476 = VERTEX_POINT ( 'NONE', #19754 ) ;
#2477 = CIRCLE ( 'NONE', #6215, 2.500000000000002220 ) ;
#2478 = VECTOR ( 'NONE', #43971, 1000.000000000000000 ) ;
#2479 = VECTOR ( 'NONE', #6137, 1000.000000000000000 ) ;
#2480 = EDGE_CURVE ( 'NONE', #23537, #2589, #19871, .T. ) ;
#2481 = AXIS2_PLACEMENT_3D ( 'NONE', #9477, #5940, #20027 ) ;
#2482 = DIRECTION ( 'NONE',  ( -1.000000000000000000, 0.000000000000000000, 0.000000000000000000 ) ) ;
#2483 = VECTOR ( 'NONE', #14112, 1000.000000000000000 ) ;
#2484 = LINE ( 'NONE', #38376, #11833 ) ;
#2485 = AXIS2_PLACEMENT_3D ( 'NONE', #5752, #12796, #27093 ) ;
#2486 = CIRCLE ( 'NONE', #253, 2.100000000000004530 ) ;
#2487 = CIRCLE ( 'NONE', #41484, 49.85729008881249769 ) ;
#2488 = FACE_BOUND ( 'NONE', #4164, .T. ) ;
#2489 = CARTESIAN_POINT ( 'NONE',  ( -60.10407640085664127, -4.358994532381673892, -60.10407640085643521 ) ) ;
#2490 = VECTOR ( 'NONE', #37407, 1000.000000000000000 ) ;
#2491 = CARTESIAN_POINT ( 'NONE',  ( 0.000000000000000000, 0.4700579686351679110, 4.185789451624787993 ) ) ;
#2492 = LINE ( 'NONE', #42378, #31110 ) ;
#2493 = DIRECTION ( 'NONE',  ( -0.000000000000000000, 1.000000000000000000, -0.000000000000000000 ) ) ;
#2494 = CARTESIAN_POINT ( 'NONE',  ( -175.0000000000000284, -10.00000000000000000, 84.99999999999998579 ) ) ;
#2495 = DIRECTION ( 'NONE',  ( 0.000000000000000000, 0.000000000000000000, 1.000000000000000000 ) ) ;
#2496 = CARTESIAN_POINT ( 'NONE',  ( 4.816016174828402718, 11.13610571112394432, 48.54403153877883881 ) ) ;
#2497 = CARTESIAN_POINT ( 'NONE',  ( 50.11921295040349378, -11.04340945520438311, -6.000000000000000000 ) ) ;
#2498 = AXIS2_PLACEMENT_3D ( 'NONE', #42281, #20917, #14128 ) ;
#2499 = EDGE_LOOP ( 'NONE', ( #33175, #9616 ) ) ;
#2500 = ORIENTED_EDGE ( 'NONE', *, *, #28807, .T. ) ;
#2501 = EDGE_CURVE ( 'NONE', #44685, #20205, #27016, .T. ) ;
#2502 = SHAPE_REPRESENTATION_RELATIONSHIP ( 'NONE' , 'NONE' ,  #6511, #18016 ) ;
#2503 = DIRECTION ( 'NONE',  ( -0.000000000000000000, 1.000000000000000000, -0.000000000000000000 ) ) ;
#2504 = ORIENTED_EDGE ( 'NONE', *, *, #27914, .T. ) ;
#2505 = DIRECTION ( 'NONE',  ( 0.000000000000000000, 0.000000000000000000, 1.000000000000000000 ) ) ;
#2506 = AXIS2_PLACEMENT_3D ( 'NONE', #20087, #30872, #19854 ) ;
#2507 = CARTESIAN_POINT ( 'NONE',  ( 4.119700947036734284, 0.2884812945928895145, 0.1144686477427598464 ) ) ;
#2508 = DIRECTION ( 'NONE',  ( -0.000000000000000000, -1.000000000000000000, -0.000000000000000000 ) ) ;
#2509 = EDGE_CURVE ( 'NONE', #2277, #16239, #10924, .T. ) ;
#2510 = FACE_OUTER_BOUND ( 'NONE', #21436, .T. ) ;
#2511 = FACE_BOUND ( 'NONE', #20807, .T. ) ;
#2512 = CIRCLE ( 'NONE', #38488, 2.499999999999995115 ) ;
#2513 = ADVANCED_FACE ( 'NONE', ( #44848 ), #2162, .F. ) ;
#2514 = FACE_OUTER_BOUND ( 'NONE', #11166, .T. ) ;
#2515 = ORIENTED_EDGE ( 'NONE', *, *, #9412, .F. ) ;
#2516 = MECHANICAL_CONTEXT ( 'NONE', #30675, 'mechanical' ) ;
#2517 = ORIENTED_EDGE ( 'NONE', *, *, #18587, .T. ) ;
#2518 = VERTEX_POINT ( 'NONE', #1941 ) ;
#2520 = VERTEX_POINT ( 'NONE', #26338 ) ;
#2519 = DIRECTION ( 'NONE',  ( -0.5150380749100530453, 0.000000000000000000, 0.8571673007021129997 ) ) ;
#2521 = CARTESIAN_POINT ( 'NONE',  ( -20.00000000000018829, -5.276074381825233469E-14, 10.00000000000000000 ) ) ;
#2522 = DIRECTION ( 'NONE',  ( 0.000000000000000000, 1.000000000000000000, 0.000000000000000000 ) ) ;
#2523 = FACE_BOUND ( 'NONE', #9424, .T. ) ;
#2524 = DIRECTION ( 'NONE',  ( 0.000000000000000000, 1.000000000000000000, 0.000000000000000000 ) ) ;
#2525 = DIRECTION ( 'NONE',  ( -1.000000000000000000, 1.776356839400250465E-15, 3.488076230314366553E-15 ) ) ;
#2526 = ORIENTED_EDGE ( 'NONE', *, *, #11711, .T. ) ;
#2527 = EDGE_LOOP ( 'NONE', ( #9088, #35980 ) ) ;
#2528 = VERTEX_POINT ( 'NONE', #44400 ) ;
#2529 = ORIENTED_EDGE ( 'NONE', *, *, #482, .F. ) ;
#2530 = ADVANCED_FACE ( 'NONE', ( #41343 ), #30775, .F. ) ;
#2531 = ORIENTED_EDGE ( 'NONE', *, *, #3997, .F. ) ;
#2532 = ORIENTED_EDGE ( 'NONE', *, *, #15348, .T. ) ;
#2533 = EDGE_CURVE ( 'NONE', #16358, #22882, #44605, .T. ) ;
#2534 = ADVANCED_FACE ( 'NONE', ( #37153 ), #8514, .F. ) ;
#2535 = APPLICATION_CONTEXT ( 'configuration controlled 3d designs of mechanical parts and assemblies' ) ;
#2536 = CIRCLE ( 'NONE', #32512, 2.099999999999990763 ) ;
#2537 = DIRECTION ( 'NONE',  ( 0.000000000000000000, 0.000000000000000000, 1.000000000000000000 ) ) ;
#2538 = AXIS2_PLACEMENT_3D ( 'NONE', #39548, #10227, #43078 ) ;
#2539 = AXIS2_PLACEMENT_3D ( 'NONE', #19278, #11795, #749 ) ;
#2540 = ORIENTED_EDGE ( 'NONE', *, *, #37064, .F. ) ;
#2541 = ORIENTED_EDGE ( 'NONE', *, *, #15422, .F. ) ;
#2542 = AXIS2_PLACEMENT_3D ( 'NONE', #22139, #28702, #21660 ) ;
#2543 = EDGE_CURVE ( 'NONE', #24613, #33620, #36909, .T. ) ;
#2544 = AXIS2_PLACEMENT_3D ( 'NONE', #30725, #27204, #40844 ) ;
#2545 = EDGE_CURVE ( 'NONE', #9727, #29517, #9195, .T. ) ;
#2546 = CIRCLE ( 'NONE', #40021, 2.500000000000002220 ) ;
#2547 = CIRCLE ( 'NONE', #43783, 2.500000000000002220 ) ;
#2548 = DATE_TIME_ROLE ( 'classification_date' ) ;
#2549 = PLANE ( 'NONE',  #26530 ) ;
#2550 = AXIS2_PLACEMENT_3D ( 'NONE', #7526, #18333, #32866 ) ;
#2551 = CIRCLE ( 'NONE', #18310, 2.500000000000002220 ) ;
#2552 = VERTEX_POINT ( 'NONE', #4987 ) ;
#2553 = PERSON_AND_ORGANIZATION_ROLE ( 'classification_officer' ) ;
#2554 = ADVANCED_FACE ( 'NONE', ( #33406, #23514, #4758 ), #33852, .F. ) ;
#2555 = DIRECTION ( 'NONE',  ( 1.000000000000000000, 1.526556658859589504E-16, -2.231813948919604750E-17 ) ) ;
#2556 = EDGE_LOOP ( 'NONE', ( #19779, #33696 ) ) ;
#2557 = ORIENTED_EDGE ( 'NONE', *, *, #21590, .T. ) ;
#2558 = DIRECTION ( 'NONE',  ( 1.000000000000000000, 0.000000000000000000, 0.000000000000000000 ) ) ;
#2559 = FACE_OUTER_BOUND ( 'NONE', #2348, .T. ) ;
#2560 = CARTESIAN_POINT ( 'NONE',  ( 150.0000000000000000, -10.00000000000000000, 160.0000000000000000 ) ) ;
#2561 = DIRECTION ( 'NONE',  ( 0.000000000000000000, 0.000000000000000000, 1.000000000000000000 ) ) ;
#2562 = CIRCLE ( 'NONE', #28805, 2.499999999999995115 ) ;
#2563 = AXIS2_PLACEMENT_3D ( 'NONE', #24426, #38739, #6579 ) ;
#2564 = CARTESIAN_POINT ( 'NONE',  ( -49.99999999999998579, 0.000000000000000000, -90.00000000000000000 ) ) ;
#2565 = EDGE_CURVE ( 'NONE', #11943, #31710, #12275, .T. ) ;
#2566 = CARTESIAN_POINT ( 'NONE',  ( 174.9999999999999716, -10.00000000000000000, 60.00000000000002842 ) ) ;
#2567 = CARTESIAN_POINT ( 'NONE',  ( -150.0000000000000284, -10.00000000000000000, -212.5000000000000284 ) ) ;
#2568 = CARTESIAN_POINT ( 'NONE',  ( 2.959000358760845550, -5.787427483507086912, 24.80279979314440197 ) ) ;
#2569 = DIRECTION ( 'NONE',  ( -0.000000000000000000, 1.000000000000000000, -0.000000000000000000 ) ) ;
#2570 = DATE_AND_TIME ( #13133, #25473 ) ;
#2572 = EDGE_LOOP ( 'NONE', ( #25335, #1490 ) ) ;
#2571 = DIRECTION ( 'NONE',  ( -1.000000000000000000, -0.000000000000000000, 8.326672684688686379E-17 ) ) ;
#2573 = ORIENTED_EDGE ( 'NONE', *, *, #13614, .F. ) ;
#2574 = ORIENTED_EDGE ( 'NONE', *, *, #38315, .F. ) ;
#2575 = VERTEX_POINT ( 'NONE', #1261 ) ;
#2577 = ORIENTED_EDGE ( 'NONE', *, *, #9632, .F. ) ;
#2576 = DIRECTION ( 'NONE',  ( -0.000000000000000000, -0.000000000000000000, 1.000000000000000000 ) ) ;
#2578 = VECTOR ( 'NONE', #13854, 1000.000000000000000 ) ;
#2579 = DIRECTION ( 'NONE',  ( 1.000000000000000000, -0.000000000000000000, -3.491481338843133355E-15 ) ) ;
#2580 = CARTESIAN_POINT ( 'NONE',  ( -90.00000000000015632, 200.0000000000000568, 4.999999999999980460 ) ) ;
#2581 = DIRECTION ( 'NONE',  ( 0.5000000000000001110, 0.8660254037844387076, 0.000000000000000000 ) ) ;
#2582 = CARTESIAN_POINT ( 'NONE',  ( 47.13262931630939079, -37.12836185090011298, 0.000000000000000000 ) ) ;
#2583 = CARTESIAN_POINT ( 'NONE',  ( 150.0000000000000000, -10.00000000000000000, 60.00000000000002842 ) ) ;
#2584 = FACE_OUTER_BOUND ( 'NONE', #15716, .T. ) ;
#2585 = CARTESIAN_POINT ( 'NONE',  ( -99.99999999999998579, -255.0000000000000000, 0.000000000000000000 ) ) ;
#2586 = DIRECTION ( 'NONE',  ( 0.000000000000000000, 0.000000000000000000, 1.000000000000000000 ) ) ;
#2587 = CARTESIAN_POINT ( 'NONE',  ( 124.9999999999999716, -10.00000000000000000, 9.999999999999980460 ) ) ;
#2588 = VERTEX_POINT ( 'NONE', #19984 ) ;
#2589 = VERTEX_POINT ( 'NONE', #16014 ) ;
#2590 = VECTOR ( 'NONE', #1971, 1000.000000000000114 ) ;
#2591 = ORIENTED_EDGE ( 'NONE', *, *, #11376, .F. ) ;
#2592 = VERTEX_POINT ( 'NONE', #34310 ) ;
#2593 = ORIENTED_EDGE ( 'NONE', *, *, #20232, .F. ) ;
#2594 = ORIENTED_EDGE ( 'NONE', *, *, #44516, .F. ) ;
#2595 = EDGE_CURVE ( 'NONE', #7905, #35486, #30325, .T. ) ;
#2596 = EDGE_CURVE ( 'NONE', #5130, #2575, #40872, .T. ) ;
#2597 = EDGE_CURVE ( 'NONE', #15068, #9865, #1175, .T. ) ;
#2598 = CIRCLE ( 'NONE', #23545, 5.000000000000000888 ) ;
#2599 = CIRCLE ( 'NONE', #16050, 2.500000000000002220 ) ;
#2600 = AXIS2_PLACEMENT_3D ( 'NONE', #4636, #29753, #11919 ) ;
#2601 = ADVANCED_FACE ( 'NONE', ( #23055 ), #37372, .F. ) ;
#2602 = AXIS2_PLACEMENT_3D ( 'NONE', #34586, #23801, #22258 ) ;
#2603 = EDGE_CURVE ( 'NONE', #23912, #4155, #5631, .T. ) ;
#2604 = VECTOR ( 'NONE', #6354, 1000.000000000000114 ) ;
#2605 = SPHERICAL_SURFACE ( 'NONE', #40381, 50.00000000000000000 ) ;
#2606 = DIRECTION ( 'NONE',  ( 0.000000000000000000, 1.000000000000000000, 0.000000000000000000 ) ) ;
#2607 = CARTESIAN_POINT ( 'NONE',  ( 150.0000000000000000, -10.00000000000000000, -92.50000000000000000 ) ) ;
#2608 = ADVANCED_FACE ( 'NONE', ( #27496 ), #45789, .F. ) ;
#2609 = DIRECTION ( 'NONE',  ( 0.000000000000000000, 1.000000000000000000, 0.000000000000000000 ) ) ;
#2610 = FACE_BOUND ( 'NONE', #21135, .T. ) ;
#2611 = EDGE_CURVE ( 'NONE', #26218, #39956, #6373, .T. ) ;
#2612 = VERTEX_POINT ( 'NONE', #9435 ) ;
#2613 = EDGE_LOOP ( 'NONE', ( #44573, #17481 ) ) ;
#2614 = DIRECTION ( 'NONE',  ( 0.3779644730092274751, -4.871128900189639335E-16, -0.9258200997725514192 ) ) ;
#2615 = CARTESIAN_POINT ( 'NONE',  ( 0.000000000000000000, 0.000000000000000000, 6.000000000000000000 ) ) ;
#2616 = CARTESIAN_POINT ( 'NONE',  ( -102.5000000000002558, 19.99999999999996092, 0.000000000000000000 ) ) ;
#2617 = CARTESIAN_POINT ( 'NONE',  ( 150.0000000000000000, -10.00000000000000000, 9.999999999999980460 ) ) ;
#2618 = EDGE_CURVE ( 'NONE', #26351, #37495, #34114, .T. ) ;
#2619 = CIRCLE ( 'NONE', #20605, 2.500000000000002220 ) ;
#2620 = CARTESIAN_POINT ( 'NONE',  ( -64.99999999999975842, 0.000000000000000000, 4.999999999999786837 ) ) ;
#2621 = DIRECTION ( 'NONE',  ( -1.000000000000000000, -0.000000000000000000, 8.326672684688686379E-17 ) ) ;
#2622 = LINE ( 'NONE', #10354, #37764 ) ;
#2624 = EDGE_LOOP ( 'NONE', ( #17543, #25188, #43556, #14884 ) ) ;
#2623 = CARTESIAN_POINT ( 'NONE',  ( 49.99999999999998579, -10.00000000000000000, -187.5000000000000000 ) ) ;
#2625 = AXIS2_PLACEMENT_3D ( 'NONE', #393, #18892, #33222 ) ;
#2626 = ORIENTED_EDGE ( 'NONE', *, *, #7406, .T. ) ;
#2627 = ORIENTED_EDGE ( 'NONE', *, *, #43996, .F. ) ;
#2628 = VERTEX_POINT ( 'NONE', #46036 ) ;
#2629 = EDGE_LOOP ( 'NONE', ( #18571, #44523 ) ) ;
#2630 = DIRECTION ( 'NONE',  ( 7.307059360217885130E-15, 0.7071067811865512365, 0.7071067811865437980 ) ) ;
#2631 = LINE ( 'NONE', #46262, #15012 ) ;
#2632 = DIRECTION ( 'NONE',  ( 0.000000000000000000, 0.000000000000000000, -1.000000000000000000 ) ) ;
#2633 = LINE ( 'NONE', #16461, #36253 ) ;
#2634 = DIRECTION ( 'NONE',  ( -0.8660254037844387076, -0.5000000000000000000, 0.000000000000000000 ) ) ;
#2635 = DIRECTION ( 'NONE',  ( -0.000000000000000000, 1.000000000000000000, -0.000000000000000000 ) ) ;
#2636 = CIRCLE ( 'NONE', #42320, 2.500000000000002220 ) ;
#2637 = DIRECTION ( 'NONE',  ( -0.000000000000000000, 1.000000000000000000, -0.000000000000000000 ) ) ;
#2638 = FACE_OUTER_BOUND ( 'NONE', #6962, .T. ) ;
#2639 = VERTEX_POINT ( 'NONE', #35480 ) ;
#2640 = ORIENTED_EDGE ( 'NONE', *, *, #13585, .F. ) ;
#2641 = EDGE_LOOP ( 'NONE', ( #43952, #35926, #34646, #40644 ) ) ;
#2642 = ADVANCED_FACE ( 'NONE', ( #38754 ), #2396, .F. ) ;
#2643 = COORDINATED_UNIVERSAL_TIME_OFFSET ( 0, 0, .AHEAD. ) ;
#2644 = FACE_OUTER_BOUND ( 'NONE', #8727, .T. ) ;
#2645 = CARTESIAN_POINT ( 'NONE',  ( -53.57965330429983197, 28.97488462074606375, 6.000000000000000000 ) ) ;
#2646 = DIRECTION ( 'NONE',  ( -0.000000000000000000, 1.000000000000000000, -0.000000000000000000 ) ) ;
#2647 = CC_DESIGN_PERSON_AND_ORGANIZATION_ASSIGNMENT ( #5839, #20855, ( #10500 ) ) ;
#2648 = DIRECTION ( 'NONE',  ( 0.000000000000000000, 0.000000000000000000, -1.000000000000000000 ) ) ;
#2649 = CARTESIAN_POINT ( 'NONE',  ( -4.358994532381598397, 44.78838205011059159, 2.989439948162306293E-13 ) ) ;
#2650 = VECTOR ( 'NONE', #42215, 1000.000000000000000 ) ;
#2651 = DIRECTION ( 'NONE',  ( -1.000000000000000000, -0.000000000000000000, -0.000000000000000000 ) ) ;
#2652 = ORIENTED_EDGE ( 'NONE', *, *, #8239, .F. ) ;
#2653 = ORIENTED_EDGE ( 'NONE', *, *, #23429, .T. ) ;
#2654 = VERTEX_POINT ( 'NONE', #16946 ) ;
#2655 = AXIS2_PLACEMENT_3D ( 'NONE', #2038, #16335, #30632 ) ;
#2656 = ORIENTED_EDGE ( 'NONE', *, *, #31597, .T. ) ;
#2657 = DIRECTION ( 'NONE',  ( 0.000000000000000000, 0.000000000000000000, 1.000000000000000000 ) ) ;
#2658 = DIRECTION ( 'NONE',  ( -0.6087614290087187685, 0.7933533402912366084, 0.000000000000000000 ) ) ;
#2659 = ORIENTED_EDGE ( 'NONE', *, *, #1621, .T. ) ;
#2660 = AXIS2_PLACEMENT_3D ( 'NONE', #40212, #18165, #39516 ) ;
#2661 = TOROIDAL_SURFACE ( 'NONE', #33387, 57.75328048997531738, 10.00000000000000000 ) ;
#2662 = DIRECTION ( 'NONE',  ( -0.000000000000000000, -0.000000000000000000, -1.000000000000000000 ) ) ;
#2663 = DIRECTION ( 'NONE',  ( -1.000000000000000000, 0.000000000000000000, 0.000000000000000000 ) ) ;
#2664 = AXIS2_PLACEMENT_3D ( 'NONE', #9252, #13019, #11705 ) ;
#2665 = ADVANCED_FACE ( 'NONE', ( #38529 ), #31958, .F. ) ;
#2666 = DIRECTION ( 'NONE',  ( 0.000000000000000000, 0.000000000000000000, -1.000000000000000000 ) ) ;
#2667 = DIRECTION ( 'NONE',  ( 0.000000000000000000, 0.000000000000000000, 1.000000000000000000 ) ) ;
#2668 = CARTESIAN_POINT ( 'NONE',  ( 74.99999999999998579, -10.00000000000000000, 134.9999999999999716 ) ) ;
#2669 = DIRECTION ( 'NONE',  ( 0.3535533905932757293, 0.8660254037844387076, 0.3535533905932720100 ) ) ;
#2670 = CARTESIAN_POINT ( 'NONE',  ( 253.7500000000001990, 10.00000000000008882, 0.000000000000000000 ) ) ;
#2671 = EDGE_CURVE ( 'NONE', #30670, #6556, #37133, .T. ) ;
#2672 = CARTESIAN_POINT ( 'NONE',  ( 124.9999999999999716, 0.000000000000000000, 157.5000000000000000 ) ) ;
#2673 = CARTESIAN_POINT ( 'NONE',  ( 3.005203820042832152, 3.005203820042821050, 148.9500000000000171 ) ) ;
#2674 = LINE ( 'NONE', #39015, #32477 ) ;
#2675 = DIRECTION ( 'NONE',  ( -0.3826834323650973868, -0.9238795325112836299, 0.000000000000000000 ) ) ;
#2676 = CARTESIAN_POINT ( 'NONE',  ( -200.0000000000000000, 0.000000000000000000, -90.00000000000000000 ) ) ;
#2677 = ORIENTED_EDGE ( 'NONE', *, *, #25222, .T. ) ;
#2678 = ORIENTED_EDGE ( 'NONE', *, *, #18667, .T. ) ;
#2679 = EDGE_LOOP ( 'NONE', ( #36989, #29801, #21462, #28884 ) ) ;
#2680 = CARTESIAN_POINT ( 'NONE',  ( -99.00000000000000000, -80.00000000000000000, 0.000000000000000000 ) ) ;
#2681 = PLANE ( 'NONE',  #20044 ) ;
#2682 = LINE ( 'NONE', #17693, #13046 ) ;
#2683 = CARTESIAN_POINT ( 'NONE',  ( -200.0000000000000000, -10.00000000000000000, -140.0000000000000000 ) ) ;
#2684 = CARTESIAN_POINT ( 'NONE',  ( 150.0000000000000000, -10.00000000000000000, -192.5000000000000000 ) ) ;
#2685 = FACE_BOUND ( 'NONE', #15933, .T. ) ;
#2686 = DIRECTION ( 'NONE',  ( 0.3535533905932695120, -0.3535533905932781717, 0.8660254037844384856 ) ) ;
#2687 = FACE_OUTER_BOUND ( 'NONE', #5429, .T. ) ;
#2688 = DIRECTION ( 'NONE',  ( 1.219044193948983948E-29, 3.491481338843133355E-15, -1.000000000000000000 ) ) ;
#2689 = VERTEX_POINT ( 'NONE', #27954 ) ;
#2690 = DATE_AND_TIME ( #23578, #11315 ) ;
#2691 = ORIENTED_EDGE ( 'NONE', *, *, #4862, .T. ) ;
#2692 = ADVANCED_FACE ( 'NONE', ( #41812 ), #35230, .F. ) ;
#2693 = EDGE_LOOP ( 'NONE', ( #9560, #33670 ) ) ;
#2694 = DIRECTION ( 'NONE',  ( 0.000000000000000000, 0.000000000000000000, 1.000000000000000000 ) ) ;
#2695 = DIRECTION ( 'NONE',  ( 0.000000000000000000, 1.000000000000000000, 0.000000000000000000 ) ) ;
#2696 = DIRECTION ( 'NONE',  ( 0.000000000000000000, 0.000000000000000000, 1.000000000000000000 ) ) ;
#2697 = DIRECTION ( 'NONE',  ( 0.9238795325112877377, -0.3826834323650873393, 0.000000000000000000 ) ) ;
#2698 = CARTESIAN_POINT ( 'NONE',  ( -217.5000000000001137, 200.0000000000002274, 0.000000000000000000 ) ) ;
#2699 = ORIENTED_EDGE ( 'NONE', *, *, #1733, .F. ) ;
#2700 = CIRCLE ( 'NONE', #31206, 2.500000000000002220 ) ;
#2701 = ORIENTED_EDGE ( 'NONE', *, *, #28861, .T. ) ;
#2702 = ORIENTED_EDGE ( 'NONE', *, *, #36067, .T. ) ;
#2703 = EDGE_LOOP ( 'NONE', ( #28660, #12625, #1329, #13281 ) ) ;
#2705 = ORIENTED_EDGE ( 'NONE', *, *, #466, .T. ) ;
#2704 = DIRECTION ( 'NONE',  ( 0.000000000000000000, 1.000000000000000000, 0.000000000000000000 ) ) ;
#2706 = DIRECTION ( 'NONE',  ( 0.000000000000000000, 0.000000000000000000, -1.000000000000000000 ) ) ;
#2707 = DIRECTION ( 'NONE',  ( 0.000000000000000000, 1.000000000000000000, 0.000000000000000000 ) ) ;
#2708 = ORIENTED_EDGE ( 'NONE', *, *, #43352, .F. ) ;
#2709 = CIRCLE ( 'NONE', #23703, 2.500000000000002220 ) ;
#2710 = VERTEX_POINT ( 'NONE', #34775 ) ;
#2711 = CIRCLE ( 'NONE', #10970, 2.500000000000002220 ) ;
#2712 = AXIS2_PLACEMENT_3D ( 'NONE', #4575, #11861, #26623 ) ;
#2713 = ADVANCED_FACE ( 'NONE', ( #31255 ), #2857, .F. ) ;
#2714 = VECTOR ( 'NONE', #3465, 1000.000000000000000 ) ;
#2715 = DIRECTION ( 'NONE',  ( 1.000000000000000000, 0.000000000000000000, 0.000000000000000000 ) ) ;
#2716 = CARTESIAN_POINT ( 'NONE',  ( 100.0000000000000000, -10.00000000000000000, 7.499999999999985789 ) ) ;
#2717 = ADVANCED_FACE ( 'NONE', ( #13200 ), #45339, .F. ) ;
#2718 = CARTESIAN_POINT ( 'NONE',  ( 100.0000000000000000, -10.00000000000000000, 157.5000000000000000 ) ) ;
#2719 = DIRECTION ( 'NONE',  ( -0.000000000000000000, -0.000000000000000000, 1.000000000000000000 ) ) ;
#2720 = DIRECTION ( 'NONE',  ( -0.000000000000000000, 1.000000000000000000, -0.000000000000000000 ) ) ;
#2721 = CARTESIAN_POINT ( 'NONE',  ( 100.0000000000000000, -10.00000000000000000, 107.5000000000000142 ) ) ;
#2722 = EDGE_CURVE ( 'NONE', #37270, #12412, #18421, .T. ) ;
#2723 = DIRECTION ( 'NONE',  ( 0.000000000000000000, 0.000000000000000000, 1.000000000000000000 ) ) ;
#2724 = EDGE_CURVE ( 'NONE', #44568, #34903, #6396, .T. ) ;
#2725 = CARTESIAN_POINT ( 'NONE',  ( 26.15854378190462981, 48.81976605999812335, 1.000000000000000000 ) ) ;
#2726 = LINE ( 'NONE', #26886, #24922 ) ;
#2727 = CARTESIAN_POINT ( 'NONE',  ( -241.3499999999999375, 20.00000000000009237, -5.000000000000000000 ) ) ;
#2728 = DIRECTION ( 'NONE',  ( -1.000000000000000000, -0.000000000000000000, -0.000000000000000000 ) ) ;
#2729 = EDGE_LOOP ( 'NONE', ( #34632, #15339, #8231, #4827 ) ) ;
#2730 = VERTEX_POINT ( 'NONE', #20919 ) ;
#2731 = AXIS2_PLACEMENT_3D ( 'NONE', #4253, #33111, #3796 ) ;
#2732 = CARTESIAN_POINT ( 'NONE',  ( -39.41772540699783178, 45.58227459300231033, -60.10407640085643521 ) ) ;
#2733 = ORIENTED_EDGE ( 'NONE', *, *, #11652, .T. ) ;
#2734 = CARTESIAN_POINT ( 'NONE',  ( -2.620562230105513368, -0.6801787867409637700, 2.711053073061246099 ) ) ;
#2735 = DIRECTION ( 'NONE',  ( 1.000000000000000000, -9.949103302895093575E-17, -0.000000000000000000 ) ) ;
#2736 = CIRCLE ( 'NONE', #31214, 44.84138016386204129 ) ;
#2737 = DIRECTION ( 'NONE',  ( 0.000000000000000000, 0.000000000000000000, 1.000000000000000000 ) ) ;
#2738 = DIRECTION ( 'NONE',  ( 0.000000000000000000, 0.000000000000000000, 1.000000000000000000 ) ) ;
#2739 = FACE_BOUND ( 'NONE', #2465, .T. ) ;
#2740 = AXIS2_PLACEMENT_3D ( 'NONE', #44329, #18546, #8203 ) ;
#2741 = VECTOR ( 'NONE', #26320, 999.9999999999998863 ) ;
#2742 = DIRECTION ( 'NONE',  ( 0.000000000000000000, 0.000000000000000000, 1.000000000000000000 ) ) ;
#2743 = VERTEX_POINT ( 'NONE', #24672 ) ;
#2744 = MECHANICAL_CONTEXT ( 'NONE', #24112, 'mechanical' ) ;
#2745 = EDGE_LOOP ( 'NONE', ( #4709, #40275 ) ) ;
#2746 = ADVANCED_FACE ( 'NONE', ( #3083 ), #2661, .F. ) ;
#2747 = EDGE_LOOP ( 'NONE', ( #11757, #17158, #29339, #22275 ) ) ;
#2749 = EDGE_LOOP ( 'NONE', ( #45673, #23127, #44233, #21123 ) ) ;
#2748 = CARTESIAN_POINT ( 'NONE',  ( 0.000000000000000000, 0.000000000000000000, 175.0000000000000000 ) ) ;
#2750 = CARTESIAN_POINT ( 'NONE',  ( 124.9999999999999716, 0.000000000000000000, -187.5000000000000000 ) ) ;
#2751 = CARTESIAN_POINT ( 'NONE',  ( 0.000000000000000000, 0.000000000000000000, 110.0000000000000142 ) ) ;
#2752 = FACE_BOUND ( 'NONE', #22113, .T. ) ;
#2753 = DIRECTION ( 'NONE',  ( 0.000000000000000000, 0.000000000000000000, 1.000000000000000000 ) ) ;
#2754 = LINE ( 'NONE', #10025, #6113 ) ;
#2755 = VERTEX_POINT ( 'NONE', #16707 ) ;
#2756 = ORIENTED_EDGE ( 'NONE', *, *, #17434, .T. ) ;
#2757 = ORIENTED_EDGE ( 'NONE', *, *, #35036, .T. ) ;
#2758 = ORIENTED_EDGE ( 'NONE', *, *, #22026, .F. ) ;
#2759 = ORIENTED_EDGE ( 'NONE', *, *, #9800, .F. ) ;
#2760 = ORIENTED_EDGE ( 'NONE', *, *, #2304, .F. ) ;
#2761 = AXIS2_PLACEMENT_3D ( 'NONE', #13276, #9032, #20533 ) ;
#2762 = CARTESIAN_POINT ( 'NONE',  ( -4.596194077712535631, 4.596194077712585369, 37.92375601236354754 ) ) ;
#2763 = ORIENTED_EDGE ( 'NONE', *, *, #15591, .F. ) ;
#2764 = VERTEX_POINT ( 'NONE', #25599 ) ;
#2765 = B_SPLINE_CURVE_WITH_KNOTS ( 'NONE', 3,
 ( #19518, #16241, #26327, #41099, #8732, #27008, #30317, #33399, #22362, #19748, #8952, #36664, #26101, #4519, #40649, #11815 ),
 .UNSPECIFIED., .F., .F.,
 ( 4, 2, 2, 2, 2, 2, 2, 4 ),
 ( 0.007918073256141664601, 0.008500897909281079565, 0.009083722562420494528, 0.009666547215559911227, 0.01024937186869932793, 0.01141502117497815438, 0.01199784582811756761, 0.01258067048125698084 ),
 .UNSPECIFIED. ) ;
#2766 = AXIS2_PLACEMENT_3D ( 'NONE', #17349, #24159, #45983 ) ;
#2767 = AXIS2_PLACEMENT_3D ( 'NONE', #16465, #42047, #27265 ) ;
#2768 = ADVANCED_FACE ( 'NONE', ( #25144 ), #10845, .F. ) ;
#2769 = CIRCLE ( 'NONE', #44015, 3.000000000000002665 ) ;
#2770 = VECTOR ( 'NONE', #35704, 1000.000000000000000 ) ;
#2771 = CC_DESIGN_DATE_AND_TIME_ASSIGNMENT ( #5591, #2548, ( #32336 ) ) ;
#2772 = SECURITY_CLASSIFICATION_LEVEL ( 'unclassified' ) ;
#2773 = ADVANCED_FACE ( 'NONE', ( #28656 ), #24409, .F. ) ;
#2774 = AXIS2_PLACEMENT_3D ( 'NONE', #6918, #3421, #38614 ) ;
#2775 = CARTESIAN_POINT ( 'NONE',  ( 58.56293910435492478, -61.64521369735813749, -3.774999999999702371 ) ) ;
#2776 = ADVANCED_FACE ( 'NONE', ( #3567 ), #33113, .F. ) ;
#2777 = EDGE_CURVE ( 'NONE', #22220, #23016, #34893, .T. ) ;
#2778 = ORIENTED_EDGE ( 'NONE', *, *, #5926, .T. ) ;
#2779 = DATE_AND_TIME ( #16862, #12047 ) ;
#2780 = ORIENTED_EDGE ( 'NONE', *, *, #21912, .F. ) ;
#2781 = ORIENTED_EDGE ( 'NONE', *, *, #44732, .T. ) ;
#2782 = CARTESIAN_POINT ( 'NONE',  ( 57.43474830187697933, -2.179497266190837390, 62.77340449983605453 ) ) ;
#2783 = CARTESIAN_POINT ( 'NONE',  ( 56.35662279276461106, -20.37531020632236434, 1.000000000000000000 ) ) ;
#2784 = CARTESIAN_POINT ( 'NONE',  ( -7.919501097837754244, -49.28547582863055965, 6.000000000000001776 ) ) ;
#2785 = DIRECTION ( 'NONE',  ( -0.000000000000000000, -0.000000000000000000, -1.000000000000000000 ) ) ;
#2786 = LINE ( 'NONE', #17099, #43234 ) ;
#2787 = CARTESIAN_POINT ( 'NONE',  ( 124.9999999999999716, 0.000000000000000000, -40.00000000000000711 ) ) ;
#2788 = CARTESIAN_POINT ( 'NONE',  ( 33.21130596250828404, 30.12903136950578187, -3.774999999999842260 ) ) ;
#2789 = CARTESIAN_POINT ( 'NONE',  ( -175.0000000000000284, 0.000000000000000000, -87.50000000000000000 ) ) ;
#2790 = DIRECTION ( 'NONE',  ( 0.000000000000000000, 0.000000000000000000, 1.000000000000000000 ) ) ;
#2791 = DATE_TIME_ROLE ( 'classification_date' ) ;
#2793 = VERTEX_POINT ( 'NONE', #11071 ) ;
#2792 = LINE ( 'NONE', #39397, #33548 ) ;
#2794 = EDGE_LOOP ( 'NONE', ( #1269, #8753, #37672, #9764 ) ) ;
#2795 = ORIENTED_EDGE ( 'NONE', *, *, #44420, .F. ) ;
#2796 = EDGE_CURVE ( 'NONE', #45500, #5146, #14678, .T. ) ;
#2797 = ORIENTED_EDGE ( 'NONE', *, *, #43572, .F. ) ;
#2799 = VERTEX_POINT ( 'NONE', #21395 ) ;
#2798 = FACE_OUTER_BOUND ( 'NONE', #15686, .T. ) ;
#2800 = DIRECTION ( 'NONE',  ( 0.000000000000000000, 1.000000000000000000, 0.000000000000000000 ) ) ;
#2801 = CARTESIAN_POINT ( 'NONE',  ( 45.92863729650108695, 42.84636270349844978, 57.43474830187764724 ) ) ;
#2802 = AXIS2_PLACEMENT_3D ( 'NONE', #41230, #5801, #23403 ) ;
#2803 = CARTESIAN_POINT ( 'NONE',  ( 150.0000000000000000, -10.00000000000000000, 84.99999999999998579 ) ) ;
#2804 = DIRECTION ( 'NONE',  ( 0.000000000000000000, 0.000000000000000000, 1.000000000000000000 ) ) ;
#2805 = VECTOR ( 'NONE', #31909, 1000.000000000000000 ) ;
#2806 = VECTOR ( 'NONE', #15425, 1000.000000000000000 ) ;
#2807 = CYLINDRICAL_SURFACE ( 'NONE', #6281, 2.499999999999995115 ) ;
#2808 = PLANE ( 'NONE',  #16162 ) ;
#2809 = DIRECTION ( 'NONE',  ( 0.000000000000000000, 1.000000000000000000, 0.000000000000000000 ) ) ;
#2810 = CARTESIAN_POINT ( 'NONE',  ( -49.99999999999998579, -10.00000000000000000, -240.0000000000000284 ) ) ;
#2811 = CARTESIAN_POINT ( 'NONE',  ( -24.99999999999999289, -10.00000000000000000, -62.50000000000000000 ) ) ;
#2812 = VERTEX_POINT ( 'NONE', #11293 ) ;
#2813 = CIRCLE ( 'NONE', #45517, 2.500000000000002220 ) ;
#2814 = AXIS2_PLACEMENT_3D ( 'NONE', #32117, #46426, #20856 ) ;
#2815 = VERTEX_POINT ( 'NONE', #7780 ) ;
#2816 = ORIENTED_EDGE ( 'NONE', *, *, #30679, .T. ) ;
#2817 = VERTEX_POINT ( 'NONE', #39455 ) ;
#2818 = VERTEX_POINT ( 'NONE', #14359 ) ;
#2819 = ORIENTED_EDGE ( 'NONE', *, *, #7810, .F. ) ;
#2820 = EDGE_CURVE ( 'NONE', #37144, #31411, #25373, .T. ) ;
#2821 = EDGE_CURVE ( 'NONE', #13153, #13364, #43434, .T. ) ;
#2822 = EDGE_CURVE ( 'NONE', #24151, #10494, #8005, .T. ) ;
#2823 = AXIS2_PLACEMENT_3D ( 'NONE', #40004, #18878, #32741 ) ;
#2824 = VECTOR ( 'NONE', #33144, 1000.000000000000000 ) ;
#2825 = CARTESIAN_POINT ( 'NONE',  ( 124.9999999999999716, -10.00000000000000000, -140.0000000000000000 ) ) ;
#2826 = ADVANCED_FACE ( 'NONE', ( #42975 ), #18101, .F. ) ;
#2827 = DIRECTION ( 'NONE',  ( 0.000000000000000000, 0.000000000000000000, 1.000000000000000000 ) ) ;
#2828 = EDGE_CURVE ( 'NONE', #42930, #18235, #16924, .T. ) ;
#2829 = DIRECTION ( 'NONE',  ( 0.000000000000000000, -0.000000000000000000, 1.000000000000000000 ) ) ;
#2830 = DIRECTION ( 'NONE',  ( 1.000000000000000000, 0.000000000000000000, 0.000000000000000000 ) ) ;
#2831 = EDGE_LOOP ( 'NONE', ( #20647, #25823, #16589, #27154 ) ) ;
#2832 = VERTEX_POINT ( 'NONE', #32874 ) ;
#2833 = CARTESIAN_POINT ( 'NONE',  ( 21.47617733173192889, -24.55845192473449146, 37.89005471461486962 ) ) ;
#2834 = CARTESIAN_POINT ( 'NONE',  ( 49.99999999999998579, -10.00000000000000000, -90.00000000000000000 ) ) ;
#2835 = CARTESIAN_POINT ( 'NONE',  ( 220.0000000000000284, 20.00000000000010303, 0.000000000000000000 ) ) ;
#2836 = DIRECTION ( 'NONE',  ( 1.745740669421567072E-15, -0.8660254037844388186, -0.5000000000000001110 ) ) ;
#2837 = DIRECTION ( 'NONE',  ( -1.000000000000000000, 0.000000000000000000, -1.836970198721030772E-15 ) ) ;
#2838 = DIRECTION ( 'NONE',  ( -1.000000000000000000, 0.000000000000000000, 0.000000000000000000 ) ) ;
#2839 = CARTESIAN_POINT ( 'NONE',  ( -75.00000000000001421, -10.00000000000000000, 62.50000000000002842 ) ) ;
#2840 = APPROVAL_ROLE ( '' ) ;
#2842 = ORIENTED_EDGE ( 'NONE', *, *, #46245, .F. ) ;
#2841 = CARTESIAN_POINT ( 'NONE',  ( 150.0000000000000000, -10.00000000000000000, -242.5000000000000284 ) ) ;
#2843 = EDGE_LOOP ( 'NONE', ( #24329, #29614 ) ) ;
#2844 = ORIENTED_EDGE ( 'NONE', *, *, #33821, .F. ) ;
#2845 = ADVANCED_FACE ( 'NONE', ( #39677 ), #2275, .T. ) ;
#2846 = ORIENTED_EDGE ( 'NONE', *, *, #39123, .F. ) ;
#2847 = ORIENTED_EDGE ( 'NONE', *, *, #17728, .T. ) ;
#2848 = CARTESIAN_POINT ( 'NONE',  ( -32.55139851665632733, -2.179497266190835170, -37.89005471461464225 ) ) ;
#2849 = CARTESIAN_POINT ( 'NONE',  ( 2.179497266190494997, -32.55139851665607864, 37.89005471461486962 ) ) ;
#2850 = DIRECTION ( 'NONE',  ( 0.000000000000000000, 0.000000000000000000, 1.000000000000000000 ) ) ;
#2851 = EDGE_CURVE ( 'NONE', #7144, #5144, #36623, .T. ) ;
#2852 = LINE ( 'NONE', #10131, #36996 ) ;
#2853 = EDGE_CURVE ( 'NONE', #17605, #15864, #7182, .T. ) ;
#2854 = CARTESIAN_POINT ( 'NONE',  ( -2.179497266190616678, 62.77340449983545767, 57.43474830187764013 ) ) ;
#2855 = CARTESIAN_POINT ( 'NONE',  ( 100.0000000000000142, -255.0000000000000000, 10.00000000000000000 ) ) ;
#2856 = CARTESIAN_POINT ( 'NONE',  ( -75.00000000000001421, -10.00000000000000000, 37.50000000000000000 ) ) ;
#2857 = CYLINDRICAL_SURFACE ( 'NONE', #4154, 2.500000000000002220 ) ;
#2858 = DIRECTION ( 'NONE',  ( 0.000000000000000000, 0.000000000000000000, 1.000000000000000000 ) ) ;
#2859 = EDGE_LOOP ( 'NONE', ( #20795, #35399, #20260, #41773 ) ) ;
#2860 = ORIENTED_EDGE ( 'NONE', *, *, #11643, .F. ) ;
#2861 = EDGE_LOOP ( 'NONE', ( #2733, #7293, #24611, #19462 ) ) ;
#2862 = COORDINATED_UNIVERSAL_TIME_OFFSET ( 0, 0, .AHEAD. ) ;
#2863 = LINE ( 'NONE', #42, #17495 ) ;
#2864 = UNCERTAINTY_MEASURE_WITH_UNIT (LENGTH_MEASURE( 1.000000000000000082E-05 ), #22070, 'distance_accuracy_value', 'NONE');
#2865 = DIRECTION ( 'NONE',  ( 0.7071067811865463515, -0.7071067811865487940, -3.491481338843133355E-15 ) ) ;
#2866 = CARTESIAN_POINT ( 'NONE',  ( 5.727877157431834121, -8.197669980166246262, 26.00891696849837942 ) ) ;
#2867 = CARTESIAN_POINT ( 'NONE',  ( -51.91958975404065058, 13.74641555348446076, 6.000000000000001776 ) ) ;
#2868 = DIRECTION ( 'NONE',  ( 0.5000000000000001110, 0.4999999999999947820, 0.7071067811865512365 ) ) ;
#2869 = ADVANCED_FACE ( 'NONE', ( #19703 ), #1211, .T. ) ;
#2870 = AXIS2_PLACEMENT_3D ( 'NONE', #3599, #2669, #46299 ) ;
#2871 = CIRCLE ( 'NONE', #20843, 2.500000000000002220 ) ;
#2872 = CARTESIAN_POINT ( 'NONE',  ( 199.9999999999999716, -10.00000000000000000, -165.0000000000000000 ) ) ;
#2873 = ORIENTED_EDGE ( 'NONE', *, *, #24044, .T. ) ;
#2874 = VERTEX_POINT ( 'NONE', #26527 ) ;
#2875 = VERTEX_POINT ( 'NONE', #2117 ) ;
#2876 = CIRCLE ( 'NONE', #20758, 44.84138016386204129 ) ;
#2877 = LINE ( 'NONE', #17190, #22002 ) ;
#2878 = LINE ( 'NONE', #13443, #13685 ) ;
#2879 = EDGE_CURVE ( 'NONE', #22166, #41542, #13179, .T. ) ;
#2880 = EDGE_CURVE ( 'NONE', #24296, #45971, #25167, .T. ) ;
#2881 = ADVANCED_FACE ( 'NONE', ( #40846 ), #8693, .F. ) ;
#2882 = EDGE_CURVE ( 'NONE', #12344, #15109, #2700, .T. ) ;
#2883 = DIRECTION ( 'NONE',  ( -9.671443372381031161E-17, -1.000000000000000000, 0.000000000000000000 ) ) ;
#2884 = ADVANCED_FACE ( 'NONE', ( #40368 ), #12223, .F. ) ;
#2885 = CARTESIAN_POINT ( 'NONE',  ( 100.0000000000000000, -10.00000000000000000, -65.00000000000000000 ) ) ;
#2886 = CC_DESIGN_PERSON_AND_ORGANIZATION_ASSIGNMENT ( #43781, #11654, ( #42555 ) ) ;
#2887 = CIRCLE ( 'NONE', #46376, 2.099999999999990763 ) ;
#2888 = SPHERICAL_SURFACE ( 'NONE', #28278, 45.00000000000000711 ) ;
#2889 = DIRECTION ( 'NONE',  ( 0.000000000000000000, 1.000000000000000000, 0.000000000000000000 ) ) ;
#2890 = CIRCLE ( 'NONE', #29135, 2.500000000000002220 ) ;
#2891 = DIRECTION ( 'NONE',  ( -0.8623724356957991333, -0.3623724356957856441, 0.3535533905932720100 ) ) ;
#2892 = CARTESIAN_POINT ( 'NONE',  ( -90.00000000000001421, 0.000000000000000000, 35.00000000000000000 ) ) ;
#2893 = CARTESIAN_POINT ( 'NONE',  ( -150.0000000000000284, -10.00000000000000000, -217.5000000000000284 ) ) ;
#2894 = CARTESIAN_POINT ( 'NONE',  ( 150.0000000000000000, -10.00000000000000000, -237.5000000000000284 ) ) ;
#2895 = CARTESIAN_POINT ( 'NONE',  ( 6.400000000000000355, 0.000000000000000000, -15.00000000000000000 ) ) ;
#2896 = CYLINDRICAL_SURFACE ( 'NONE', #23437, 2.499999999999995115 ) ;
#2897 = DIRECTION ( 'NONE',  ( 0.000000000000000000, 1.000000000000000000, 0.000000000000000000 ) ) ;
#2898 = CARTESIAN_POINT ( 'NONE',  ( -2.500000000000000000, 0.000000000000000000, 49.74937185533101314 ) ) ;
#2899 = ORIENTED_EDGE ( 'NONE', *, *, #30567, .T. ) ;
#2900 = EDGE_LOOP ( 'NONE', ( #10109, #8213, #44703, #15580 ) ) ;
#2901 = EDGE_LOOP ( 'NONE', ( #32248, #35601, #20593, #29417 ) ) ;
#2902 = CARTESIAN_POINT ( 'NONE',  ( -226.2499999999999432, 69.99999999999995737, 5.000000000000000000 ) ) ;
#2903 = CARTESIAN_POINT ( 'NONE',  ( -42.84636270349955112, -45.92863729650063220, -57.43474830187722091 ) ) ;
#2904 = DIRECTION ( 'NONE',  ( -0.000000000000000000, 1.000000000000000000, -0.000000000000000000 ) ) ;
#2905 = CARTESIAN_POINT ( 'NONE',  ( 174.9999999999999716, -10.00000000000000000, 9.999999999999980460 ) ) ;
#2906 = DIRECTION ( 'NONE',  ( -1.000000000000000000, -0.000000000000000000, -0.000000000000000000 ) ) ;
#2907 = FACE_BOUND ( 'NONE', #14313, .T. ) ;
#2908 = CARTESIAN_POINT ( 'NONE',  ( 2.003217001858948798, -1.048143671908571273, 145.6088537329218866 ) ) ;
#2909 = DIRECTION ( 'NONE',  ( -0.000000000000000000, 1.000000000000000000, -0.000000000000000000 ) ) ;
#2910 = LINE ( 'NONE', #4880, #1236 ) ;
#2911 = ORIENTED_EDGE ( 'NONE', *, *, #30943, .T. ) ;
#2912 = ORIENTED_EDGE ( 'NONE', *, *, #29196, .T. ) ;
#2913 = PERSON_AND_ORGANIZATION_ROLE ( 'design_owner' ) ;
#2914 = EDGE_LOOP ( 'NONE', ( #3303, #163, #9846, #10094, #36380, #40870, #97, #15656, #41293, #44615 ) ) ;
#2915 = DESIGN_CONTEXT ( 'detailed design', #11240, 'design' ) ;
#2916 = ORIENTED_EDGE ( 'NONE', *, *, #25341, .T. ) ;
#2917 = CARTESIAN_POINT ( 'NONE',  ( 150.0000000000000000, -10.00000000000000000, 132.4999999999999716 ) ) ;
#2918 = CYLINDRICAL_SURFACE ( 'NONE', #25571, 2.099999999999990763 ) ;
#2919 = FACE_OUTER_BOUND ( 'NONE', #15857, .T. ) ;
#2920 = CARTESIAN_POINT ( 'NONE',  ( 58.56293910435579164, 61.64521369735732037, -3.774999999999702371 ) ) ;
#2921 = DIRECTION ( 'NONE',  ( -0.000000000000000000, -0.000000000000000000, -1.000000000000000000 ) ) ;
#2922 = ORIENTED_EDGE ( 'NONE', *, *, #43932, .T. ) ;
#2923 = ORIENTED_EDGE ( 'NONE', *, *, #16769, .T. ) ;
#2924 = VERTEX_POINT ( 'NONE', #8227 ) ;
#2925 = VERTEX_POINT ( 'NONE', #41292 ) ;
#2927 = EDGE_LOOP ( 'NONE', ( #28882, #1212 ) ) ;
#2926 = LINE ( 'NONE', #6663, #29733 ) ;
#2928 = CARTESIAN_POINT ( 'NONE',  ( 0.000000000000000000, 0.000000000000000000, -6.000000000000000000 ) ) ;
#2929 = AXIS2_PLACEMENT_3D ( 'NONE', #40293, #11216, #25521 ) ;
#2930 = LINE ( 'NONE', #13740, #21120 ) ;
#2931 = ORIENTED_EDGE ( 'NONE', *, *, #20294, .T. ) ;
#2932 = EDGE_CURVE ( 'NONE', #25931, #22099, #8911, .T. ) ;
#2933 = ORIENTED_EDGE ( 'NONE', *, *, #36400, .T. ) ;
#2934 = VECTOR ( 'NONE', #23713, 1000.000000000000000 ) ;
#2935 = CIRCLE ( 'NONE', #31390, 2.500000000000002220 ) ;
#2936 = AXIS2_PLACEMENT_3D ( 'NONE', #12933, #2369, #16681 ) ;
#2937 = EDGE_CURVE ( 'NONE', #28883, #1883, #12673, .T. ) ;
#2938 = CARTESIAN_POINT ( 'NONE',  ( -1.367955944751579667, 3.255455944751646236, 1.334664049489601823 ) ) ;
#2939 = DIRECTION ( 'NONE',  ( -1.000000000000000000, -0.000000000000000000, 3.965082230804130220E-16 ) ) ;
#2940 = CARTESIAN_POINT ( 'NONE',  ( 2.179497266190477678, -34.33949676498631476, -29.00084056702776181 ) ) ;
#2941 = CARTESIAN_POINT ( 'NONE',  ( -200.0000000000000000, -10.00000000000000000, -165.0000000000000000 ) ) ;
#2942 = PRODUCT_DEFINITION_SHAPE ( 'NONE', 'NONE',  #46458 ) ;
#2943 = LINE ( 'NONE', #3178, #38072 ) ;
#2944 = DIRECTION ( 'NONE',  ( -1.000000000000000000, 0.000000000000000000, 0.000000000000000000 ) ) ;
#2945 = CARTESIAN_POINT ( 'NONE',  ( 240.0881927000422422, 110.0000000000001137, -5.000000000000000000 ) ) ;
#2946 = CYLINDRICAL_SURFACE ( 'NONE', #34742, 2.500000000000002220 ) ;
#2947 = AXIS2_PLACEMENT_3D ( 'NONE', #20086, #9052, #37248 ) ;
#2948 = CARTESIAN_POINT ( 'NONE',  ( -100.0000000000000000, 0.000000000000000000, -142.5000000000000284 ) ) ;
#2949 = FACE_OUTER_BOUND ( 'NONE', #12338, .T. ) ;
#2950 = CARTESIAN_POINT ( 'NONE',  ( 53.12401428763728717, -14.83489915019604588, -5.999999999999999112 ) ) ;
#2951 = ORIENTED_EDGE ( 'NONE', *, *, #45292, .T. ) ;
#2952 = EDGE_LOOP ( 'NONE', ( #2593, #8820, #4830, #7297 ) ) ;
#2953 = ORIENTED_EDGE ( 'NONE', *, *, #15867, .T. ) ;
#2954 = DIRECTION ( 'NONE',  ( 0.000000000000000000, 0.000000000000000000, 1.000000000000000000 ) ) ;
#2955 = VECTOR ( 'NONE', #5535, 1000.000000000000000 ) ;
#2956 = VECTOR ( 'NONE', #38336, 1000.000000000000000 ) ;
#2957 = DIRECTION ( 'NONE',  ( -1.000000000000000000, 0.000000000000000000, 0.000000000000000000 ) ) ;
#2958 = CC_DESIGN_APPROVAL ( #38493, ( #15573 ) ) ;
#2959 = ORIENTED_EDGE ( 'NONE', *, *, #41084, .T. ) ;
#2960 = CARTESIAN_POINT ( 'NONE',  ( 253.7500000000001421, 200.0000000000001137, -7.099999999999990763 ) ) ;
#2961 = CARTESIAN_POINT ( 'NONE',  ( 174.9999999999999716, -10.00000000000000000, -237.5000000000000284 ) ) ;
#2962 = DIRECTION ( 'NONE',  ( 1.000000000000000000, 0.000000000000000000, 0.000000000000000000 ) ) ;
#2963 = CIRCLE ( 'NONE', #35193, 49.85729008881249058 ) ;
#2964 = CARTESIAN_POINT ( 'NONE',  ( 150.0000000000000000, 0.000000000000000000, -37.50000000000001421 ) ) ;
#2965 = FACE_BOUND ( 'NONE', #2613, .T. ) ;
#2966 = DIRECTION ( 'NONE',  ( -0.000000000000000000, -0.000000000000000000, 1.000000000000000000 ) ) ;
#2967 = ORIENTED_EDGE ( 'NONE', *, *, #32985, .T. ) ;
#2968 = PERSON_AND_ORGANIZATION ( #62, #12696 ) ;
#2969 = ORIENTED_EDGE ( 'NONE', *, *, #22562, .T. ) ;
#2970 = ORIENTED_EDGE ( 'NONE', *, *, #33135, .T. ) ;
#2972 = ORIENTED_EDGE ( 'NONE', *, *, #34555, .T. ) ;
#2971 = PLANE ( 'NONE',  #27346 ) ;
#2973 = FACE_OUTER_BOUND ( 'NONE', #15743, .T. ) ;
#2974 = EDGE_CURVE ( 'NONE', #3984, #13022, #34034, .T. ) ;
#2975 = CARTESIAN_POINT ( 'NONE',  ( 49.99999999999998579, -10.00000000000000000, -190.0000000000000000 ) ) ;
#2976 = FACE_BOUND ( 'NONE', #11886, .T. ) ;
#2977 = DIRECTION ( 'NONE',  ( 0.000000000000000000, 0.000000000000000000, 1.000000000000000000 ) ) ;
#2978 = CARTESIAN_POINT ( 'NONE',  ( 0.000000000000000000, 0.000000000000000000, -15.00000000000000000 ) ) ;
#2979 = EDGE_LOOP ( 'NONE', ( #14013, #31905, #36844, #36843 ) ) ;
#2980 = ORIENTED_EDGE ( 'NONE', *, *, #37285, .T. ) ;
#2981 = ORIENTED_EDGE ( 'NONE', *, *, #11806, .F. ) ;
#2982 = VERTEX_POINT ( 'NONE', #26970 ) ;
#2983 = EDGE_LOOP ( 'NONE', ( #40245, #19894, #32495, #46026 ) ) ;
#2984 = ORIENTED_EDGE ( 'NONE', *, *, #17558, .T. ) ;
#2985 = DIRECTION ( 'NONE',  ( 0.000000000000000000, 1.000000000000000000, 0.000000000000000000 ) ) ;
#2986 = DIRECTION ( 'NONE',  ( 1.000000000000000000, 0.000000000000000000, 0.000000000000000000 ) ) ;
#2987 = EDGE_LOOP ( 'NONE', ( #42818, #35682 ) ) ;
#2988 = ADVANCED_FACE ( 'NONE', ( #37546 ), #9140, .F. ) ;
#2989 = ORIENTED_EDGE ( 'NONE', *, *, #18082, .F. ) ;
#2990 = EDGE_CURVE ( 'NONE', #3466, #24037, #5386, .T. ) ;
#2991 = EDGE_CURVE ( 'NONE', #40659, #41317, #17408, .T. ) ;
#2992 = CIRCLE ( 'NONE', #16433, 2.500000000000002220 ) ;
#2993 = AXIS2_PLACEMENT_3D ( 'NONE', #4936, #19464, #44575 ) ;
#2994 = AXIS2_PLACEMENT_3D ( 'NONE', #17453, #6874, #10651 ) ;
#2995 = SECURITY_CLASSIFICATION ( '', '', #28591 ) ;
#2996 = AXIS2_PLACEMENT_3D ( 'NONE', #29803, #43883, #19006 ) ;
#2997 = VECTOR ( 'NONE', #18810, 1000.000000000000000 ) ;
#2998 = EDGE_CURVE ( 'NONE', #5146, #45500, #6160, .T. ) ;
#2999 = DATE_AND_TIME ( #42199, #37496 ) ;
#3000 = CARTESIAN_POINT ( 'NONE',  ( 263.7500000000000000, -70.00000000000001421, -5.000000000000000000 ) ) ;
#3001 = DIRECTION ( 'NONE',  ( 0.000000000000000000, 0.000000000000000000, 1.000000000000000000 ) ) ;
#3002 = ORIENTED_EDGE ( 'NONE', *, *, #43616, .T. ) ;
#3003 = ITEM_DEFINED_TRANSFORMATION ( 'NONE', 'NONE', #23135,  #25343 ) ;
#3004 = ORIENTED_EDGE ( 'NONE', *, *, #26643, .F. ) ;
#3005 = CARTESIAN_POINT ( 'NONE',  ( 107.5000000000001421, 155.0000000000000853, -10.00000000000000000 ) ) ;
#3006 = CARTESIAN_POINT ( 'NONE',  ( 222.5000000000000284, 20.00000000000010303, -6.123233995736772199E-17 ) ) ;
#3007 = CARTESIAN_POINT ( 'NONE',  ( 7.074085365595127683, 59.58151824383359241, 0.000000000000000000 ) ) ;
#3008 = CARTESIAN_POINT ( 'NONE',  ( -5.000000000000271783, -49.99999999999986500, 0.000000000000000000 ) ) ;
#3009 = FACE_OUTER_BOUND ( 'NONE', #40647, .T. ) ;
#3010 = CARTESIAN_POINT ( 'NONE',  ( 100.0000000000000000, 0.000000000000000000, -137.5000000000000000 ) ) ;
#3011 = LINE ( 'NONE', #28352, #39380 ) ;
#3012 = PLANE ( 'NONE',  #22066 ) ;
#3013 = DIRECTION ( 'NONE',  ( -0.9238795325112882928, 0.3826834323650857850, 0.000000000000000000 ) ) ;
#3014 = APPROVAL_STATUS ( 'not_yet_approved' ) ;
#3016 = ORIENTED_EDGE ( 'NONE', *, *, #22801, .F. ) ;
#3015 = CARTESIAN_POINT ( 'NONE',  ( 150.0000000000000000, 0.000000000000000000, -140.0000000000000000 ) ) ;
#3017 = CARTESIAN_POINT ( 'NONE',  ( 74.99999999999998579, -10.00000000000000000, -67.50000000000000000 ) ) ;
#3018 = ORIENTED_EDGE ( 'NONE', *, *, #33765, .F. ) ;
#3019 = VERTEX_POINT ( 'NONE', #34263 ) ;
#3021 = ORIENTED_EDGE ( 'NONE', *, *, #4171, .F. ) ;
#3020 = FACE_OUTER_BOUND ( 'NONE', #5825, .T. ) ;
#3022 = CARTESIAN_POINT ( 'NONE',  ( -32.58509981440473524, 0.000000000000000000, 37.92375601236354754 ) ) ;
#3023 = CARTESIAN_POINT ( 'NONE',  ( -200.0000000000000000, 0.000000000000000000, -40.00000000000000711 ) ) ;
#3024 = AXIS2_PLACEMENT_3D ( 'NONE', #40541, #11936, #44528 ) ;
#3025 = VECTOR ( 'NONE', #24617, 1000.000000000000000 ) ;
#3026 = CARTESIAN_POINT ( 'NONE',  ( 2.964927574456944784E-16, -9.285655870941786461, -0.6350000000000000089 ) ) ;
#3027 = DIRECTION ( 'NONE',  ( 0.000000000000000000, 0.000000000000000000, 1.000000000000000000 ) ) ;
#3028 = CIRCLE ( 'NONE', #15011, 2.499999999999995115 ) ;
#3029 = CC_DESIGN_APPROVAL ( #5475, ( #36002 ) ) ;
#3030 = DIRECTION ( 'NONE',  ( -0.000000000000000000, 1.000000000000000000, -0.000000000000000000 ) ) ;
#3031 = ADVANCED_FACE ( 'NONE', ( #37101 ), #33585, .T. ) ;
#3032 = AXIS2_PLACEMENT_3D ( 'NONE', #36338, #14522, #39614 ) ;
#3033 = DIRECTION ( 'NONE',  ( -0.000000000000000000, 1.000000000000000000, -0.000000000000000000 ) ) ;
#3034 = CARTESIAN_POINT ( 'NONE',  ( 9.436405250169993764, 3.309721431565531002, 42.76956582016920549 ) ) ;
#3035 = CYLINDRICAL_SURFACE ( 'NONE', #5029, 2.500000000000002220 ) ;
#3036 = CYLINDRICAL_SURFACE ( 'NONE', #21159, 2.500000000000002220 ) ;
#3037 = ORIENTED_EDGE ( 'NONE', *, *, #34240, .T. ) ;
#3038 = ORIENTED_EDGE ( 'NONE', *, *, #3352, .F. ) ;
#3039 = ORIENTED_EDGE ( 'NONE', *, *, #3968, .T. ) ;
#3040 = ORIENTED_EDGE ( 'NONE', *, *, #36837, .F. ) ;
#3041 = EDGE_LOOP ( 'NONE', ( #17995, #16357, #20059, #33538 ) ) ;
#3042 = VERTEX_POINT ( 'NONE', #30045 ) ;
#3043 = CC_DESIGN_PERSON_AND_ORGANIZATION_ASSIGNMENT ( #8771, #19792, ( #14293 ) ) ;
#3044 = AXIS2_PLACEMENT_3D ( 'NONE', #21922, #579, #10670 ) ;
#3045 = EDGE_CURVE ( 'NONE', #11139, #13538, #27136, .T. ) ;
#3046 = EDGE_CURVE ( 'NONE', #36660, #26938, #24400, .T. ) ;
#3047 = VECTOR ( 'NONE', #28909, 1000.000000000000000 ) ;
#3048 = CC_DESIGN_APPROVAL ( #22539, ( #14293 ) ) ;
#3049 = EDGE_CURVE ( 'NONE', #31492, #15518, #23695, .T. ) ;
#3050 = VECTOR ( 'NONE', #9554, 1000.000000000000000 ) ;
#3051 = CIRCLE ( 'NONE', #8289, 44.84138016386204129 ) ;
#3052 = LOCAL_TIME ( 14, 49, 52.00000000000000000, #15098 ) ;
#3053 = AXIS2_PLACEMENT_3D ( 'NONE', #33455, #44227, #7883 ) ;
#3054 = DIRECTION ( 'NONE',  ( 1.000000000000000000, -3.375077994860476514E-14, 0.000000000000000000 ) ) ;
#3055 = DIRECTION ( 'NONE',  ( 0.000000000000000000, 0.000000000000000000, 1.000000000000000000 ) ) ;
#3056 = VERTEX_POINT ( 'NONE', #27666 ) ;
#3057 = ORIENTED_EDGE ( 'NONE', *, *, #17084, .T. ) ;
#3058 = ORIENTED_EDGE ( 'NONE', *, *, #8223, .T. ) ;
#3059 = LINE ( 'NONE', #7512, #26494 ) ;
#3060 = VECTOR ( 'NONE', #37060, 1000.000000000000000 ) ;
#3061 = CARTESIAN_POINT ( 'NONE',  ( 3.061616997868369829E-16, 0.000000000000000000, -117.5000000000000142 ) ) ;
#3062 = FACE_OUTER_BOUND ( 'NONE', #23993, .T. ) ;
#3063 = DIRECTION ( 'NONE',  ( 0.000000000000000000, 1.000000000000000000, 0.000000000000000000 ) ) ;
#3064 = DIRECTION ( 'NONE',  ( -0.000000000000000000, 1.000000000000000000, -0.000000000000000000 ) ) ;
#3065 = FACE_OUTER_BOUND ( 'NONE', #21050, .T. ) ;
#3066 = CARTESIAN_POINT ( 'NONE',  ( -36.76186391213697391, -33.67958931913396015, -3.774999999999824940 ) ) ;
#3067 = COORDINATED_UNIVERSAL_TIME_OFFSET ( 0, 0, .AHEAD. ) ;
#3069 = ORIENTED_EDGE ( 'NONE', *, *, #29270, .F. ) ;
#3068 = DIRECTION ( 'NONE',  ( 1.000000000000000000, 0.000000000000000000, 0.000000000000000000 ) ) ;
#3070 = ORIENTED_EDGE ( 'NONE', *, *, #17138, .F. ) ;
#3071 = ORIENTED_EDGE ( 'NONE', *, *, #39825, .F. ) ;
#3072 = ORIENTED_EDGE ( 'NONE', *, *, #43174, .T. ) ;
#3073 = ORIENTED_EDGE ( 'NONE', *, *, #40163, .T. ) ;
#3074 = LINE ( 'NONE', #6122, #19046 ) ;
#3075 = ADVANCED_FACE ( 'NONE', ( #35426 ), #27901, .T. ) ;
#3076 = DIRECTION ( 'NONE',  ( -0.000000000000000000, -0.000000000000000000, 1.000000000000000000 ) ) ;
#3077 = CARTESIAN_POINT ( 'NONE',  ( 240.0881927000422422, 155.0000000000001421, -5.000000000000000000 ) ) ;
#3078 = DIRECTION ( 'NONE',  ( 7.406550393246758560E-15, 0.7071067811865439090, -0.7071067811865512365 ) ) ;
#3079 = ADVANCED_FACE ( 'NONE', ( #31207 ), #9612, .T. ) ;
#3080 = DIRECTION ( 'NONE',  ( 0.000000000000000000, 0.000000000000000000, 1.000000000000000000 ) ) ;
#3081 = DIRECTION ( 'NONE',  ( -1.000000000000000000, -0.000000000000000000, -0.000000000000000000 ) ) ;
#3082 = CARTESIAN_POINT ( 'NONE',  ( 174.9999999999999716, 0.000000000000000000, 134.9999999999999716 ) ) ;
#3083 = FACE_OUTER_BOUND ( 'NONE', #44928, .T. ) ;
#3084 = CARTESIAN_POINT ( 'NONE',  ( 0.000000000000000000, 0.000000000000000000, 175.0000000000000000 ) ) ;
#3085 = EDGE_CURVE ( 'NONE', #39526, #42694, #24170, .T. ) ;
#3086 = EDGE_LOOP ( 'NONE', ( #9565, #33554 ) ) ;
#3087 = EDGE_LOOP ( 'NONE', ( #40537, #13735, #3784, #17004 ) ) ;
#3088 = VERTEX_POINT ( 'NONE', #30727 ) ;
#3089 = CIRCLE ( 'NONE', #2357, 50.00000000000000000 ) ;
#3090 = CALENDAR_DATE ( 2025, 26, 11 ) ;
#3091 = DIRECTION ( 'NONE',  ( 0.000000000000000000, 0.000000000000000000, 1.000000000000000000 ) ) ;
#3092 = LINE ( 'NONE', #42748, #33427 ) ;
#3093 = SECURITY_CLASSIFICATION ( '', '', #25755 ) ;
#3094 = CYLINDRICAL_SURFACE ( 'NONE', #20409, 2.099999999999990763 ) ;
#3095 = PLANE ( 'NONE',  #27982 ) ;
#3096 = AXIS2_PLACEMENT_3D ( 'NONE', #33466, #26402, #19586 ) ;
#3097 = DIRECTION ( 'NONE',  ( -0.9238795325112877377, 0.3826834323650873393, 0.000000000000000000 ) ) ;
#3098 = AXIS2_PLACEMENT_3D ( 'NONE', #2834, #27930, #42262 ) ;
#3099 = CC_DESIGN_APPROVAL ( #43788, ( #15088 ) ) ;
#3100 = DIRECTION ( 'NONE',  ( -0.000000000000000000, 1.000000000000000000, -0.000000000000000000 ) ) ;
#3101 = ORIENTED_EDGE ( 'NONE', *, *, #25943, .F. ) ;
#3102 = VERTEX_POINT ( 'NONE', #13150 ) ;
#3103 = ORIENTED_EDGE ( 'NONE', *, *, #29849, .T. ) ;
#3104 = EDGE_CURVE ( 'NONE', #524, #34302, #190, .T. ) ;
#3105 = EDGE_CURVE ( 'NONE', #16343, #25116, #31637, .T. ) ;
#3106 = EDGE_CURVE ( 'NONE', #28408, #38049, #24161, .T. ) ;
#3107 = DIRECTION ( 'NONE',  ( 0.000000000000000000, -1.000000000000000000, 0.000000000000000000 ) ) ;
#3108 = LINE ( 'NONE', #6845, #973 ) ;
#3109 = CIRCLE ( 'NONE', #9840, 2.500000000000002220 ) ;
#3110 = ADVANCED_FACE ( 'NONE', ( #6323 ), #45515, .F. ) ;
#3111 = EDGE_CURVE ( 'NONE', #46104, #14764, #20871, .T. ) ;
#3112 = CIRCLE ( 'NONE', #31596, 2.500000000000002220 ) ;
#3113 = CARTESIAN_POINT ( 'NONE',  ( 0.000000000000000000, 0.000000000000000000, 7.703719777548943412E-31 ) ) ;
#3114 = VECTOR ( 'NONE', #10259, 1000.000000000000000 ) ;
#3115 = CARTESIAN_POINT ( 'NONE',  ( 102.5000000000001279, 200.0000000000000853, -10.00000000000000000 ) ) ;
#3116 = CIRCLE ( 'NONE', #16617, 2.500000000000002220 ) ;
#3117 = CIRCLE ( 'NONE', #18836, 44.84138016386204129 ) ;
#3118 = CC_DESIGN_SECURITY_CLASSIFICATION ( #25613, ( #46438 ) ) ;
#3119 = DIRECTION ( 'NONE',  ( -1.000000000000000000, 0.000000000000000000, 0.000000000000000000 ) ) ;
#3120 = CARTESIAN_POINT ( 'NONE',  ( 49.99999999999998579, 0.000000000000000000, -117.5000000000000142 ) ) ;
#3121 = DIRECTION ( 'NONE',  ( 0.000000000000000000, -0.000000000000000000, 1.000000000000000000 ) ) ;
#3122 = CIRCLE ( 'NONE', #20366, 2.500000000000002220 ) ;
#3123 = CIRCLE ( 'NONE', #3880, 44.84138016386204129 ) ;
#3124 = CARTESIAN_POINT ( 'NONE',  ( -175.0000000000000284, -10.00000000000000000, -15.00000000000001421 ) ) ;
#3125 = CARTESIAN_POINT ( 'NONE',  ( 4.612228176763818688, 6.770474956645398557, 44.25482061394244226 ) ) ;
#3126 = CARTESIAN_POINT ( 'NONE',  ( -3.255455944751641351, -1.367955944751600317, -1.334664049489613591 ) ) ;
#3127 = CARTESIAN_POINT ( 'NONE',  ( 3.040559159102159015, 2.969848480983495076, 148.9500000000000171 ) ) ;
#3128 = CARTESIAN_POINT ( 'NONE',  ( -125.0000000000000000, 0.000000000000000000, 162.5000000000000000 ) ) ;
#3129 = DIRECTION ( 'NONE',  ( 0.000000000000000000, 1.000000000000000000, 0.000000000000000000 ) ) ;
#3130 = CARTESIAN_POINT ( 'NONE',  ( -39.41772540699845706, -45.58227459300175610, -60.10407640085643521 ) ) ;
#3131 = ORIENTED_EDGE ( 'NONE', *, *, #21820, .T. ) ;
#3132 = ORIENTED_EDGE ( 'NONE', *, *, #35632, .T. ) ;
#3133 = ORIENTED_EDGE ( 'NONE', *, *, #31505, .T. ) ;
#3134 = ADVANCED_FACE ( 'NONE', ( #35181 ), #3036, .F. ) ;
#3135 = CARTESIAN_POINT ( 'NONE',  ( -48.41871869555677677, 21.09122386236012758, 13.07106781186547728 ) ) ;
#3136 = CARTESIAN_POINT ( 'NONE',  ( 0.000000000000000000, 0.000000000000000000, 47.50000000000000000 ) ) ;
#3137 = ADVANCED_FACE ( 'NONE', ( #38476 ), #17350, .F. ) ;
#3138 = FACE_OUTER_BOUND ( 'NONE', #6584, .T. ) ;
#3139 = DIRECTION ( 'NONE',  ( -0.3779644730092279747, 1.320152020330010686E-15, -0.9258200997725510861 ) ) ;
#3140 = CIRCLE ( 'NONE', #6098, 2.500000000000002220 ) ;
#3141 = CARTESIAN_POINT ( 'NONE',  ( 3.255455944751632025, 1.367955944751622743, -1.334664049489613591 ) ) ;
#3142 = CARTESIAN_POINT ( 'NONE',  ( 87.60000000000002274, 2.571758278209426180E-16, 7.099999999999987210 ) ) ;
#3143 = CARTESIAN_POINT ( 'NONE',  ( 1.267260370621576149, -1.872306623326715380, 145.6493694867894817 ) ) ;
#3144 = CARTESIAN_POINT ( 'NONE',  ( 74.99999999999998579, 0.000000000000000000, -115.0000000000000142 ) ) ;
#3145 = LINE ( 'NONE', #14179, #17720 ) ;
#3146 = EDGE_CURVE ( 'NONE', #24978, #31692, #20644, .T. ) ;
#3147 = ORIENTED_EDGE ( 'NONE', *, *, #33099, .F. ) ;
#3148 = ORIENTED_EDGE ( 'NONE', *, *, #15244, .F. ) ;
#3149 = DATE_TIME_ROLE ( 'classification_date' ) ;
#3150 = ORIENTED_EDGE ( 'NONE', *, *, #11416, .F. ) ;
#3151 = ORIENTED_EDGE ( 'NONE', *, *, #32170, .T. ) ;
#3152 = CARTESIAN_POINT ( 'NONE',  ( 6.977488095353495900, 16.19306768486041292, 46.79556108817936888 ) ) ;
#3153 = DIRECTION ( 'NONE',  ( 0.000000000000000000, -0.000000000000000000, -1.000000000000000000 ) ) ;
#3154 = LINE ( 'NONE', #6437, #13745 ) ;
#3155 = DIRECTION ( 'NONE',  ( -0.000000000000000000, 1.000000000000000000, -0.000000000000000000 ) ) ;
#3156 = DIRECTION ( 'NONE',  ( 7.406550393246809047E-15, 0.7071067811865487940, 0.7071067811865463515 ) ) ;
#3157 = ORIENTED_EDGE ( 'NONE', *, *, #9346, .F. ) ;
#3158 = ORIENTED_EDGE ( 'NONE', *, *, #26498, .T. ) ;
#3159 = ORIENTED_EDGE ( 'NONE', *, *, #45575, .T. ) ;
#3160 = ORIENTED_EDGE ( 'NONE', *, *, #18820, .T. ) ;
#3162 = ORIENTED_EDGE ( 'NONE', *, *, #3301, .F. ) ;
#3161 = DIRECTION ( 'NONE',  ( 0.000000000000000000, 1.000000000000000000, 0.000000000000000000 ) ) ;
#3163 = CARTESIAN_POINT ( 'NONE',  ( 48.81976605999785335, -26.15854378190514140, 5.999999999999998224 ) ) ;
#3164 = EDGE_CURVE ( 'NONE', #26064, #34301, #25640, .T. ) ;
#3165 = EDGE_CURVE ( 'NONE', #26515, #28661, #36175, .T. ) ;
#3166 = DIRECTION ( 'NONE',  ( 0.000000000000000000, 1.000000000000000000, 0.000000000000000000 ) ) ;
#3167 = CIRCLE ( 'NONE', #26403, 2.500000000000002220 ) ;
#3168 = EDGE_CURVE ( 'NONE', #21396, #35296, #6085, .T. ) ;
#3169 = VERTEX_POINT ( 'NONE', #20401 ) ;
#3170 = VECTOR ( 'NONE', #39141, 1000.000000000000000 ) ;
#3171 = VERTEX_POINT ( 'NONE', #17827 ) ;
#3172 = FACE_OUTER_BOUND ( 'NONE', #34436, .T. ) ;
#3173 = DIRECTION ( 'NONE',  ( -0.000000000000000000, 1.000000000000000000, -0.000000000000000000 ) ) ;
#3174 = ADVANCED_FACE ( 'NONE', ( #14311 ), #11026, .T. ) ;
#3175 = DIRECTION ( 'NONE',  ( 0.000000000000000000, 0.000000000000000000, 1.000000000000000000 ) ) ;
#3176 = DIRECTION ( 'NONE',  ( 0.000000000000000000, 0.000000000000000000, 1.000000000000000000 ) ) ;
#3177 = VECTOR ( 'NONE', #8323, 1000.000000000000000 ) ;
#3178 = CARTESIAN_POINT ( 'NONE',  ( -204.9999999999999716, -75.00000000000000000, -5.000000000000000000 ) ) ;
#3179 = CARTESIAN_POINT ( 'NONE',  ( 49.99999999999998579, -10.00000000000000000, -242.5000000000000284 ) ) ;
#3180 = LINE ( 'NONE', #20311, #44904 ) ;
#3181 = DIRECTION ( 'NONE',  ( 0.000000000000000000, 0.000000000000000000, 1.000000000000000000 ) ) ;
#3182 = CARTESIAN_POINT ( 'NONE',  ( 100.0000000000000000, -10.00000000000000000, -42.50000000000000000 ) ) ;
#3183 = CIRCLE ( 'NONE', #45940, 49.85729008881248348 ) ;
#3184 = CARTESIAN_POINT ( 'NONE',  ( 199.9999999999999716, -10.00000000000000000, 157.5000000000000000 ) ) ;
#3185 = CARTESIAN_POINT ( 'NONE',  ( -75.00000000000001421, -10.00000000000000000, 162.5000000000000000 ) ) ;
#3186 = AXIS2_PLACEMENT_3D ( 'NONE', #43563, #40045, #7435 ) ;
#3187 = ORIENTED_EDGE ( 'NONE', *, *, #33595, .T. ) ;
#3188 = VERTEX_POINT ( 'NONE', #18520 ) ;
#3189 = ORIENTED_EDGE ( 'NONE', *, *, #17493, .T. ) ;
#3190 = TOROIDAL_SURFACE ( 'NONE', #29426, 57.75328048997533870, 10.00000000000000000 ) ;
#3191 = APPROVAL_ROLE ( '' ) ;
#3192 = EDGE_CURVE ( 'NONE', #10274, #41715, #24907, .T. ) ;
#3193 = DIRECTION ( 'NONE',  ( 0.000000000000000000, 1.000000000000000000, 0.000000000000000000 ) ) ;
#3194 = EDGE_CURVE ( 'NONE', #22882, #34130, #470, .T. ) ;
#3195 = CARTESIAN_POINT ( 'NONE',  ( -2.179497266190635774, 57.43474830187743407, -62.77340449983566373 ) ) ;
#3196 = CYLINDRICAL_SURFACE ( 'NONE', #12985, 2.500000000000002220 ) ;
#3197 = LINE ( 'NONE', #35595, #40441 ) ;
#3198 = CYLINDRICAL_SURFACE ( 'NONE', #10617, 2.500000000000002220 ) ;
#3199 = FACE_BOUND ( 'NONE', #16100, .T. ) ;
#3200 = VECTOR ( 'NONE', #32275, 1000.000000000000000 ) ;
#3201 = ADVANCED_FACE ( 'NONE', ( #3280 ), #43162, .F. ) ;
#3202 = DIRECTION ( 'NONE',  ( 1.000000000000000000, 0.000000000000000000, 0.000000000000000000 ) ) ;
#3203 = VERTEX_POINT ( 'NONE', #43391 ) ;
#3204 = CLOSED_SHELL ( 'NONE', ( #2354, #17672, #36835, #28743, #40748, #43774, #3075, #41262, #3031, #11183 ) ) ;
#3205 = PERSON_AND_ORGANIZATION ( #62, #12696 ) ;
#3206 = ORIENTED_EDGE ( 'NONE', *, *, #10623, .T. ) ;
#3207 = ORIENTED_EDGE ( 'NONE', *, *, #805, .T. ) ;
#3209 = ORIENTED_EDGE ( 'NONE', *, *, #7893, .F. ) ;
#3208 = DIRECTION ( 'NONE',  ( -0.3826834323650969982, -0.9238795325112837409, 0.000000000000000000 ) ) ;
#3210 = DIRECTION ( 'NONE',  ( -0.000000000000000000, 1.000000000000000000, -0.000000000000000000 ) ) ;
#3211 = CIRCLE ( 'NONE', #15200, 49.74937185533100603 ) ;
#3212 = DIRECTION ( 'NONE',  ( 0.000000000000000000, 0.000000000000000000, 1.000000000000000000 ) ) ;
#3213 = FACE_BOUND ( 'NONE', #12031, .T. ) ;
#3214 = DIRECTION ( 'NONE',  ( 0.000000000000000000, 0.000000000000000000, 1.000000000000000000 ) ) ;
#3215 = CARTESIAN_POINT ( 'NONE',  ( 87.60000000000002274, 2.571758278209426180E-16, 7.099999999999987210 ) ) ;
#3216 = EDGE_LOOP ( 'NONE', ( #10797, #44325, #36717, #21791 ) ) ;
#3217 = VERTEX_POINT ( 'NONE', #39867 ) ;
#3218 = EDGE_LOOP ( 'NONE', ( #43626, #22721, #25929, #28641 ) ) ;
#3219 = EDGE_LOOP ( 'NONE', ( #13261, #10863, #9385, #35134 ) ) ;
#3220 = ORIENTED_EDGE ( 'NONE', *, *, #45093, .T. ) ;
#3221 = AXIS2_PLACEMENT_3D ( 'NONE', #24043, #45625, #20981 ) ;
#3222 = EDGE_LOOP ( 'NONE', ( #44170, #38808, #6362, #33189 ) ) ;
#3224 = ORIENTED_EDGE ( 'NONE', *, *, #10242, .T. ) ;
#3223 = CARTESIAN_POINT ( 'NONE',  ( -24.99999999999999289, 0.000000000000000000, -17.50000000000000711 ) ) ;
#3225 = DIRECTION ( 'NONE',  ( -1.000000000000000000, 0.000000000000000000, 0.000000000000000000 ) ) ;
#3226 = AXIS2_PLACEMENT_3D ( 'NONE', #1381, #29989, #44295 ) ;
#3227 = APPROVAL ( #11396, 'UNSPECIFIED' ) ;
#3228 = DIRECTION ( 'NONE',  ( 1.351836142351998292E-14, -0.7071067811865486830, 0.7071067811865463515 ) ) ;
#3229 = PRODUCT_DEFINITION_SHAPE ( 'NONE', 'NONE',  #14680 ) ;
#3230 = ORIENTED_EDGE ( 'NONE', *, *, #17838, .T. ) ;
#3231 = ORIENTED_EDGE ( 'NONE', *, *, #21318, .F. ) ;
#3232 = CIRCLE ( 'NONE', #29442, 49.85729008881249769 ) ;
#3233 = CIRCLE ( 'NONE', #19721, 2.499999999999995115 ) ;
#3234 = AXIS2_PLACEMENT_3D ( 'NONE', #42136, #21001, #30625 ) ;
#3235 = CIRCLE ( 'NONE', #29457, 2.499999999999995115 ) ;
#3236 = AXIS2_PLACEMENT_3D ( 'NONE', #4800, #30821, #19122 ) ;
#3237 = CIRCLE ( 'NONE', #29473, 2.099999999999990763 ) ;
#3238 = AXIS2_PLACEMENT_3D ( 'NONE', #8534, #29423, #19101 ) ;
#3239 = DIRECTION ( 'NONE',  ( 0.000000000000000000, 0.000000000000000000, 1.000000000000000000 ) ) ;
#3240 = DATE_AND_TIME ( #11626, #11379 ) ;
#3241 = CARTESIAN_POINT ( 'NONE',  ( -1.334664049489606263, 3.269245899286256751, -1.334664049489610926 ) ) ;
#3242 = DIRECTION ( 'NONE',  ( 1.000000000000000000, 0.000000000000000000, 0.000000000000000000 ) ) ;
#3243 = CARTESIAN_POINT ( 'NONE',  ( 8.105488356497639657, -5.857170506807015897, 23.77956062115948654 ) ) ;
#3244 = DIRECTION ( 'NONE',  ( -0.000000000000000000, 1.000000000000000000, -0.000000000000000000 ) ) ;
#3245 = CIRCLE ( 'NONE', #29490, 2.500000000000002220 ) ;
#3246 = ORIENTED_EDGE ( 'NONE', *, *, #9607, .F. ) ;
#3247 = CONTEXT_DEPENDENT_SHAPE_REPRESENTATION ( #28623, #45280 ) ;
#3248 =( LENGTH_UNIT ( ) NAMED_UNIT ( * ) SI_UNIT ( .MILLI., .METRE. ) );
#3249 = EDGE_CURVE ( 'NONE', #3812, #31275, #36134, .T. ) ;
#3250 = ORIENTED_EDGE ( 'NONE', *, *, #17779, .T. ) ;
#3251 = CARTESIAN_POINT ( 'NONE',  ( 205.0000000000000284, -75.00000000000000000, -5.000000000000000000 ) ) ;
#3252 = DIRECTION ( 'NONE',  ( 1.000000000000000000, 0.000000000000000000, 0.000000000000000000 ) ) ;
#3253 = DIRECTION ( 'NONE',  ( 0.000000000000000000, 0.000000000000000000, 1.000000000000000000 ) ) ;
#3254 = CYLINDRICAL_SURFACE ( 'NONE', #19079, 2.500000000000002220 ) ;
#3255 = ADVANCED_FACE ( 'NONE', ( #18295, #42925 ), #7723, .F. ) ;
#3256 = CARTESIAN_POINT ( 'NONE',  ( 3.828580703968647470, -0.3839617227298640079, -0.6187036998484830574 ) ) ;
#3257 = EDGE_CURVE ( 'NONE', #4805, #15045, #1675, .T. ) ;
#3258 = DIRECTION ( 'NONE',  ( -0.3779644730092278637, 3.957792231404081257E-15, 0.9258200997725513082 ) ) ;
#3259 = CARTESIAN_POINT ( 'NONE',  ( 174.9999999999999716, -10.00000000000000000, -167.5000000000000000 ) ) ;
#3260 = CARTESIAN_POINT ( 'NONE',  ( -175.0000000000000284, -10.00000000000000000, 82.49999999999998579 ) ) ;
#3261 = DIRECTION ( 'NONE',  ( -0.3826834323650858405, -0.9238795325112884038, 0.000000000000000000 ) ) ;
#3262 = CIRCLE ( 'NONE', #10033, 2.500000000000002220 ) ;
#3263 = CALENDAR_DATE ( 2025, 26, 11 ) ;
#3265 = EDGE_LOOP ( 'NONE', ( #41945, #14725, #29722, #6275 ) ) ;
#3264 = PLANE ( 'NONE',  #7287 ) ;
#3266 = VERTEX_POINT ( 'NONE', #25100 ) ;
#3267 = EDGE_LOOP ( 'NONE', ( #22740, #30657 ) ) ;
#3269 = ORIENTED_EDGE ( 'NONE', *, *, #11492, .F. ) ;
#3268 = PLANE ( 'NONE',  #20574 ) ;
#3270 = AXIS2_PLACEMENT_3D ( 'NONE', #13220, #12979, #2657 ) ;
#3271 = DIRECTION ( 'NONE',  ( 0.000000000000000000, 1.000000000000000000, 0.000000000000000000 ) ) ;
#3272 = DIRECTION ( 'NONE',  ( 1.000000000000000000, 0.000000000000000000, 0.000000000000000000 ) ) ;
#3273 = CIRCLE ( 'NONE', #41483, 2.500000000000002220 ) ;
#3274 = CARTESIAN_POINT ( 'NONE',  ( 124.9999999999999716, -10.00000000000000000, -215.0000000000000284 ) ) ;
#3275 = DIRECTION ( 'NONE',  ( -0.000000000000000000, 1.000000000000000000, -0.000000000000000000 ) ) ;
#3276 = LINE ( 'NONE', #32129, #33319 ) ;
#3277 = CARTESIAN_POINT ( 'NONE',  ( 42.84636270349923137, 45.92863729650093063, -57.43474830187722091 ) ) ;
#3278 = CYLINDRICAL_SURFACE ( 'NONE', #31048, 2.499999999999995115 ) ;
#3279 = FACE_OUTER_BOUND ( 'NONE', #46323, .T. ) ;
#3280 = FACE_OUTER_BOUND ( 'NONE', #37090, .T. ) ;
#3281 = EDGE_LOOP ( 'NONE', ( #14105, #34666, #1278, #18523 ) ) ;
#3282 = AXIS2_PLACEMENT_3D ( 'NONE', #37356, #23262, #19067 ) ;
#3283 = ORIENTED_EDGE ( 'NONE', *, *, #38146, .F. ) ;
#3284 = ORIENTED_EDGE ( 'NONE', *, *, #39122, .T. ) ;
#3285 = EDGE_LOOP ( 'NONE', ( #7947, #40259, #35069, #7534 ) ) ;
#3286 = ORIENTED_EDGE ( 'NONE', *, *, #27227, .F. ) ;
#3287 = ORIENTED_EDGE ( 'NONE', *, *, #4530, .T. ) ;
#3288 = ADVANCED_FACE ( 'NONE', ( #31914 ), #32833, .F. ) ;
#3289 = AXIS2_PLACEMENT_3D ( 'NONE', #1351, #880, #16121 ) ;
#3290 = VECTOR ( 'NONE', #8984, 1000.000000000000227 ) ;
#3291 = AXIS2_PLACEMENT_3D ( 'NONE', #34307, #17165, #30771 ) ;
#3292 = CIRCLE ( 'NONE', #20541, 49.85729008881249769 ) ;
#3293 = AXIS2_PLACEMENT_3D ( 'NONE', #28713, #32476, #32705 ) ;
#3294 = AXIS2_PLACEMENT_3D ( 'NONE', #24538, #6924, #7396 ) ;
#3295 = ADVANCED_FACE ( 'NONE', ( #18054 ), #684, .F. ) ;
#3296 = AXIS2_PLACEMENT_3D ( 'NONE', #5885, #30760, #45076 ) ;
#3297 = CARTESIAN_POINT ( 'NONE',  ( -225.0000000000000000, -10.00000000000000000, -265.0000000000000000 ) ) ;
#3298 = AXIS2_PLACEMENT_3D ( 'NONE', #32652, #10843, #7304 ) ;
#3299 = CARTESIAN_POINT ( 'NONE',  ( -57.43474830187697933, 2.179497266190837390, 62.77340449983605453 ) ) ;
#3300 = ORIENTED_EDGE ( 'NONE', *, *, #35513, .T. ) ;
#3301 = EDGE_CURVE ( 'NONE', #23518, #12295, #22679, .T. ) ;
#3302 = ORIENTED_EDGE ( 'NONE', *, *, #40699, .F. ) ;
#3303 = ORIENTED_EDGE ( 'NONE', *, *, #39764, .F. ) ;
#3304 = CARTESIAN_POINT ( 'NONE',  ( 62.77340449983544346, 2.179497266190835614, 57.43474830187764013 ) ) ;
#3305 = DIRECTION ( 'NONE',  ( 0.6123724356957969128, 0.6123724356957921389, 0.5000000000000001110 ) ) ;
#3306 = DIRECTION ( 'NONE',  ( 0.000000000000000000, 0.000000000000000000, -1.000000000000000000 ) ) ;
#3307 = FACE_OUTER_BOUND ( 'NONE', #22771, .T. ) ;
#3309 = EDGE_CURVE ( 'NONE', #15567, #27943, #14084, .T. ) ;
#3308 = AXIS2_PLACEMENT_3D ( 'NONE', #14388, #39704, #28686 ) ;
#3310 = DIRECTION ( 'NONE',  ( 0.000000000000000000, 0.000000000000000000, 1.000000000000000000 ) ) ;
#3311 = ADVANCED_FACE ( 'NONE', ( #36119 ), #3980, .F. ) ;
#3312 = CARTESIAN_POINT ( 'NONE',  ( 74.99999999999998579, -10.00000000000000000, 107.5000000000000142 ) ) ;
#3313 = CARTESIAN_POINT ( 'NONE',  ( -49.99999999999998579, -10.00000000000000000, -37.50000000000001421 ) ) ;
#3314 = AXIS2_PLACEMENT_3D ( 'NONE', #24850, #7899, #46215 ) ;
#3315 = DATE_TIME_ROLE ( 'classification_date' ) ;
#3317 = ORIENTED_EDGE ( 'NONE', *, *, #27916, .T. ) ;
#3316 = DIRECTION ( 'NONE',  ( -0.000000000000000000, 1.000000000000000000, -0.000000000000000000 ) ) ;
#3318 = ORIENTED_EDGE ( 'NONE', *, *, #39877, .F. ) ;
#3319 = ORIENTED_EDGE ( 'NONE', *, *, #33997, .T. ) ;
#3320 = ORIENTED_EDGE ( 'NONE', *, *, #37902, .T. ) ;
#3321 = EDGE_LOOP ( 'NONE', ( #33293, #582 ) ) ;
#3322 = DIRECTION ( 'NONE',  ( -0.000000000000000000, -0.000000000000000000, 1.000000000000000000 ) ) ;
#3323 = CARTESIAN_POINT ( 'NONE',  ( 220.0000000000000568, 155.0000000000001421, -6.123233995736772199E-17 ) ) ;
#3324 = DIRECTION ( 'NONE',  ( -0.6123724356957883641, 0.6123724356958007986, -0.5000000000000001110 ) ) ;
#3325 = DIRECTION ( 'NONE',  ( 0.000000000000000000, 1.000000000000000000, 0.000000000000000000 ) ) ;
#3326 = CARTESIAN_POINT ( 'NONE',  ( -5.781169110248614906, 2.971331125982347832, 25.26372035469485056 ) ) ;
#3327 = DIRECTION ( 'NONE',  ( 0.000000000000000000, 0.000000000000000000, 1.000000000000000000 ) ) ;
#3328 = DIRECTION ( 'NONE',  ( -0.000000000000000000, 1.000000000000000000, -0.000000000000000000 ) ) ;
#3329 = CARTESIAN_POINT ( 'NONE',  ( 74.99999999999998579, -10.00000000000000000, 160.0000000000000000 ) ) ;
#3330 = ORIENTED_EDGE ( 'NONE', *, *, #33549, .F. ) ;
#3331 = DIRECTION ( 'NONE',  ( 0.000000000000000000, 0.000000000000000000, 1.000000000000000000 ) ) ;
#3332 = ORIENTED_EDGE ( 'NONE', *, *, #23540, .F. ) ;
#3333 = ORIENTED_EDGE ( 'NONE', *, *, #22664, .F. ) ;
#3334 = ORIENTED_EDGE ( 'NONE', *, *, #46387, .F. ) ;
#3335 = AXIS2_PLACEMENT_3D ( 'NONE', #7951, #15224, #37043 ) ;
#3336 = CIRCLE ( 'NONE', #13081, 7.500000000000000888 ) ;
#3337 = DATE_AND_TIME ( #24451, #40566 ) ;
#3338 = AXIS2_PLACEMENT_3D ( 'NONE', #2160, #16462, #17643 ) ;
#3339 = DIRECTION ( 'NONE',  ( 0.000000000000000000, 0.000000000000000000, 1.000000000000000000 ) ) ;
#3340 = UNCERTAINTY_MEASURE_WITH_UNIT (LENGTH_MEASURE( 1.000000000000000082E-05 ), #19672, 'distance_accuracy_value', 'NONE');
#3341 = DIRECTION ( 'NONE',  ( -1.000000000000000000, 0.000000000000000000, 0.000000000000000000 ) ) ;
#3342 = CARTESIAN_POINT ( 'NONE',  ( 5.601781035232900052, -8.283878420878231452, 25.64818187470199717 ) ) ;
#3343 = EDGE_CURVE ( 'NONE', #15050, #10733, #16432, .T. ) ;
#3344 = AXIS2_PLACEMENT_3D ( 'NONE', #6007, #5551, #45200 ) ;
#3345 = DIRECTION ( 'NONE',  ( 0.000000000000000000, 0.000000000000000000, -1.000000000000000000 ) ) ;
#3346 = MANIFOLD_SOLID_BREP ( 'Cut-Extrude13', #26439 ) ;
#3347 = FACE_OUTER_BOUND ( 'NONE', #13955, .T. ) ;
#3348 = ORIENTED_EDGE ( 'NONE', *, *, #42030, .F. ) ;
#3349 = ORIENTED_EDGE ( 'NONE', *, *, #37295, .F. ) ;
#3350 = CIRCLE ( 'NONE', #45298, 2.499999999999995115 ) ;
#3351 = VERTEX_POINT ( 'NONE', #28370 ) ;
#3352 = EDGE_CURVE ( 'NONE', #13275, #12855, #1500, .T. ) ;
#3353 = DIRECTION ( 'NONE',  ( 0.000000000000000000, 0.000000000000000000, 1.000000000000000000 ) ) ;
#3354 = DIRECTION ( 'NONE',  ( 0.000000000000000000, 0.000000000000000000, 1.000000000000000000 ) ) ;
#3355 = AXIS2_PLACEMENT_3D ( 'NONE', #4960, #4499, #18590 ) ;
#3356 = ADVANCED_FACE ( 'NONE', ( #226 ), #14546, .F. ) ;
#3357 = CIRCLE ( 'NONE', #25839, 44.84138016386204129 ) ;
#3358 = DIRECTION ( 'NONE',  ( 0.000000000000000000, 0.000000000000000000, -1.000000000000000000 ) ) ;
#3359 = FACE_OUTER_BOUND ( 'NONE', #39238, .T. ) ;
#3360 = AXIS2_PLACEMENT_3D ( 'NONE', #44010, #21959, #22197 ) ;
#3361 = CARTESIAN_POINT ( 'NONE',  ( 74.99999999999998579, -10.00000000000000000, -12.50000000000001776 ) ) ;
#3362 = CARTESIAN_POINT ( 'NONE',  ( -75.00000000000001421, -10.00000000000000000, -15.00000000000001421 ) ) ;
#3363 = CARTESIAN_POINT ( 'NONE',  ( 124.9999999999999716, -10.00000000000000000, 160.0000000000000000 ) ) ;
#3364 = AXIS2_PLACEMENT_3D ( 'NONE', #13257, #6425, #38805 ) ;
#3365 = CARTESIAN_POINT ( 'NONE',  ( 199.9999999999999716, -10.00000000000000000, 84.99999999999998579 ) ) ;
#3366 = DIRECTION ( 'NONE',  ( 0.000000000000000000, 0.000000000000000000, 1.000000000000000000 ) ) ;
#3367 = ADVANCED_FACE ( 'NONE', ( #33747 ), #8178, .F. ) ;
#3368 = CARTESIAN_POINT ( 'NONE',  ( 49.99999999999998579, -10.00000000000000000, 82.49999999999998579 ) ) ;
#3369 = CARTESIAN_POINT ( 'NONE',  ( 27.98708922123568499, 21.82254003523108565, -35.22072661563542795 ) ) ;
#3370 = ADVANCED_FACE ( 'NONE', ( #44086 ), #12171, .F. ) ;
#3371 = DIRECTION ( 'NONE',  ( -0.000000000000000000, 1.000000000000000000, 0.000000000000000000 ) ) ;
#3372 = CARTESIAN_POINT ( 'NONE',  ( 49.99999999999998579, -10.00000000000000000, 32.50000000000000711 ) ) ;
#3373 = ADVANCED_FACE ( 'NONE', ( #1849 ), #26473, .F. ) ;
#3374 = CARTESIAN_POINT ( 'NONE',  ( -58.37487358452195707, 17.39819878566733991, 0.000000000000000000 ) ) ;
#3375 = VERTEX_POINT ( 'NONE', #8864 ) ;
#3376 = VERTEX_POINT ( 'NONE', #15684 ) ;
#3377 = EDGE_LOOP ( 'NONE', ( #10552, #44586, #33398, #15497 ) ) ;
#3378 = AXIS2_PLACEMENT_3D ( 'NONE', #38958, #31239, #38511 ) ;
#3379 = CARTESIAN_POINT ( 'NONE',  ( -200.0000000000000000, 0.000000000000000000, -237.5000000000000284 ) ) ;
#3380 = CARTESIAN_POINT ( 'NONE',  ( 57.43474830187697933, 2.179497266190835614, 62.77340449983605453 ) ) ;
#3381 = CARTESIAN_POINT ( 'NONE',  ( 150.0000000000000000, 0.000000000000000000, -215.0000000000000284 ) ) ;
#3382 = DIRECTION ( 'NONE',  ( 0.000000000000000000, 0.000000000000000000, 1.000000000000000000 ) ) ;
#3383 = CYLINDRICAL_SURFACE ( 'NONE', #12153, 2.500000000000002220 ) ;
#3384 = DIRECTION ( 'NONE',  ( -0.5000000000000001110, 0.000000000000000000, 0.8660254037844385966 ) ) ;
#3385 = LINE ( 'NONE', #9946, #27454 ) ;
#3386 = CARTESIAN_POINT ( 'NONE',  ( -1.318034205413282526E-14, 0.000000000000000000, -3.774999999999999023 ) ) ;
#3387 = VECTOR ( 'NONE', #38031, 1000.000000000000000 ) ;
#3388 = CARTESIAN_POINT ( 'NONE',  ( -6.400000000000000355, 7.837739514543060920E-16, -15.00000000000000000 ) ) ;
#3389 = ORIENTED_EDGE ( 'NONE', *, *, #42084, .T. ) ;
#3390 = VERTEX_POINT ( 'NONE', #40551 ) ;
#3391 = DATE_AND_TIME ( #17923, #35282 ) ;
#3392 = ADVANCED_FACE ( 'NONE', ( #26704 ), #33978, .F. ) ;
#3393 = ORIENTED_EDGE ( 'NONE', *, *, #29847, .T. ) ;
#3394 = DIRECTION ( 'NONE',  ( 0.000000000000000000, 0.000000000000000000, -1.000000000000000000 ) ) ;
#3395 = DIRECTION ( 'NONE',  ( 0.000000000000000000, 0.000000000000000000, 1.000000000000000000 ) ) ;
#3396 = ADVANCED_FACE ( 'NONE', ( #22961 ), #19425, .F. ) ;
#3397 = DIRECTION ( 'NONE',  ( 0.000000000000000000, 0.000000000000000000, 1.000000000000000000 ) ) ;
#3398 = CARTESIAN_POINT ( 'NONE',  ( -1.887500000000033484, -1.887499999999987077, -2.669328098979203201 ) ) ;
#3399 = EDGE_CURVE ( 'NONE', #9211, #8343, #44302, .T. ) ;
#3400 = FACE_OUTER_BOUND ( 'NONE', #37386, .T. ) ;
#3401 = ORIENTED_EDGE ( 'NONE', *, *, #1854, .F. ) ;
#3402 = ORIENTED_EDGE ( 'NONE', *, *, #8875, .T. ) ;
#3403 = ORIENTED_EDGE ( 'NONE', *, *, #7675, .T. ) ;
#3404 = ORIENTED_EDGE ( 'NONE', *, *, #39057, .F. ) ;
#3406 = VERTEX_POINT ( 'NONE', #5331 ) ;
#3405 = CARTESIAN_POINT ( 'NONE',  ( -253.7499999999999147, 20.00000000000009237, -2.899999999999999023 ) ) ;
#3407 = CARTESIAN_POINT ( 'NONE',  ( 2.795972773450671666E-14, 2.669328098979222741, -2.669328098979231623 ) ) ;
#3408 = CIRCLE ( 'NONE', #10918, 2.500000000000002220 ) ;
#3409 = CARTESIAN_POINT ( 'NONE',  ( -60.10407640085621495, 4.358994532381674780, 60.10407640085684733 ) ) ;
#3410 = ORIENTED_EDGE ( 'NONE', *, *, #29559, .T. ) ;
#3411 = CIRCLE ( 'NONE', #35613, 2.500000000000002220 ) ;
#3412 = AXIS2_PLACEMENT_3D ( 'NONE', #7306, #39221, #15282 ) ;
#3413 = AXIS2_PLACEMENT_3D ( 'NONE', #41272, #12886, #8675 ) ;
#3414 = ADVANCED_FACE ( 'NONE', ( #12624 ), #15231, .F. ) ;
#3415 = EDGE_CURVE ( 'NONE', #22951, #44232, #15861, .T. ) ;
#3416 = CIRCLE ( 'NONE', #33377, 2.500000000000002220 ) ;
#3417 = CIRCLE ( 'NONE', #14682, 2.500000000000002220 ) ;
#3418 = EDGE_CURVE ( 'NONE', #524, #44003, #12410, .T. ) ;
#3419 = CARTESIAN_POINT ( 'NONE',  ( 100.0000000000000142, 5.000000000000000000, 22.90000000000000568 ) ) ;
#3420 = DIRECTION ( 'NONE',  ( -0.000000000000000000, -0.000000000000000000, -1.000000000000000000 ) ) ;
#3421 = DIRECTION ( 'NONE',  ( -2.468850131082261399E-15, -0.7071067811865463515, -0.7071067811865487940 ) ) ;
#3422 = DIRECTION ( 'NONE',  ( -0.000000000000000000, 1.000000000000000000, -0.000000000000000000 ) ) ;
#3423 = DIRECTION ( 'NONE',  ( 0.000000000000000000, 1.000000000000000000, 0.000000000000000000 ) ) ;
#3424 = CYLINDRICAL_SURFACE ( 'NONE', #15446, 2.500000000000002220 ) ;
#3425 = VECTOR ( 'NONE', #38294, 1000.000000000000114 ) ;
#3426 = CARTESIAN_POINT ( 'NONE',  ( 45.58227459300159268, -39.41772540699800231, 60.10407640085684733 ) ) ;
#3427 = FACE_OUTER_BOUND ( 'NONE', #7854, .T. ) ;
#3428 = EDGE_CURVE ( 'NONE', #33736, #16833, #17316, .T. ) ;
#3429 = AXIS2_PLACEMENT_3D ( 'NONE', #42685, #38699, #3516 ) ;
#3430 = CARTESIAN_POINT ( 'NONE',  ( -42.15363729650162838, -39.07136270349847962, -62.77340449983566373 ) ) ;
#3431 = DIRECTION ( 'NONE',  ( 0.000000000000000000, -1.000000000000000000, 0.000000000000000000 ) ) ;
#3432 = EDGE_CURVE ( 'NONE', #36987, #6907, #15910, .T. ) ;
#3433 = FACE_OUTER_BOUND ( 'NONE', #42126, .T. ) ;
#3434 = ORIENTED_EDGE ( 'NONE', *, *, #13979, .F. ) ;
#3435 = EDGE_LOOP ( 'NONE', ( #1611, #25657, #2970, #17089 ) ) ;
#3436 = ORIENTED_EDGE ( 'NONE', *, *, #42148, .F. ) ;
#3437 = APPROVAL_DATE_TIME ( #35592, #32956 ) ;
#3438 = FACE_OUTER_BOUND ( 'NONE', #35977, .T. ) ;
#3439 = DIRECTION ( 'NONE',  ( -1.000000000000000000, -0.000000000000000000, 3.965082230804130220E-16 ) ) ;
#3440 = CARTESIAN_POINT ( 'NONE',  ( -20.37531020632177103, -56.35662279276483133, 67.99999999999998579 ) ) ;
#3441 = PLANE ( 'NONE',  #38323 ) ;
#3442 = FACE_BOUND ( 'NONE', #7141, .T. ) ;
#3443 = DIRECTION ( 'NONE',  ( -0.9238795325112865164, 0.3826834323650905589, 0.000000000000000000 ) ) ;
#3444 = ORIENTED_EDGE ( 'NONE', *, *, #21929, .T. ) ;
#3445 = PERSON_AND_ORGANIZATION_ROLE ( 'creator' ) ;
#3446 = VERTEX_POINT ( 'NONE', #30221 ) ;
#3447 = ORIENTED_EDGE ( 'NONE', *, *, #12114, .T. ) ;
#3449 = ORIENTED_EDGE ( 'NONE', *, *, #28064, .T. ) ;
#3448 = CARTESIAN_POINT ( 'NONE',  ( -175.0000000000000284, -10.00000000000000000, -190.0000000000000000 ) ) ;
#3450 = CARTESIAN_POINT ( 'NONE',  ( -150.0000000000000284, -10.00000000000000000, -237.5000000000000284 ) ) ;
#3451 = EDGE_CURVE ( 'NONE', #1431, #25785, #39832, .T. ) ;
#3452 = CIRCLE ( 'NONE', #23659, 2.499999999999995115 ) ;
#3453 = EDGE_CURVE ( 'NONE', #17689, #9078, #3089, .T. ) ;
#3454 = FACE_BOUND ( 'NONE', #11836, .T. ) ;
#3455 = DIRECTION ( 'NONE',  ( -0.000000000000000000, -0.000000000000000000, 1.000000000000000000 ) ) ;
#3456 = CARTESIAN_POINT ( 'NONE',  ( -125.0000000000000000, -10.00000000000000000, 132.4999999999999716 ) ) ;
#3457 = VERTEX_POINT ( 'NONE', #29993 ) ;
#3458 = EDGE_LOOP ( 'NONE', ( #34796, #12660 ) ) ;
#3459 = ORIENTED_EDGE ( 'NONE', *, *, #43913, .F. ) ;
#3460 = CIRCLE ( 'NONE', #37154, 2.500000000000002220 ) ;
#3461 = ORIENTED_EDGE ( 'NONE', *, *, #5352, .F. ) ;
#3462 = VECTOR ( 'NONE', #39018, 1000.000000000000000 ) ;
#3463 = ORIENTED_EDGE ( 'NONE', *, *, #17998, .T. ) ;
#3464 = VERTEX_POINT ( 'NONE', #11721 ) ;
#3466 = VERTEX_POINT ( 'NONE', #36809 ) ;
#3465 = DIRECTION ( 'NONE',  ( 0.000000000000000000, 0.000000000000000000, -1.000000000000000000 ) ) ;
#3467 = DIRECTION ( 'NONE',  ( 0.000000000000000000, 0.000000000000000000, 1.000000000000000000 ) ) ;
#3468 = FACE_OUTER_BOUND ( 'NONE', #26736, .T. ) ;
#3469 = EDGE_CURVE ( 'NONE', #14778, #9726, #10603, .T. ) ;
#3470 = ORIENTED_EDGE ( 'NONE', *, *, #32035, .T. ) ;
#3471 = ORIENTED_EDGE ( 'NONE', *, *, #32843, .T. ) ;
#3472 = CIRCLE ( 'NONE', #39425, 49.85729008881249769 ) ;
#3473 = EDGE_CURVE ( 'NONE', #40884, #29351, #35318, .T. ) ;
#3474 = EDGE_CURVE ( 'NONE', #17688, #20601, #16582, .T. ) ;
#3475 = EDGE_CURVE ( 'NONE', #34301, #20347, #27393, .T. ) ;
#3476 = EDGE_CURVE ( 'NONE', #3042, #13304, #38187, .T. ) ;
#3477 = VECTOR ( 'NONE', #21211, 1000.000000000000000 ) ;
#3478 = CIRCLE ( 'NONE', #38712, 2.499999999999995115 ) ;
#3479 = LINE ( 'NONE', #21542, #25287 ) ;
#3480 = AXIS2_PLACEMENT_3D ( 'NONE', #42027, #38732, #12703 ) ;
#3481 = DIRECTION ( 'NONE',  ( 1.000000000000000000, 0.000000000000000000, 0.000000000000000000 ) ) ;
#3482 = CIRCLE ( 'NONE', #15479, 49.85729008881249769 ) ;
#3483 = CARTESIAN_POINT ( 'NONE',  ( 0.000000000000000000, 0.000000000000000000, 0.000000000000000000 ) ) ;
#3484 = DIRECTION ( 'NONE',  ( -1.000000000000000000, -0.000000000000000000, 8.326672684688686379E-17 ) ) ;
#3485 = EDGE_CURVE ( 'NONE', #32068, #1497, #40563, .T. ) ;
#3486 = FACE_OUTER_BOUND ( 'NONE', #21662, .T. ) ;
#3487 = CARTESIAN_POINT ( 'NONE',  ( -150.0000000000000284, -10.00000000000000000, -65.00000000000000000 ) ) ;
#3488 = PRODUCT_RELATED_PRODUCT_CATEGORY ( 'detail', '', ( #14495 ) ) ;
#3489 = ADVANCED_BREP_SHAPE_REPRESENTATION ( '', ( #34811, #25343 ), #32900 ) ;
#3490 = ORIENTED_EDGE ( 'NONE', *, *, #38734, .T. ) ;
#3491 = CONTEXT_DEPENDENT_SHAPE_REPRESENTATION ( #10334, #44868 ) ;
#3492 = DIRECTION ( 'NONE',  ( 1.000000000000000000, 0.000000000000000000, 0.000000000000000000 ) ) ;
#3493 = ORIENTED_EDGE ( 'NONE', *, *, #30681, .T. ) ;
#3494 = LINE ( 'NONE', #46414, #7826 ) ;
#3495 = FACE_OUTER_BOUND ( 'NONE', #17662, .T. ) ;
#3496 = CARTESIAN_POINT ( 'NONE',  ( -84.99999999999997158, 2.179497266190837390, 3.775000000000296563 ) ) ;
#3497 = CYLINDRICAL_SURFACE ( 'NONE', #22131, 2.500000000000002220 ) ;
#3498 = DIRECTION ( 'NONE',  ( 1.000000000000000000, 0.000000000000000000, 0.000000000000000000 ) ) ;
#3499 = AXIS2_PLACEMENT_3D ( 'NONE', #45865, #10432, #7143 ) ;
#3500 = CARTESIAN_POINT ( 'NONE',  ( -49.99999999999998579, -10.00000000000000000, -137.5000000000000000 ) ) ;
#3501 = CARTESIAN_POINT ( 'NONE',  ( 21.80713751839811465, 45.48081459834887852, 67.99999999999998579 ) ) ;
#3502 = LINE ( 'NONE', #35880, #37802 ) ;
#3503 = CARTESIAN_POINT ( 'NONE',  ( 199.9999999999999716, 0.000000000000000000, -40.00000000000000711 ) ) ;
#3504 = PERSON_AND_ORGANIZATION_ROLE ( 'creator' ) ;
#3506 = ORIENTED_EDGE ( 'NONE', *, *, #22116, .T. ) ;
#3505 = FACE_OUTER_BOUND ( 'NONE', #22378, .T. ) ;
#3507 = VERTEX_POINT ( 'NONE', #45460 ) ;
#3508 = ORIENTED_EDGE ( 'NONE', *, *, #9744, .F. ) ;
#3510 = EDGE_LOOP ( 'NONE', ( #25590, #14595, #25072, #17546 ) ) ;
#3509 = PLANE ( 'NONE',  #40811 ) ;
#3511 = CARTESIAN_POINT ( 'NONE',  ( -75.00000000000001421, -10.00000000000000000, 84.99999999999998579 ) ) ;
#3512 = CARTESIAN_POINT ( 'NONE',  ( 100.0000000000000000, -10.00000000000000000, 112.5000000000000142 ) ) ;
#3513 = CARTESIAN_POINT ( 'NONE',  ( 0.000000000000000000, 0.000000000000000000, 163.0000000000000000 ) ) ;
#3514 = DIRECTION ( 'NONE',  ( 0.9238795325112844070, -0.3826834323650954994, 0.000000000000000000 ) ) ;
#3515 = CARTESIAN_POINT ( 'NONE',  ( -100.0000000000000000, -10.00000000000000000, -67.50000000000000000 ) ) ;
#3516 = DIRECTION ( 'NONE',  ( 0.000000000000000000, 0.000000000000000000, -1.000000000000000000 ) ) ;
#3517 = DIRECTION ( 'NONE',  ( 0.8623724356957939152, -0.3623724356957976345, -0.3535533905932719545 ) ) ;
#3518 = CARTESIAN_POINT ( 'NONE',  ( 7.471460235688091700, 0.6536680706074377012, 175.0000000000000000 ) ) ;
#3519 = CARTESIAN_POINT ( 'NONE',  ( -20.00000000000020606, -245.0000000000000568, 10.00000000000000000 ) ) ;
#3520 = ORIENTED_EDGE ( 'NONE', *, *, #42827, .T. ) ;
#3521 = ORIENTED_EDGE ( 'NONE', *, *, #37602, .T. ) ;
#3522 = ORIENTED_EDGE ( 'NONE', *, *, #10375, .F. ) ;
#3523 = ORIENTED_EDGE ( 'NONE', *, *, #2879, .T. ) ;
#3524 = VERTEX_POINT ( 'NONE', #13546 ) ;
#3525 = EDGE_LOOP ( 'NONE', ( #35024, #5281, #3670, #31672 ) ) ;
#3526 = EDGE_CURVE ( 'NONE', #38638, #19460, #2754, .T. ) ;
#3527 = VECTOR ( 'NONE', #6821, 1000.000000000000000 ) ;
#3528 = CIRCLE ( 'NONE', #46229, 2.499999999999995115 ) ;
#3529 = AXIS2_PLACEMENT_3D ( 'NONE', #26943, #34700, #9362 ) ;
#3530 = CIRCLE ( 'NONE', #34991, 44.84138016386204129 ) ;
#3531 = CIRCLE ( 'NONE', #29750, 49.85729008881249058 ) ;
#3532 = ADVANCED_FACE ( 'NONE', ( #35129 ), #17069, .F. ) ;
#3533 = EDGE_CURVE ( 'NONE', #4299, #41912, #18027, .T. ) ;
#3534 = CIRCLE ( 'NONE', #18534, 2.500000000000002220 ) ;
#3535 = CARTESIAN_POINT ( 'NONE',  ( 16.29661715751604234, 9.888001163098815383, 40.76331318992495767 ) ) ;
#3536 = AXIS2_PLACEMENT_3D ( 'NONE', #37100, #19937, #34262 ) ;
#3537 = CARTESIAN_POINT ( 'NONE',  ( 53.01767133111542307, -16.02390394281582786, 67.99999999999998579 ) ) ;
#3538 = VERTEX_POINT ( 'NONE', #23404 ) ;
#3539 = AXIS2_PLACEMENT_3D ( 'NONE', #16334, #16564, #12813 ) ;
#3540 = AXIS2_PLACEMENT_3D ( 'NONE', #32322, #8369, #37454 ) ;
#3541 = VERTEX_POINT ( 'NONE', #38414 ) ;
#3542 = ORIENTED_EDGE ( 'NONE', *, *, #28216, .F. ) ;
#3543 = DIRECTION ( 'NONE',  ( 0.000000000000000000, 0.000000000000000000, 1.000000000000000000 ) ) ;
#3544 = CYLINDRICAL_SURFACE ( 'NONE', #15119, 2.499999999999995115 ) ;
#3545 = DIRECTION ( 'NONE',  ( -0.5000000000000001110, 1.745740669421567072E-15, 0.8660254037844385966 ) ) ;
#3546 = CARTESIAN_POINT ( 'NONE',  ( 174.9999999999999716, -10.00000000000000000, 112.5000000000000142 ) ) ;
#3547 = AXIS2_PLACEMENT_3D ( 'NONE', #37886, #40080, #11700 ) ;
#3548 = VECTOR ( 'NONE', #29766, 1000.000000000000000 ) ;
#3549 = CYLINDRICAL_SURFACE ( 'NONE', #17498, 2.500000000000002220 ) ;
#3550 = CARTESIAN_POINT ( 'NONE',  ( 100.0000000000000000, -10.00000000000000000, 134.9999999999999716 ) ) ;
#3551 = CARTESIAN_POINT ( 'NONE',  ( 1.899999999999999911, 0.000000000000000000, 175.0000000000000000 ) ) ;
#3552 = CALENDAR_DATE ( 2025, 26, 11 ) ;
#3554 = ORIENTED_EDGE ( 'NONE', *, *, #32072, .F. ) ;
#3553 = LINE ( 'NONE', #35923, #17753 ) ;
#3555 = ORIENTED_EDGE ( 'NONE', *, *, #32903, .F. ) ;
#3556 = ORIENTED_EDGE ( 'NONE', *, *, #16274, .T. ) ;
#3557 = VERTEX_POINT ( 'NONE', #6262 ) ;
#3559 = ADVANCED_FACE ( 'NONE', ( #20588 ), #30905, .F. ) ;
#3558 = EDGE_LOOP ( 'NONE', ( #16697, #28629, #22374, #7086 ) ) ;
#3560 = CARTESIAN_POINT ( 'NONE',  ( 0.000000000000000000, 0.000000000000000000, 15.00000000000000000 ) ) ;
#3561 = CARTESIAN_POINT ( 'NONE',  ( 0.000000000000000000, 0.000000000000000000, 180.0000000000000000 ) ) ;
#3562 = CARTESIAN_POINT ( 'NONE',  ( -19.57766952966365892, 17.67766952966371719, 180.0000000000000000 ) ) ;
#3563 = DIRECTION ( 'NONE',  ( -0.000000000000000000, 1.000000000000000000, -0.000000000000000000 ) ) ;
#3564 = CARTESIAN_POINT ( 'NONE',  ( 74.99999999999998579, -10.00000000000000000, 84.99999999999998579 ) ) ;
#3565 = DIRECTION ( 'NONE',  ( 0.000000000000000000, 0.000000000000000000, 1.000000000000000000 ) ) ;
#3566 = DIRECTION ( 'NONE',  ( 1.000000000000000000, -0.000000000000000000, -0.000000000000000000 ) ) ;
#3567 = FACE_OUTER_BOUND ( 'NONE', #23432, .T. ) ;
#3568 = EDGE_LOOP ( 'NONE', ( #36153, #22278, #16205, #30259 ) ) ;
#3569 = CARTESIAN_POINT ( 'NONE',  ( -49.99999999999998579, -10.00000000000000000, -187.5000000000000000 ) ) ;
#3570 = ORIENTED_EDGE ( 'NONE', *, *, #10555, .T. ) ;
#3571 = ORIENTED_EDGE ( 'NONE', *, *, #30248, .F. ) ;
#3572 = VERTEX_POINT ( 'NONE', #41710 ) ;
#3573 = PERSON_AND_ORGANIZATION ( #24171, #868 ) ;
#3574 = CARTESIAN_POINT ( 'NONE',  ( -150.0000000000000284, -10.00000000000000000, -115.0000000000000142 ) ) ;
#3575 = CARTESIAN_POINT ( 'NONE',  ( 49.99999999999998579, -10.00000000000000000, -62.50000000000000000 ) ) ;
#3576 = CARTESIAN_POINT ( 'NONE',  ( 6.696295947332058240, -7.428059656581470271, 26.93631929728466190 ) ) ;
#3577 = LINE ( 'NONE', #11082, #21181 ) ;
#3578 = CARTESIAN_POINT ( 'NONE',  ( -24.99999999999999289, -10.00000000000000000, 110.0000000000000142 ) ) ;
#3579 = ORIENTED_EDGE ( 'NONE', *, *, #31387, .F. ) ;
#3580 = ORIENTED_EDGE ( 'NONE', *, *, #31874, .F. ) ;
#3581 = VERTEX_POINT ( 'NONE', #34661 ) ;
#3582 = FACE_OUTER_BOUND ( 'NONE', #36679, .T. ) ;
#3583 = VERTEX_POINT ( 'NONE', #34213 ) ;
#3584 = CIRCLE ( 'NONE', #11089, 2.099999999999987210 ) ;
#3585 = EDGE_CURVE ( 'NONE', #6931, #32614, #881, .T. ) ;
#3586 = CIRCLE ( 'NONE', #26806, 2.500000000000002220 ) ;
#3587 = AXIS2_PLACEMENT_3D ( 'NONE', #13930, #21421, #27989 ) ;
#3588 = CIRCLE ( 'NONE', #26043, 2.500000000000002220 ) ;
#3589 = VECTOR ( 'NONE', #8166, 1000.000000000000000 ) ;
#3590 = EDGE_CURVE ( 'NONE', #21107, #16443, #149, .T. ) ;
#3591 = EDGE_CURVE ( 'NONE', #25043, #16324, #40607, .T. ) ;
#3592 = DIRECTION ( 'NONE',  ( 1.224646799147353207E-16, -1.000000000000000000, 2.249639673992787507E-31 ) ) ;
#3593 = CARTESIAN_POINT ( 'NONE',  ( -125.0000000000000000, -10.00000000000000000, -115.0000000000000142 ) ) ;
#3594 = EDGE_CURVE ( 'NONE', #29654, #43963, #39089, .T. ) ;
#3595 = FACE_OUTER_BOUND ( 'NONE', #46189, .T. ) ;
#3596 = CARTESIAN_POINT ( 'NONE',  ( -76.33819270004228486, 200.0000000000000568, 4.999999999999979572 ) ) ;
#3597 = LINE ( 'NONE', #20726, #46379 ) ;
#3598 = CARTESIAN_POINT ( 'NONE',  ( -25.47646561805772691, -19.31191643205284336, -31.67016866600698322 ) ) ;
#3599 = CARTESIAN_POINT ( 'NONE',  ( -60.10407640085621495, 4.358994532381674780, 60.10407640085684733 ) ) ;
#3600 = CARTESIAN_POINT ( 'NONE',  ( 49.65995895010598105, -27.35129405888215004, -6.000000000000001776 ) ) ;
#3601 = FACE_OUTER_BOUND ( 'NONE', #40421, .T. ) ;
#3602 = CARTESIAN_POINT ( 'NONE',  ( -175.0000000000000284, 0.000000000000000000, -62.50000000000000000 ) ) ;
#3603 = CARTESIAN_POINT ( 'NONE',  ( -150.0000000000000284, -10.00000000000000000, -240.0000000000000284 ) ) ;
#3604 = CARTESIAN_POINT ( 'NONE',  ( 50.95946363996036155, -27.88956652578727358, 0.000000000000000000 ) ) ;
#3605 = DIRECTION ( 'NONE',  ( -0.7071067811865463515, 9.949103302895093575E-17, -0.7071067811865487940 ) ) ;
#3606 = ORIENTED_EDGE ( 'NONE', *, *, #5226, .F. ) ;
#3607 = ORIENTED_EDGE ( 'NONE', *, *, #25943, .T. ) ;
#3608 = EDGE_LOOP ( 'NONE', ( #26354, #33344 ) ) ;
#3609 = PRODUCT_DEFINITION_SHAPE ( 'NONE', 'NONE',  #28687 ) ;
#3610 = DIRECTION ( 'NONE',  ( 7.406550393246758560E-15, 0.7071067811865439090, -0.7071067811865512365 ) ) ;
#3611 = FACE_OUTER_BOUND ( 'NONE', #40151, .T. ) ;
#3612 = AXIS2_PLACEMENT_3D ( 'NONE', #31756, #10641, #9928 ) ;
#3613 = FACE_OUTER_BOUND ( 'NONE', #24891, .T. ) ;
#3614 = AXIS2_PLACEMENT_3D ( 'NONE', #16221, #19728, #4963 ) ;
#3615 = CARTESIAN_POINT ( 'NONE',  ( 150.0000000000000000, -10.00000000000000000, -215.0000000000000284 ) ) ;
#3616 = CARTESIAN_POINT ( 'NONE',  ( -75.00000000000001421, -10.00000000000000000, 12.49999999999997691 ) ) ;
#3617 = DIRECTION ( 'NONE',  ( 0.000000000000000000, 0.000000000000000000, 1.000000000000000000 ) ) ;
#3618 = B_SPLINE_CURVE_WITH_KNOTS ( 'NONE', 3,
 ( #12730, #20223, #6143, #41355, #45103, #27507, #34321, #9668, #17181, #2407, #16720, #31039, #13213, #45349, #24456, #27726, #30787, #38071 ),
 .UNSPECIFIED., .F., .F.,
 ( 4, 2, 2, 2, 2, 2, 2, 2, 4 ),
 ( 0.000000000000000000, 0.0007874890616762520454, 0.001574978123352504091, 0.002362467185028756245, 0.003149956246705008182, 0.003937445308381260119, 0.004724934370057512489, 0.005512423431733763993, 0.006299912493410016363 ),
 .UNSPECIFIED. ) ;
#3619 = CARTESIAN_POINT ( 'NONE',  ( 1.607774469876491308, -1.589510048006740561, 145.6765661239931262 ) ) ;
#3620 = CARTESIAN_POINT ( 'NONE',  ( 7.074085365595127683, 59.58151824383359241, 0.000000000000000000 ) ) ;
#3621 = CIRCLE ( 'NONE', #35064, 2.099999999999990763 ) ;
#3622 = DIRECTION ( 'NONE',  ( 0.000000000000000000, 1.000000000000000000, 0.000000000000000000 ) ) ;
#3623 = ORIENTED_EDGE ( 'NONE', *, *, #29953, .F. ) ;
#3624 = ORIENTED_EDGE ( 'NONE', *, *, #45850, .F. ) ;
#3625 = COORDINATED_UNIVERSAL_TIME_OFFSET ( 0, 0, .AHEAD. ) ;
#3626 = VERTEX_POINT ( 'NONE', #27852 ) ;
#3627 = CARTESIAN_POINT ( 'NONE',  ( 4.883981445555716228, 12.78483708694214371, 48.09800869545355084 ) ) ;
#3628 = CARTESIAN_POINT ( 'NONE',  ( -100.0000000000000000, 100.0000000000000000, 69.00000000000000000 ) ) ;
#3629 = CARTESIAN_POINT ( 'NONE',  ( -100.0000000000000000, -10.00000000000000000, -17.50000000000000711 ) ) ;
#3630 = CARTESIAN_POINT ( 'NONE',  ( -253.7499999999999147, 200.0000000000001137, -5.000000000000000000 ) ) ;
#3631 = DIRECTION ( 'NONE',  ( -0.000000000000000000, 1.000000000000000000, -0.000000000000000000 ) ) ;
#3632 = EDGE_CURVE ( 'NONE', #44759, #40493, #24343, .T. ) ;
#3633 = VERTEX_POINT ( 'NONE', #28091 ) ;
#3634 = ORIENTED_EDGE ( 'NONE', *, *, #22978, .F. ) ;
#3635 = ORIENTED_EDGE ( 'NONE', *, *, #2545, .T. ) ;
#3636 = EDGE_LOOP ( 'NONE', ( #5369, #33749, #10213, #25467 ) ) ;
#3638 = ORIENTED_EDGE ( 'NONE', *, *, #39594, .F. ) ;
#3637 = CARTESIAN_POINT ( 'NONE',  ( 24.99999999999999289, -10.00000000000000000, 112.5000000000000142 ) ) ;
#3639 = DIRECTION ( 'NONE',  ( 0.000000000000000000, 1.000000000000000000, 0.000000000000000000 ) ) ;
#3640 = DIRECTION ( 'NONE',  ( 0.000000000000000000, 0.000000000000000000, 1.000000000000000000 ) ) ;
#3641 = VERTEX_POINT ( 'NONE', #20818 ) ;
#3642 = CC_DESIGN_PERSON_AND_ORGANIZATION_ASSIGNMENT ( #42051, #19761, ( #10613 ) ) ;
#3643 = ADVANCED_FACE ( 'NONE', ( #34431 ), #9559, .F. ) ;
#3644 = EDGE_CURVE ( 'NONE', #37283, #40939, #1665, .T. ) ;
#3645 = EDGE_CURVE ( 'NONE', #2011, #37270, #3684, .T. ) ;
#3646 = AXIS2_PLACEMENT_3D ( 'NONE', #19060, #15070, #1239 ) ;
#3647 =( GEOMETRIC_REPRESENTATION_CONTEXT ( 3 ) GLOBAL_UNCERTAINTY_ASSIGNED_CONTEXT ( ( #34786 ) ) GLOBAL_UNIT_ASSIGNED_CONTEXT ( ( #21366, #44552, #12428 ) ) REPRESENTATION_CONTEXT ( 'NONE', 'WORKASPACE' ) );
#3648 = CARTESIAN_POINT ( 'NONE',  ( -49.99999999999998579, -10.00000000000000000, 62.50000000000002842 ) ) ;
#3649 = LINE ( 'NONE', #14895, #20531 ) ;
#3650 = EDGE_CURVE ( 'NONE', #15378, #19756, #7648, .T. ) ;
#3651 = CARTESIAN_POINT ( 'NONE',  ( 49.99999999999998579, -10.00000000000000000, -140.0000000000000000 ) ) ;
#3652 = CARTESIAN_POINT ( 'NONE',  ( 0.000000000000000000, -10.00000000000000000, -140.0000000000000000 ) ) ;
#3653 = LINE ( 'NONE', #46126, #21575 ) ;
#3654 = CYLINDRICAL_SURFACE ( 'NONE', #35654, 1.000000000000000000 ) ;
#3655 = DIRECTION ( 'NONE',  ( -1.000000000000000000, 0.000000000000000000, -0.000000000000000000 ) ) ;
#3656 = CARTESIAN_POINT ( 'NONE',  ( -2.092894725812393553, 170.0000000000000000, -3.625000000000000444 ) ) ;
#3657 = DIRECTION ( 'NONE',  ( -0.000000000000000000, 1.000000000000000000, -0.000000000000000000 ) ) ;
#3658 = CARTESIAN_POINT ( 'NONE',  ( -20.00000000000023448, 244.9999999999999432, 0.000000000000000000 ) ) ;
#3659 = DIRECTION ( 'NONE',  ( 0.000000000000000000, 0.000000000000000000, 1.000000000000000000 ) ) ;
#3660 = ORIENTED_EDGE ( 'NONE', *, *, #45136, .F. ) ;
#3661 = ORIENTED_EDGE ( 'NONE', *, *, #46392, .T. ) ;
#3662 = ORIENTED_EDGE ( 'NONE', *, *, #44935, .F. ) ;
#3663 = DIRECTION ( 'NONE',  ( -1.000000000000000000, -8.101659599975915054E-18, -3.538835890992686473E-16 ) ) ;
#3664 = LINE ( 'NONE', #392, #24666 ) ;
#3665 = CARTESIAN_POINT ( 'NONE',  ( 49.99999999999998579, -10.00000000000000000, -112.5000000000000142 ) ) ;
#3666 = CARTESIAN_POINT ( 'NONE',  ( 241.3500000000001364, 155.0000000000001421, -5.000000000000000000 ) ) ;
#3667 = CARTESIAN_POINT ( 'NONE',  ( -200.0000000000000000, -10.00000000000000000, 57.50000000000002842 ) ) ;
#3668 = FACE_BOUND ( 'NONE', #31364, .T. ) ;
#3669 = DIRECTION ( 'NONE',  ( 0.8660254037844392627, 0.4999999999999991673, 1.798476142488438744E-14 ) ) ;
#3670 = ORIENTED_EDGE ( 'NONE', *, *, #9402, .T. ) ;
#3671 = VERTEX_POINT ( 'NONE', #3456 ) ;
#3672 = APPROVAL_ROLE ( '' ) ;
#3673 = ORIENTED_EDGE ( 'NONE', *, *, #18422, .F. ) ;
#3674 = VERTEX_POINT ( 'NONE', #21285 ) ;
#3676 = VERTEX_POINT ( 'NONE', #14936 ) ;
#3675 = PLANE ( 'NONE',  #7095 ) ;
#3677 = DIRECTION ( 'NONE',  ( 0.000000000000000000, 0.000000000000000000, 1.000000000000000000 ) ) ;
#3678 = EDGE_CURVE ( 'NONE', #36660, #10495, #12866, .T. ) ;
#3679 = AXIS2_PLACEMENT_3D ( 'NONE', #16227, #26777, #44828 ) ;
#3680 = FACE_BOUND ( 'NONE', #18926, .T. ) ;
#3681 = EDGE_CURVE ( 'NONE', #21105, #40244, #43584, .T. ) ;
#3682 = CIRCLE ( 'NONE', #29899, 2.099999999999990763 ) ;
#3683 = DIRECTION ( 'NONE',  ( 0.9238795325112836299, -0.3826834323650974423, 0.000000000000000000 ) ) ;
#3684 = LINE ( 'NONE', #17986, #15879 ) ;
#3685 = ORIENTED_EDGE ( 'NONE', *, *, #6674, .T. ) ;
#3686 = ORIENTED_EDGE ( 'NONE', *, *, #43008, .T. ) ;
#3687 = EDGE_LOOP ( 'NONE', ( #32185, #671, #38420, #2012 ) ) ;
#3688 = ORIENTED_EDGE ( 'NONE', *, *, #24812, .T. ) ;
#3689 = ORIENTED_EDGE ( 'NONE', *, *, #24357, .F. ) ;
#3690 = ORIENTED_EDGE ( 'NONE', *, *, #17998, .F. ) ;
#3691 = ADVANCED_FACE ( 'NONE', ( #32301 ), #39576, .F. ) ;
#3693 = ORIENTED_EDGE ( 'NONE', *, *, #20483, .T. ) ;
#3692 = FACE_OUTER_BOUND ( 'NONE', #45105, .T. ) ;
#3694 = DIRECTION ( 'NONE',  ( 0.000000000000000000, 1.000000000000000000, 0.000000000000000000 ) ) ;
#3695 = DIRECTION ( 'NONE',  ( 0.000000000000000000, 0.000000000000000000, 1.000000000000000000 ) ) ;
#3696 = VERTEX_POINT ( 'NONE', #38871 ) ;
#3697 = ORIENTED_EDGE ( 'NONE', *, *, #10211, .F. ) ;
#3698 = ADVANCED_FACE ( 'NONE', ( #32548 ), #36300, .F. ) ;
#3699 = EDGE_CURVE ( 'NONE', #13610, #7248, #42631, .T. ) ;
#3700 = ADVANCED_FACE ( 'NONE', ( #11190 ), #25270, .F. ) ;
#3701 = AXIS2_PLACEMENT_3D ( 'NONE', #43307, #42835, #40239 ) ;
#3702 = EDGE_CURVE ( 'NONE', #38063, #43937, #10483, .T. ) ;
#3703 = AXIS2_PLACEMENT_3D ( 'NONE', #17845, #31687, #20883 ) ;
#3704 = VECTOR ( 'NONE', #13071, 1000.000000000000114 ) ;
#3705 = CC_DESIGN_APPROVAL ( #39928, ( #14227 ) ) ;
#3706 = EDGE_CURVE ( 'NONE', #42660, #38672, #30122, .T. ) ;
#3707 = LINE ( 'NONE', #36075, #23770 ) ;
#3708 = CIRCLE ( 'NONE', #35936, 2.500000000000002220 ) ;
#3709 = DIRECTION ( 'NONE',  ( 0.000000000000000000, 1.000000000000000000, 0.000000000000000000 ) ) ;
#3710 = DIRECTION ( 'NONE',  ( 0.000000000000000000, 1.000000000000000000, 0.000000000000000000 ) ) ;
#3711 = CARTESIAN_POINT ( 'NONE',  ( 265.0000000000001137, 220.0000000000000853, -10.00000000000000000 ) ) ;
#3712 = CARTESIAN_POINT ( 'NONE',  ( 8.056427816467341074, -5.924760326338960326, 23.67891091248654334 ) ) ;
#3713 = CARTESIAN_POINT ( 'NONE',  ( 124.9999999999999716, 0.000000000000000000, -15.00000000000001421 ) ) ;
#3714 = DIRECTION ( 'NONE',  ( 0.000000000000000000, 1.000000000000000000, 0.000000000000000000 ) ) ;
#3715 = PLANE ( 'NONE',  #695 ) ;
#3716 = ORIENTED_EDGE ( 'NONE', *, *, #9073, .F. ) ;
#3717 = DATE_TIME_ROLE ( 'classification_date' ) ;
#3718 = ORIENTED_EDGE ( 'NONE', *, *, #2443, .T. ) ;
#3719 = CARTESIAN_POINT ( 'NONE',  ( -100.0000000000000000, -10.00000000000000000, -190.0000000000000000 ) ) ;
#3720 = DIRECTION ( 'NONE',  ( -0.000000000000000000, 1.000000000000000000, -0.000000000000000000 ) ) ;
#3721 = FACE_OUTER_BOUND ( 'NONE', #28105, .T. ) ;
#3722 = LINE ( 'NONE', #11698, #41269 ) ;
#3723 = FACE_OUTER_BOUND ( 'NONE', #40208, .T. ) ;
#3724 = CARTESIAN_POINT ( 'NONE',  ( 199.9999999999999716, 0.000000000000000000, 9.999999999999980460 ) ) ;
#3725 = CARTESIAN_POINT ( 'NONE',  ( -175.0000000000000284, 0.000000000000000000, 110.0000000000000142 ) ) ;
#3726 = DIRECTION ( 'NONE',  ( -0.000000000000000000, -0.000000000000000000, 1.000000000000000000 ) ) ;
#3727 = DIRECTION ( 'NONE',  ( 0.000000000000000000, 0.000000000000000000, 1.000000000000000000 ) ) ;
#3728 = APPLICATION_PROTOCOL_DEFINITION ( 'international standard', 'config_control_design', 1994, #2535 ) ;
#3730 = VERTEX_POINT ( 'NONE', #3215 ) ;
#3729 = DIRECTION ( 'NONE',  ( 0.000000000000000000, 0.000000000000000000, 1.000000000000000000 ) ) ;
#3731 = VERTEX_POINT ( 'NONE', #3919 ) ;
#3732 = ORIENTED_EDGE ( 'NONE', *, *, #7732, .F. ) ;
#3734 = VERTEX_POINT ( 'NONE', #17764 ) ;
#3733 = DIRECTION ( 'NONE',  ( -0.7071067811865489050, -0.7071067811865462405, 1.022195611122228317E-17 ) ) ;
#3735 = LINE ( 'NONE', #32358, #3025 ) ;
#3736 = CARTESIAN_POINT ( 'NONE',  ( -110.0000000000000000, -44.08832831251174866, 38.58425916178475745 ) ) ;
#3738 = ADVANCED_FACE ( 'NONE', ( #25491, #29024, #32074, #24792, #43335, #28310, #39352, #18462, #24568, #17539, #21042, #31855, #46158, #14020, #25034 ), #46381, .F. ) ;
#3737 = DIRECTION ( 'NONE',  ( 1.000000000000000000, -0.000000000000000000, -0.000000000000000000 ) ) ;
#3739 = CARTESIAN_POINT ( 'NONE',  ( -100.0000000000000000, -10.00000000000000000, -62.50000000000000000 ) ) ;
#3740 = EDGE_CURVE ( 'NONE', #26382, #7768, #17360, .T. ) ;
#3741 = DIRECTION ( 'NONE',  ( 0.000000000000000000, 0.000000000000000000, 1.000000000000000000 ) ) ;
#3742 = FACE_BOUND ( 'NONE', #3267, .T. ) ;
#3743 = DIRECTION ( 'NONE',  ( -0.000000000000000000, 1.000000000000000000, -0.000000000000000000 ) ) ;
#3744 = CARTESIAN_POINT ( 'NONE',  ( -6.590171027066415786E-15, -3.269245899286255863, 1.887500000000000400 ) ) ;
#3745 = VERTEX_POINT ( 'NONE', #32998 ) ;
#3746 = EDGE_CURVE ( 'NONE', #42117, #2755, #36129, .T. ) ;
#3747 = EDGE_LOOP ( 'NONE', ( #38629, #29983 ) ) ;
#3748 = ORIENTED_EDGE ( 'NONE', *, *, #23427, .F. ) ;
#3749 = EDGE_LOOP ( 'NONE', ( #26352, #36110, #39286, #27449 ) ) ;
#3750 = ORIENTED_EDGE ( 'NONE', *, *, #28216, .T. ) ;
#3751 = EDGE_CURVE ( 'NONE', #31973, #46395, #13638, .T. ) ;
#3752 = ORIENTED_EDGE ( 'NONE', *, *, #42720, .T. ) ;
#3753 = AXIS2_PLACEMENT_3D ( 'NONE', #39713, #17682, #3834 ) ;
#3754 = CIRCLE ( 'NONE', #9720, 2.500000000000002220 ) ;
#3755 = CIRCLE ( 'NONE', #20185, 2.500000000000002220 ) ;
#3756 = CC_DESIGN_APPROVAL ( #33640, ( #28485 ) ) ;
#3757 = AXIS2_PLACEMENT_3D ( 'NONE', #40291, #29504, #18705 ) ;
#3758 = AXIS2_PLACEMENT_3D ( 'NONE', #25624, #22123, #18589 ) ;
#3759 = EDGE_CURVE ( 'NONE', #13609, #27605, #23119, .T. ) ;
#3760 = APPROVAL ( #10193, 'UNSPECIFIED' ) ;
#3761 = EDGE_CURVE ( 'NONE', #15915, #19323, #37437, .T. ) ;
#3762 =( REPRESENTATION_RELATIONSHIP ('NONE','NONE', #27742, #8596 ) REPRESENTATION_RELATIONSHIP_WITH_TRANSFORMATION ( #27050 )SHAPE_REPRESENTATION_RELATIONSHIP( ) );
#3763 = DIRECTION ( 'NONE',  ( -1.219044193948983948E-29, -3.491481338843133355E-15, 1.000000000000000000 ) ) ;
#3764 = VECTOR ( 'NONE', #464, 1000.000000000000000 ) ;
#3766 = ADVANCED_FACE ( 'NONE', ( #15164 ), #22440, .F. ) ;
#3765 = CIRCLE ( 'NONE', #11176, 1.899999999999999023 ) ;
#3767 = AXIS2_PLACEMENT_3D ( 'NONE', #7867, #25457, #21482 ) ;
#3768 = CIRCLE ( 'NONE', #45700, 2.500000000000002220 ) ;
#3769 = DIRECTION ( 'NONE',  ( -0.9258200997725507531, -0.3779644730092289739, 0.000000000000000000 ) ) ;
#3770 = ORIENTED_EDGE ( 'NONE', *, *, #22064, .T. ) ;
#3771 = APPROVAL_PERSON_ORGANIZATION ( #37477, #40789, #8395 ) ;
#3772 = ORIENTED_EDGE ( 'NONE', *, *, #35904, .T. ) ;
#3773 = CARTESIAN_POINT ( 'NONE',  ( 199.9999999999999716, -10.00000000000000000, -17.50000000000000711 ) ) ;
#3774 = VECTOR ( 'NONE', #28828, 1000.000000000000000 ) ;
#3775 = CARTESIAN_POINT ( 'NONE',  ( 222.5000000000000568, 110.0000000000001279, -10.00000000000000000 ) ) ;
#3776 = DIRECTION ( 'NONE',  ( -0.000000000000000000, -0.000000000000000000, -1.000000000000000000 ) ) ;
#3777 = DIRECTION ( 'NONE',  ( 1.000000000000000000, 0.000000000000000000, 0.000000000000000000 ) ) ;
#3778 = PLANE ( 'NONE',  #12240 ) ;
#3779 = FACE_OUTER_BOUND ( 'NONE', #41578, .T. ) ;
#3780 = CARTESIAN_POINT ( 'NONE',  ( 174.9999999999999716, -10.00000000000000000, 57.50000000000002842 ) ) ;
#3781 = APPROVAL_ROLE ( '' ) ;
#3783 = ORIENTED_EDGE ( 'NONE', *, *, #9069, .F. ) ;
#3782 = CYLINDRICAL_SURFACE ( 'NONE', #8027, 2.500000000000002220 ) ;
#3784 = ORIENTED_EDGE ( 'NONE', *, *, #16488, .T. ) ;
#3785 = ORIENTED_EDGE ( 'NONE', *, *, #11093, .F. ) ;
#3786 = EDGE_LOOP ( 'NONE', ( #13262, #8782, #38757, #6582 ) ) ;
#3787 = ORIENTED_EDGE ( 'NONE', *, *, #18987, .F. ) ;
#3788 = DIRECTION ( 'NONE',  ( 1.000000000000000000, 0.000000000000000000, 0.000000000000000000 ) ) ;
#3790 = ADVANCED_FACE ( 'NONE', ( #40269 ), #18911, .F. ) ;
#3789 = CYLINDRICAL_SURFACE ( 'NONE', #20263, 2.500000000000002220 ) ;
#3791 = DIRECTION ( 'NONE',  ( 0.000000000000000000, 0.000000000000000000, 1.000000000000000000 ) ) ;
#3792 = EDGE_CURVE ( 'NONE', #38980, #39079, #11662, .T. ) ;
#3793 = CARTESIAN_POINT ( 'NONE',  ( 174.9999999999999716, -10.00000000000000000, 37.50000000000000000 ) ) ;
#3794 = DIRECTION ( 'NONE',  ( 0.000000000000000000, 0.000000000000000000, 1.000000000000000000 ) ) ;
#3795 = PLANE ( 'NONE',  #25011 ) ;
#3796 = DIRECTION ( 'NONE',  ( 0.000000000000000000, 0.000000000000000000, 1.000000000000000000 ) ) ;
#3797 = CARTESIAN_POINT ( 'NONE',  ( -26.15854378190462981, -48.81976605999812335, 1.000000000000000000 ) ) ;
#3798 = VERTEX_POINT ( 'NONE', #33919 ) ;
#3799 = EDGE_CURVE ( 'NONE', #8121, #8947, #29479, .T. ) ;
#3800 = CARTESIAN_POINT ( 'NONE',  ( 3.269245899286242096, -1.334664049489641124, 1.334664049489611592 ) ) ;
#3801 = VERTEX_POINT ( 'NONE', #16092 ) ;
#3802 = ORIENTED_EDGE ( 'NONE', *, *, #10350, .T. ) ;
#3803 = VERTEX_POINT ( 'NONE', #1328 ) ;
#3804 = COORDINATED_UNIVERSAL_TIME_OFFSET ( 0, 0, .AHEAD. ) ;
#3805 = CARTESIAN_POINT ( 'NONE',  ( 105.0000000000001279, 155.0000000000000853, 0.000000000000000000 ) ) ;
#3806 = UNCERTAINTY_MEASURE_WITH_UNIT (LENGTH_MEASURE( 1.000000000000000082E-05 ), #5084, 'distance_accuracy_value', 'NONE');
#3807 = CARTESIAN_POINT ( 'NONE',  ( 49.99999999999998579, -10.00000000000000000, -240.0000000000000284 ) ) ;
#3808 = CARTESIAN_POINT ( 'NONE',  ( 8.342416792648576163, -5.513989667902457370, 25.00000000000000000 ) ) ;
#3809 = CARTESIAN_POINT ( 'NONE',  ( -150.0000000000000284, -10.00000000000000000, -90.00000000000000000 ) ) ;
#3810 = FACE_OUTER_BOUND ( 'NONE', #1248, .T. ) ;
#3811 = DIRECTION ( 'NONE',  ( 0.000000000000000000, 1.000000000000000000, 0.000000000000000000 ) ) ;
#3812 = VERTEX_POINT ( 'NONE', #7902 ) ;
#3813 = EDGE_LOOP ( 'NONE', ( #1850, #32631, #3287 ) ) ;
#3814 = ORIENTED_EDGE ( 'NONE', *, *, #42369, .T. ) ;
#3815 = CC_DESIGN_SECURITY_CLASSIFICATION ( #37510, ( #46452 ) ) ;
#3817 = DIRECTION ( 'NONE',  ( 0.000000000000000000, 0.000000000000000000, -1.000000000000000000 ) ) ;
#3816 = CC_DESIGN_PERSON_AND_ORGANIZATION_ASSIGNMENT ( #43415, #7519, ( #8221 ) ) ;
#3818 = AXIS2_PLACEMENT_3D ( 'NONE', #2521, #27844, #35123 ) ;
#3819 = AXIS2_PLACEMENT_3D ( 'NONE', #5933, #13690, #38563 ) ;
#3820 = AXIS2_PLACEMENT_3D ( 'NONE', #43200, #29114, #39902 ) ;
#3821 = APPROVAL_PERSON_ORGANIZATION ( #32987, #17531, #37426 ) ;
#3822 = CIRCLE ( 'NONE', #25513, 2.500000000000002220 ) ;
#3823 = CIRCLE ( 'NONE', #23300, 5.000000000000000888 ) ;
#3824 = DIRECTION ( 'NONE',  ( 0.000000000000000000, 0.000000000000000000, 1.000000000000000000 ) ) ;
#3825 = CARTESIAN_POINT ( 'NONE',  ( -100.0000000000000000, -10.00000000000000000, -90.00000000000000000 ) ) ;
#3826 = EDGE_CURVE ( 'NONE', #29584, #6238, #43791, .T. ) ;
#3827 = DIRECTION ( 'NONE',  ( 0.000000000000000000, 0.000000000000000000, -1.000000000000000000 ) ) ;
#3828 = LINE ( 'NONE', #32449, #21576 ) ;
#3829 = DIRECTION ( 'NONE',  ( 0.000000000000000000, 1.000000000000000000, 0.000000000000000000 ) ) ;
#3830 = ORIENTED_EDGE ( 'NONE', *, *, #9924, .T. ) ;
#3831 = CARTESIAN_POINT ( 'NONE',  ( 174.9999999999999716, -10.00000000000000000, 137.4999999999999716 ) ) ;
#3832 = CYLINDRICAL_SURFACE ( 'NONE', #29843, 2.499999999999995115 ) ;
#3833 = CARTESIAN_POINT ( 'NONE',  ( 174.9999999999999716, -10.00000000000000000, -240.0000000000000284 ) ) ;
#3834 = DIRECTION ( 'NONE',  ( 0.5000000000000001110, -1.745740669421566875E-15, -0.8660254037844387076 ) ) ;
#3835 = DIRECTION ( 'NONE',  ( -3.491481338843133355E-15, -1.000000000000000000, -3.491481338843133355E-15 ) ) ;
#3836 = CYLINDRICAL_SURFACE ( 'NONE', #42331, 2.500000000000002220 ) ;
#3837 = DIRECTION ( 'NONE',  ( 0.000000000000000000, 1.000000000000000000, 0.000000000000000000 ) ) ;
#3838 = CARTESIAN_POINT ( 'NONE',  ( -35.22072661563553453, -4.358994532381674780, -35.22072661563542084 ) ) ;
#3839 = ORIENTED_EDGE ( 'NONE', *, *, #4501, .T. ) ;
#3840 = ORIENTED_EDGE ( 'NONE', *, *, #23474, .T. ) ;
#3841 = EDGE_LOOP ( 'NONE', ( #17403, #29026, #31070 ) ) ;
#3842 = ORIENTED_EDGE ( 'NONE', *, *, #30853, .T. ) ;
#3843 = VECTOR ( 'NONE', #1543, 1000.000000000000114 ) ;
#3844 = AXIS2_PLACEMENT_3D ( 'NONE', #18045, #29301, #33055 ) ;
#3846 = EDGE_CURVE ( 'NONE', #25660, #34919, #45074, .T. ) ;
#3845 = CARTESIAN_POINT ( 'NONE',  ( 0.000000000000000000, 0.000000000000000000, 0.000000000000000000 ) ) ;
#3847 = CC_DESIGN_SECURITY_CLASSIFICATION ( #15088, ( #34562 ) ) ;
#3848 = CARTESIAN_POINT ( 'NONE',  ( -200.0000000000000000, -10.00000000000000000, -67.50000000000000000 ) ) ;
#3849 = CARTESIAN_POINT ( 'NONE',  ( 47.57976723390743246, -16.73981759885394993, 1.000000000000000000 ) ) ;
#3850 = CARTESIAN_POINT ( 'NONE',  ( 49.99999999999998579, 0.000000000000000000, -90.00000000000000000 ) ) ;
#3851 = CARTESIAN_POINT ( 'NONE',  ( -80.00000000000000000, -80.00000000000000000, 1.000000000000000888 ) ) ;
#3852 = FACE_OUTER_BOUND ( 'NONE', #37792, .T. ) ;
#3853 = EDGE_CURVE ( 'NONE', #20456, #33000, #15116, .T. ) ;
#3854 = DIRECTION ( 'NONE',  ( 0.000000000000000000, 1.000000000000000000, 0.000000000000000000 ) ) ;
#3855 = EDGE_CURVE ( 'NONE', #1104, #10675, #43553, .T. ) ;
#3856 = DIRECTION ( 'NONE',  ( 0.000000000000000000, 0.000000000000000000, 1.000000000000000000 ) ) ;
#3857 = ORIENTED_EDGE ( 'NONE', *, *, #37414, .F. ) ;
#3858 = EDGE_LOOP ( 'NONE', ( #15080, #15468, #31601, #18778, #3673, #45746 ) ) ;
#3859 = EDGE_CURVE ( 'NONE', #3390, #41769, #19370, .T. ) ;
#3860 = PERSON_AND_ORGANIZATION ( #62, #12696 ) ;
#3861 = VERTEX_POINT ( 'NONE', #15402 ) ;
#3862 = DIRECTION ( 'NONE',  ( 0.000000000000000000, 0.000000000000000000, 1.000000000000000000 ) ) ;
#3863 = DIRECTION ( 'NONE',  ( 0.000000000000000000, 0.000000000000000000, 1.000000000000000000 ) ) ;
#3864 = DIRECTION ( 'NONE',  ( 0.000000000000000000, 0.000000000000000000, 1.000000000000000000 ) ) ;
#3865 = CARTESIAN_POINT ( 'NONE',  ( 3.269245899286258084, 1.334664049489603155, -1.334664049489600490 ) ) ;
#3866 = CARTESIAN_POINT ( 'NONE',  ( 174.9999999999999716, -10.00000000000000000, 12.49999999999997691 ) ) ;
#3867 = CIRCLE ( 'NONE', #33070, 2.500000000000002220 ) ;
#3868 = VERTEX_POINT ( 'NONE', #4375 ) ;
#3869 = ORIENTED_EDGE ( 'NONE', *, *, #4862, .F. ) ;
#3870 = ORIENTED_EDGE ( 'NONE', *, *, #16663, .T. ) ;
#3871 = EDGE_LOOP ( 'NONE', ( #33374, #42241, #39053, #22547 ) ) ;
#3872 = ORIENTED_EDGE ( 'NONE', *, *, #21325, .T. ) ;
#3873 = DIRECTION ( 'NONE',  ( 0.000000000000000000, 1.000000000000000000, 0.000000000000000000 ) ) ;
#3874 = EDGE_CURVE ( 'NONE', #29027, #8354, #15852, .T. ) ;
#3875 = CYLINDRICAL_SURFACE ( 'NONE', #11503, 2.500000000000002220 ) ;
#3876 = ORIENTED_EDGE ( 'NONE', *, *, #18667, .F. ) ;
#3877 = AXIS2_PLACEMENT_3D ( 'NONE', #21919, #7135, #32014 ) ;
#3878 = CC_DESIGN_APPROVAL ( #24295, ( #38319 ) ) ;
#3879 = AXIS2_PLACEMENT_3D ( 'NONE', #10469, #13531, #27831 ) ;
#3880 = AXIS2_PLACEMENT_3D ( 'NONE', #39620, #456, #35659 ) ;
#3881 = DIRECTION ( 'NONE',  ( 0.000000000000000000, 1.000000000000000000, 0.000000000000000000 ) ) ;
#3882 = CARTESIAN_POINT ( 'NONE',  ( -1.047444401652940133E-13, -30.00000000000000355, 175.0000000000000000 ) ) ;
#3883 = DIRECTION ( 'NONE',  ( 0.4999999999999930056, -0.5000000000000017764, 0.7071067811865513475 ) ) ;
#3884 = EDGE_CURVE ( 'NONE', #21586, #28902, #4627, .T. ) ;
#3885 = CIRCLE ( 'NONE', #30112, 2.499999999999995115 ) ;
#3886 = CARTESIAN_POINT ( 'NONE',  ( 253.7500000000001421, 20.00000000000009237, -5.000000000000000000 ) ) ;
#3887 = DIRECTION ( 'NONE',  ( 0.000000000000000000, 1.000000000000000000, 0.000000000000000000 ) ) ;
#3888 = DIRECTION ( 'NONE',  ( 0.000000000000000000, 1.000000000000000000, 0.000000000000000000 ) ) ;
#3889 = CARTESIAN_POINT ( 'NONE',  ( -217.5000000000001137, 200.0000000000002274, -10.00000000000000000 ) ) ;
#3890 = DIRECTION ( 'NONE',  ( -0.8660254037844388186, 4.769452205699024461E-15, -0.5000000000000001110 ) ) ;
#3891 = DIRECTION ( 'NONE',  ( 0.000000000000000000, 1.000000000000000000, 0.000000000000000000 ) ) ;
#3892 = FACE_OUTER_BOUND ( 'NONE', #17767, .T. ) ;
#3893 = DIRECTION ( 'NONE',  ( 0.000000000000000000, 0.000000000000000000, 1.000000000000000000 ) ) ;
#3894 = ORIENTED_EDGE ( 'NONE', *, *, #44095, .F. ) ;
#3895 = VERTEX_POINT ( 'NONE', #44029 ) ;
#3896 = EDGE_LOOP ( 'NONE', ( #35275, #40961, #9731, #25363 ) ) ;
#3897 = APPROVAL ( #12871, 'UNKNOWN' ) ;
#3898 = CYLINDRICAL_SURFACE ( 'NONE', #38936, 2.499999999999998668 ) ;
#3899 = FACE_OUTER_BOUND ( 'NONE', #29108, .T. ) ;
#3900 = CARTESIAN_POINT ( 'NONE',  ( -56.35662279276476028, 20.37531020632196999, 1.000000000000000000 ) ) ;
#3901 = DIRECTION ( 'NONE',  ( -1.000000000000000000, -0.000000000000000000, -0.000000000000000000 ) ) ;
#3902 = FACE_BOUND ( 'NONE', #35899, .T. ) ;
#3903 = AXIS2_PLACEMENT_3D ( 'NONE', #8932, #44822, #44599 ) ;
#3904 = EDGE_CURVE ( 'NONE', #2528, #9659, #2378, .T. ) ;
#3905 = DIRECTION ( 'NONE',  ( 0.000000000000000000, 0.000000000000000000, 1.000000000000000000 ) ) ;
#3906 = VERTEX_POINT ( 'NONE', #4826 ) ;
#3907 = EDGE_CURVE ( 'NONE', #15170, #23976, #27015, .T. ) ;
#3908 = ORIENTED_EDGE ( 'NONE', *, *, #2125, .F. ) ;
#3909 = SHAPE_DEFINITION_REPRESENTATION ( #21201, #21472 ) ;
#3910 = VERTEX_POINT ( 'NONE', #27338 ) ;
#3911 = ORIENTED_EDGE ( 'NONE', *, *, #26976, .F. ) ;
#3913 = ORIENTED_EDGE ( 'NONE', *, *, #20051, .T. ) ;
#3912 = DIRECTION ( 'NONE',  ( 1.000000000000000000, 0.000000000000000000, 0.000000000000000000 ) ) ;
#3914 = DIRECTION ( 'NONE',  ( -1.047444401652940007E-14, -1.000000000000000000, 3.491481338843133355E-15 ) ) ;
#3915 = CIRCLE ( 'NONE', #29361, 2.499999999999995115 ) ;
#3916 = FACE_BOUND ( 'NONE', #45081, .T. ) ;
#3917 = DIRECTION ( 'NONE',  ( 0.000000000000000000, -0.000000000000000000, -1.000000000000000000 ) ) ;
#3919 = CARTESIAN_POINT ( 'NONE',  ( 100.0000000000000000, 0.000000000000000000, -237.5000000000000284 ) ) ;
#3918 = VECTOR ( 'NONE', #16075, 1000.000000000000000 ) ;
#3920 = EDGE_LOOP ( 'NONE', ( #19294, #15044 ) ) ;
#3921 = ORIENTED_EDGE ( 'NONE', *, *, #29495, .F. ) ;
#3922 = ORIENTED_EDGE ( 'NONE', *, *, #2618, .F. ) ;
#3923 = ORIENTED_EDGE ( 'NONE', *, *, #10610, .F. ) ;
#3924 = ORIENTED_EDGE ( 'NONE', *, *, #46007, .T. ) ;
#3925 = ORIENTED_EDGE ( 'NONE', *, *, #26980, .T. ) ;
#3927 = EDGE_LOOP ( 'NONE', ( #109, #22324, #25602 ) ) ;
#3926 = LINE ( 'NONE', #17771, #36458 ) ;
#3928 = DIRECTION ( 'NONE',  ( -0.000000000000000000, 1.000000000000000000, -0.000000000000000000 ) ) ;
#3929 = EDGE_CURVE ( 'NONE', #36035, #31841, #20297, .T. ) ;
#3930 = DIRECTION ( 'NONE',  ( 0.000000000000000000, 0.000000000000000000, 1.000000000000000000 ) ) ;
#3931 = ORIENTED_EDGE ( 'NONE', *, *, #20245, .T. ) ;
#3932 = ORIENTED_EDGE ( 'NONE', *, *, #39573, .F. ) ;
#3933 = VECTOR ( 'NONE', #33502, 1000.000000000000000 ) ;
#3934 = AXIS2_PLACEMENT_3D ( 'NONE', #19041, #15294, #1222 ) ;
#3935 = EDGE_CURVE ( 'NONE', #31886, #45462, #44696, .T. ) ;
#3936 = CARTESIAN_POINT ( 'NONE',  ( -2.168081014564300421E-15, -4.358994532381673892, -84.99999999999998579 ) ) ;
#3937 = ADVANCED_FACE ( 'NONE', ( #42116 ), #2462, .F. ) ;
#3938 = VECTOR ( 'NONE', #15136, 1000.000000000000000 ) ;
#3939 = FACE_OUTER_BOUND ( 'NONE', #36740, .T. ) ;
#3940 = LINE ( 'NONE', #25976, #32613 ) ;
#3941 = EDGE_CURVE ( 'NONE', #19651, #32670, #37507, .T. ) ;
#3942 = CARTESIAN_POINT ( 'NONE',  ( -200.0000000000000000, -10.00000000000000000, -167.5000000000000000 ) ) ;
#3943 = CARTESIAN_POINT ( 'NONE',  ( -49.99999999999998579, -10.00000000000000000, -67.50000000000000000 ) ) ;
#3944 = VECTOR ( 'NONE', #13857, 1000.000000000000000 ) ;
#3945 = CARTESIAN_POINT ( 'NONE',  ( -1.887499999999987743, 1.887500000000020384, -2.669328098979231623 ) ) ;
#3946 = DIRECTION ( 'NONE',  ( 0.000000000000000000, 0.000000000000000000, 1.000000000000000000 ) ) ;
#3947 = FACE_BOUND ( 'NONE', #712, .T. ) ;
#3948 = VECTOR ( 'NONE', #27644, 1000.000000000000000 ) ;
#3949 = EDGE_LOOP ( 'NONE', ( #13405, #44404, #20480, #38641 ) ) ;
#3950 = APPROVAL_DATE_TIME ( #36086, #2460 ) ;
#3951 = SHAPE_REPRESENTATION_RELATIONSHIP ( 'NONE' , 'NONE' ,  #26246, #5122 ) ;
#3952 = EDGE_LOOP ( 'NONE', ( #37547, #39911, #8429, #8898 ) ) ;
#3953 = FACE_OUTER_BOUND ( 'NONE', #5647, .T. ) ;
#3954 = LINE ( 'NONE', #42443, #3170 ) ;
#3955 = FACE_BOUND ( 'NONE', #24655, .T. ) ;
#3956 = CARTESIAN_POINT ( 'NONE',  ( 11.52949742342327610, 50.35534332472385444, -5.999999999999999112 ) ) ;
#3957 = DIRECTION ( 'NONE',  ( 0.000000000000000000, 0.000000000000000000, 1.000000000000000000 ) ) ;
#3958 = EDGE_CURVE ( 'NONE', #46395, #31973, #10557, .T. ) ;
#3959 = DIRECTION ( 'NONE',  ( -0.000000000000000000, -0.000000000000000000, 1.000000000000000000 ) ) ;
#3960 = EDGE_CURVE ( 'NONE', #7827, #24741, #30393, .T. ) ;
#3961 = DIRECTION ( 'NONE',  ( 0.000000000000000000, 0.000000000000000000, 1.000000000000000000 ) ) ;
#3962 = FACE_BOUND ( 'NONE', #5790, .T. ) ;
#3963 = DIRECTION ( 'NONE',  ( 0.000000000000000000, 0.000000000000000000, 1.000000000000000000 ) ) ;
#3964 = APPROVAL_DATE_TIME ( #32597, #17840 ) ;
#3966 = EDGE_LOOP ( 'NONE', ( #13876, #18206, #643, #19015 ) ) ;
#3965 = CARTESIAN_POINT ( 'NONE',  ( 74.99999999999998579, 0.000000000000000000, 160.0000000000000000 ) ) ;
#3968 = EDGE_CURVE ( 'NONE', #19182, #8018, #41659, .T. ) ;
#3967 = AXIS2_PLACEMENT_3D ( 'NONE', #12618, #26909, #37272 ) ;
#3969 = EDGE_LOOP ( 'NONE', ( #30438, #42358, #8062, #2349 ) ) ;
#3970 = ORIENTED_EDGE ( 'NONE', *, *, #14016, .T. ) ;
#3972 = ORIENTED_EDGE ( 'NONE', *, *, #23527, .F. ) ;
#3971 = CARTESIAN_POINT ( 'NONE',  ( 0.000000000000000000, 0.000000000000000000, 0.000000000000000000 ) ) ;
#3973 = CARTESIAN_POINT ( 'NONE',  ( 74.99999999999998579, -10.00000000000000000, 84.99999999999998579 ) ) ;
#3974 = DIRECTION ( 'NONE',  ( 0.000000000000000000, 0.000000000000000000, 1.000000000000000000 ) ) ;
#3975 = CYLINDRICAL_SURFACE ( 'NONE', #28556, 2.499999999999998668 ) ;
#3976 = LINE ( 'NONE', #21342, #21535 ) ;
#3977 = DIRECTION ( 'NONE',  ( 0.000000000000000000, 1.000000000000000000, 0.000000000000000000 ) ) ;
#3978 = LINE ( 'NONE', #29306, #32567 ) ;
#3979 = CARTESIAN_POINT ( 'NONE',  ( 124.9999999999999716, 0.000000000000000000, -165.0000000000000000 ) ) ;
#3980 = CYLINDRICAL_SURFACE ( 'NONE', #44903, 2.499999999999998668 ) ;
#3981 = ORIENTED_EDGE ( 'NONE', *, *, #3681, .T. ) ;
#3982 = ORIENTED_EDGE ( 'NONE', *, *, #41840, .F. ) ;
#3983 = VERTEX_POINT ( 'NONE', #37905 ) ;
#3984 = VERTEX_POINT ( 'NONE', #23344 ) ;
#3985 = VERTEX_POINT ( 'NONE', #41412 ) ;
#3986 = ORIENTED_EDGE ( 'NONE', *, *, #28387, .F. ) ;
#3987 = AXIS2_PLACEMENT_3D ( 'NONE', #19799, #23559, #34126 ) ;
#3988 = EDGE_CURVE ( 'NONE', #20581, #15050, #19525, .T. ) ;
#3989 = AXIS2_PLACEMENT_3D ( 'NONE', #38604, #13496, #27795 ) ;
#3990 = CIRCLE ( 'NONE', #27924, 49.85729008881249769 ) ;
#3991 = EDGE_CURVE ( 'NONE', #9028, #39192, #6044, .T. ) ;
#3992 = VECTOR ( 'NONE', #6067, 1000.000000000000000 ) ;
#3993 = VECTOR ( 'NONE', #11830, 1000.000000000000114 ) ;
#3994 = AXIS2_PLACEMENT_3D ( 'NONE', #9201, #2402, #27721 ) ;
#3995 = PRODUCT_DEFINITION_SHAPE ( 'NONE', 'NONE',  #11557 ) ;
#3996 = ADVANCED_FACE ( 'NONE', ( #9266 ), #20526, .T. ) ;
#3997 = EDGE_CURVE ( 'NONE', #23874, #606, #45629, .T. ) ;
#3998 = AXIS2_PLACEMENT_3D ( 'NONE', #26832, #19800, #30584 ) ;
#3999 = EDGE_CURVE ( 'NONE', #3375, #38063, #14321, .T. ) ;
#4000 = CARTESIAN_POINT ( 'NONE',  ( 2.669328098979231179, -3.755786496842898564E-16, -2.669328098979203201 ) ) ;
#4001 = CIRCLE ( 'NONE', #12980, 2.500000000000002220 ) ;
#4002 = AXIS2_PLACEMENT_3D ( 'NONE', #38558, #41841, #2883 ) ;
#4003 = VERTEX_POINT ( 'NONE', #23816 ) ;
#4004 = EDGE_LOOP ( 'NONE', ( #26381, #28881, #44985, #28488 ) ) ;
#4005 = CARTESIAN_POINT ( 'NONE',  ( -100.0000000000000284, 5.000000000000000000, -22.90000000000001279 ) ) ;
#4006 = CARTESIAN_POINT ( 'NONE',  ( -22.50000000000018474, -5.245458211846549682E-14, 10.00000000000000000 ) ) ;
#4007 = CIRCLE ( 'NONE', #25003, 2.500000000000002220 ) ;
#4008 = CARTESIAN_POINT ( 'NONE',  ( 0.000000000000000000, 0.000000000000000000, -6.000000000000000000 ) ) ;
#4009 = LINE ( 'NONE', #11275, #1285 ) ;
#4010 = EDGE_CURVE ( 'NONE', #39577, #5160, #45753, .T. ) ;
#4011 = DIRECTION ( 'NONE',  ( -1.000000000000000000, 1.441848083928774518E-15, 0.000000000000000000 ) ) ;
#4012 = CARTESIAN_POINT ( 'NONE',  ( 1.887499999999999289, -3.269245899286254531, 0.000000000000000000 ) ) ;
#4013 = PERSON_AND_ORGANIZATION ( #62, #12696 ) ;
#4015 = EDGE_LOOP ( 'NONE', ( #96, #15095 ) ) ;
#4014 = CARTESIAN_POINT ( 'NONE',  ( 79.99999999999998579, -99.00000000000000000, 70.00000000000000000 ) ) ;
#4016 = EDGE_CURVE ( 'NONE', #980, #39327, #12069, .T. ) ;
#4017 = VERTEX_POINT ( 'NONE', #6201 ) ;
#4018 = EDGE_LOOP ( 'NONE', ( #19843, #41187 ) ) ;
#4019 = ORIENTED_EDGE ( 'NONE', *, *, #13169, .T. ) ;
#4020 = ORIENTED_EDGE ( 'NONE', *, *, #4482, .T. ) ;
#4021 = DIRECTION ( 'NONE',  ( 1.000000000000000000, 0.000000000000000000, 0.000000000000000000 ) ) ;
#4022 = CARTESIAN_POINT ( 'NONE',  ( 104.9999999999999858, 0.000000000000000000, 10.00000000000000000 ) ) ;
#4023 = LINE ( 'NONE', #25368, #32835 ) ;
#4024 = AXIS2_PLACEMENT_3D ( 'NONE', #35957, #35249, #46056 ) ;
#4025 = FACE_OUTER_BOUND ( 'NONE', #3285, .T. ) ;
#4026 = CARTESIAN_POINT ( 'NONE',  ( -200.0000000000000000, -10.00000000000000000, 9.999999999999980460 ) ) ;
#4027 = DIRECTION ( 'NONE',  ( 2.022771290730041164E-15, 0.000000000000000000, 1.000000000000000000 ) ) ;
#4028 = DIRECTION ( 'NONE',  ( 0.000000000000000000, 0.000000000000000000, 1.000000000000000000 ) ) ;
#4029 = DIRECTION ( 'NONE',  ( -0.000000000000000000, -0.000000000000000000, 1.000000000000000000 ) ) ;
#4030 = ORIENTED_EDGE ( 'NONE', *, *, #23742, .F. ) ;
#4032 = ORIENTED_EDGE ( 'NONE', *, *, #25231, .T. ) ;
#4031 = DIRECTION ( 'NONE',  ( 0.000000000000000000, 1.000000000000000000, 0.000000000000000000 ) ) ;
#4033 = ORIENTED_EDGE ( 'NONE', *, *, #18195, .F. ) ;
#4034 = ORIENTED_EDGE ( 'NONE', *, *, #11792, .T. ) ;
#4035 = ORIENTED_EDGE ( 'NONE', *, *, #28622, .T. ) ;
#4036 = CARTESIAN_POINT ( 'NONE',  ( -77.60000000000015064, 155.0000000000000284, 7.099999999999991651 ) ) ;
#4037 = AXIS2_PLACEMENT_3D ( 'NONE', #1709, #41340, #27012 ) ;
#4038 = DIRECTION ( 'NONE',  ( 0.000000000000000000, 0.000000000000000000, 1.000000000000000000 ) ) ;
#4039 = DIRECTION ( 'NONE',  ( 1.000000000000000000, 0.000000000000000000, -0.000000000000000000 ) ) ;
#4040 = PLANE ( 'NONE',  #21933 ) ;
#4041 = PLANE ( 'NONE',  #1589 ) ;
#4042 = ADVANCED_FACE ( 'NONE', ( #38125 ), #17013, .F. ) ;
#4043 = DIRECTION ( 'NONE',  ( -0.000000000000000000, 1.000000000000000000, -0.000000000000000000 ) ) ;
#4044 = ORIENTED_EDGE ( 'NONE', *, *, #44402, .T. ) ;
#4045 = VERTEX_POINT ( 'NONE', #20284 ) ;
#4046 = EDGE_LOOP ( 'NONE', ( #13323, #16453, #21109, #22736 ) ) ;
#4047 = AXIS2_PLACEMENT_3D ( 'NONE', #27194, #23684, #41983 ) ;
#4048 = CIRCLE ( 'NONE', #13802, 2.500000000000002220 ) ;
#4049 = AXIS2_PLACEMENT_3D ( 'NONE', #21831, #10571, #6572 ) ;
#4050 = EDGE_CURVE ( 'NONE', #20630, #30766, #16780, .T. ) ;
#4051 = CIRCLE ( 'NONE', #33307, 2.500000000000002220 ) ;
#4052 = VECTOR ( 'NONE', #11069, 1000.000000000000000 ) ;
#4053 = EDGE_CURVE ( 'NONE', #698, #44168, #24058, .T. ) ;
#4054 = EDGE_CURVE ( 'NONE', #40420, #12195, #10202, .T. ) ;
#4055 = ADVANCED_FACE ( 'NONE', ( #7317 ), #43224, .F. ) ;
#4056 = AXIS2_PLACEMENT_3D ( 'NONE', #35641, #9578, #24590 ) ;
#4057 = FACE_OUTER_BOUND ( 'NONE', #11692, .T. ) ;
#4058 = DIRECTION ( 'NONE',  ( -0.7071067811865414665, 0.7071067811865536790, -3.491481338843133355E-15 ) ) ;
#4059 = CIRCLE ( 'NONE', #40766, 2.500000000000002220 ) ;
#4060 = DIRECTION ( 'NONE',  ( -0.4999999999999983902, 0.5000000000000069944, 0.7071067811865439090 ) ) ;
#4061 = DIRECTION ( 'NONE',  ( -1.502314598737158785E-16, -1.000000000000000000, 0.000000000000000000 ) ) ;
#4062 = CARTESIAN_POINT ( 'NONE',  ( -150.0000000000000284, -10.00000000000000000, 160.0000000000000000 ) ) ;
#4063 = EDGE_LOOP ( 'NONE', ( #7349, #25244, #15770, #38247 ) ) ;
#4064 = FACE_OUTER_BOUND ( 'NONE', #18555, .T. ) ;
#4065 = LINE ( 'NONE', #35970, #26822 ) ;
#4066 = CARTESIAN_POINT ( 'NONE',  ( 39.26973743105003933, -30.36753282910241580, -5.999999999999998224 ) ) ;
#4067 = CARTESIAN_POINT ( 'NONE',  ( 100.0000000000000000, -10.00000000000000000, -165.0000000000000000 ) ) ;
#4068 = AXIS2_PLACEMENT_3D ( 'NONE', #43846, #18512, #25777 ) ;
#4069 = CARTESIAN_POINT ( 'NONE',  ( -24.99999999999999289, -10.00000000000000000, -190.0000000000000000 ) ) ;
#4070 = VECTOR ( 'NONE', #2154, 1000.000000000000114 ) ;
#4071 = ADVANCED_FACE ( 'NONE', ( #3810 ), #38819, .F. ) ;
#4072 = CARTESIAN_POINT ( 'NONE',  ( 100.0000000000000000, -10.00000000000000000, 132.4999999999999716 ) ) ;
#4074 = CYLINDRICAL_SURFACE ( 'NONE', #36194, 2.500000000000002220 ) ;
#4073 =( BOUNDED_CURVE ( )  B_SPLINE_CURVE ( 3, ( #2762, #27625, #31161, #31625 ),
 .UNSPECIFIED., .F., .F. ) 
 B_SPLINE_CURVE_WITH_KNOTS ( ( 4, 4 ),
 ( 1.570796326794896780, 3.926990816987234290 ),
 .UNSPECIFIED. ) 
 CURVE ( )  GEOMETRIC_REPRESENTATION_ITEM ( )  RATIONAL_B_SPLINE_CURVE ( ( 1.000000000000000000, 0.5884556215767287046, 0.5884556215767287046, 1.000000000000000000 ) ) 
 REPRESENTATION_ITEM ( '' )  );
#4075 = DIRECTION ( 'NONE',  ( 0.000000000000000000, 1.000000000000000000, 0.000000000000000000 ) ) ;
#4076 = APPROVAL ( #30437, 'UNSPECIFIED' ) ;
#4077 = VECTOR ( 'NONE', #22985, 1000.000000000000000 ) ;
#4078 = EDGE_LOOP ( 'NONE', ( #26325, #26270, #16404, #22522, #11599, #3302, #34091, #37333, #32781, #29492 ) ) ;
#4079 = ORIENTED_EDGE ( 'NONE', *, *, #11785, .F. ) ;
#4080 = ORIENTED_EDGE ( 'NONE', *, *, #36690, .T. ) ;
#4081 = VERTEX_POINT ( 'NONE', #21631 ) ;
#4082 = LINE ( 'NONE', #10239, #18989 ) ;
#4083 = CARTESIAN_POINT ( 'NONE',  ( -87.59999999999999432, -245.0000000000000000, 7.099999999999929479 ) ) ;
#4084 = CARTESIAN_POINT ( 'NONE',  ( -53.01767133111552965, 16.02390394281545838, 1.000000000000000000 ) ) ;
#4085 = DIRECTION ( 'NONE',  ( 0.000000000000000000, 0.000000000000000000, 1.000000000000000000 ) ) ;
#4086 = DIRECTION ( 'NONE',  ( -1.000000000000000000, 0.000000000000000000, 0.000000000000000000 ) ) ;
#4087 = FACE_OUTER_BOUND ( 'NONE', #19989, .T. ) ;
#4088 = VECTOR ( 'NONE', #45717, 1000.000000000000000 ) ;
#4089 = DIRECTION ( 'NONE',  ( 0.000000000000000000, 1.000000000000000000, 0.000000000000000000 ) ) ;
#4090 = DIRECTION ( 'NONE',  ( -1.000000000000000000, 0.000000000000000000, 0.000000000000000000 ) ) ;
#4091 = ORIENTED_EDGE ( 'NONE', *, *, #22120, .F. ) ;
#4092 = ORIENTED_EDGE ( 'NONE', *, *, #9919, .T. ) ;
#4093 = APPROVAL_STATUS ( 'not_yet_approved' ) ;
#4094 = CARTESIAN_POINT ( 'NONE',  ( 199.9999999999999716, -10.00000000000000000, -90.00000000000000000 ) ) ;
#4095 = ORIENTED_EDGE ( 'NONE', *, *, #21143, .T. ) ;
#4096 = CARTESIAN_POINT ( 'NONE',  ( 124.9999999999999716, 0.000000000000000000, 160.0000000000000000 ) ) ;
#4097 = DIRECTION ( 'NONE',  ( -1.000000000000000000, 0.000000000000000000, 0.000000000000000000 ) ) ;
#4098 = CARTESIAN_POINT ( 'NONE',  ( 53.57965330429963302, -28.97488462074644033, -6.000000000000000000 ) ) ;
#4099 = CARTESIAN_POINT ( 'NONE',  ( -225.0000000000001137, 6.145327345638738954E-14, -10.00000000000000000 ) ) ;
#4100 = DIRECTION ( 'NONE',  ( 0.000000000000000000, 0.000000000000000000, 1.000000000000000000 ) ) ;
#4101 = ORIENTED_EDGE ( 'NONE', *, *, #31597, .F. ) ;
#4102 = ORIENTED_EDGE ( 'NONE', *, *, #16971, .F. ) ;
#4103 = ORIENTED_EDGE ( 'NONE', *, *, #1670, .T. ) ;
#4104 = ORIENTED_EDGE ( 'NONE', *, *, #705, .T. ) ;
#4105 = CIRCLE ( 'NONE', #26548, 2.500000000000002220 ) ;
#4106 = EDGE_LOOP ( 'NONE', ( #11455, #43910, #25900, #9698 ) ) ;
#4107 = CYLINDRICAL_SURFACE ( 'NONE', #42226, 2.499999999999995115 ) ;
#4108 = DIRECTION ( 'NONE',  ( 0.3779644730092323046, 0.9258200997725493098, 0.000000000000000000 ) ) ;
#4109 = VERTEX_POINT ( 'NONE', #297 ) ;
#4110 = CIRCLE ( 'NONE', #5587, 2.499999999999998668 ) ;
#4111 = CIRCLE ( 'NONE', #21315, 2.100000000000004530 ) ;
#4112 = MANIFOLD_SOLID_BREP ( 'M5 Tapped Hole2', #37674 ) ;
#4113 = EDGE_CURVE ( 'NONE', #22429, #33362, #14608, .T. ) ;
#4114 = VECTOR ( 'NONE', #39965, 1000.000000000000000 ) ;
#4115 = EDGE_CURVE ( 'NONE', #37774, #8869, #10596, .T. ) ;
#4116 = LINE ( 'NONE', #3419, #6974 ) ;
#4117 = CARTESIAN_POINT ( 'NONE',  ( -5.000000000000271783, -49.99999999999986500, 10.00000000000000000 ) ) ;
#4118 = AXIS2_PLACEMENT_3D ( 'NONE', #31294, #45603, #9932 ) ;
#4119 = CARTESIAN_POINT ( 'NONE',  ( 30.94030154241634278, 39.27719109692479549, 0.000000000000000000 ) ) ;
#4120 = CYLINDRICAL_SURFACE ( 'NONE', #20983, 2.500000000000002220 ) ;
#4121 = CARTESIAN_POINT ( 'NONE',  ( 24.99999999999999289, -10.00000000000000000, 32.50000000000000711 ) ) ;
#4122 = DIRECTION ( 'NONE',  ( 0.000000000000000000, 1.000000000000000000, 0.000000000000000000 ) ) ;
#4123 = AXIS2_PLACEMENT_3D ( 'NONE', #29046, #185, #25295 ) ;
#4124 = FACE_OUTER_BOUND ( 'NONE', #42815, .T. ) ;
#4125 = CIRCLE ( 'NONE', #11614, 2.500000000000002220 ) ;
#4126 = DIRECTION ( 'NONE',  ( -0.000000000000000000, 1.000000000000000000, -0.000000000000000000 ) ) ;
#4127 = DIRECTION ( 'NONE',  ( 0.000000000000000000, 1.000000000000000000, 0.000000000000000000 ) ) ;
#4128 = ADVANCED_FACE ( 'NONE', ( #36182 ), #4041, .F. ) ;
#4129 = CARTESIAN_POINT ( 'NONE',  ( -90.00000000000018474, 54.99999999999998579, 9.999999999999982236 ) ) ;
#4130 = ORIENTED_EDGE ( 'NONE', *, *, #38119, .F. ) ;
#4131 = EDGE_LOOP ( 'NONE', ( #17186, #35979 ) ) ;
#4132 = ORIENTED_EDGE ( 'NONE', *, *, #1226, .T. ) ;
#4133 = CARTESIAN_POINT ( 'NONE',  ( 50.00000000000012790, -248.7500000000001705, 124.9999999999999432 ) ) ;
#4134 = DIRECTION ( 'NONE',  ( -0.3535533905932732313, -0.8660254037844388186, -0.3535533905932744525 ) ) ;
#4135 = DIRECTION ( 'NONE',  ( -0.5150380749100614830, 1.049727191138613272E-16, -0.8571673007021077817 ) ) ;
#4136 = CARTESIAN_POINT ( 'NONE',  ( 220.0000000000000568, 200.0000000000001137, 0.000000000000000000 ) ) ;
#4137 = DIRECTION ( 'NONE',  ( -0.3826834323650857850, -0.9238795325112884038, 1.332267629550187533E-14 ) ) ;
#4138 = FACE_BOUND ( 'NONE', #14191, .T. ) ;
#4139 = CARTESIAN_POINT ( 'NONE',  ( -150.0000000000000284, -10.00000000000000000, -212.5000000000000284 ) ) ;
#4140 = AXIS2_PLACEMENT_3D ( 'NONE', #2169, #41599, #16717 ) ;
#4141 = ORIENTED_EDGE ( 'NONE', *, *, #18853, .F. ) ;
#4142 = EDGE_LOOP ( 'NONE', ( #33750, #7566 ) ) ;
#4143 = PERSON_AND_ORGANIZATION_ROLE ( 'design_owner' ) ;
#4144 = EDGE_LOOP ( 'NONE', ( #25901, #7910 ) ) ;
#4145 = ORIENTED_EDGE ( 'NONE', *, *, #40001, .F. ) ;
#4147 = ORIENTED_EDGE ( 'NONE', *, *, #27674, .T. ) ;
#4146 = CARTESIAN_POINT ( 'NONE',  ( -150.0000000000000284, -10.00000000000000000, -140.0000000000000000 ) ) ;
#4148 = VECTOR ( 'NONE', #6473, 1000.000000000000000 ) ;
#4149 = LINE ( 'NONE', #32298, #30013 ) ;
#4150 = FACE_BOUND ( 'NONE', #42619, .T. ) ;
#4151 = CARTESIAN_POINT ( 'NONE',  ( -57.02180180785426700, 63.18635099385880238, 2.967723034435191360E-13 ) ) ;
#4152 = CARTESIAN_POINT ( 'NONE',  ( -125.0000000000000000, -10.00000000000000000, -165.0000000000000000 ) ) ;
#4153 = ORIENTED_EDGE ( 'NONE', *, *, #28104, .F. ) ;
#4154 = AXIS2_PLACEMENT_3D ( 'NONE', #3329, #23745, #17171 ) ;
#4155 = VERTEX_POINT ( 'NONE', #35866 ) ;
#4156 = VERTEX_POINT ( 'NONE', #42893 ) ;
#4157 = EDGE_LOOP ( 'NONE', ( #15289, #32077, #29535, #9145 ) ) ;
#4158 = EDGE_LOOP ( 'NONE', ( #22964, #13731 ) ) ;
#4159 = ORIENTED_EDGE ( 'NONE', *, *, #23794, .F. ) ;
#4161 = ORIENTED_EDGE ( 'NONE', *, *, #2722, .T. ) ;
#4160 = CARTESIAN_POINT ( 'NONE',  ( 27.76997177081383938, 50.67073636051637209, -6.000000000000000000 ) ) ;
#4162 = CARTESIAN_POINT ( 'NONE',  ( -0.1120476532134666442, -1.070698386772299227, 3.624999999999999556 ) ) ;
#4163 = DIRECTION ( 'NONE',  ( 0.000000000000000000, 1.000000000000000000, 0.000000000000000000 ) ) ;
#4164 = EDGE_LOOP ( 'NONE', ( #21915, #44852, #26052, #36392, #34005, #27398 ) ) ;
#4165 = ORIENTED_EDGE ( 'NONE', *, *, #20125, .T. ) ;
#4166 = EDGE_CURVE ( 'NONE', #40442, #23848, #24089, .T. ) ;
#4167 = AXIS2_PLACEMENT_3D ( 'NONE', #9532, #25236, #36268 ) ;
#4168 = EDGE_CURVE ( 'NONE', #38357, #10569, #7568, .T. ) ;
#4169 = ADVANCED_FACE ( 'NONE', ( #9169 ), #38896, .F. ) ;
#4170 = AXIS2_PLACEMENT_3D ( 'NONE', #36866, #8235, #11301 ) ;
#4171 = EDGE_CURVE ( 'NONE', #41295, #15888, #42437, .T. ) ;
#4172 = CIRCLE ( 'NONE', #20653, 2.499999999999995115 ) ;
#4173 = CARTESIAN_POINT ( 'NONE',  ( -110.0000000000000000, -44.08832831251174866, 38.58425916178475745 ) ) ;
#4174 = CIRCLE ( 'NONE', #4908, 2.500000000000002220 ) ;
#4175 = CARTESIAN_POINT ( 'NONE',  ( 1.334664049489614701, -3.269245899286253199, -1.334664049489600490 ) ) ;
#4176 = LINE ( 'NONE', #35862, #25853 ) ;
#4177 = CARTESIAN_POINT ( 'NONE',  ( 74.99999999999998579, 0.000000000000000000, -15.00000000000001421 ) ) ;
#4178 = CARTESIAN_POINT ( 'NONE',  ( 7.887441475942450708, -6.150083195341189857, 23.40002775400866142 ) ) ;
#4179 = DIRECTION ( 'NONE',  ( -1.000000000000000000, 3.552713678800500929E-15, 0.000000000000000000 ) ) ;
#4180 = CARTESIAN_POINT ( 'NONE',  ( 205.0000000000000284, -84.99999999999998579, 5.000000000000000000 ) ) ;
#4181 = EDGE_CURVE ( 'NONE', #28838, #4831, #9805, .T. ) ;
#4182 = DIRECTION ( 'NONE',  ( 0.000000000000000000, 0.000000000000000000, 1.000000000000000000 ) ) ;
#4183 = EDGE_LOOP ( 'NONE', ( #8532, #1333, #11784, #25440 ) ) ;
#4184 = PERSON_AND_ORGANIZATION_ROLE ( 'classification_officer' ) ;
#4185 = MANIFOLD_SOLID_BREP ( 'Cut-Extrude13', #6209 ) ;
#4186 = AXIS2_PLACEMENT_3D ( 'NONE', #32347, #4196, #3961 ) ;
#4187 = EDGE_LOOP ( 'NONE', ( #32659, #20058, #4576, #45691 ) ) ;
#4188 = DIRECTION ( 'NONE',  ( -0.3826834323650955549, -0.9238795325112845180, 0.000000000000000000 ) ) ;
#4189 = CYLINDRICAL_SURFACE ( 'NONE', #44425, 2.500000000000002220 ) ;
#4190 = DIRECTION ( 'NONE',  ( 0.000000000000000000, 0.000000000000000000, 1.000000000000000000 ) ) ;
#4191 = CARTESIAN_POINT ( 'NONE',  ( -200.0000000000000000, -10.00000000000000000, 157.5000000000000000 ) ) ;
#4192 = CARTESIAN_POINT ( 'NONE',  ( 0.000000000000000000, 0.000000000000000000, 7.703719777548943412E-31 ) ) ;
#4193 = CIRCLE ( 'NONE', #23648, 2.500000000000002220 ) ;
#4194 = CARTESIAN_POINT ( 'NONE',  ( -90.00000000000015632, 200.0000000000000568, 2.899999999999989253 ) ) ;
#4195 = B_SPLINE_CURVE_WITH_KNOTS ( 'NONE', 3,
 ( #30531, #30079, #29634, #15323, #37139, #23041, #8945, #22583, #22823, #36895, #44612, #43947 ),
 .UNSPECIFIED., .F., .F.,
 ( 4, 2, 2, 2, 2, 4 ),
 ( 0.01804262174302250638, 0.01837864407248081602, 0.01871466640193912567, 0.01938671106085574497, 0.02005875571977236080, 0.02073080037868898010 ),
 .UNSPECIFIED. ) ;
#4196 = DIRECTION ( 'NONE',  ( 0.000000000000000000, 1.000000000000000000, 0.000000000000000000 ) ) ;
#4197 = DIRECTION ( 'NONE',  ( -0.000000000000000000, 1.000000000000000000, -0.000000000000000000 ) ) ;
#4198 = EDGE_LOOP ( 'NONE', ( #633, #3579 ) ) ;
#4199 = APPROVAL_ROLE ( '' ) ;
#4201 = VERTEX_POINT ( 'NONE', #21549 ) ;
#4200 = DIRECTION ( 'NONE',  ( 0.000000000000000000, 1.000000000000000000, 0.000000000000000000 ) ) ;
#4202 = VERTEX_POINT ( 'NONE', #27234 ) ;
#4203 = ORIENTED_EDGE ( 'NONE', *, *, #19106, .F. ) ;
#4205 = ORIENTED_EDGE ( 'NONE', *, *, #8954, .F. ) ;
#4204 = DIRECTION ( 'NONE',  ( 1.000000000000000000, 0.000000000000000000, 0.000000000000000000 ) ) ;
#4206 = DIRECTION ( 'NONE',  ( 0.000000000000000000, 1.000000000000000000, 0.000000000000000000 ) ) ;
#4207 = CARTESIAN_POINT ( 'NONE',  ( -175.0000000000000284, -10.00000000000000000, 82.49999999999998579 ) ) ;
#4208 = DIRECTION ( 'NONE',  ( 0.000000000000000000, 0.000000000000000000, 1.000000000000000000 ) ) ;
#4209 = FACE_BOUND ( 'NONE', #35705, .T. ) ;
#4210 = DIRECTION ( 'NONE',  ( 0.000000000000000000, 0.000000000000000000, 1.000000000000000000 ) ) ;
#4211 = CARTESIAN_POINT ( 'NONE',  ( 174.9999999999999716, 0.000000000000000000, -115.0000000000000142 ) ) ;
#4212 = VERTEX_POINT ( 'NONE', #25068 ) ;
#4213 = EDGE_LOOP ( 'NONE', ( #39346, #36313, #8575, #12854 ) ) ;
#4214 = ORIENTED_EDGE ( 'NONE', *, *, #11702, .F. ) ;
#4215 = VERTEX_POINT ( 'NONE', #23717 ) ;
#4216 = ORIENTED_EDGE ( 'NONE', *, *, #20509, .F. ) ;
#4217 = VERTEX_POINT ( 'NONE', #35394 ) ;
#4218 = VECTOR ( 'NONE', #13666, 999.9999999999998863 ) ;
#4219 = EDGE_CURVE ( 'NONE', #17357, #10254, #12111, .T. ) ;
#4220 = AXIS2_PLACEMENT_3D ( 'NONE', #8274, #11350, #18615 ) ;
#4221 = CC_DESIGN_PERSON_AND_ORGANIZATION_ASSIGNMENT ( #39970, #19531, ( #36881 ) ) ;
#4222 = AXIS2_PLACEMENT_3D ( 'NONE', #19736, #8492, #22817 ) ;
#4223 = AXIS2_PLACEMENT_3D ( 'NONE', #24017, #34129, #1985 ) ;
#4224 = EDGE_CURVE ( 'NONE', #40073, #43215, #18014, .T. ) ;
#4225 = EDGE_CURVE ( 'NONE', #45173, #14886, #36817, .T. ) ;
#4226 = EDGE_CURVE ( 'NONE', #16525, #33700, #38312, .T. ) ;
#4227 = CIRCLE ( 'NONE', #483, 2.500000000000002220 ) ;
#4228 = DIRECTION ( 'NONE',  ( 1.000000000000000000, 8.673617379884033500E-16, 0.000000000000000000 ) ) ;
#4229 = EDGE_CURVE ( 'NONE', #7296, #28156, #6986, .T. ) ;
#4230 = EDGE_LOOP ( 'NONE', ( #45067, #28169, #29252, #20698 ) ) ;
#4231 = EDGE_LOOP ( 'NONE', ( #6134, #31805 ) ) ;
#4232 = FACE_OUTER_BOUND ( 'NONE', #16043, .T. ) ;
#4233 = CYLINDRICAL_SURFACE ( 'NONE', #39839, 2.500000000000002220 ) ;
#4234 = DIRECTION ( 'NONE',  ( 0.000000000000000000, 0.000000000000000000, 1.000000000000000000 ) ) ;
#4235 = CARTESIAN_POINT ( 'NONE',  ( -3.659032688647020581, -6.550642571617741439, 145.5310636315137458 ) ) ;
#4236 = CARTESIAN_POINT ( 'NONE',  ( 61.64521369735791012, 58.56293910435511663, 3.775000000000296563 ) ) ;
#4237 = CARTESIAN_POINT ( 'NONE',  ( 33.21130596250826272, 30.12903136950576766, 3.775000000000156231 ) ) ;
#4238 = APPLICATION_PROTOCOL_DEFINITION ( 'international standard', 'config_control_design', 1994, #18697 ) ;
#4240 = ORIENTED_EDGE ( 'NONE', *, *, #5922, .T. ) ;
#4239 = LINE ( 'NONE', #11521, #14041 ) ;
#4241 = VERTEX_POINT ( 'NONE', #35643 ) ;
#4242 = VERTEX_POINT ( 'NONE', #46409 ) ;
#4243 = ORIENTED_EDGE ( 'NONE', *, *, #5126, .F. ) ;
#4244 = ORIENTED_EDGE ( 'NONE', *, *, #2828, .F. ) ;
#4245 = CARTESIAN_POINT ( 'NONE',  ( 24.99999999999999289, -10.00000000000000000, 112.5000000000000142 ) ) ;
#4246 = AXIS2_PLACEMENT_3D ( 'NONE', #42282, #10135, #28192 ) ;
#4247 = DIRECTION ( 'NONE',  ( 0.000000000000000000, 0.000000000000000000, 1.000000000000000000 ) ) ;
#4248 = CARTESIAN_POINT ( 'NONE',  ( -150.0000000000000284, -10.00000000000000000, -142.5000000000000284 ) ) ;
#4249 = AXIS2_PLACEMENT_3D ( 'NONE', #17222, #45392, #34587 ) ;
#4250 = DIRECTION ( 'NONE',  ( 1.000000000000000000, 0.000000000000000000, 0.000000000000000000 ) ) ;
#4251 = CYLINDRICAL_SURFACE ( 'NONE', #30308, 2.499999999999995115 ) ;
#4252 = DIRECTION ( 'NONE',  ( 0.000000000000000000, 0.000000000000000000, 1.000000000000000000 ) ) ;
#4253 = CARTESIAN_POINT ( 'NONE',  ( 150.0000000000000000, 0.000000000000000000, -140.0000000000000000 ) ) ;
#4254 = DIRECTION ( 'NONE',  ( 0.000000000000000000, 1.000000000000000000, 0.000000000000000000 ) ) ;
#4255 = VERTEX_POINT ( 'NONE', #5872 ) ;
#4256 = AXIS2_PLACEMENT_3D ( 'NONE', #20139, #27425, #38451 ) ;
#4257 = CIRCLE ( 'NONE', #10989, 2.500000000000002220 ) ;
#4259 = ORIENTED_EDGE ( 'NONE', *, *, #45527, .F. ) ;
#4258 = CARTESIAN_POINT ( 'NONE',  ( 24.99999999999999289, -10.00000000000000000, -90.00000000000000000 ) ) ;
#4260 = EDGE_LOOP ( 'NONE', ( #30311, #34901 ) ) ;
#4261 = EDGE_LOOP ( 'NONE', ( #27432, #6434, #31324, #35841 ) ) ;
#4262 = EDGE_LOOP ( 'NONE', ( #15152, #36409, #11835, #9896 ) ) ;
#4263 = DIRECTION ( 'NONE',  ( 0.000000000000000000, 0.000000000000000000, 1.000000000000000000 ) ) ;
#4264 = DIRECTION ( 'NONE',  ( 0.000000000000000000, 0.000000000000000000, 1.000000000000000000 ) ) ;
#4265 = CARTESIAN_POINT ( 'NONE',  ( 61.64521369735793854, 58.56293910435513794, -3.774999999999702371 ) ) ;
#4266 = CARTESIAN_POINT ( 'NONE',  ( 5.856859652534088134, -8.105714790415936122, 23.78000709328181728 ) ) ;
#4267 = ADVANCED_FACE ( 'NONE', ( #45063 ), #41312, .F. ) ;
#4268 = EDGE_CURVE ( 'NONE', #37054, #18282, #20184, .T. ) ;
#4269 = ORIENTED_EDGE ( 'NONE', *, *, #40284, .T. ) ;
#4270 = ORIENTED_EDGE ( 'NONE', *, *, #36674, .T. ) ;
#4271 = EDGE_CURVE ( 'NONE', #38708, #23537, #9066, .T. ) ;
#4272 = VECTOR ( 'NONE', #34161, 1000.000000000000000 ) ;
#4273 = EDGE_CURVE ( 'NONE', #11727, #36391, #40562, .T. ) ;
#4274 = EDGE_CURVE ( 'NONE', #4367, #14947, #16438, .T. ) ;
#4275 = CIRCLE ( 'NONE', #38720, 2.500000000000002220 ) ;
#4276 = AXIS2_PLACEMENT_3D ( 'NONE', #15507, #33107, #22541 ) ;
#4277 = AXIS2_PLACEMENT_3D ( 'NONE', #21621, #31477, #285 ) ;
#4278 = CIRCLE ( 'NONE', #45475, 2.500000000000002220 ) ;
#4279 = CARTESIAN_POINT ( 'NONE',  ( -5.000000000000005329, -2.886751345948129543, 49.66554808583779845 ) ) ;
#4280 = DIRECTION ( 'NONE',  ( 0.000000000000000000, 0.000000000000000000, 1.000000000000000000 ) ) ;
#4281 = EDGE_CURVE ( 'NONE', #31322, #45498, #12930, .T. ) ;
#4282 = DIRECTION ( 'NONE',  ( 0.000000000000000000, 0.000000000000000000, 1.000000000000000000 ) ) ;
#4283 = LINE ( 'NONE', #25863, #16330 ) ;
#4284 = DIRECTION ( 'NONE',  ( -0.000000000000000000, 1.000000000000000000, -0.000000000000000000 ) ) ;
#4285 = ADVANCED_FACE ( 'NONE', ( #45308 ), #11689, .F. ) ;
#4286 = VERTEX_POINT ( 'NONE', #25982 ) ;
#4287 = DIRECTION ( 'NONE',  ( 1.047380211910525052E-16, -1.000000000000000000, 0.000000000000000000 ) ) ;
#4288 = DIRECTION ( 'NONE',  ( 0.000000000000000000, 0.000000000000000000, 1.000000000000000000 ) ) ;
#4289 = CARTESIAN_POINT ( 'NONE',  ( 39.64043436875265769, -29.97123518857674185, -5.999999999999999112 ) ) ;
#4290 = VECTOR ( 'NONE', #13986, 1000.000000000000000 ) ;
#4291 = DIRECTION ( 'NONE',  ( -1.000000000000000000, -0.000000000000000000, -0.000000000000000000 ) ) ;
#4292 = DIRECTION ( 'NONE',  ( -0.000000000000000000, 1.000000000000000000, -0.000000000000000000 ) ) ;
#4293 = CARTESIAN_POINT ( 'NONE',  ( 49.99999999999998579, 0.000000000000000000, -40.00000000000000711 ) ) ;
#4294 = CARTESIAN_POINT ( 'NONE',  ( 0.000000000000000000, 0.000000000000000000, -15.00000000000000000 ) ) ;
#4295 = LINE ( 'NONE', #37140, #20721 ) ;
#4296 = ORIENTED_EDGE ( 'NONE', *, *, #37531, .F. ) ;
#4297 = EDGE_LOOP ( 'NONE', ( #7348, #31919, #7490, #26458 ) ) ;
#4298 = ORIENTED_EDGE ( 'NONE', *, *, #44935, .T. ) ;
#4299 = VERTEX_POINT ( 'NONE', #11220 ) ;
#4300 = DIRECTION ( 'NONE',  ( 0.000000000000000000, 0.000000000000000000, 1.000000000000000000 ) ) ;
#4301 = EDGE_CURVE ( 'NONE', #43798, #8181, #30073, .T. ) ;
#4302 = DIRECTION ( 'NONE',  ( 0.000000000000000000, 0.000000000000000000, 1.000000000000000000 ) ) ;
#4303 = DIRECTION ( 'NONE',  ( -0.3826834323650857850, -0.9238795325112884038, 0.000000000000000000 ) ) ;
#4304 = PLANE ( 'NONE',  #11532 ) ;
#4305 = CARTESIAN_POINT ( 'NONE',  ( 24.99999999999999289, -10.00000000000000000, 60.00000000000002842 ) ) ;
#4306 = DIRECTION ( 'NONE',  ( 0.000000000000000000, 1.000000000000000000, 0.000000000000000000 ) ) ;
#4307 = DIRECTION ( 'NONE',  ( 0.3826834323650873393, 0.9238795325112877377, 0.000000000000000000 ) ) ;
#4308 = DIRECTION ( 'NONE',  ( -0.6087614290087133284, 0.7933533402912408272, 0.000000000000000000 ) ) ;
#4309 = ORIENTED_EDGE ( 'NONE', *, *, #25346, .T. ) ;
#4310 = EDGE_LOOP ( 'NONE', ( #42166, #32986, #637, #9091 ) ) ;
#4311 = DATE_AND_TIME ( #22158, #27049 ) ;
#4312 = FACE_OUTER_BOUND ( 'NONE', #7373, .T. ) ;
#4313 = VERTEX_POINT ( 'NONE', #14744 ) ;
#4314 = CARTESIAN_POINT ( 'NONE',  ( -2.669328098979231179, 3.755786496842898564E-16, -2.669328098979203201 ) ) ;
#4315 = CARTESIAN_POINT ( 'NONE',  ( -70.00000000000008527, -230.0000000000000853, 10.00000000000000000 ) ) ;
#4316 = APPLICATION_CONTEXT ( 'configuration controlled 3d designs of mechanical parts and assemblies' ) ;
#4317 = DIRECTION ( 'NONE',  ( 1.047444401652940007E-14, 1.000000000000000000, -3.491481338843133355E-15 ) ) ;
#4318 = CARTESIAN_POINT ( 'NONE',  ( -24.99999999999999289, -10.00000000000000000, -112.5000000000000142 ) ) ;
#4319 = VECTOR ( 'NONE', #10024, 1000.000000000000000 ) ;
#4320 = EDGE_CURVE ( 'NONE', #31191, #31315, #33073, .T. ) ;
#4322 = ADVANCED_FACE ( 'NONE', ( #1129 ), #7690, .T. ) ;
#4321 = AXIS2_PLACEMENT_3D ( 'NONE', #31816, #9524, #38613 ) ;
#4323 = VECTOR ( 'NONE', #43813, 1000.000000000000000 ) ;
#4324 = DIRECTION ( 'NONE',  ( 0.000000000000000000, 1.000000000000000000, 0.000000000000000000 ) ) ;
#4325 = EDGE_LOOP ( 'NONE', ( #23267, #17847 ) ) ;
#4326 = ORIENTED_EDGE ( 'NONE', *, *, #41553, .F. ) ;
#4327 = VERTEX_POINT ( 'NONE', #22012 ) ;
#4329 = EDGE_CURVE ( 'NONE', #9334, #36527, #36329, .T. ) ;
#4328 = VECTOR ( 'NONE', #26790, 1000.000000000000000 ) ;
#4330 = ORIENTED_EDGE ( 'NONE', *, *, #23852, .T. ) ;
#4331 = DIRECTION ( 'NONE',  ( 0.4999999999999946709, -0.5000000000000036637, 0.7071067811865487940 ) ) ;
#4332 = EDGE_CURVE ( 'NONE', #23265, #17385, #22466, .T. ) ;
#4333 = CARTESIAN_POINT ( 'NONE',  ( 49.99999999999998579, 0.000000000000000000, -15.00000000000001421 ) ) ;
#4334 = EDGE_LOOP ( 'NONE', ( #9830, #7374 ) ) ;
#4335 = EDGE_CURVE ( 'NONE', #45267, #11435, #11909, .T. ) ;
#4336 = CC_DESIGN_PERSON_AND_ORGANIZATION_ASSIGNMENT ( #5260, #18672, ( #14680 ) ) ;
#4337 = DIRECTION ( 'NONE',  ( 0.000000000000000000, 0.000000000000000000, 1.000000000000000000 ) ) ;
#4338 = DIRECTION ( 'NONE',  ( -0.4999999999999930611, 0.5000000000000016653, -0.7071067811865512365 ) ) ;
#4339 = AXIS2_PLACEMENT_3D ( 'NONE', #6459, #24534, #6680 ) ;
#4340 = COORDINATED_UNIVERSAL_TIME_OFFSET ( 0, 0, .AHEAD. ) ;
#4341 = AXIS2_PLACEMENT_3D ( 'NONE', #7811, #26086, #17897 ) ;
#4342 = DIRECTION ( 'NONE',  ( 0.6123724356957882531, -0.6123724356958007986, 0.5000000000000002220 ) ) ;
#4343 = DIRECTION ( 'NONE',  ( 0.000000000000000000, 0.000000000000000000, 1.000000000000000000 ) ) ;
#4344 = AXIS2_PLACEMENT_3D ( 'NONE', #37833, #13195, #31250 ) ;
#4345 = DIRECTION ( 'NONE',  ( -0.000000000000000000, -0.000000000000000000, 1.000000000000000000 ) ) ;
#4346 = DIRECTION ( 'NONE',  ( 0.000000000000000000, 0.000000000000000000, 1.000000000000000000 ) ) ;
#4347 = CARTESIAN_POINT ( 'NONE',  ( 63.18635099385899423, 57.02180180785403252, 2.963426052750779502E-13 ) ) ;
#4348 = DIRECTION ( 'NONE',  ( 0.000000000000000000, 0.000000000000000000, 1.000000000000000000 ) ) ;
#4349 = EDGE_CURVE ( 'NONE', #31787, #29020, #18943, .T. ) ;
#4350 = CARTESIAN_POINT ( 'NONE',  ( 1.334664049489616033, -3.269245899286255863, 1.334664049489602045 ) ) ;
#4351 = CARTESIAN_POINT ( 'NONE',  ( -105.0000000000000284, 6.162975822039154730E-30, 0.000000000000000000 ) ) ;
#4352 = CARTESIAN_POINT ( 'NONE',  ( 150.0000000000000000, -10.00000000000000000, -217.5000000000000284 ) ) ;
#4353 = ORIENTED_EDGE ( 'NONE', *, *, #16534, .F. ) ;
#4354 = VERTEX_POINT ( 'NONE', #43130 ) ;
#4355 = VERTEX_POINT ( 'NONE', #36774 ) ;
#4356 = DATE_TIME_ROLE ( 'creation_date' ) ;
#4357 = CARTESIAN_POINT ( 'NONE',  ( -21.09122386235994995, -50.91871869555685493, 13.07106781186547728 ) ) ;
#4358 = CARTESIAN_POINT ( 'NONE',  ( 199.9999999999999716, 0.000000000000000000, -162.5000000000000000 ) ) ;
#4359 = DIRECTION ( 'NONE',  ( -0.000000000000000000, 1.000000000000000000, -0.000000000000000000 ) ) ;
#4360 = CARTESIAN_POINT ( 'NONE',  ( 26.15854378190462981, 48.81976605999812335, 1.000000000000000000 ) ) ;
#4361 = FACE_BOUND ( 'NONE', #34797, .T. ) ;
#4362 = CARTESIAN_POINT ( 'NONE',  ( 199.9999999999999716, 0.000000000000000000, -90.00000000000000000 ) ) ;
#4363 = VERTEX_POINT ( 'NONE', #18492 ) ;
#4364 = EDGE_LOOP ( 'NONE', ( #15180, #10027 ) ) ;
#4365 = DATE_TIME_ROLE ( 'classification_date' ) ;
#4366 = EDGE_LOOP ( 'NONE', ( #22143, #31657, #14938, #44023 ) ) ;
#4367 = VERTEX_POINT ( 'NONE', #11452 ) ;
#4369 = VERTEX_POINT ( 'NONE', #4859 ) ;
#4368 = DIRECTION ( 'NONE',  ( 0.000000000000000000, 1.000000000000000000, 0.000000000000000000 ) ) ;
#4370 = CARTESIAN_POINT ( 'NONE',  ( 74.99999999999998579, -10.00000000000000000, 57.50000000000002842 ) ) ;
#4371 = DIRECTION ( 'NONE',  ( -0.8660254037844385966, 0.000000000000000000, 0.5000000000000001110 ) ) ;
#4372 = EDGE_CURVE ( 'NONE', #37774, #14994, #33270, .T. ) ;
#4373 = FACE_BOUND ( 'NONE', #17710, .T. ) ;
#4374 = DIRECTION ( 'NONE',  ( 0.000000000000000000, 0.000000000000000000, 1.000000000000000000 ) ) ;
#4375 = CARTESIAN_POINT ( 'NONE',  ( -2.092894725812393553, 170.0000000000000000, -3.625000000000000444 ) ) ;
#4376 = ORIENTED_EDGE ( 'NONE', *, *, #29096, .T. ) ;
#4377 = ORIENTED_EDGE ( 'NONE', *, *, #32373, .T. ) ;
#4378 = ORIENTED_EDGE ( 'NONE', *, *, #4053, .F. ) ;
#4379 = EDGE_CURVE ( 'NONE', #41715, #10274, #45816, .T. ) ;
#4380 = EDGE_LOOP ( 'NONE', ( #33128, #9953 ) ) ;
#4381 = VERTEX_POINT ( 'NONE', #653 ) ;
#4382 = VERTEX_POINT ( 'NONE', #44056 ) ;
#4384 = VERTEX_POINT ( 'NONE', #33028 ) ;
#4383 = CYLINDRICAL_SURFACE ( 'NONE', #33490, 2.499999999999995115 ) ;
#4385 = DIRECTION ( 'NONE',  ( 1.000000000000000000, -9.949103302895093575E-17, -0.000000000000000000 ) ) ;
#4386 = CARTESIAN_POINT ( 'NONE',  ( -24.99999999999999289, -10.00000000000000000, -40.00000000000000711 ) ) ;
#4387 = EDGE_LOOP ( 'NONE', ( #16457, #10361, #14763, #12112 ) ) ;
#4388 = EDGE_LOOP ( 'NONE', ( #32542, #6239 ) ) ;
#4389 = CIRCLE ( 'NONE', #22372, 2.500000000000002220 ) ;
#4390 = DIRECTION ( 'NONE',  ( 0.9238795325112877377, -0.3826834323650873948, 0.000000000000000000 ) ) ;
#4391 = CARTESIAN_POINT ( 'NONE',  ( -49.99999999999998579, 0.000000000000000000, 12.49999999999997691 ) ) ;
#4392 = DIRECTION ( 'NONE',  ( 1.000000000000000000, -0.000000000000000000, -0.000000000000000000 ) ) ;
#4393 = FACE_OUTER_BOUND ( 'NONE', #17246, .T. ) ;
#4394 = PLANE ( 'NONE',  #17520 ) ;
#4395 = CARTESIAN_POINT ( 'NONE',  ( 100.0000000000000000, 0.000000000000000000, -62.50000000000000000 ) ) ;
#4396 = CARTESIAN_POINT ( 'NONE',  ( 124.9999999999999716, -10.00000000000000000, -67.50000000000000000 ) ) ;
#4397 = CARTESIAN_POINT ( 'NONE',  ( -49.99999999999998579, -10.00000000000000000, -115.0000000000000142 ) ) ;
#4398 = ORIENTED_EDGE ( 'NONE', *, *, #24814, .F. ) ;
#4399 = ORIENTED_EDGE ( 'NONE', *, *, #42646, .T. ) ;
#4400 = CALENDAR_DATE ( 2025, 26, 11 ) ;
#4401 = EDGE_CURVE ( 'NONE', #41606, #21812, #10994, .T. ) ;
#4402 =( NAMED_UNIT ( * ) SI_UNIT ( $, .STERADIAN. ) SOLID_ANGLE_UNIT ( ) );
#4403 = AXIS2_PLACEMENT_3D ( 'NONE', #39198, #45769, #9635 ) ;
#4404 = ORIENTED_EDGE ( 'NONE', *, *, #46177, .T. ) ;
#4405 = DIRECTION ( 'NONE',  ( 0.000000000000000000, 0.000000000000000000, 1.000000000000000000 ) ) ;
#4406 = CARTESIAN_POINT ( 'NONE',  ( -125.0000000000000000, -10.00000000000000000, -90.00000000000000000 ) ) ;
#4407 = CARTESIAN_POINT ( 'NONE',  ( 174.9999999999999716, 0.000000000000000000, -187.5000000000000000 ) ) ;
#4408 = CIRCLE ( 'NONE', #7385, 49.85729008881249769 ) ;
#4409 = CARTESIAN_POINT ( 'NONE',  ( 124.9999999999999716, 0.000000000000000000, -162.5000000000000000 ) ) ;
#4410 = CARTESIAN_POINT ( 'NONE',  ( 150.0000000000000000, -10.00000000000000000, -90.00000000000000000 ) ) ;
#4411 = DIRECTION ( 'NONE',  ( 0.000000000000000000, 0.000000000000000000, -1.000000000000000000 ) ) ;
#4412 = DIRECTION ( 'NONE',  ( -0.000000000000000000, 1.000000000000000000, -0.000000000000000000 ) ) ;
#4413 = LINE ( 'NONE', #29289, #27306 ) ;
#4414 = ORIENTED_EDGE ( 'NONE', *, *, #2509, .T. ) ;
#4415 = APPROVAL_ROLE ( '' ) ;
#4417 = ORIENTED_EDGE ( 'NONE', *, *, #31559, .F. ) ;
#4416 = CARTESIAN_POINT ( 'NONE',  ( -150.0000000000000284, 0.000000000000000000, -117.5000000000000142 ) ) ;
#4418 = EDGE_LOOP ( 'NONE', ( #27434, #10717 ) ) ;
#4419 = EDGE_LOOP ( 'NONE', ( #36826, #26918, #1167, #34327 ) ) ;
#4421 = VERTEX_POINT ( 'NONE', #26201 ) ;
#4420 = DIRECTION ( 'NONE',  ( 0.000000000000000000, 0.000000000000000000, 1.000000000000000000 ) ) ;
#4422 = DIRECTION ( 'NONE',  ( 0.000000000000000000, 0.000000000000000000, 1.000000000000000000 ) ) ;
#4423 = DIRECTION ( 'NONE',  ( 0.000000000000000000, 0.000000000000000000, 1.000000000000000000 ) ) ;
#4424 = EDGE_CURVE ( 'NONE', #27730, #10325, #42850, .T. ) ;
#4425 = DIRECTION ( 'NONE',  ( 0.000000000000000000, 0.000000000000000000, 1.000000000000000000 ) ) ;
#4426 = FACE_BOUND ( 'NONE', #22395, .T. ) ;
#4427 = PLANE ( 'NONE',  #26020 ) ;
#4428 = DIRECTION ( 'NONE',  ( 0.5000000000000001110, -0.5000000000000016653, 0.7071067811865462405 ) ) ;
#4429 = ORIENTED_EDGE ( 'NONE', *, *, #28626, .F. ) ;
#4430 = EDGE_LOOP ( 'NONE', ( #41219, #19591, #18150, #11931, #38358, #20800 ) ) ;
#4431 = EDGE_CURVE ( 'NONE', #37092, #17224, #29272, .T. ) ;
#4432 = ORIENTED_EDGE ( 'NONE', *, *, #15481, .T. ) ;
#4433 = ORIENTED_EDGE ( 'NONE', *, *, #14324, .F. ) ;
#4434 = EDGE_LOOP ( 'NONE', ( #1389, #34509, #25985, #34169 ) ) ;
#4435 = ORIENTED_EDGE ( 'NONE', *, *, #20357, .F. ) ;
#4436 = EDGE_CURVE ( 'NONE', #18898, #41594, #40067, .T. ) ;
#4437 = CIRCLE ( 'NONE', #21759, 2.500000000000002220 ) ;
#4438 = ADVANCED_FACE ( 'NONE', ( #22701 ), #37018, .F. ) ;
#4439 = TOROIDAL_SURFACE ( 'NONE', #11209, 19.00000000000000000, 1.000000000000000000 ) ;
#4440 = AXIS2_PLACEMENT_3D ( 'NONE', #38165, #41689, #26261 ) ;
#4441 = VECTOR ( 'NONE', #5302, 1000.000000000000000 ) ;
#4442 = CARTESIAN_POINT ( 'NONE',  ( -2.311705944751606179, 2.311705944751639930, -1.887499999999999067 ) ) ;
#4443 = EDGE_LOOP ( 'NONE', ( #1647, #44451, #29368, #9441 ) ) ;
#4444 = VERTEX_POINT ( 'NONE', #32579 ) ;
#4445 = EDGE_CURVE ( 'NONE', #21199, #4589, #16340, .T. ) ;
#4447 = ORIENTED_EDGE ( 'NONE', *, *, #35258, .T. ) ;
#4446 = DIRECTION ( 'NONE',  ( -1.000000000000000000, 0.000000000000000000, 0.000000000000000000 ) ) ;
#4448 = DIRECTION ( 'NONE',  ( -0.000000000000000000, 1.000000000000000000, -0.000000000000000000 ) ) ;
#4449 = CYLINDRICAL_SURFACE ( 'NONE', #40393, 2.500000000000002220 ) ;
#4450 = CARTESIAN_POINT ( 'NONE',  ( -18.96555372855451793, -22.04782832155617811, -34.33949676498620107 ) ) ;
#4451 = LINE ( 'NONE', #42957, #24369 ) ;
#4452 = FACE_BOUND ( 'NONE', #37076, .T. ) ;
#4453 = AXIS2_PLACEMENT_3D ( 'NONE', #28285, #9533, #42599 ) ;
#4454 = DATE_AND_TIME ( #11751, #41171 ) ;
#4456 = ORIENTED_EDGE ( 'NONE', *, *, #17243, .F. ) ;
#4455 = DIRECTION ( 'NONE',  ( -0.000000000000000000, -0.000000000000000000, 1.000000000000000000 ) ) ;
#4457 = VERTEX_POINT ( 'NONE', #26675 ) ;
#4458 = ORIENTED_EDGE ( 'NONE', *, *, #2133, .F. ) ;
#4459 = VERTEX_POINT ( 'NONE', #41444 ) ;
#4460 = ORIENTED_EDGE ( 'NONE', *, *, #19991, .T. ) ;
#4461 = DIRECTION ( 'NONE',  ( -0.000000000000000000, 1.000000000000000000, -0.000000000000000000 ) ) ;
#4462 = LINE ( 'NONE', #18780, #43450 ) ;
#4463 = VECTOR ( 'NONE', #33223, 1000.000000000000000 ) ;
#4464 = APPROVAL ( #22631, 'UNKNOWN' ) ;
#4465 = DIRECTION ( 'NONE',  ( 0.000000000000000000, 0.000000000000000000, -1.000000000000000000 ) ) ;
#4466 = DIRECTION ( 'NONE',  ( -0.000000000000000000, 1.000000000000000000, -0.000000000000000000 ) ) ;
#4467 = AXIS2_PLACEMENT_3D ( 'NONE', #37413, #34578, #44675 ) ;
#4468 = APPROVAL_PERSON_ORGANIZATION ( #28403, #35050, #31941 ) ;
#4469 = CARTESIAN_POINT ( 'NONE',  ( 150.0000000000000000, -10.00000000000000000, -112.5000000000000142 ) ) ;
#4470 = AXIS2_PLACEMENT_3D ( 'NONE', #25519, #21066, #28813 ) ;
#4471 = DIRECTION ( 'NONE',  ( 0.000000000000000000, 0.000000000000000000, 1.000000000000000000 ) ) ;
#4472 = DIRECTION ( 'NONE',  ( 0.000000000000000000, 0.000000000000000000, 1.000000000000000000 ) ) ;
#4473 = FACE_OUTER_BOUND ( 'NONE', #12417, .T. ) ;
#4474 = CARTESIAN_POINT ( 'NONE',  ( -6.872703288227247352E-15, 5.773502691896261751, 47.49999999999998579 ) ) ;
#4475 = ORIENTED_EDGE ( 'NONE', *, *, #19485, .T. ) ;
#4477 = ORIENTED_EDGE ( 'NONE', *, *, #15532, .F. ) ;
#4476 = DIRECTION ( 'NONE',  ( -1.000000000000000000, 0.000000000000000000, -0.000000000000000000 ) ) ;
#4478 = EDGE_CURVE ( 'NONE', #6238, #20769, #16569, .T. ) ;
#4479 = VERTEX_POINT ( 'NONE', #19857 ) ;
#4480 = ORIENTED_EDGE ( 'NONE', *, *, #33543, .T. ) ;
#4481 = ORIENTED_EDGE ( 'NONE', *, *, #20652, .F. ) ;
#4482 = EDGE_CURVE ( 'NONE', #44760, #3102, #7617, .T. ) ;
#4483 = LINE ( 'NONE', #11300, #28447 ) ;
#4484 = DIRECTION ( 'NONE',  ( 0.000000000000000000, 0.000000000000000000, 1.000000000000000000 ) ) ;
#4485 = CARTESIAN_POINT ( 'NONE',  ( 5.833630944789017114, 0.1767766952966267069, 148.9500000000000171 ) ) ;
#4486 = CYLINDRICAL_SURFACE ( 'NONE', #25679, 2.500000000000002220 ) ;
#4487 = MANIFOLD_SOLID_BREP ( 'Boss-Extrude1', #3204 ) ;
#4488 = CALENDAR_DATE ( 2025, 26, 11 ) ;
#4489 = ORIENTED_EDGE ( 'NONE', *, *, #30573, .T. ) ;
#4490 = ORIENTED_EDGE ( 'NONE', *, *, #1678, .T. ) ;
#4491 = EDGE_CURVE ( 'NONE', #41857, #18233, #24863, .T. ) ;
#4492 = VECTOR ( 'NONE', #22408, 1000.000000000000000 ) ;
#4493 = AXIS2_PLACEMENT_3D ( 'NONE', #19022, #40839, #29821 ) ;
#4494 = CIRCLE ( 'NONE', #744, 2.500000000000002220 ) ;
#4495 = AXIS2_PLACEMENT_3D ( 'NONE', #33623, #14861, #4753 ) ;
#4496 = APPROVAL_PERSON_ORGANIZATION ( #494, #33050, #3781 ) ;
#4497 = CIRCLE ( 'NONE', #43453, 2.500000000000002220 ) ;
#4498 = CARTESIAN_POINT ( 'NONE',  ( -29.03831589265139357, -3.556168061056516592E-15, 34.37697209061016679 ) ) ;
#4499 = DIRECTION ( 'NONE',  ( 0.000000000000000000, 1.000000000000000000, 0.000000000000000000 ) ) ;
#4500 = DIRECTION ( 'NONE',  ( 0.000000000000000000, 1.000000000000000000, 0.000000000000000000 ) ) ;
#4501 = EDGE_CURVE ( 'NONE', #17373, #12630, #40597, .T. ) ;
#4502 = CARTESIAN_POINT ( 'NONE',  ( -99.99999999999998579, -255.0000000000000000, 10.00000000000000000 ) ) ;
#4503 = PLANE ( 'NONE',  #43401 ) ;
#4504 = ORIENTED_EDGE ( 'NONE', *, *, #37119, .F. ) ;
#4505 = EDGE_CURVE ( 'NONE', #42287, #42391, #5999, .T. ) ;
#4506 = CARTESIAN_POINT ( 'NONE',  ( -240.0881927000420433, 110.0000000000001137, -5.000000000000000000 ) ) ;
#4507 = LINE ( 'NONE', #44160, #35088 ) ;
#4508 = DIRECTION ( 'NONE',  ( -0.3873924287955494150, 0.9219149126204029265, 0.000000000000000000 ) ) ;
#4509 = ADVANCED_FACE ( 'NONE', ( #1353 ), #23614, .T. ) ;
#4510 = CARTESIAN_POINT ( 'NONE',  ( -24.99999999999999289, -10.00000000000000000, -240.0000000000000284 ) ) ;
#4511 = CARTESIAN_POINT ( 'NONE',  ( -1.334664049489608928, -3.269245899286262080, -1.334664049489613591 ) ) ;
#4512 = CARTESIAN_POINT ( 'NONE',  ( 84.99999999999998579, -4.358994532381674780, 2.967723034435191360E-13 ) ) ;
#4513 = CARTESIAN_POINT ( 'NONE',  ( -49.99999999999998579, -10.00000000000000000, -117.5000000000000142 ) ) ;
#4514 = PLANE ( 'NONE',  #37976 ) ;
#4515 = EDGE_LOOP ( 'NONE', ( #14722, #28475, #1948, #12675, #25041, #23910 ) ) ;
#4516 = VERTEX_POINT ( 'NONE', #29966 ) ;
#4517 = VERTEX_POINT ( 'NONE', #44272 ) ;
#4518 = ORIENTED_EDGE ( 'NONE', *, *, #19328, .F. ) ;
#4519 = CARTESIAN_POINT ( 'NONE',  ( -5.773919099279089195, 2.985858639667951842, 24.61051816210223819 ) ) ;
#4520 = DIRECTION ( 'NONE',  ( 0.9258200997725506420, 0.3779644730092290295, 0.000000000000000000 ) ) ;
#4521 = CARTESIAN_POINT ( 'NONE',  ( 150.0000000000000000, 0.000000000000000000, -187.5000000000000000 ) ) ;
#4522 = DIRECTION ( 'NONE',  ( -0.000000000000000000, 1.000000000000000000, -0.000000000000000000 ) ) ;
#4523 = DIRECTION ( 'NONE',  ( 0.000000000000000000, 0.000000000000000000, 1.000000000000000000 ) ) ;
#4524 = CARTESIAN_POINT ( 'NONE',  ( 5.000000000000004441, -4.914493641712920782E-15, 1.229485263598544673E-15 ) ) ;
#4525 = CARTESIAN_POINT ( 'NONE',  ( -100.0000000000000000, -10.00000000000000000, -115.0000000000000142 ) ) ;
#4526 = CYLINDRICAL_SURFACE ( 'NONE', #20759, 2.500000000000002220 ) ;
#4527 = EDGE_CURVE ( 'NONE', #43121, #19244, #10064, .T. ) ;
#4528 = VERTEX_POINT ( 'NONE', #2043 ) ;
#4529 = EDGE_LOOP ( 'NONE', ( #38519, #43396, #18742, #42962 ) ) ;
#4530 = EDGE_CURVE ( 'NONE', #44825, #30605, #21853, .T. ) ;
#4531 = PERSON_AND_ORGANIZATION_ROLE ( 'classification_officer' ) ;
#4532 = LINE ( 'NONE', #7842, #35443 ) ;
#4533 = EDGE_CURVE ( 'NONE', #24782, #29705, #14384, .T. ) ;
#4534 = ORIENTED_EDGE ( 'NONE', *, *, #14035, .T. ) ;
#4535 = CARTESIAN_POINT ( 'NONE',  ( 10.00000000000000000, 1.224646799147353256E-15, 15.00000000000000000 ) ) ;
#4536 = LOCAL_TIME ( 14, 49, 52.00000000000000000, #8546 ) ;
#4537 = CARTESIAN_POINT ( 'NONE',  ( 0.000000000000000000, -10.00000000000000000, -140.0000000000000000 ) ) ;
#4538 = CARTESIAN_POINT ( 'NONE',  ( -1.822859179239689320, 0.1116254687175956689, -3.625000000000000888 ) ) ;
#4539 = CARTESIAN_POINT ( 'NONE',  ( -226.2499999999999716, 79.99999999999994316, 5.000000000000000000 ) ) ;
#4540 = CIRCLE ( 'NONE', #793, 2.499999999999995115 ) ;
#4541 = LOCAL_TIME ( 14, 49, 52.00000000000000000, #24092 ) ;
#4542 = CYLINDRICAL_SURFACE ( 'NONE', #19503, 2.500000000000002220 ) ;
#4543 = VECTOR ( 'NONE', #29282, 1000.000000000000000 ) ;
#4544 = EDGE_LOOP ( 'NONE', ( #10151, #27575, #29311, #15899 ) ) ;
#4545 = ORIENTED_EDGE ( 'NONE', *, *, #34088, .F. ) ;
#4546 = ORIENTED_EDGE ( 'NONE', *, *, #10079, .T. ) ;
#4547 = ORIENTED_EDGE ( 'NONE', *, *, #19205, .T. ) ;
#4548 = DIRECTION ( 'NONE',  ( 0.000000000000000000, 0.000000000000000000, 1.000000000000000000 ) ) ;
#4549 = EDGE_CURVE ( 'NONE', #5978, #12110, #44727, .T. ) ;
#4550 = DIRECTION ( 'NONE',  ( -2.369359098053327227E-15, -0.7071067811865512365, 0.7071067811865439090 ) ) ;
#4551 = ORIENTED_EDGE ( 'NONE', *, *, #38142, .T. ) ;
#4552 = EDGE_CURVE ( 'NONE', #22718, #35430, #6849, .T. ) ;
#4553 = VECTOR ( 'NONE', #25159, 1000.000000000000000 ) ;
#4554 = PERSON ( 'NAUO-PER27', 'UNSPECIFIED', 'UNSPECIFIED', ('UNSPECIFIED'), ('UNSPECIFIED'), ('UNSPECIFIED') ) ;
#4555 = CARTESIAN_POINT ( 'NONE',  ( 7.471460235688091700, 0.6536680706074377012, 175.0000000000000000 ) ) ;
#4556 = CARTESIAN_POINT ( 'NONE',  ( 199.9999999999999716, -10.00000000000000000, -137.5000000000000000 ) ) ;
#4557 = CC_DESIGN_SECURITY_CLASSIFICATION ( #11310, ( #46451 ) ) ;
#4558 = CIRCLE ( 'NONE', #27761, 30.00000000000000355 ) ;
#4559 = ADVANCED_FACE ( 'NONE', ( #5301 ), #1620, .F. ) ;
#4560 = AXIS2_PLACEMENT_3D ( 'NONE', #2615, #6349, #9634 ) ;
#4561 = AXIS2_PLACEMENT_3D ( 'NONE', #28364, #42682, #10538 ) ;
#4562 = LOCAL_TIME ( 14, 49, 52.00000000000000000, #15153 ) ;
#4563 = EDGE_CURVE ( 'NONE', #29314, #10487, #12818, .T. ) ;
#4564 = COORDINATED_UNIVERSAL_TIME_OFFSET ( 0, 0, .AHEAD. ) ;
#4565 = DIRECTION ( 'NONE',  ( -1.000000000000000000, 0.000000000000000000, 0.000000000000000000 ) ) ;
#4566 = AXIS2_PLACEMENT_3D ( 'NONE', #8567, #36966, #4810 ) ;
#4567 = CARTESIAN_POINT ( 'NONE',  ( 16.02390394281527364, 53.01767133111558650, 5.999999999999998224 ) ) ;
#4568 = LINE ( 'NONE', #33661, #18584 ) ;
#4569 = DIRECTION ( 'NONE',  ( -0.000000000000000000, 1.000000000000000000, -0.000000000000000000 ) ) ;
#4570 = EDGE_CURVE ( 'NONE', #26477, #22677, #33112, .T. ) ;
#4571 = LINE ( 'NONE', #37190, #26189 ) ;
#4572 = PLANE ( 'NONE',  #19661 ) ;
#4573 = DIRECTION ( 'NONE',  ( 1.000000000000000000, 0.000000000000000000, 0.000000000000000000 ) ) ;
#4574 = FACE_OUTER_BOUND ( 'NONE', #7004, .T. ) ;
#4575 = CARTESIAN_POINT ( 'NONE',  ( 2.474873734152989169, 11.66726188957801114, 37.92375601236354754 ) ) ;
#4576 = ORIENTED_EDGE ( 'NONE', *, *, #19222, .T. ) ;
#4577 = VERTEX_POINT ( 'NONE', #1232 ) ;
#4578 = ORIENTED_EDGE ( 'NONE', *, *, #36067, .F. ) ;
#4579 = MECHANICAL_CONTEXT ( 'NONE', #41780, 'mechanical' ) ;
#4580 = DIRECTION ( 'NONE',  ( 0.000000000000000000, 1.000000000000000000, 0.000000000000000000 ) ) ;
#4581 = FACE_OUTER_BOUND ( 'NONE', #39750, .T. ) ;
#4582 = DIRECTION ( 'NONE',  ( 0.000000000000000000, 0.000000000000000000, 1.000000000000000000 ) ) ;
#4583 = AXIS2_PLACEMENT_3D ( 'NONE', #21991, #4163, #29491 ) ;
#4584 = LINE ( 'NONE', #3667, #15121 ) ;
#4585 = FACE_BOUND ( 'NONE', #5735, .T. ) ;
#4586 = CYLINDRICAL_SURFACE ( 'NONE', #15986, 2.099999999999990763 ) ;
#4587 = VERTEX_POINT ( 'NONE', #41311 ) ;
#4588 = ADVANCED_FACE ( 'NONE', ( #5173 ), #45070, .F. ) ;
#4589 = VERTEX_POINT ( 'NONE', #15757 ) ;
#4590 = COORDINATED_UNIVERSAL_TIME_OFFSET ( 0, 0, .AHEAD. ) ;
#4591 = ORIENTED_EDGE ( 'NONE', *, *, #44878, .F. ) ;
#4592 = EDGE_CURVE ( 'NONE', #45382, #5316, #3112, .T. ) ;
#4593 = ORIENTED_EDGE ( 'NONE', *, *, #28675, .T. ) ;
#4594 = CARTESIAN_POINT ( 'NONE',  ( 8.435065869971362318, 5.386418630516300432, 18.77689644298354565 ) ) ;
#4595 = CYLINDRICAL_SURFACE ( 'NONE', #36819, 2.500000000000002220 ) ;
#4596 = DIRECTION ( 'NONE',  ( 0.000000000000000000, 0.000000000000000000, 1.000000000000000000 ) ) ;
#4597 = EDGE_CURVE ( 'NONE', #19774, #25318, #30849, .T. ) ;
#4598 = FACE_BOUND ( 'NONE', #45688, .T. ) ;
#4599 = CARTESIAN_POINT ( 'NONE',  ( -22.50000000000023093, 244.9999999999999432, 10.00000000000000000 ) ) ;
#4600 = CARTESIAN_POINT ( 'NONE',  ( 100.0000000000000000, -10.00000000000000000, 110.0000000000000142 ) ) ;
#4601 = ORIENTED_EDGE ( 'NONE', *, *, #12183, .T. ) ;
#4602 = ORIENTED_EDGE ( 'NONE', *, *, #17030, .F. ) ;
#4603 = ORIENTED_EDGE ( 'NONE', *, *, #31540, .F. ) ;
#4604 = VERTEX_POINT ( 'NONE', #9167 ) ;
#4605 = VERTEX_POINT ( 'NONE', #1685 ) ;
#4606 = ORIENTED_EDGE ( 'NONE', *, *, #39861, .T. ) ;
#4608 = VERTEX_POINT ( 'NONE', #34057 ) ;
#4607 = DIRECTION ( 'NONE',  ( 0.000000000000000000, 1.000000000000000000, 0.000000000000000000 ) ) ;
#4609 = CARTESIAN_POINT ( 'NONE',  ( 199.9999999999999716, 0.000000000000000000, -65.00000000000000000 ) ) ;
#4610 = EDGE_CURVE ( 'NONE', #8869, #21090, #26077, .T. ) ;
#4611 = DIRECTION ( 'NONE',  ( 9.828987283425832098E-16, 1.000000000000000000, 1.647987302177935000E-17 ) ) ;
#4612 = VECTOR ( 'NONE', #12103, 1000.000000000000000 ) ;
#4613 = VERTEX_POINT ( 'NONE', #5410 ) ;
#4614 = LOCAL_TIME ( 14, 49, 52.00000000000000000, #46044 ) ;
#4615 = EDGE_LOOP ( 'NONE', ( #23394, #4216, #18136, #38914 ) ) ;
#4616 = CIRCLE ( 'NONE', #41307, 2.500000000000002220 ) ;
#4617 = EDGE_CURVE ( 'NONE', #24332, #19890, #22625, .T. ) ;
#4618 = EDGE_CURVE ( 'NONE', #40369, #13561, #44349, .T. ) ;
#4619 = ADVANCED_FACE ( 'NONE', ( #33824, #34283 ), #41561, .F. ) ;
#4620 = CARTESIAN_POINT ( 'NONE',  ( 150.0000000000000000, -10.00000000000000000, 87.50000000000000000 ) ) ;
#4621 = AXIS2_PLACEMENT_3D ( 'NONE', #41204, #19622, #33949 ) ;
#4622 = EDGE_CURVE ( 'NONE', #11430, #35356, #38356, .T. ) ;
#4623 = DIRECTION ( 'NONE',  ( 0.000000000000000000, 1.000000000000000000, 0.000000000000000000 ) ) ;
#4624 = DIRECTION ( 'NONE',  ( 0.6123724356958011317, 0.6123724356957880310, -0.5000000000000002220 ) ) ;
#4625 = CARTESIAN_POINT ( 'NONE',  ( -100.0000000000000000, 0.000000000000000000, 62.50000000000002842 ) ) ;
#4627 = CIRCLE ( 'NONE', #10629, 49.85729008881249769 ) ;
#4626 = CARTESIAN_POINT ( 'NONE',  ( -100.0000000000000000, 0.000000000000000000, -167.5000000000000000 ) ) ;
#4628 = LINE ( 'NONE', #1128, #3933 ) ;
#4629 = CARTESIAN_POINT ( 'NONE',  ( 62.77340449983544346, 2.179497266190835614, 57.43474830187764013 ) ) ;
#4630 = DIRECTION ( 'NONE',  ( 0.000000000000000000, 1.000000000000000000, 0.000000000000000000 ) ) ;
#4631 = CIRCLE ( 'NONE', #33841, 1.000000000000000888 ) ;
#4632 = ORIENTED_EDGE ( 'NONE', *, *, #8752, .T. ) ;
#4633 = EDGE_LOOP ( 'NONE', ( #32134, #13175, #5098, #9186 ) ) ;
#4634 = COORDINATED_UNIVERSAL_TIME_OFFSET ( 0, 0, .AHEAD. ) ;
#4635 = EDGE_LOOP ( 'NONE', ( #2073, #908 ) ) ;
#4636 = CARTESIAN_POINT ( 'NONE',  ( 0.000000000000000000, 0.000000000000000000, 35.00000000000000000 ) ) ;
#4637 = CARTESIAN_POINT ( 'NONE',  ( -8.283878420878174609, 5.601781035232991535, 24.35181812529800993 ) ) ;
#4638 = DIRECTION ( 'NONE',  ( 0.000000000000000000, 0.000000000000000000, 1.000000000000000000 ) ) ;
#4639 = CARTESIAN_POINT ( 'NONE',  ( 7.915540874099194824, 49.22904023176034372, -5.999999999999999112 ) ) ;
#4640 = FACE_BOUND ( 'NONE', #31564, .T. ) ;
#4641 = AXIS2_PLACEMENT_3D ( 'NONE', #25252, #1077, #17972 ) ;
#4642 = CARTESIAN_POINT ( 'NONE',  ( -75.00000000000001421, 0.000000000000000000, -187.5000000000000000 ) ) ;
#4643 = CARTESIAN_POINT ( 'NONE',  ( 37.92375601236320648, 4.644320641218586162E-15, 32.58509981440514736 ) ) ;
#4644 = CARTESIAN_POINT ( 'NONE',  ( -87.60000000000003695, 5.000000000000000000, -25.00000000000001421 ) ) ;
#4645 = ADVANCED_FACE ( 'NONE', ( #27233 ), #16218, .F. ) ;
#4646 = VERTEX_POINT ( 'NONE', #30521 ) ;
#4647 = APPLICATION_PROTOCOL_DEFINITION ( 'international standard', 'config_control_design', 1994, #31297 ) ;
#4649 = VERTEX_POINT ( 'NONE', #41082 ) ;
#4648 = LINE ( 'NONE', #25314, #35790 ) ;
#4650 = ORIENTED_EDGE ( 'NONE', *, *, #40172, .F. ) ;
#4651 = CC_DESIGN_PERSON_AND_ORGANIZATION_ASSIGNMENT ( #5605, #22992, ( #12970 ) ) ;
#4652 = VERTEX_POINT ( 'NONE', #26551 ) ;
#4654 = ORIENTED_EDGE ( 'NONE', *, *, #37238, .T. ) ;
#4653 = CARTESIAN_POINT ( 'NONE',  ( 1.887500000000033040, 1.887499999999987521, 2.669328098979203201 ) ) ;
#4655 = DIRECTION ( 'NONE',  ( 1.000000000000000000, -0.000000000000000000, -0.000000000000000000 ) ) ;
#4656 = DIRECTION ( 'NONE',  ( 0.000000000000000000, 1.000000000000000000, 0.000000000000000000 ) ) ;
#4657 = FACE_BOUND ( 'NONE', #10583, .T. ) ;
#4658 = CARTESIAN_POINT ( 'NONE',  ( -220.0000000000001137, 155.0000000000002558, -10.00000000000000000 ) ) ;
#4659 = DIRECTION ( 'NONE',  ( 1.000000000000000000, 0.000000000000000000, 0.000000000000000000 ) ) ;
#4660 = ORIENTED_EDGE ( 'NONE', *, *, #31478, .F. ) ;
#4661 = ORIENTED_EDGE ( 'NONE', *, *, #32673, .T. ) ;
#4662 = ORIENTED_EDGE ( 'NONE', *, *, #22339, .F. ) ;
#4663 = ORIENTED_EDGE ( 'NONE', *, *, #8020, .F. ) ;
#4664 = ORIENTED_EDGE ( 'NONE', *, *, #30735, .T. ) ;
#4665 = ORIENTED_EDGE ( 'NONE', *, *, #43747, .F. ) ;
#4666 = AXIS2_PLACEMENT_3D ( 'NONE', #23470, #9393, #2124 ) ;
#4667 = AXIS2_PLACEMENT_3D ( 'NONE', #3809, #14606, #25157 ) ;
#4668 = AXIS2_PLACEMENT_3D ( 'NONE', #27590, #6927, #46355 ) ;
#4669 = AXIS2_PLACEMENT_3D ( 'NONE', #21348, #28608, #35676 ) ;
#4670 = AXIS2_PLACEMENT_3D ( 'NONE', #10773, #35656, #11231 ) ;
#4671 = EDGE_CURVE ( 'NONE', #6487, #21367, #24120, .T. ) ;
#4672 = EDGE_CURVE ( 'NONE', #1197, #3734, #37810, .T. ) ;
#4673 = EDGE_CURVE ( 'NONE', #29020, #13277, #2135, .T. ) ;
#4674 = AXIS2_PLACEMENT_3D ( 'NONE', #30664, #22729, #19882 ) ;
#4675 = ORIENTED_EDGE ( 'NONE', *, *, #26187, .T. ) ;
#4676 = VERTEX_POINT ( 'NONE', #16437 ) ;
#4678 = ORIENTED_EDGE ( 'NONE', *, *, #33191, .F. ) ;
#4677 = DIRECTION ( 'NONE',  ( 0.000000000000000000, 0.000000000000000000, 1.000000000000000000 ) ) ;
#4679 = CARTESIAN_POINT ( 'NONE',  ( 104.9999999999999858, 0.000000000000000000, 10.00000000000000000 ) ) ;
#4680 = FACE_OUTER_BOUND ( 'NONE', #25389, .T. ) ;
#4681 = VECTOR ( 'NONE', #27589, 1000.000000000000000 ) ;
#4682 = FACE_OUTER_BOUND ( 'NONE', #30483, .T. ) ;
#4683 = CARTESIAN_POINT ( 'NONE',  ( -3.264542833580042824, -6.755901006187060354, 145.8167193849016883 ) ) ;
#4684 = DIRECTION ( 'NONE',  ( 0.000000000000000000, 0.000000000000000000, 1.000000000000000000 ) ) ;
#4685 = CARTESIAN_POINT ( 'NONE',  ( -24.99999999999999289, 0.000000000000000000, 160.0000000000000000 ) ) ;
#4686 = VECTOR ( 'NONE', #17445, 1000.000000000000000 ) ;
#4687 = PERSON_AND_ORGANIZATION_ROLE ( 'creator' ) ;
#4689 = EDGE_LOOP ( 'NONE', ( #1237, #26846, #24877, #36107 ) ) ;
#4688 = DIRECTION ( 'NONE',  ( -0.000000000000000000, 1.000000000000000000, -0.000000000000000000 ) ) ;
#4690 = EDGE_CURVE ( 'NONE', #29124, #441, #35350, .T. ) ;
#4691 = ORIENTED_EDGE ( 'NONE', *, *, #25808, .F. ) ;
#4692 = ORIENTED_EDGE ( 'NONE', *, *, #15745, .T. ) ;
#4693 = EDGE_LOOP ( 'NONE', ( #25730, #19898, #37315 ) ) ;
#4695 = EDGE_LOOP ( 'NONE', ( #24616, #5550, #36245, #21198 ) ) ;
#4694 = DIRECTION ( 'NONE',  ( 0.000000000000000000, 1.000000000000000000, 0.000000000000000000 ) ) ;
#4696 = VECTOR ( 'NONE', #30174, 1000.000000000000000 ) ;
#4697 = CARTESIAN_POINT ( 'NONE',  ( 7.919501097837754244, 49.28547582863055965, 6.000000000000001776 ) ) ;
#4698 = PLANE ( 'NONE',  #44936 ) ;
#4699 = CARTESIAN_POINT ( 'NONE',  ( -100.0000000000000000, -10.00000000000000000, -142.5000000000000284 ) ) ;
#4700 = DIRECTION ( 'NONE',  ( 1.000000000000000000, 0.000000000000000000, 0.000000000000000000 ) ) ;
#4701 = DIRECTION ( 'NONE',  ( 0.000000000000000000, 0.000000000000000000, 1.000000000000000000 ) ) ;
#4702 = CARTESIAN_POINT ( 'NONE',  ( -3.519411987687195431, 5.464772571747242402, 23.54817835152079653 ) ) ;
#4703 = DIRECTION ( 'NONE',  ( 0.000000000000000000, 0.000000000000000000, 1.000000000000000000 ) ) ;
#4704 = FACE_OUTER_BOUND ( 'NONE', #46012, .T. ) ;
#4705 = DIRECTION ( 'NONE',  ( -0.000000000000000000, -0.000000000000000000, 1.000000000000000000 ) ) ;
#4706 = ORIENTED_EDGE ( 'NONE', *, *, #29430, .T. ) ;
#4707 = AXIS2_PLACEMENT_3D ( 'NONE', #16063, #8557, #44668 ) ;
#4709 = ORIENTED_EDGE ( 'NONE', *, *, #29792, .F. ) ;
#4708 = CARTESIAN_POINT ( 'NONE',  ( -12.52261520221014734, 5.187037053134878839, 0.000000000000000000 ) ) ;
#4710 = ORIENTED_EDGE ( 'NONE', *, *, #36479, .T. ) ;
#4711 = ORIENTED_EDGE ( 'NONE', *, *, #37805, .F. ) ;
#4712 = ORIENTED_EDGE ( 'NONE', *, *, #32679, .T. ) ;
#4713 = AXIS2_PLACEMENT_3D ( 'NONE', #9594, #20627, #13356 ) ;
#4714 = DIRECTION ( 'NONE',  ( 0.000000000000000000, 0.000000000000000000, 1.000000000000000000 ) ) ;
#4715 = FACE_OUTER_BOUND ( 'NONE', #21731, .T. ) ;
#4716 = CARTESIAN_POINT ( 'NONE',  ( 49.80962925646672801, 4.358994532381673004, 1.760777953886195819E-13 ) ) ;
#4717 = DIRECTION ( 'NONE',  ( 0.000000000000000000, 0.000000000000000000, 1.000000000000000000 ) ) ;
#4718 = ORIENTED_EDGE ( 'NONE', *, *, #4671, .T. ) ;
#4719 = CIRCLE ( 'NONE', #22714, 2.500000000000002220 ) ;
#4720 = CIRCLE ( 'NONE', #18966, 2.499999999999995115 ) ;
#4721 = EDGE_CURVE ( 'NONE', #36926, #45659, #33382, .T. ) ;
#4722 = AXIS2_PLACEMENT_3D ( 'NONE', #45128, #23319, #2434 ) ;
#4723 = CIRCLE ( 'NONE', #30948, 20.00000000000000355 ) ;
#4724 = AXIS2_PLACEMENT_3D ( 'NONE', #8077, #15807, #18634 ) ;
#4725 = AXIS2_PLACEMENT_3D ( 'NONE', #313, #21880, #3358 ) ;
#4726 = ADVANCED_FACE ( 'NONE', ( #33602 ), #44152, .F. ) ;
#4727 = ADVANCED_FACE ( 'NONE', ( #12247 ), #40867, .F. ) ;
#4728 = CARTESIAN_POINT ( 'NONE',  ( 4.999999999999989342, -2.886751345948135317, 47.49999999999998579 ) ) ;
#4729 = EDGE_CURVE ( 'NONE', #14855, #19202, #37621, .T. ) ;
#4730 = DIRECTION ( 'NONE',  ( -0.000000000000000000, 1.000000000000000000, -0.000000000000000000 ) ) ;
#4731 = VECTOR ( 'NONE', #21505, 1000.000000000000000 ) ;
#4732 = DIRECTION ( 'NONE',  ( 0.000000000000000000, 0.000000000000000000, 1.000000000000000000 ) ) ;
#4733 = DIRECTION ( 'NONE',  ( 0.000000000000000000, 0.000000000000000000, -1.000000000000000000 ) ) ;
#4734 = CARTESIAN_POINT ( 'NONE',  ( 0.000000000000000000, -10.00000000000000000, 160.0000000000000000 ) ) ;
#4735 = CIRCLE ( 'NONE', #24990, 2.499999999999995115 ) ;
#4736 = EDGE_LOOP ( 'NONE', ( #38930, #44361, #1552, #16188 ) ) ;
#4737 = DIRECTION ( 'NONE',  ( 0.000000000000000000, 0.000000000000000000, 1.000000000000000000 ) ) ;
#4738 = CYLINDRICAL_SURFACE ( 'NONE', #3646, 2.500000000000002220 ) ;
#4739 = CARTESIAN_POINT ( 'NONE',  ( -125.0000000000000000, -10.00000000000000000, -17.50000000000000711 ) ) ;
#4740 = CIRCLE ( 'NONE', #8493, 2.500000000000002220 ) ;
#4741 = DIRECTION ( 'NONE',  ( -0.000000000000000000, 1.000000000000000000, -0.000000000000000000 ) ) ;
#4742 = CARTESIAN_POINT ( 'NONE',  ( 65.00000000000048317, 10.00000000000000000, 4.999999999999786837 ) ) ;
#4743 = DIRECTION ( 'NONE',  ( 0.000000000000000000, 0.000000000000000000, 1.000000000000000000 ) ) ;
#4744 = LINE ( 'NONE', #40877, #37006 ) ;
#4745 = AXIS2_PLACEMENT_3D ( 'NONE', #14354, #3325, #18097 ) ;
#4746 = DIRECTION ( 'NONE',  ( 0.000000000000000000, 0.000000000000000000, 1.000000000000000000 ) ) ;
#4747 = EDGE_CURVE ( 'NONE', #34023, #46428, #40620, .T. ) ;
#4748 = EDGE_LOOP ( 'NONE', ( #18506, #41177, #25206, #28079 ) ) ;
#4749 = ORIENTED_EDGE ( 'NONE', *, *, #15745, .F. ) ;
#4750 = ORIENTED_EDGE ( 'NONE', *, *, #33318, .F. ) ;
#4751 = ORIENTED_EDGE ( 'NONE', *, *, #14787, .F. ) ;
#4752 = CARTESIAN_POINT ( 'NONE',  ( -100.0000000000000000, -10.00000000000000000, -192.5000000000000000 ) ) ;
#4753 = DIRECTION ( 'NONE',  ( 1.000000000000000000, 0.000000000000000000, 0.000000000000000000 ) ) ;
#4754 = CYLINDRICAL_SURFACE ( 'NONE', #21582, 2.500000000000002220 ) ;
#4755 = DIRECTION ( 'NONE',  ( 0.3826834323650857850, 0.9238795325112882928, 0.000000000000000000 ) ) ;
#4756 = DIRECTION ( 'NONE',  ( 1.000000000000000000, -0.000000000000000000, -3.491481338843133355E-15 ) ) ;
#4757 = DIRECTION ( 'NONE',  ( -0.000000000000000000, -0.000000000000000000, -1.000000000000000000 ) ) ;
#4758 = FACE_OUTER_BOUND ( 'NONE', #16990, .T. ) ;
#4759 = CARTESIAN_POINT ( 'NONE',  ( -2.360596322017078030, 8.627142342889644766, -14.99999999999999822 ) ) ;
#4760 = EDGE_LOOP ( 'NONE', ( #11129, #32234, #9787, #7203 ) ) ;
#4761 = VERTEX_POINT ( 'NONE', #17792 ) ;
#4762 = APPROVAL_ROLE ( '' ) ;
#4763 = CARTESIAN_POINT ( 'NONE',  ( 105.0000000000001279, 155.0000000000000853, -10.00000000000000000 ) ) ;
#4764 = VERTEX_POINT ( 'NONE', #28820 ) ;
#4765 = DIRECTION ( 'NONE',  ( -0.6123724356957943593, -0.6123724356957946924, 0.5000000000000002220 ) ) ;
#4766 = DIRECTION ( 'NONE',  ( -0.5150380749100614830, 1.049727191138613272E-16, -0.8571673007021077817 ) ) ;
#4767 = CIRCLE ( 'NONE', #30983, 2.500000000000002220 ) ;
#4768 = CARTESIAN_POINT ( 'NONE',  ( 24.99999999999999289, 0.000000000000000000, -192.5000000000000000 ) ) ;
#4769 = CARTESIAN_POINT ( 'NONE',  ( 100.0000000000000142, 5.000000000000000000, -22.90000000000001990 ) ) ;
#4770 = CIRCLE ( 'NONE', #16732, 2.500000000000002220 ) ;
#4771 = DIRECTION ( 'NONE',  ( 0.000000000000000000, 0.000000000000000000, 1.000000000000000000 ) ) ;
#4772 = ORIENTED_EDGE ( 'NONE', *, *, #35578, .T. ) ;
#4773 = ORIENTED_EDGE ( 'NONE', *, *, #35823, .F. ) ;
#4774 = VERTEX_POINT ( 'NONE', #27684 ) ;
#4775 = ORIENTED_EDGE ( 'NONE', *, *, #30278, .F. ) ;
#4776 = CARTESIAN_POINT ( 'NONE',  ( 150.0000000000000000, -10.00000000000000000, 110.0000000000000142 ) ) ;
#4777 = DIRECTION ( 'NONE',  ( -0.9238795325112885148, 0.3826834323650858960, -0.000000000000000000 ) ) ;
#4778 = VECTOR ( 'NONE', #24670, 1000.000000000000000 ) ;
#4779 = ORIENTED_EDGE ( 'NONE', *, *, #9125, .T. ) ;
#4780 = AXIS2_PLACEMENT_3D ( 'NONE', #7322, #14616, #303 ) ;
#4781 = EDGE_CURVE ( 'NONE', #37467, #18579, #29049, .T. ) ;
#4782 = AXIS2_PLACEMENT_3D ( 'NONE', #2583, #13602, #16891 ) ;
#4783 = MANIFOLD_SOLID_BREP ( '\X2\00d8\X0\5.5 (5.5) Diameter Hole1', #31681 ) ;
#4784 = ADVANCED_FACE ( 'NONE', ( #32578 ), #9862, .F. ) ;
#4785 = AXIS2_PLACEMENT_3D ( 'NONE', #36846, #4694, #39505 ) ;
#4786 = CARTESIAN_POINT ( 'NONE',  ( -2.179497266190704607, 37.89005471461474883, -32.55139851665619943 ) ) ;
#4787 = VECTOR ( 'NONE', #10587, 1000.000000000000000 ) ;
#4788 = EDGE_CURVE ( 'NONE', #22825, #150, #33875, .T. ) ;
#4789 = CARTESIAN_POINT ( 'NONE',  ( -49.85729008881246926, -4.814824860968089633E-32, 3.775000000000173550 ) ) ;
#4790 = ADVANCED_FACE ( 'NONE', ( #3486 ), #32101, .F. ) ;
#4791 = CALENDAR_DATE ( 2025, 26, 11 ) ;
#4792 = CARTESIAN_POINT ( 'NONE',  ( -215.0000000000000284, 75.00000000000000000, 5.000000000000000000 ) ) ;
#4793 = CARTESIAN_POINT ( 'NONE',  ( -2.249999999999992006, 0.3040615356062774666, 145.4040855138411814 ) ) ;
#4794 = AXIS2_PLACEMENT_3D ( 'NONE', #44786, #19011, #26045 ) ;
#4795 = CARTESIAN_POINT ( 'NONE',  ( 42.15363729650049862, -39.07136270349904095, 62.77340449983605453 ) ) ;
#4796 = CARTESIAN_POINT ( 'NONE',  ( 174.9999999999999716, -10.00000000000000000, -90.00000000000000000 ) ) ;
#4797 = DIRECTION ( 'NONE',  ( 0.000000000000000000, 0.000000000000000000, 1.000000000000000000 ) ) ;
#4798 = DIRECTION ( 'NONE',  ( 0.000000000000000000, 0.000000000000000000, 1.000000000000000000 ) ) ;
#4799 = DIRECTION ( 'NONE',  ( 3.491481338843133355E-15, -0.000000000000000000, -1.000000000000000000 ) ) ;
#4800 = CARTESIAN_POINT ( 'NONE',  ( 0.000000000000000000, 0.000000000000000000, 9.999999999999980460 ) ) ;
#4801 = CARTESIAN_POINT ( 'NONE',  ( 24.99999999999999289, 0.000000000000000000, -212.5000000000000284 ) ) ;
#4802 = ADVANCED_FACE ( 'NONE', ( #20425 ), #34504, .F. ) ;
#4803 = CONICAL_SURFACE ( 'NONE', #24306, 2.099999999999987210, 1.029744258676654312 ) ;
#4804 = ORIENTED_EDGE ( 'NONE', *, *, #2202, .F. ) ;
#4805 = VERTEX_POINT ( 'NONE', #18260 ) ;
#4806 = EDGE_LOOP ( 'NONE', ( #1445, #635, #21522, #42869 ) ) ;
#4807 = APPLICATION_PROTOCOL_DEFINITION ( 'international standard', 'config_control_design', 1994, #38494 ) ;
#4808 = FACE_OUTER_BOUND ( 'NONE', #15380, .T. ) ;
#4809 = PLANE ( 'NONE',  #37111 ) ;
#4810 = DIRECTION ( 'NONE',  ( 0.000000000000000000, 0.000000000000000000, 1.000000000000000000 ) ) ;
#4811 = DIRECTION ( 'NONE',  ( 0.3779644730092387439, 0.9258200997725467563, 0.000000000000000000 ) ) ;
#4812 = FACE_BOUND ( 'NONE', #784, .T. ) ;
#4813 = CIRCLE ( 'NONE', #7853, 2.500000000000002220 ) ;
#4814 = CYLINDRICAL_SURFACE ( 'NONE', #42243, 2.099999999999990763 ) ;
#4815 = ORIENTED_EDGE ( 'NONE', *, *, #10475, .T. ) ;
#4816 = VERTEX_POINT ( 'NONE', #191 ) ;
#4817 = APPLICATION_PROTOCOL_DEFINITION ( 'international standard', 'config_control_design', 1994, #44186 ) ;
#4818 = EDGE_LOOP ( 'NONE', ( #24861, #9259, #27859, #26499 ) ) ;
#4819 = VECTOR ( 'NONE', #16089, 1000.000000000000000 ) ;
#4820 = ORIENTED_EDGE ( 'NONE', *, *, #45365, .T. ) ;
#4821 = CARTESIAN_POINT ( 'NONE',  ( -23.59122386235994995, -50.91871869555685493, -6.000000000000000000 ) ) ;
#4822 = DIRECTION ( 'NONE',  ( 0.8660254037844387076, 0.5000000000000000000, 0.000000000000000000 ) ) ;
#4823 = DIRECTION ( 'NONE',  ( -0.000000000000000000, 1.000000000000000000, -0.000000000000000000 ) ) ;
#4824 = FACE_BOUND ( 'NONE', #27433, .T. ) ;
#4825 = CARTESIAN_POINT ( 'NONE',  ( -200.0000000000000000, -10.00000000000000000, -237.5000000000000284 ) ) ;
#4826 = CARTESIAN_POINT ( 'NONE',  ( -38.30300120863766011, 32.13845202263330236, 1.961116793322378363E-16 ) ) ;
#4827 = ORIENTED_EDGE ( 'NONE', *, *, #8552, .T. ) ;
#4828 = EDGE_LOOP ( 'NONE', ( #33101, #24685 ) ) ;
#4829 = ORIENTED_EDGE ( 'NONE', *, *, #2181, .T. ) ;
#4830 = ORIENTED_EDGE ( 'NONE', *, *, #35429, .T. ) ;
#4831 = VERTEX_POINT ( 'NONE', #18013 ) ;
#4832 = VERTEX_POINT ( 'NONE', #438 ) ;
#4834 = VERTEX_POINT ( 'NONE', #25067 ) ;
#4833 = DIRECTION ( 'NONE',  ( 0.7071067811865437980, 0.000000000000000000, 0.7071067811865512365 ) ) ;
#4835 = DIRECTION ( 'NONE',  ( 1.000000000000000000, 0.000000000000000000, 0.000000000000000000 ) ) ;
#4836 = AXIS2_PLACEMENT_3D ( 'NONE', #39155, #28140, #28360 ) ;
#4837 = CIRCLE ( 'NONE', #10852, 48.12773374164611795 ) ;
#4838 = AXIS2_PLACEMENT_3D ( 'NONE', #45512, #41289, #27443 ) ;
#4839 = CIRCLE ( 'NONE', #3344, 44.84138016386204839 ) ;
#4840 = CARTESIAN_POINT ( 'NONE',  ( 226.2499999999999432, 70.00000000000002842, 5.000000000000000000 ) ) ;
#4841 = ORIENTED_EDGE ( 'NONE', *, *, #38427, .T. ) ;
#4842 = EDGE_CURVE ( 'NONE', #19215, #7994, #13632, .T. ) ;
#4843 = ORIENTED_EDGE ( 'NONE', *, *, #526, .F. ) ;
#4844 = EDGE_CURVE ( 'NONE', #17834, #26477, #27111, .T. ) ;
#4845 = AXIS2_PLACEMENT_3D ( 'NONE', #22028, #4197, #670 ) ;
#4846 = EDGE_CURVE ( 'NONE', #1432, #22883, #38261, .T. ) ;
#4847 = CIRCLE ( 'NONE', #13871, 2.499999999999995115 ) ;
#4848 = CIRCLE ( 'NONE', #33337, 2.500000000000002220 ) ;
#4849 = ADVANCED_FACE ( 'NONE', ( #21548 ), #23715, .F. ) ;
#4850 = EDGE_CURVE ( 'NONE', #41703, #22657, #24182, .T. ) ;
#4851 = CARTESIAN_POINT ( 'NONE',  ( -225.0000000000000000, -10.00000000000000000, -265.0000000000000000 ) ) ;
#4852 = EDGE_CURVE ( 'NONE', #35884, #16897, #39124, .T. ) ;
#4853 = FACE_OUTER_BOUND ( 'NONE', #7979, .T. ) ;
#4854 = DIRECTION ( 'NONE',  ( -0.000000000000000000, -0.000000000000000000, -1.000000000000000000 ) ) ;
#4855 = CIRCLE ( 'NONE', #10098, 2.500000000000002220 ) ;
#4856 = LINE ( 'NONE', #37694, #37425 ) ;
#4857 = LINE ( 'NONE', #37249, #30996 ) ;
#4858 = DIRECTION ( 'NONE',  ( -0.000000000000000000, 1.000000000000000000, 0.000000000000000000 ) ) ;
#4859 = CARTESIAN_POINT ( 'NONE',  ( -16.31288069070800617, -55.75468392018273533, 0.000000000000000000 ) ) ;
#4860 = AXIS2_PLACEMENT_3D ( 'NONE', #44226, #19573, #41391 ) ;
#4861 = CYLINDRICAL_SURFACE ( 'NONE', #22178, 2.500000000000002220 ) ;
#4862 = EDGE_CURVE ( 'NONE', #33727, #33228, #42881, .T. ) ;
#4863 = ORIENTED_EDGE ( 'NONE', *, *, #14045, .F. ) ;
#4864 = ORIENTED_EDGE ( 'NONE', *, *, #26130, .T. ) ;
#4865 = MANIFOLD_SOLID_BREP ( '\X2\00d8\X0\5.0 (5) Diameter Hole1', #5421 ) ;
#4866 = EDGE_CURVE ( 'NONE', #32354, #18913, #46408, .T. ) ;
#4867 = ORIENTED_EDGE ( 'NONE', *, *, #37183, .T. ) ;
#4868 = DIRECTION ( 'NONE',  ( 0.000000000000000000, 1.000000000000000000, 0.000000000000000000 ) ) ;
#4869 = DIRECTION ( 'NONE',  ( -1.000000000000000000, -0.000000000000000000, 8.326672684688686379E-17 ) ) ;
#4870 = DIRECTION ( 'NONE',  ( 0.000000000000000000, 0.000000000000000000, 1.000000000000000000 ) ) ;
#4871 = EDGE_CURVE ( 'NONE', #3188, #2689, #18896, .T. ) ;
#4872 = LINE ( 'NONE', #33731, #27772 ) ;
#4873 = AXIS2_PLACEMENT_3D ( 'NONE', #27879, #39143, #32110 ) ;
#4874 = FACE_BOUND ( 'NONE', #38964, .T. ) ;
#4875 = DIRECTION ( 'NONE',  ( -0.000000000000000000, 1.000000000000000000, -0.000000000000000000 ) ) ;
#4876 = DIRECTION ( 'NONE',  ( -0.000000000000000000, 1.000000000000000000, -0.000000000000000000 ) ) ;
#4877 = DIRECTION ( 'NONE',  ( 0.000000000000000000, 1.000000000000000000, 0.000000000000000000 ) ) ;
#4878 = ORIENTED_EDGE ( 'NONE', *, *, #35547, .F. ) ;
#4879 = CALENDAR_DATE ( 2025, 26, 11 ) ;
#4881 = ORIENTED_EDGE ( 'NONE', *, *, #25474, .F. ) ;
#4880 = CARTESIAN_POINT ( 'NONE',  ( 174.9999999999999716, -10.00000000000000000, 12.49999999999997691 ) ) ;
#4882 = ORIENTED_EDGE ( 'NONE', *, *, #35798, .T. ) ;
#4883 = ORIENTED_EDGE ( 'NONE', *, *, #15925, .T. ) ;
#4885 = ORIENTED_EDGE ( 'NONE', *, *, #8300, .F. ) ;
#4884 = CYLINDRICAL_SURFACE ( 'NONE', #4068, 2.500000000000002220 ) ;
#4886 = DIRECTION ( 'NONE',  ( 0.000000000000000000, 0.000000000000000000, 1.000000000000000000 ) ) ;
#4887 = EDGE_CURVE ( 'NONE', #11059, #10206, #177, .T. ) ;
#4888 = VECTOR ( 'NONE', #18549, 1000.000000000000000 ) ;
#4889 = FACE_OUTER_BOUND ( 'NONE', #22229, .T. ) ;
#4890 = DIRECTION ( 'NONE',  ( 0.000000000000000000, 0.000000000000000000, 1.000000000000000000 ) ) ;
#4891 = FACE_BOUND ( 'NONE', #4980, .T. ) ;
#4892 = DIRECTION ( 'NONE',  ( -0.4999999999999965028, 0.5000000000000051070, 0.7071067811865462405 ) ) ;
#4893 = CARTESIAN_POINT ( 'NONE',  ( 74.99999999999998579, -10.00000000000000000, -140.0000000000000000 ) ) ;
#4894 = ORIENTED_EDGE ( 'NONE', *, *, #37235, .T. ) ;
#4895 = ORIENTED_EDGE ( 'NONE', *, *, #38313, .F. ) ;
#4896 = VECTOR ( 'NONE', #42598, 1000.000000000000000 ) ;
#4897 = EDGE_LOOP ( 'NONE', ( #22643, #4602 ) ) ;
#4898 = ORIENTED_EDGE ( 'NONE', *, *, #27409, .T. ) ;
#4899 = EDGE_LOOP ( 'NONE', ( #8758, #27256 ) ) ;
#4900 = VERTEX_POINT ( 'NONE', #11219 ) ;
#4901 = CARTESIAN_POINT ( 'NONE',  ( 253.7500000000001421, 20.00000000000009237, -5.000000000000000000 ) ) ;
#4902 = ADVANCED_FACE ( 'NONE', ( #22465 ), #883, .F. ) ;
#4903 = ADVANCED_FACE ( 'NONE', ( #14961 ), #7925, .T. ) ;
#4904 = ADVANCED_FACE ( 'NONE', ( #7689 ), #43361, .F. ) ;
#4905 = EDGE_CURVE ( 'NONE', #20592, #2230, #29373, .T. ) ;
#4906 = AXIS2_PLACEMENT_3D ( 'NONE', #12782, #19365, #27081 ) ;
#4907 = AXIS2_PLACEMENT_3D ( 'NONE', #32830, #43851, #29305 ) ;
#4908 = AXIS2_PLACEMENT_3D ( 'NONE', #4525, #4089, #94 ) ;
#4909 = EDGE_CURVE ( 'NONE', #22739, #1715, #42140, .T. ) ;
#4910 = CC_DESIGN_PERSON_AND_ORGANIZATION_ASSIGNMENT ( #16084, #8574, ( #24025 ) ) ;
#4911 = AXIS2_PLACEMENT_3D ( 'NONE', #8393, #41644, #2686 ) ;
#4912 = B_SPLINE_CURVE_WITH_KNOTS ( 'NONE', 3,
 ( #8832, #1574, #12592, #40514, #26437, #1350, #19853, #19618, #30186, #26883, #34399, #30419 ),
 .UNSPECIFIED., .F., .F.,
 ( 4, 2, 2, 2, 2, 4 ),
 ( 6.980275126496363357E-18, 0.001452728215025368523, 0.002179092322538049315, 0.002905456430050730107, 0.004358184645076091691, 0.005810912860101453276 ),
 .UNSPECIFIED. ) ;
#4913 = CIRCLE ( 'NONE', #28163, 2.099999999999990763 ) ;
#4914 = CIRCLE ( 'NONE', #22920, 49.85729008881249769 ) ;
#4915 = CARTESIAN_POINT ( 'NONE',  ( 44.78838205011059159, 2.179497266190835614, -3.774999999999842260 ) ) ;
#4916 = APPLICATION_CONTEXT ( 'configuration controlled 3d designs of mechanical parts and assemblies' ) ;
#4917 = ORIENTED_EDGE ( 'NONE', *, *, #27258, .T. ) ;
#4918 = ORIENTED_EDGE ( 'NONE', *, *, #34078, .T. ) ;
#4920 = ORIENTED_EDGE ( 'NONE', *, *, #27919, .F. ) ;
#4919 = DIRECTION ( 'NONE',  ( -0.000000000000000000, -0.000000000000000000, 1.000000000000000000 ) ) ;
#4921 = DIRECTION ( 'NONE',  ( 0.000000000000000000, 0.000000000000000000, 1.000000000000000000 ) ) ;
#4922 = CARTESIAN_POINT ( 'NONE',  ( 222.5000000000000568, 155.0000000000001421, -10.00000000000000000 ) ) ;
#4923 = DIRECTION ( 'NONE',  ( 0.000000000000000000, 1.000000000000000000, 0.000000000000000000 ) ) ;
#4924 = AXIS2_PLACEMENT_3D ( 'NONE', #40158, #7791, #18796 ) ;
#4925 = DIRECTION ( 'NONE',  ( -0.5000000000000001110, -0.4999999999999947820, -0.7071067811865512365 ) ) ;
#4926 = CARTESIAN_POINT ( 'NONE',  ( -200.0000000000000000, -10.00000000000000000, -217.5000000000000284 ) ) ;
#4927 = CALENDAR_DATE ( 2025, 26, 11 ) ;
#4929 = ORIENTED_EDGE ( 'NONE', *, *, #6566, .F. ) ;
#4928 = CARTESIAN_POINT ( 'NONE',  ( -175.0000000000000284, -10.00000000000000000, -112.5000000000000142 ) ) ;
#4930 = ORIENTED_EDGE ( 'NONE', *, *, #18987, .T. ) ;
#4931 = ORIENTED_EDGE ( 'NONE', *, *, #35908, .F. ) ;
#4932 = EDGE_LOOP ( 'NONE', ( #20901, #7437, #25145, #30601 ) ) ;
#4934 = VERTEX_POINT ( 'NONE', #22700 ) ;
#4933 = DIRECTION ( 'NONE',  ( 0.000000000000000000, 1.000000000000000000, 0.000000000000000000 ) ) ;
#4935 = LINE ( 'NONE', #44574, #27299 ) ;
#4936 = CARTESIAN_POINT ( 'NONE',  ( 24.99999999999999289, 0.000000000000000000, -90.00000000000000000 ) ) ;
#4937 = DIRECTION ( 'NONE',  ( 0.6123724356957943593, 0.6123724356957948034, -0.4999999999999999445 ) ) ;
#4938 = LINE ( 'NONE', #26522, #27580 ) ;
#4939 = LINE ( 'NONE', #44578, #7808 ) ;
#4940 = LINE ( 'NONE', #29117, #16104 ) ;
#4941 = FACE_OUTER_BOUND ( 'NONE', #45928, .T. ) ;
#4942 = CARTESIAN_POINT ( 'NONE',  ( 9.760281200563110104, 2.181889197091655408, 41.60924218329406443 ) ) ;
#4943 = CARTESIAN_POINT ( 'NONE',  ( 74.99999999999998579, -10.00000000000000000, 134.9999999999999716 ) ) ;
#4944 = ORIENTED_EDGE ( 'NONE', *, *, #9691, .F. ) ;
#4946 = ORIENTED_EDGE ( 'NONE', *, *, #249, .F. ) ;
#4945 = DIRECTION ( 'NONE',  ( -0.9238795325112885148, 0.3826834323650858960, 0.000000000000000000 ) ) ;
#4947 = ORIENTED_EDGE ( 'NONE', *, *, #17747, .T. ) ;
#4948 = VERTEX_POINT ( 'NONE', #43585 ) ;
#4949 = ORIENTED_EDGE ( 'NONE', *, *, #7810, .T. ) ;
#4950 = CARTESIAN_POINT ( 'NONE',  ( -90.00000000000001421, 0.000000000000000000, 35.00000000000000000 ) ) ;
#4951 = CARTESIAN_POINT ( 'NONE',  ( 226.2499999999999716, 80.00000000000002842, 5.000000000000000000 ) ) ;
#4952 = AXIS2_PLACEMENT_3D ( 'NONE', #41108, #5900, #8958 ) ;
#4953 = EDGE_CURVE ( 'NONE', #42689, #27823, #25981, .T. ) ;
#4954 = EDGE_LOOP ( 'NONE', ( #41387, #5244 ) ) ;
#4956 = EDGE_CURVE ( 'NONE', #29985, #361, #45112, .T. ) ;
#4955 = AXIS2_PLACEMENT_3D ( 'NONE', #31990, #28933, #10400 ) ;
#4957 = AXIS2_PLACEMENT_3D ( 'NONE', #22191, #12326, #36497 ) ;
#4958 = AXIS2_PLACEMENT_3D ( 'NONE', #21748, #25042, #36063 ) ;
#4959 = DIRECTION ( 'NONE',  ( 1.000000000000000000, 0.000000000000000000, 0.000000000000000000 ) ) ;
#4960 = CARTESIAN_POINT ( 'NONE',  ( 24.99999999999999289, 0.000000000000000000, -90.00000000000000000 ) ) ;
#4961 = DIRECTION ( 'NONE',  ( 0.5000000000000034417, 0.4999999999999982236, -0.7071067811865463515 ) ) ;
#4962 = VECTOR ( 'NONE', #27712, 1000.000000000000000 ) ;
#4963 = DIRECTION ( 'NONE',  ( -3.965082230804130220E-16, 0.000000000000000000, -1.000000000000000000 ) ) ;
#4964 = CARTESIAN_POINT ( 'NONE',  ( -175.0000000000000284, -10.00000000000000000, -42.50000000000000000 ) ) ;
#4965 = AXIS2_PLACEMENT_3D ( 'NONE', #46321, #21673, #18160 ) ;
#4966 = ORIENTED_EDGE ( 'NONE', *, *, #41426, .T. ) ;
#4967 = FACE_OUTER_BOUND ( 'NONE', #44387, .T. ) ;
#4968 = DIRECTION ( 'NONE',  ( 0.000000000000000000, 0.000000000000000000, -1.000000000000000000 ) ) ;
#4969 = CARTESIAN_POINT ( 'NONE',  ( -23.59122386235994995, -50.91871869555685493, 0.000000000000000000 ) ) ;
#4970 = CIRCLE ( 'NONE', #6478, 2.500000000000002220 ) ;
#4971 = CARTESIAN_POINT ( 'NONE',  ( 124.9999999999999716, -10.00000000000000000, 162.5000000000000000 ) ) ;
#4972 = CARTESIAN_POINT ( 'NONE',  ( -75.00000000000001421, -10.00000000000000000, -112.5000000000000142 ) ) ;
#4973 = CARTESIAN_POINT ( 'NONE',  ( 16.04493276595734130, 11.54678224615953042, 40.43458217506046992 ) ) ;
#4974 = DIRECTION ( 'NONE',  ( -0.000000000000000000, 1.000000000000000000, -0.000000000000000000 ) ) ;
#4976 = ORIENTED_EDGE ( 'NONE', *, *, #38373, .F. ) ;
#4975 = LINE ( 'NONE', #33616, #44701 ) ;
#4977 = VERTEX_POINT ( 'NONE', #4395 ) ;
#4978 = VERTEX_POINT ( 'NONE', #33027 ) ;
#4979 = ORIENTED_EDGE ( 'NONE', *, *, #34674, .T. ) ;
#4980 = EDGE_LOOP ( 'NONE', ( #40605, #30911 ) ) ;
#4981 = CARTESIAN_POINT ( 'NONE',  ( 2.311705944751616837, -2.311705944751631936, -1.887500000000000178 ) ) ;
#4982 = CARTESIAN_POINT ( 'NONE',  ( -150.0000000000000284, -10.00000000000000000, 134.9999999999999716 ) ) ;
#4983 = CARTESIAN_POINT ( 'NONE',  ( -63.18635099385861054, 57.02180180785448016, 2.980658301764573724E-13 ) ) ;
#4984 = PLANE ( 'NONE',  #29511 ) ;
#4985 = CARTESIAN_POINT ( 'NONE',  ( 9.695487894519810586E-15, 2.669328098979208086, 2.669328098979216968 ) ) ;
#4986 = DIRECTION ( 'NONE',  ( 0.000000000000000000, 1.000000000000000000, 0.000000000000000000 ) ) ;
#4987 = CARTESIAN_POINT ( 'NONE',  ( 30.12903136950611582, 33.21130596250795008, 3.775000000000156231 ) ) ;
#4988 = CARTESIAN_POINT ( 'NONE',  ( -0.03257925163496818571, 0.6241502962932129472, 13.00000000000000000 ) ) ;
#4989 = AXIS2_PLACEMENT_3D ( 'NONE', #37229, #33701, #12356 ) ;
#4990 = VERTEX_POINT ( 'NONE', #11451 ) ;
#4991 = ORIENTED_EDGE ( 'NONE', *, *, #22288, .F. ) ;
#4992 = APPLICATION_PROTOCOL_DEFINITION ( 'international standard', 'config_control_design', 1994, #45058 ) ;
#4993 = CARTESIAN_POINT ( 'NONE',  ( 49.99999999999998579, -10.00000000000000000, -65.00000000000000000 ) ) ;
#4994 = ORIENTED_EDGE ( 'NONE', *, *, #25505, .F. ) ;
#4995 = FACE_BOUND ( 'NONE', #24484, .T. ) ;
#4996 = DIRECTION ( 'NONE',  ( 0.000000000000000000, 0.000000000000000000, 1.000000000000000000 ) ) ;
#4997 = LINE ( 'NONE', #44412, #6247 ) ;
#4998 = DIRECTION ( 'NONE',  ( 0.8660254037844387076, 0.4999999999999997780, 0.000000000000000000 ) ) ;
#4999 = ADVANCED_FACE ( 'NONE', ( #18942 ), #5077, .F. ) ;
#5000 = CARTESIAN_POINT ( 'NONE',  ( 1.223348129789367621E-15, 5.773502691896260863, 47.50000000000000000 ) ) ;
#5001 = ORIENTED_EDGE ( 'NONE', *, *, #8876, .F. ) ;
#5002 = ORIENTED_EDGE ( 'NONE', *, *, #8501, .F. ) ;
#5003 = EDGE_CURVE ( 'NONE', #23045, #23265, #36773, .T. ) ;
#5004 = ORIENTED_EDGE ( 'NONE', *, *, #45231, .F. ) ;
#5005 = FACE_OUTER_BOUND ( 'NONE', #2176, .T. ) ;
#5006 = EDGE_CURVE ( 'NONE', #30655, #17155, #39833, .T. ) ;
#5007 = DIRECTION ( 'NONE',  ( 0.000000000000000000, 1.000000000000000000, 0.000000000000000000 ) ) ;
#5008 = ORIENTED_EDGE ( 'NONE', *, *, #31166, .F. ) ;
#5009 = AXIS2_PLACEMENT_3D ( 'NONE', #15909, #9086, #30667 ) ;
#5010 = AXIS2_PLACEMENT_3D ( 'NONE', #42977, #35724, #10847 ) ;
#5011 = VECTOR ( 'NONE', #15667, 1000.000000000000114 ) ;
#5012 = EDGE_CURVE ( 'NONE', #16897, #8168, #4628, .T. ) ;
#5013 = VECTOR ( 'NONE', #43300, 1000.000000000000000 ) ;
#5014 = DIRECTION ( 'NONE',  ( -1.000000000000000000, 0.000000000000000000, 0.000000000000000000 ) ) ;
#5015 = DIRECTION ( 'NONE',  ( 0.7071067811865462405, -0.7071067811865489050, 0.000000000000000000 ) ) ;
#5016 = DATE_TIME_ROLE ( 'classification_date' ) ;
#5017 = CYLINDRICAL_SURFACE ( 'NONE', #29760, 2.500000000000002220 ) ;
#5018 = CARTESIAN_POINT ( 'NONE',  ( 44.99999999999973710, -49.99999999999985789, 0.000000000000000000 ) ) ;
#5019 = DIRECTION ( 'NONE',  ( 0.000000000000000000, 0.000000000000000000, 1.000000000000000000 ) ) ;
#5020 = DIRECTION ( 'NONE',  ( 0.000000000000000000, 0.000000000000000000, 1.000000000000000000 ) ) ;
#5021 = DIRECTION ( 'NONE',  ( -0.000000000000000000, 1.000000000000000000, -0.000000000000000000 ) ) ;
#5022 = CARTESIAN_POINT ( 'NONE',  ( 45.35355253349730020, -27.10078016647486265, 6.000000000000000888 ) ) ;
#5023 = CARTESIAN_POINT ( 'NONE',  ( -100.0000000000000000, 0.000000000000000000, -17.50000000000000711 ) ) ;
#5024 = CARTESIAN_POINT ( 'NONE',  ( 30.12903136950567173, -33.21130596250839062, -3.774999999999842260 ) ) ;
#5025 = FACE_OUTER_BOUND ( 'NONE', #44117, .T. ) ;
#5026 = VERTEX_POINT ( 'NONE', #15880 ) ;
#5027 = ORIENTED_EDGE ( 'NONE', *, *, #23982, .T. ) ;
#5028 = ORIENTED_EDGE ( 'NONE', *, *, #29570, .F. ) ;
#5029 = AXIS2_PLACEMENT_3D ( 'NONE', #2810, #10085, #13855 ) ;
#5030 = SECURITY_CLASSIFICATION_LEVEL ( 'unclassified' ) ;
#5031 = DIRECTION ( 'NONE',  ( 0.000000000000000000, 0.000000000000000000, 1.000000000000000000 ) ) ;
#5032 = VECTOR ( 'NONE', #24526, 1000.000000000000000 ) ;
#5033 = LINE ( 'NONE', #5494, #43821 ) ;
#5034 = CIRCLE ( 'NONE', #18541, 2.499999999999995115 ) ;
#5035 = DIRECTION ( 'NONE',  ( 0.000000000000000000, 0.000000000000000000, 1.000000000000000000 ) ) ;
#5036 = EDGE_CURVE ( 'NONE', #16405, #22037, #44055, .T. ) ;
#5037 = DIRECTION ( 'NONE',  ( -1.224646799147353207E-16, 1.000000000000000000, -2.249639673992787507E-31 ) ) ;
#5038 = FACE_BOUND ( 'NONE', #24288, .T. ) ;
#5039 = VECTOR ( 'NONE', #22149, 1000.000000000000114 ) ;
#5040 = AXIS2_PLACEMENT_3D ( 'NONE', #44072, #210, #11930 ) ;
#5041 = CARTESIAN_POINT ( 'NONE',  ( -2.669328098979231179, 3.755786496842898564E-16, -2.669328098979203201 ) ) ;
#5042 = ORIENTED_EDGE ( 'NONE', *, *, #46176, .T. ) ;
#5043 = VERTEX_POINT ( 'NONE', #29965 ) ;
#5044 = APPROVAL_DATE_TIME ( #29706, #18944 ) ;
#5045 = ORIENTED_EDGE ( 'NONE', *, *, #45304, .F. ) ;
#5046 = ORIENTED_EDGE ( 'NONE', *, *, #11204, .F. ) ;
#5047 = CYLINDRICAL_SURFACE ( 'NONE', #16119, 2.500000000000002220 ) ;
#5048 = CARTESIAN_POINT ( 'NONE',  ( 100.0000000000000000, 79.99999999999998579, 69.00000000000000000 ) ) ;
#5049 = DIRECTION ( 'NONE',  ( -0.000000000000000000, 1.000000000000000000, -0.000000000000000000 ) ) ;
#5050 = CC_DESIGN_DATE_AND_TIME_ASSIGNMENT ( #29903, #5016, ( #13504 ) ) ;
#5051 = FACE_BOUND ( 'NONE', #14375, .T. ) ;
#5052 = CARTESIAN_POINT ( 'NONE',  ( -4.119700947036733396, 0.2884812945928881267, -0.1144686477427593330 ) ) ;
#5053 = DIRECTION ( 'NONE',  ( 2.775557561562885040E-15, -1.000000000000000000, 0.000000000000000000 ) ) ;
#5054 = VERTEX_POINT ( 'NONE', #44271 ) ;
#5055 = ORIENTED_EDGE ( 'NONE', *, *, #44654, .T. ) ;
#5056 = ORIENTED_EDGE ( 'NONE', *, *, #46172, .T. ) ;
#5057 = ORIENTED_EDGE ( 'NONE', *, *, #33938, .F. ) ;
#5058 = EDGE_CURVE ( 'NONE', #17638, #20164, #30150, .T. ) ;
#5059 = ORIENTED_EDGE ( 'NONE', *, *, #7185, .T. ) ;
#5061 = ORIENTED_EDGE ( 'NONE', *, *, #13567, .T. ) ;
#5060 = CYLINDRICAL_SURFACE ( 'NONE', #23673, 2.500000000000002220 ) ;
#5062 = DIRECTION ( 'NONE',  ( 0.000000000000000000, 0.000000000000000000, 1.000000000000000000 ) ) ;
#5063 = EDGE_CURVE ( 'NONE', #16696, #13344, #37250, .T. ) ;
#5064 = EDGE_CURVE ( 'NONE', #29896, #44747, #9756, .T. ) ;
#5065 = CARTESIAN_POINT ( 'NONE',  ( -24.99999999999999289, -10.00000000000000000, 35.00000000000000000 ) ) ;
#5066 = ORIENTED_EDGE ( 'NONE', *, *, #21884, .T. ) ;
#5067 = ORIENTED_EDGE ( 'NONE', *, *, #64, .T. ) ;
#5068 = EDGE_CURVE ( 'NONE', #22858, #45912, #27864, .T. ) ;
#5069 = VECTOR ( 'NONE', #38094, 1000.000000000000000 ) ;
#5070 = CIRCLE ( 'NONE', #11091, 2.499999999999995115 ) ;
#5071 = AXIS2_PLACEMENT_3D ( 'NONE', #29592, #1653, #11763 ) ;
#5072 = LINE ( 'NONE', #18484, #17036 ) ;
#5073 = CARTESIAN_POINT ( 'NONE',  ( 243.7500000000000284, -69.99999999999997158, 5.000000000000000000 ) ) ;
#5074 = DIRECTION ( 'NONE',  ( -1.000000000000000000, 0.000000000000000000, 0.000000000000000000 ) ) ;
#5075 = CARTESIAN_POINT ( 'NONE',  ( -100.0000000000000000, 0.000000000000000000, -240.0000000000000284 ) ) ;
#5076 = CARTESIAN_POINT ( 'NONE',  ( 1.367955944751647168, 3.255455944751617814, 1.334664049489602045 ) ) ;
#5077 = CYLINDRICAL_SURFACE ( 'NONE', #24881, 2.500000000000002220 ) ;
#5078 = CARTESIAN_POINT ( 'NONE',  ( -3.803675006681406951E-14, -1.070698386772777733, 3.624999999999999556 ) ) ;
#5079 = CARTESIAN_POINT ( 'NONE',  ( 174.9999999999999716, -10.00000000000000000, -137.5000000000000000 ) ) ;
#5080 = ORIENTED_EDGE ( 'NONE', *, *, #17361, .T. ) ;
#5081 = ORIENTED_EDGE ( 'NONE', *, *, #44429, .F. ) ;
#5082 = CALENDAR_DATE ( 2025, 26, 11 ) ;
#5083 = ADVANCED_FACE ( 'NONE', ( #19621 ), #20313, .F. ) ;
#5084 =( LENGTH_UNIT ( ) NAMED_UNIT ( * ) SI_UNIT ( .MILLI., .METRE. ) );
#5085 = ORIENTED_EDGE ( 'NONE', *, *, #33082, .T. ) ;
#5086 = CARTESIAN_POINT ( 'NONE',  ( 243.7500000000000284, -69.99999999999997158, -5.000000000000000000 ) ) ;
#5087 = DIRECTION ( 'NONE',  ( 0.000000000000000000, 0.000000000000000000, 1.000000000000000000 ) ) ;
#5088 = CYLINDRICAL_SURFACE ( 'NONE', #33017, 2.500000000000002220 ) ;
#5089 = ADVANCED_FACE ( 'NONE', ( #38385 ), #41443, .T. ) ;
#5090 = CARTESIAN_POINT ( 'NONE',  ( 0.000000000000000000, 0.000000000000000000, 0.000000000000000000 ) ) ;
#5091 = FACE_BOUND ( 'NONE', #32303, .T. ) ;
#5092 = EDGE_CURVE ( 'NONE', #1559, #15864, #16568, .T. ) ;
#5093 = CARTESIAN_POINT ( 'NONE',  ( 0.6536680706074116110, -7.471460235688094365, 175.0000000000000000 ) ) ;
#5094 = ORIENTED_EDGE ( 'NONE', *, *, #39936, .T. ) ;
#5095 = PERSON_AND_ORGANIZATION_ROLE ( 'design_supplier' ) ;
#5097 = VERTEX_POINT ( 'NONE', #41682 ) ;
#5096 = PLANE ( 'NONE',  #16211 ) ;
#5098 = ORIENTED_EDGE ( 'NONE', *, *, #14951, .F. ) ;
#5099 = ORIENTED_EDGE ( 'NONE', *, *, #13117, .T. ) ;
#5101 = ORIENTED_EDGE ( 'NONE', *, *, #21325, .F. ) ;
#5100 = CARTESIAN_POINT ( 'NONE',  ( 29.88584094275236680, -2.614672282429750361, 175.0000000000000000 ) ) ;
#5102 = DIRECTION ( 'NONE',  ( 0.6123724356957882531, -0.6123724356958007986, 0.5000000000000002220 ) ) ;
#5103 = CARTESIAN_POINT ( 'NONE',  ( 24.99999999999999289, -10.00000000000000000, 32.50000000000000711 ) ) ;
#5104 = CIRCLE ( 'NONE', #27579, 7.500000000000000888 ) ;
#5105 = DIRECTION ( 'NONE',  ( 0.000000000000000000, 0.000000000000000000, -1.000000000000000000 ) ) ;
#5106 = FACE_BOUND ( 'NONE', #14750, .T. ) ;
#5107 = CARTESIAN_POINT ( 'NONE',  ( -27.63846701489654833, -43.25874303187955405, -5.999999999999999112 ) ) ;
#5108 = DIRECTION ( 'NONE',  ( -0.000000000000000000, 1.000000000000000000, -0.000000000000000000 ) ) ;
#5109 = ORIENTED_EDGE ( 'NONE', *, *, #20623, .F. ) ;
#5110 = VECTOR ( 'NONE', #21096, 1000.000000000000000 ) ;
#5111 = ORIENTED_EDGE ( 'NONE', *, *, #639, .F. ) ;
#5112 = ORIENTED_EDGE ( 'NONE', *, *, #4229, .F. ) ;
#5113 = ORIENTED_EDGE ( 'NONE', *, *, #41672, .F. ) ;
#5114 = EDGE_CURVE ( 'NONE', #17701, #30168, #24074, .T. ) ;
#5115 = ORIENTED_EDGE ( 'NONE', *, *, #39497, .T. ) ;
#5116 = VERTEX_POINT ( 'NONE', #23145 ) ;
#5117 = EDGE_CURVE ( 'NONE', #24346, #40708, #2726, .T. ) ;
#5118 = ADVANCED_FACE ( 'NONE', ( #13064 ), #44726, .F. ) ;
#5119 = CYLINDRICAL_SURFACE ( 'NONE', #27811, 2.500000000000002220 ) ;
#5120 = EDGE_CURVE ( 'NONE', #40708, #27035, #9301, .T. ) ;
#5121 = EDGE_CURVE ( 'NONE', #18604, #40584, #30421, .T. ) ;
#5122 = ADVANCED_BREP_SHAPE_REPRESENTATION ( '', ( #19519, #25343 ), #27613 ) ;
#5123 = VECTOR ( 'NONE', #9870, 1000.000000000000000 ) ;
#5124 = AXIS2_PLACEMENT_3D ( 'NONE', #33885, #5932, #16498 ) ;
#5125 = FACE_OUTER_BOUND ( 'NONE', #34235, .T. ) ;
#5126 = EDGE_CURVE ( 'NONE', #10054, #16263, #31124, .T. ) ;
#5127 = DIRECTION ( 'NONE',  ( 1.258720727548774912E-16, -1.000000000000000000, 2.081668171172168760E-16 ) ) ;
#5128 = ORIENTED_EDGE ( 'NONE', *, *, #7108, .F. ) ;
#5129 = EDGE_CURVE ( 'NONE', #25, #15634, #8432, .T. ) ;
#5130 = VERTEX_POINT ( 'NONE', #41909 ) ;
#5132 = VERTEX_POINT ( 'NONE', #23613 ) ;
#5131 = FACE_OUTER_BOUND ( 'NONE', #5564, .T. ) ;
#5133 = DIRECTION ( 'NONE',  ( 0.000000000000000000, 0.000000000000000000, 1.000000000000000000 ) ) ;
#5134 = CARTESIAN_POINT ( 'NONE',  ( 4.358994532381044174, -60.10407640085668390, -60.10407640085643521 ) ) ;
#5135 = CARTESIAN_POINT ( 'NONE',  ( -3.072924784728311653, -6.844291957475708621, 145.9803434884925082 ) ) ;
#5136 = EDGE_CURVE ( 'NONE', #33699, #18358, #15183, .T. ) ;
#5137 = CARTESIAN_POINT ( 'NONE',  ( 0.6536680706075158609, 7.471460235688085483, 49.43429983321298238 ) ) ;
#5138 = CARTESIAN_POINT ( 'NONE',  ( -200.0000000000000000, -10.00000000000000000, -215.0000000000000284 ) ) ;
#5139 = PERSON_AND_ORGANIZATION ( #62, #12696 ) ;
#5141 = ORIENTED_EDGE ( 'NONE', *, *, #40265, .T. ) ;
#5140 = DIRECTION ( 'NONE',  ( -0.000000000000000000, 1.000000000000000000, -0.000000000000000000 ) ) ;
#5142 = EDGE_LOOP ( 'NONE', ( #34190, #30104 ) ) ;
#5143 = ORIENTED_EDGE ( 'NONE', *, *, #28111, .T. ) ;
#5144 = VERTEX_POINT ( 'NONE', #30636 ) ;
#5146 = VERTEX_POINT ( 'NONE', #16808 ) ;
#5145 = LINE ( 'NONE', #7354, #29526 ) ;
#5147 = LINE ( 'NONE', #26519, #14599 ) ;
#5148 = CYLINDRICAL_SURFACE ( 'NONE', #14999, 2.500000000000002220 ) ;
#5149 = CARTESIAN_POINT ( 'NONE',  ( 124.9999999999999716, -10.00000000000000000, 60.00000000000002842 ) ) ;
#5150 = CARTESIAN_POINT ( 'NONE',  ( 49.99999999999998579, 0.000000000000000000, -17.50000000000000711 ) ) ;
#5151 = CARTESIAN_POINT ( 'NONE',  ( 107.7499999999999858, 0.000000000000000000, 0.000000000000000000 ) ) ;
#5152 = FACE_OUTER_BOUND ( 'NONE', #26694, .T. ) ;
#5153 = DIRECTION ( 'NONE',  ( 0.000000000000000000, 0.000000000000000000, 1.000000000000000000 ) ) ;
#5154 = CARTESIAN_POINT ( 'NONE',  ( 9.939246521496693632, 1.108393328284204449, 39.78824565634280930 ) ) ;
#5155 = CARTESIAN_POINT ( 'NONE',  ( 0.000000000000000000, -10.00000000000000000, 60.00000000000002842 ) ) ;
#5156 = VERTEX_POINT ( 'NONE', #6234 ) ;
#5157 = ORIENTED_EDGE ( 'NONE', *, *, #10040, .F. ) ;
#5158 = ORIENTED_EDGE ( 'NONE', *, *, #1816, .T. ) ;
#5159 = ORIENTED_EDGE ( 'NONE', *, *, #3859, .F. ) ;
#5160 = VERTEX_POINT ( 'NONE', #20557 ) ;
#5161 = EDGE_CURVE ( 'NONE', #32614, #6931, #21177, .T. ) ;
#5162 = DIRECTION ( 'NONE',  ( -0.5150380749100532674, 1.049727191138619189E-16, -0.8571673007021127777 ) ) ;
#5163 = DIRECTION ( 'NONE',  ( 0.000000000000000000, -0.000000000000000000, 1.000000000000000000 ) ) ;
#5164 = EDGE_CURVE ( 'NONE', #20683, #30099, #28677, .T. ) ;
#5165 = EDGE_CURVE ( 'NONE', #2817, #33541, #12379, .T. ) ;
#5166 = CIRCLE ( 'NONE', #46400, 2.500000000000002220 ) ;
#5167 = CIRCLE ( 'NONE', #41135, 2.499999999999995115 ) ;
#5168 = ORIENTED_EDGE ( 'NONE', *, *, #20903, .T. ) ;
#5169 = EDGE_CURVE ( 'NONE', #39796, #29186, #17422, .T. ) ;
#5170 = CARTESIAN_POINT ( 'NONE',  ( -47.57976723390754614, 16.73981759885361598, 67.99999999999998579 ) ) ;
#5171 = AXIS2_PLACEMENT_3D ( 'NONE', #41440, #13296, #34626 ) ;
#5172 = DIRECTION ( 'NONE',  ( 0.000000000000000000, 1.000000000000000000, 0.000000000000000000 ) ) ;
#5173 = FACE_OUTER_BOUND ( 'NONE', #8415, .T. ) ;
#5174 = ADVANCED_FACE ( 'NONE', ( #13762 ), #13992, .F. ) ;
#5175 = AXIS2_PLACEMENT_3D ( 'NONE', #13873, #3763, #18071 ) ;
#5176 = AXIS2_PLACEMENT_3D ( 'NONE', #32755, #4134, #11866 ) ;
#5177 = LINE ( 'NONE', #26992, #35089 ) ;
#5178 = LOCAL_TIME ( 14, 49, 52.00000000000000000, #608 ) ;
#5179 = FACE_OUTER_BOUND ( 'NONE', #31096, .T. ) ;
#5180 = EDGE_CURVE ( 'NONE', #16455, #22358, #6925, .T. ) ;
#5181 = ORIENTED_EDGE ( 'NONE', *, *, #986, .T. ) ;
#5182 = CIRCLE ( 'NONE', #23193, 2.500000000000002220 ) ;
#5183 = DIRECTION ( 'NONE',  ( -0.000000000000000000, 0.000000000000000000, -1.000000000000000000 ) ) ;
#5184 = DIRECTION ( 'NONE',  ( 1.000000000000000000, 0.000000000000000000, 0.000000000000000000 ) ) ;
#5185 = DIRECTION ( 'NONE',  ( -1.000000000000000000, 0.000000000000000000, 0.000000000000000000 ) ) ;
#5186 = ADVANCED_FACE ( 'NONE', ( #36030 ), #39550, .F. ) ;
#5187 = DIRECTION ( 'NONE',  ( 0.000000000000000000, 1.000000000000000000, 0.000000000000000000 ) ) ;
#5188 = DIRECTION ( 'NONE',  ( 0.000000000000000000, 1.000000000000000000, 0.000000000000000000 ) ) ;
#5189 = CARTESIAN_POINT ( 'NONE',  ( -24.99999999999999289, 0.000000000000000000, 84.99999999999998579 ) ) ;
#5191 = VERTEX_POINT ( 'NONE', #2948 ) ;
#5190 = DIRECTION ( 'NONE',  ( 0.000000000000000000, 1.000000000000000000, 0.000000000000000000 ) ) ;
#5192 = EDGE_LOOP ( 'NONE', ( #301, #6207, #8681, #5945 ) ) ;
#5193 = VERTEX_POINT ( 'NONE', #46132 ) ;
#5194 = EDGE_LOOP ( 'NONE', ( #1593, #9480, #10237, #106, #5113, #28869 ) ) ;
#5195 = ORIENTED_EDGE ( 'NONE', *, *, #32844, .F. ) ;
#5196 = CARTESIAN_POINT ( 'NONE',  ( 49.99999999999998579, -10.00000000000000000, -215.0000000000000284 ) ) ;
#5197 = DIRECTION ( 'NONE',  ( 0.000000000000000000, 0.5000000000000001110, -0.8660254037844387076 ) ) ;
#5198 = DIRECTION ( 'NONE',  ( 0.000000000000000000, 1.000000000000000000, 0.000000000000000000 ) ) ;
#5199 = CARTESIAN_POINT ( 'NONE',  ( -55.00000000000027001, -155.0000000000001990, 0.000000000000000000 ) ) ;
#5200 = CARTESIAN_POINT ( 'NONE',  ( 150.0000000000000000, -10.00000000000000000, -15.00000000000001421 ) ) ;
#5201 = DIRECTION ( 'NONE',  ( -0.7933533402912338328, -0.6087614290087223212, 0.000000000000000000 ) ) ;
#5202 = DIRECTION ( 'NONE',  ( -0.7071067811865463515, 9.949103302895093575E-17, 0.7071067811865487940 ) ) ;
#5203 = CARTESIAN_POINT ( 'NONE',  ( 2.978737672752444166, 2.669666997384759100, -15.00000000000000000 ) ) ;
#5204 = ORIENTED_EDGE ( 'NONE', *, *, #32675, .T. ) ;
#5205 = ORIENTED_EDGE ( 'NONE', *, *, #38487, .T. ) ;
#5206 = EDGE_LOOP ( 'NONE', ( #11583, #20122 ) ) ;
#5207 = APPROVAL_DATE_TIME ( #1024, #37466 ) ;
#5208 = LINE ( 'NONE', #31033, #244 ) ;
#5209 = FACE_OUTER_BOUND ( 'NONE', #34071, .T. ) ;
#5210 = DIRECTION ( 'NONE',  ( 0.000000000000000000, 1.000000000000000000, 0.000000000000000000 ) ) ;
#5211 = CC_DESIGN_DATE_AND_TIME_ASSIGNMENT ( #21837, #29106, ( #34444 ) ) ;
#5212 = CARTESIAN_POINT ( 'NONE',  ( -200.0000000000000000, -10.00000000000000000, 82.49999999999998579 ) ) ;
#5213 = DIRECTION ( 'NONE',  ( 0.4999999999999965583, -0.4999999999999982792, -0.7071067811865512365 ) ) ;
#5214 = LINE ( 'NONE', #36684, #14267 ) ;
#5215 = ORIENTED_EDGE ( 'NONE', *, *, #41439, .T. ) ;
#5216 = ORIENTED_EDGE ( 'NONE', *, *, #8770, .F. ) ;
#5217 = ORIENTED_EDGE ( 'NONE', *, *, #14052, .F. ) ;
#5218 = DIRECTION ( 'NONE',  ( -0.000000000000000000, 1.000000000000000000, -0.000000000000000000 ) ) ;
#5219 = CIRCLE ( 'NONE', #12739, 2.500000000000002220 ) ;
#5220 = CARTESIAN_POINT ( 'NONE',  ( 124.9999999999999716, 0.000000000000000000, -240.0000000000000284 ) ) ;
#5221 = VECTOR ( 'NONE', #13948, 1000.000000000000000 ) ;
#5222 = EDGE_LOOP ( 'NONE', ( #13204, #40500, #20575, #8074 ) ) ;
#5223 = APPROVAL_PERSON_ORGANIZATION ( #20144, #26137, #37993 ) ;
#5224 = AXIS2_PLACEMENT_3D ( 'NONE', #34010, #12434, #15709 ) ;
#5225 = EDGE_CURVE ( 'NONE', #21400, #4479, #46354, .T. ) ;
#5226 = EDGE_CURVE ( 'NONE', #1146, #24657, #34673, .T. ) ;
#5227 = CARTESIAN_POINT ( 'NONE',  ( -5.490228179981313517, -8.358073613682705627, 0.000000000000000000 ) ) ;
#5228 = CARTESIAN_POINT ( 'NONE',  ( 74.99999999999998579, -10.00000000000000000, -90.00000000000000000 ) ) ;
#5229 = EDGE_CURVE ( 'NONE', #20601, #17688, #38426, .T. ) ;
#5230 = APPROVAL_ROLE ( '' ) ;
#5231 = CARTESIAN_POINT ( 'NONE',  ( 102.5000000000000853, 20.00000000000001776, 0.000000000000000000 ) ) ;
#5232 = DIRECTION ( 'NONE',  ( 0.000000000000000000, 0.000000000000000000, 1.000000000000000000 ) ) ;
#5233 = EDGE_CURVE ( 'NONE', #20596, #24878, #23414, .T. ) ;
#5234 = DIRECTION ( 'NONE',  ( -0.000000000000000000, 1.000000000000000000, -0.000000000000000000 ) ) ;
#5235 = DIRECTION ( 'NONE',  ( 0.000000000000000000, 1.000000000000000000, 0.000000000000000000 ) ) ;
#5236 = ADVANCED_FACE ( 'NONE', ( #21711 ), #38621, .F. ) ;
#5237 = CYLINDRICAL_SURFACE ( 'NONE', #10496, 2.500000000000002220 ) ;
#5238 = CARTESIAN_POINT ( 'NONE',  ( 43.24850505815719970, -27.63076563176893075, 6.000000000000000888 ) ) ;
#5239 = CARTESIAN_POINT ( 'NONE',  ( 17.39819878566713740, 58.37487358452202102, 6.000000000000000000 ) ) ;
#5240 = DIRECTION ( 'NONE',  ( -1.000000000000000000, 0.000000000000000000, 0.000000000000000000 ) ) ;
#5241 = ADVANCED_FACE ( 'NONE', ( #3 ), #5824, .F. ) ;
#5242 = DIRECTION ( 'NONE',  ( 1.000000000000000000, 0.000000000000000000, 0.000000000000000000 ) ) ;
#5243 = ORIENTED_EDGE ( 'NONE', *, *, #43630, .T. ) ;
#5244 = ORIENTED_EDGE ( 'NONE', *, *, #4168, .T. ) ;
#5245 = EDGE_LOOP ( 'NONE', ( #29032, #12891 ) ) ;
#5246 = AXIS2_PLACEMENT_3D ( 'NONE', #12898, #6314, #31417 ) ;
#5247 = PERSON_AND_ORGANIZATION ( #62, #12696 ) ;
#5248 = AXIS2_PLACEMENT_3D ( 'NONE', #12077, #11853, #19115 ) ;
#5249 = CIRCLE ( 'NONE', #31502, 2.500000000000002220 ) ;
#5250 = CARTESIAN_POINT ( 'NONE',  ( 0.000000000000000000, -10.00000000000000000, 112.5000000000000142 ) ) ;
#5251 = LOCAL_TIME ( 14, 49, 52.00000000000000000, #22948 ) ;
#5252 = CARTESIAN_POINT ( 'NONE',  ( 0.000000000000000000, -10.00000000000000000, -62.50000000000000000 ) ) ;
#5253 = FACE_OUTER_BOUND ( 'NONE', #25301, .T. ) ;
#5254 = CARTESIAN_POINT ( 'NONE',  ( -75.00000000000001421, -10.00000000000000000, 112.5000000000000142 ) ) ;
#5255 = FACE_BOUND ( 'NONE', #24108, .T. ) ;
#5256 = DIRECTION ( 'NONE',  ( -0.000000000000000000, 1.000000000000000000, -0.000000000000000000 ) ) ;
#5257 = DIRECTION ( 'NONE',  ( -1.000000000000000000, -0.000000000000000000, 8.326672684688686379E-17 ) ) ;
#5258 = EDGE_LOOP ( 'NONE', ( #45328, #19198, #37907, #35339 ) ) ;
#5259 = ORIENTED_EDGE ( 'NONE', *, *, #8435, .T. ) ;
#5260 = PERSON_AND_ORGANIZATION ( #62, #12696 ) ;
#5261 = ORIENTED_EDGE ( 'NONE', *, *, #46113, .F. ) ;
#5263 = EDGE_CURVE ( 'NONE', #30852, #7262, #9995, .T. ) ;
#5262 = DESIGN_CONTEXT ( 'detailed design', #26493, 'design' ) ;
#5264 = ORIENTED_EDGE ( 'NONE', *, *, #3257, .F. ) ;
#5265 = CARTESIAN_POINT ( 'NONE',  ( -6.324045254152884432, 7.750202679773213532, 26.74699503776516352 ) ) ;
#5266 = FACE_OUTER_BOUND ( 'NONE', #4078, .T. ) ;
#5267 = CARTESIAN_POINT ( 'NONE',  ( -45.35842341181675863, 27.08921158253131267, -6.000000000000000000 ) ) ;
#5268 = FACE_BOUND ( 'NONE', #24627, .T. ) ;
#5269 = AXIS2_PLACEMENT_3D ( 'NONE', #46102, #3631, #104 ) ;
#5270 = CARTESIAN_POINT ( 'NONE',  ( -3.658121947331665513, -0.6801787867409616606, -0.9139469269387565653 ) ) ;
#5271 = CARTESIAN_POINT ( 'NONE',  ( 49.99999999999998579, 0.000000000000000000, -115.0000000000000142 ) ) ;
#5272 = EDGE_LOOP ( 'NONE', ( #35544, #38369, #34267, #46388 ) ) ;
#5273 = EDGE_LOOP ( 'NONE', ( #14314, #21677, #8344, #31013 ) ) ;
#5274 = ORIENTED_EDGE ( 'NONE', *, *, #34117, .F. ) ;
#5275 = ORIENTED_EDGE ( 'NONE', *, *, #16904, .T. ) ;
#5276 = ORIENTED_EDGE ( 'NONE', *, *, #16658, .F. ) ;
#5278 = ORIENTED_EDGE ( 'NONE', *, *, #4274, .F. ) ;
#5277 = LINE ( 'NONE', #19596, #22230 ) ;
#5279 = DIRECTION ( 'NONE',  ( -0.000000000000000000, 1.000000000000000000, -0.000000000000000000 ) ) ;
#5280 = CARTESIAN_POINT ( 'NONE',  ( 3.255455944751632469, 1.367955944751613417, 1.334664049489601823 ) ) ;
#5281 = ORIENTED_EDGE ( 'NONE', *, *, #41036, .F. ) ;
#5282 = VERTEX_POINT ( 'NONE', #45656 ) ;
#5283 = ADVANCED_FACE ( 'NONE', ( #25349 ), #20074, .T. ) ;
#5284 = AXIS2_PLACEMENT_3D ( 'NONE', #40033, #14242, #18457 ) ;
#5285 = AXIS2_PLACEMENT_3D ( 'NONE', #43387, #36574, #43850 ) ;
#5286 = LOCAL_TIME ( 14, 49, 52.00000000000000000, #39039 ) ;
#5287 = EDGE_CURVE ( 'NONE', #43439, #8947, #45886, .T. ) ;
#5288 = AXIS2_PLACEMENT_3D ( 'NONE', #3666, #43318, #14465 ) ;
#5289 = AXIS2_PLACEMENT_3D ( 'NONE', #11923, #36784, #28829 ) ;
#5290 = CARTESIAN_POINT ( 'NONE',  ( -90.00000000000015632, 64.99999999999997158, 4.999999999999997335 ) ) ;
#5291 = CIRCLE ( 'NONE', #36040, 50.00000000000000000 ) ;
#5292 = DIRECTION ( 'NONE',  ( 0.000000000000000000, 0.000000000000000000, 1.000000000000000000 ) ) ;
#5293 = FACE_OUTER_BOUND ( 'NONE', #8125, .T. ) ;
#5294 = FACE_OUTER_BOUND ( 'NONE', #1885, .T. ) ;
#5295 = EDGE_CURVE ( 'NONE', #31163, #22203, #942, .T. ) ;
#5296 = B_SPLINE_CURVE_WITH_KNOTS ( 'NONE', 3,
 ( #17679, #3600, #11103, #39945, #39258, #7107, #32688, #32455, #43016, #21893, #42546, #43245, #36207, #36439, #32213, #18379, #14634, #4289, #4066, #21425 ),
 .UNSPECIFIED., .F., .F.,
 ( 4, 2, 2, 2, 2, 2, 2, 2, 2, 4 ),
 ( 0.000000000000000000, 0.003235620815991869809, 0.004853431223987804063, 0.006471241631983739619, 0.007280146835981708697, 0.008089052039979676909, 0.009706862447975628944, 0.01051576765197361103, 0.01132467285597159139, 0.01294248326396755036 ),
 .UNSPECIFIED. ) ;
#5297 = CARTESIAN_POINT ( 'NONE',  ( -3.269245899286242096, 1.334664049489650228, 1.334664049489601823 ) ) ;
#5298 = EDGE_CURVE ( 'NONE', #10029, #29018, #10695, .T. ) ;
#5299 = LINE ( 'NONE', #19619, #36251 ) ;
#5300 = CARTESIAN_POINT ( 'NONE',  ( 124.9999999999999716, -10.00000000000000000, 112.5000000000000142 ) ) ;
#5301 = FACE_OUTER_BOUND ( 'NONE', #29914, .T. ) ;
#5302 = DIRECTION ( 'NONE',  ( -0.000000000000000000, 1.000000000000000000, -0.000000000000000000 ) ) ;
#5303 = ORIENTED_EDGE ( 'NONE', *, *, #35631, .T. ) ;
#5304 = ORIENTED_EDGE ( 'NONE', *, *, #2389, .F. ) ;
#5305 = APPROVAL_STATUS ( 'not_yet_approved' ) ;
#5306 = ORIENTED_EDGE ( 'NONE', *, *, #40723, .T. ) ;
#5307 = CARTESIAN_POINT ( 'NONE',  ( 74.99999999999998579, -10.00000000000000000, -17.50000000000000711 ) ) ;
#5308 = CARTESIAN_POINT ( 'NONE',  ( -35.00000000000011369, -230.0000000000000853, 10.00000000000000000 ) ) ;
#5309 = CYLINDRICAL_SURFACE ( 'NONE', #41249, 2.500000000000002220 ) ;
#5310 = CARTESIAN_POINT ( 'NONE',  ( -80.00000000000000000, 99.00000000000000000, 69.00000000000000000 ) ) ;
#5311 = FACE_BOUND ( 'NONE', #33119, .T. ) ;
#5312 = PLANE ( 'NONE',  #32447 ) ;
#5313 = AXIS2_PLACEMENT_3D ( 'NONE', #21657, #24705, #14850 ) ;
#5314 = ORIENTED_EDGE ( 'NONE', *, *, #26980, .F. ) ;
#5315 = DATE_TIME_ROLE ( 'creation_date' ) ;
#5316 = VERTEX_POINT ( 'NONE', #35335 ) ;
#5317 = CC_DESIGN_APPROVAL ( #26552, ( #45800 ) ) ;
#5318 = VERTEX_POINT ( 'NONE', #21015 ) ;
#5319 = EDGE_CURVE ( 'NONE', #27501, #34767, #19660, .T. ) ;
#5320 = ORIENTED_EDGE ( 'NONE', *, *, #428, .F. ) ;
#5322 = VERTEX_POINT ( 'NONE', #27820 ) ;
#5321 = CARTESIAN_POINT ( 'NONE',  ( 5.513989667902364999, -8.342416792648636559, 25.00000000000000000 ) ) ;
#5323 = CARTESIAN_POINT ( 'NONE',  ( 174.9999999999999716, -10.00000000000000000, -62.50000000000000000 ) ) ;
#5324 = AXIS2_PLACEMENT_3D ( 'NONE', #37211, #18904, #8346 ) ;
#5325 = DIRECTION ( 'NONE',  ( -0.000000000000000000, 1.000000000000000000, -0.000000000000000000 ) ) ;
#5326 = CIRCLE ( 'NONE', #31567, 49.85729008881249058 ) ;
#5327 = LOCAL_TIME ( 14, 49, 52.00000000000000000, #23660 ) ;
#5328 = FACE_OUTER_BOUND ( 'NONE', #22845, .T. ) ;
#5329 = FACE_BOUND ( 'NONE', #23732, .T. ) ;
#5330 = CARTESIAN_POINT ( 'NONE',  ( -27.46151604862047435, -43.77223601813064846, -6.000000000000000000 ) ) ;
#5331 = CARTESIAN_POINT ( 'NONE',  ( 100.0000000000000000, -10.00000000000000000, -237.5000000000000284 ) ) ;
#5332 = EDGE_LOOP ( 'NONE', ( #23133, #26679 ) ) ;
#5333 = ORIENTED_EDGE ( 'NONE', *, *, #43528, .T. ) ;
#5334 = ORIENTED_EDGE ( 'NONE', *, *, #36544, .T. ) ;
#5335 = ORIENTED_EDGE ( 'NONE', *, *, #42511, .T. ) ;
#5336 = ORIENTED_EDGE ( 'NONE', *, *, #43886, .T. ) ;
#5337 = VERTEX_POINT ( 'NONE', #10700 ) ;
#5338 = DIRECTION ( 'NONE',  ( 1.000000000000000000, -0.000000000000000000, -0.000000000000000000 ) ) ;
#5339 = ORIENTED_EDGE ( 'NONE', *, *, #13227, .T. ) ;
#5340 = CONICAL_SURFACE ( 'NONE', #17346, 2.099999999999990763, 1.029744258676655644 ) ;
#5341 = B_SPLINE_CURVE_WITH_KNOTS ( 'NONE', 1,
 ( #9807, #31636 ),
 .UNSPECIFIED., .F., .F.,
 ( 2, 2 ),
 ( 0.000000000000000000, 1.000000000000000000 ),
 .UNSPECIFIED. ) ;
#5342 = ADVANCED_FACE ( 'NONE', ( #10228 ), #24539, .F. ) ;
#5343 = EDGE_CURVE ( 'NONE', #1164, #42242, #6685, .T. ) ;
#5344 = AXIS2_PLACEMENT_3D ( 'NONE', #19393, #20089, #16123 ) ;
#5345 = ADVANCED_FACE ( 'NONE', ( #17957 ), #43079, .F. ) ;
#5346 = AXIS2_PLACEMENT_3D ( 'NONE', #28852, #18739, #4428 ) ;
#5347 = AXIS2_PLACEMENT_3D ( 'NONE', #36681, #19315, #37382 ) ;
#5348 = AXIS2_PLACEMENT_3D ( 'NONE', #26911, #37725, #12848 ) ;
#5349 = CIRCLE ( 'NONE', #10612, 44.84138016386204129 ) ;
#5350 = SECURITY_CLASSIFICATION ( '', '', #13568 ) ;
#5351 = AXIS2_PLACEMENT_3D ( 'NONE', #10951, #35826, #36729 ) ;
#5352 = EDGE_CURVE ( 'NONE', #17516, #37392, #15936, .T. ) ;
#5353 = DIRECTION ( 'NONE',  ( -0.000000000000000000, 1.000000000000000000, -0.000000000000000000 ) ) ;
#5354 = ADVANCED_FACE ( 'NONE', ( #29208 ), #21948, .F. ) ;
#5355 = ADVANCED_FACE ( 'NONE', ( #22878 ), #15375, .T. ) ;
#5356 = EDGE_LOOP ( 'NONE', ( #45989, #5920, #7697, #1250 ) ) ;
#5357 = ORIENTED_EDGE ( 'NONE', *, *, #31685, .T. ) ;
#5359 = EDGE_LOOP ( 'NONE', ( #10600, #38127 ) ) ;
#5358 = DIRECTION ( 'NONE',  ( -0.000000000000000000, 1.000000000000000000, -0.000000000000000000 ) ) ;
#5360 = CIRCLE ( 'NONE', #14381, 2.500000000000002220 ) ;
#5361 = CARTESIAN_POINT ( 'NONE',  ( -150.0000000000000284, -10.00000000000000000, -90.00000000000000000 ) ) ;
[truncated: 3,107,382 more chars]
